# Supplementary material for: Coral holobiont cues prime Endozoicomonas for a symbiotic lifestyle
Source: ISME J. 2022 Apr 20;16(8):1883–95. doi: 10.1038/s41396-022-01226-7 (PMC9296628; doi:10.1038/s41396-022-01226-7)
Supplement: Supplementary file 2 — Supplementary Table S1 [file 41396_2022_1226_MOESM2_ESM.xlsx]

## Sheet: Sheet1
Supplementary Table S1.
#ASV	Ahum-1	Ahum-2	Ahum-3	Ahum-4	Ahum-5	Ahum-6	sum	Phylum	Class	Order	Family	Genus	representative sequence
ASV001	2940	231	539	721	2340	13921	20692	Proteobacteria	Gammaproteobacteria	Oceanospirillales	Endozoicomonadaceae	Endozoicomonas	AGGATTAGATACCCTGGTAGTCCACGCCGTAAACGATGTCTACTAGTTGTCGGTTGTCTTGTACGACGGGTAACGCAGCTAACGCGATAAGTAGACCGCCTGGGGAGTACGGCCGCAAGGTTAAAACTCAAATGAATTGACGGGGGCCCGCACAAGCGGTGGAGCATGTGGTTTAATTCGAAGCAACGCGAAGAACCTTACCTGGCCTTGACATCCTGCGAATCTTTTGGAGACAAGAGAGTGCCTTCGGGAACGCAGAGACAGGTGCTGCATGGCTGTCGTCAGCTCGTGCCG
ASV002	51	4525	3770	462	1500	10	10318	Proteobacteria	Gammaproteobacteria	NA	NA	NA	AGGATTAGATACCCTGGTAGTCCACGCCGTAAACGATGAGAACTAGCCGTTGGGTCTATTAAAAGACTTGGTGGCGAAGCTAACGCGCTAAGTTCTCCGCCTGGGGAGTACGGTCGCAAGATTAAAACTCAAATGAATTGACGGGGGCCCGCACAAGCGGTGGAGCATGTGGTTTAATTCGAAGCAACGCGAAGAACCTTACCACCCCTTGACATCCTTGGAATCTGGCAGAGATGCCTAAGTGCCTTCGGGAGCCAAGTGACAGGTGCTGCATGGCTGTCGTCAGCTCGTGCCG
ASV003	2431	844	2196	4064	113	0	9648	Proteobacteria	Gammaproteobacteria	Oceanospirillales	Endozoicomonadaceae	Endozoicomonas	AGGATTAGATACCCTGGTAGTCCACGCCGTAAACGATGTCTACTAGTTGTCGGTTGTCTTGTACGACGGGTAACGCAGCTAACGCGATAAGTAGACCGCCTGGGGAGTACGGCCGCAAGGTTAAAACTCAAATGAATTGACGGGGGCCCGCACAAGCGGTGGAGCATGTGGTTTAATTCGAAGCAACGCGAAGAACCTTACCTGGCCTTGACATCCTGCGAATCTCTTGGAGACAAGAGAGTGCCTTCGGGAACGCAGAGACAGGTGCTGCATGGCTGTCGTCAGCTCGTGCCG
ASV004	2086	0	0	4290	0	0	6376	Chlamydiae	Chlamydiae	Chlamydiales	Simkaniaceae	NA	AGGATTAGATACCCTGGTAGTCCTTGCCGTAAACGATGCATACTTGGTGTAGTTGGACTCAACCCCGACTGTGCCGTAGCTAACGCGTTAAGTATGCCACCTGGGGAGTACGCCCGCAAGAGTGAAACTCAAAAGAATTGACGGGGGCCCGCACAAGCAGTGGAGCATGTGGTTTAATTCGATGCAACGCGAAGAACCTTACCCAGGCTTGACATGTAGAGGACCGCTCTAGAGATAGAGTTTCCCGCAAGGGCCTTTACACAGGTGCTGCATGGCTGTCGTCAGCTCGTGCCG
ASV005	799	0	135	173	610	3462	5179	Proteobacteria	Gammaproteobacteria	Oceanospirillales	Endozoicomonadaceae	Endozoicomonas	AGGATTAGATACCCTGGTAGTCCACGCCGTAAACGATGTCTACTAGTTGTCGGTTGTCTTGTACGACGGGTAACGCAGCTAACGCGATAAGTAGACCGCCTGGGGAGTACGGCCGCAAGGTTAAAACTCAAATGAATTGACGGGGGCCCGCACAAGCGGTGGAGCATGTGGTTTAATTCGAAGCAACGCGAAGAACCTTACCTGGCCTTGACATCCTGCGAATCTTTTGGAGACAAGAGAGTGCCTTCGGGAACGCAGAGACAGGTGCTGCATGGCTGTCGTCAGCTCGTGCTG
ASV006	728	0	105	180	660	3353	5026	Proteobacteria	Gammaproteobacteria	Oceanospirillales	Endozoicomonadaceae	Endozoicomonas	AGGATTAGATACCCTGGTAGTCCACGCCGTAAACGATGTCTACTAGTTGTCGGTTGTCTTGTACGACGGGTAACGCAGCTAACGCGATAAGTAGACCGCCTGGGGAGTACGGCCGCAAGGTTAAAACTCAAATGAATTGACGGGGGCCCGCACAAGCGGTGGAGCATGTGGTTTAATTCGAAGCAACGCGAAGAACCTTACCTGGCCTTGACATCCTGCGAATCTTTTGGAGACAAGAGAGTGCCTTCGGGAACGCAGAGACAGGTGCTGCATGGCTGTCGTCAGCTCGTGTCG
ASV007	51	1869	1091	932	316	49	4308	Proteobacteria	Alphaproteobacteria	Rhodobacterales	Rhodobacteraceae	NA	AGGATTAGATACCCTGGTAGTCCACACCGTAAACGATGAATGCCAGTCGTCGGCAAGCATGCTTGTCGGTGACACACCTAACGGATTAAGCATTCCGCCTGGGGAGTACGGTCGCAAGATTAAAACTCAAAGGAATTGACGGGGGCCCGCACAAGCGGTGGAGCATGTGGTTTAATTCGAAGCAACGCGCAGAACCTTACCAACCCTTGACATCCTGTGCTACATCCAGAGATGGATGGTTCCCTTCGGGGACGCAGTGACAGGTGCTGCATGGCTGTCGTCAGCTCGTGCCG
ASV008	12	190	3161	359	244	38	4004	Proteobacteria	Gammaproteobacteria	Cellvibrionales	Cellvibrionaceae	NA	AGGATTAGATACCCTGGTAGTCCACGCCGTAAACGATGTCTACTAGCCGTTGGGGTCCTTGAGACTTTAGTGGCGCAGCTAACGCACTAAGTAGACCGCCTGGGGAGTACGGTCGCAAGATTAAAACTCAAATGAATTGACGGGGGCCCGCACAAGCGGTGGAGCATGTGGTTTAATTCGAAGCAACGCGAAGAACCTTACCAGGTCTTGACATCCTGAGAACTTTCTAGAGATAGATTGGTGCCTTCGGGAACTCAGAGACAGGTGCTGCATGGCTGTCGTCAGCTCGTGCCG
ASV009	492	0	80	146	514	2706	3938	Proteobacteria	Gammaproteobacteria	Oceanospirillales	Endozoicomonadaceae	Endozoicomonas	AGGATTAGATACCCTGGTAGTCCACGCCGTAAACGATGTCTACTAGTTGTCGGTTGTCTTGTACGACGGGTAACGCAGCTAACGCGATAAGTAGACCGCCTGGGGAGTACGGCCGCAAGGTTAAAACTCAAATGAATTGACGGGGGCCCGCACAAGCGGTGGAGCATGTGGTTTAATTCGAAGCAACGCGAAGAACCTTACCTGGCCTTGACATCCTGCGAATCTTTTGGAGACAAGAGAGTGCCTTCGGGAACGCAGAGACAGGTGCTGCATGGCTGTCGTCAGCTCGTGTTG
ASV010	67	701	931	887	309	0	2895	Proteobacteria	Gammaproteobacteria	Oceanospirillales	Endozoicomonadaceae	Endozoicomonas	AGGATTAGATACCCTGGTAGTCCACGCCGTAAACGATGTCTACTAGTTGTCGGTTGTCTTGTACGACGGGTAACGCAGCTAACGCGATAAGTAGACCGCCTGGGGAGTACGGCCGCAAGGTTAAAACTCAAATGAATTGACGGGGGCCCGCACAAGCGGTGGAGCATGTGGTTTAATTCGAAGCAACGCGAAGAACCTTACCTGGCCTTGACATCCTGCGAACTTTCTAGAGATAGATGGGTGCCTTCGGGAACGCAGAGACAGGTGCTGCATGGCTGTCGTCAGCTCGTGCCG
ASV011	250	501	1641	319	113	0	2824	Bacteroidetes	Bacteroidia	Chitinophagales	Saprospiraceae	NA	AGGATTAGATACCCTGGTAGTCCACGCCCTAAACGATGTTTACTCGATATGGGACTTCGGTTCCGTGTCCAAGGGAAACCGTTAAGTAAACCACCTGGGGAGTACGTTCGCAAGAATGAAACTCAAAGGAATTGACGGGGGTCCGCACAAGCGGTGGAGCATGTGGTTTAATTCGATACGCGAGGAACCTTACCTGGGCTCGAACGCTACTGGACAGTCCCTGAAAGGGGATTTCTCTTCGGAGCTGGTAGTGAGGTGCTGCATGGTTGTCGTCAGCTCGTGCCG
ASV012	620	186	563	1080	0	0	2449	Proteobacteria	Gammaproteobacteria	Oceanospirillales	Endozoicomonadaceae	Endozoicomonas	AGGATTAGATACCCTGGTAGTCCACGCCGTAAACGATGTCTACTAGTTGTCGGTTGTCTTGTACGACGGGTAACGCAGCTAACGCGATAAGTAGACCGCCTGGGGAGTACGGCCGCAAGGTTAAAACTCAAATGAATTGACGGGGGCCCGCACAAGCGGTGGAGCATGTGGTTTAATTCGAAGCAACGCGAAGAACCTTACCTGGCCTTGACATCCTGCGAATCTCTTGGAGACAAGAGAGTGCCTTCGGGAACGCAGAGACAGGTGCTGCATGGCTGTCGTCAGCTCGTGCTG
ASV013	0	1053	922	0	469	0	2444	Proteobacteria	Gammaproteobacteria	NA	NA	NA	AGGATTAGATACCCTGGTAGTCCACGCCGTAAACGATGAGAACTAGCCGTTGGGTCTATTAAAAGACTTGGTGGCGAAGCTAACGCGCTAAGTTCTCCGCCTGGGGAGTACGGTCGCAAGATTAAAACTCAAATGAATTGACGGGGGCCCGCACAAGCGGTGGAGCATGTGGTTTAATTCGAAGCAACGCGAAGAACCTTACCACCCCTTGACATCCTTGGAATCTGGCAGAGATGCCTAAGTGCCTTCGGGAGCCAAGTGACAGGTGCTGCATGGCTGTCGTCAGCTCGTGTCG
ASV014	0	977	904	82	448	0	2411	Proteobacteria	Gammaproteobacteria	NA	NA	NA	AGGATTAGATACCCTGGTAGTCCACGCCGTAAACGATGAGAACTAGCCGTTGGGTCTATTAAAAGACTTGGTGGCGAAGCTAACGCGCTAAGTTCTCCGCCTGGGGAGTACGGTCGCAAGATTAAAACTCAAATGAATTGACGGGGGCCCGCACAAGCGGTGGAGCATGTGGTTTAATTCGAAGCAACGCGAAGAACCTTACCACCCCTTGACATCCTTGGAATCTGGCAGAGATGCCTAAGTGCCTTCGGGAGCCAAGTGACAGGTGCTGCATGGCTGTCGTCAGCTCGTGCTG
ASV015	563	204	532	1057	0	0	2356	Proteobacteria	Gammaproteobacteria	Oceanospirillales	Endozoicomonadaceae	Endozoicomonas	AGGATTAGATACCCTGGTAGTCCACGCCGTAAACGATGTCTACTAGTTGTCGGTTGTCTTGTACGACGGGTAACGCAGCTAACGCGATAAGTAGACCGCCTGGGGAGTACGGCCGCAAGGTTAAAACTCAAATGAATTGACGGGGGCCCGCACAAGCGGTGGAGCATGTGGTTTAATTCGAAGCAACGCGAAGAACCTTACCTGGCCTTGACATCCTGCGAATCTCTTGGAGACAAGAGAGTGCCTTCGGGAACGCAGAGACAGGTGCTGCATGGCTGTCGTCAGCTCGTGTCG
ASV016	25	1268	299	156	87	321	2156	Proteobacteria	Alphaproteobacteria	Rhodobacterales	Rhodobacteraceae	Aestuariivita	AGGATTAGATACCCTGGTAGTCCACACCGTAAACGATGAATGCCAGACGTCGGGCAGTATACTGTTCGGTGTCACACCTAACGGATTAAGCATTCCGCCTGGGGAGTACGGTCGCAAGATTAAAACTCAAAGGAATTGACGGGGGCCCGCACAAGCGGTGGAGCATGTGGTTTAATTCGAAGCAACGCGCAGAACCTTACCAACCCTTGACATCCTGTGCTACTCCCAGAGATGGGACGTCCACTTCGGTGGCGCAGTGACAGGTGCTGCATGGCTGTCGTCAGCTCGTGCCG
ASV017	878	0	0	1051	0	0	1929	Chlamydiae	Chlamydiae	Chlamydiales	Simkaniaceae	NA	AGGATTAGATACCCTGGTAGTCCTTGCCGTAAACGATGCATACTTGGTGTAGTTGGACTCAACCCCGACTGTGCCGTAGCTAACGCGTTAAGTATGCCACCTGGGGAGTACGCCCGCAAGAGTGAAACTCAAAAGAATTGACGGGGGCCCGCACAAGCAGTGGAGCATGTGGTTTAATTCGATGCTACGCGAAGAACCTTACCCAGGCTTGACATGTAGAGGACCGCTCTAGAGATAGAGTTTCCCGCAAGGGCCTTTACACAGGTGCTGCATGGCTGTCGTCAGCTCGTGCCG
ASV018	14	881	593	143	16	214	1861	Proteobacteria	Alphaproteobacteria	Caulobacterales	Hyphomonadaceae	Oceanicaulis	AGGATTAGATACCCTGGTAGTCCACGCCGTAAACGATGAGAGCTAGTTGTCTGGCAGCATGCTGTTAGGTGACGCAGCTAACGCATTAAGCTCTCCGCCTGGGGAGTACGGCCGCAAGGTTAAAACTCAAAGAAATTGACGGGGGCCCGCACAAGCGGTGGAGCATGTGGTTTAATTCGAAGCAACGCGAAGAACCTTACCTGCGCTTGACATCCCTATCGCGGATTAGAGAGATCTTTTCCTTCAGTTCGGCTGGATAGGTGACAGGTGCTGCATGGCTGTCGTCAGCTCGTGCCG
ASV019	467	131	417	746	0	0	1761	Proteobacteria	Gammaproteobacteria	Oceanospirillales	Endozoicomonadaceae	Endozoicomonas	AGGATTAGATACCCTGGTAGTCCACGCCGTAAACGATGTCTACTAGTTGTCGGTTGTCTTGTACGACGGGTAACGCAGCTAACGCGATAAGTAGACCGCCTGGGGAGTACGGCCGCAAGGTTAAAACTCAAATGAATTGACGGGGGCCCGCACAAGCGGTGGAGCATGTGGTTTAATTCGAAGCAACGCGAAGAACCTTACCTGGCCTTGACATCCTGCGAATCTCTTGGAGACAAGAGAGTGCCTTCGGGAACGCAGAGACAGGTGCTGCATGGCTGTCGTCAGCTCGTGTTG
ASV020	0	0	0	0	0	1729	1729	Bacteroidetes	Bacteroidia	Cytophagales	Amoebophilaceae	Candidatus_Paenicardinium	AGGATTAGATACCCTGGTAGTCCATGCCCTAAACGATGATCACTAGGTGTGTGTTTTTAGAATGCGCACCCCAGCGAAAGCGTTAAGTGATCCACCTGGGGAGTATGCTCGCAAGGGTGAAACTCAAAGGAATTGACGGGGGTCCGCACAAGCGGTGGAGTATGTTGTTTAATTCGATAATACGCGAGGAACCTTACCTGGGCTAGAATGTACTTTGACCCTTTGAGAAATCAAAGTTTCTTTCGAGACAAAGTACAAGGTACTGCATGGCTGTCGTCAGCTCGTGCCG
ASV021	131	173	326	404	82	514	1630	Proteobacteria	Alphaproteobacteria	Rhodobacterales	Rhodobacteraceae	NA	AGGATTAGATACCCTGGTAGTCCACACCGTAAACGATGAATGCCAGTCGTCGGGTAGCATGCTATTCGGTGACACACCTAACGGATTAAGCATTCCGCCTGGGGAGTACGGTCGCAAGATTAAAACTCAAAGGAATTGACGGGGGCCCGCACAAGCGGTGGAGCATGTGGTTTAATTCGAAGCAACGCGCAGAACCTTACCAACCCTTGACATCCTGTGCTACATCCAGAGATGGATGGTTCCCTTCGGGGACGCAGTGACAGGTGCTGCATGGCTGTCGTCAGCTCGTGCCG
ASV022	568	0	0	1055	0	0	1623	Chlamydiae	Chlamydiae	Chlamydiales	Simkaniaceae	NA	AGGATTAGATACCCTGGTAGTCCTTGCCGTAAACGATGCATACTTGGTGTAGTTGGACTCAACCCCGACTGTGCCGTAGCTAACGCGTTAAGTATGCCACCTGGGGAGTACGCCCGCAAGAGTGAAACTCAAAAGAATTGACGGGGGCCCGCACAAGCAGTGGAGCATGTGGTTTAATTCGATGCAACGCGAAGAACCTTACCCAGGCTTGACATGTAGAGGACCGCTCTAGAGATAGAGTTTCCCGCAAGGGCCTTTACACAGGTGCTGCATGGCTGTCGTCAGCTCGTGCTG
ASV023	0	1597	0	0	0	0	1597	Bacteroidetes	Bacteroidia	Cytophagales	Microscillaceae	Microscilla	AGGATTAGATACCCTGGTAGTCCACGCCGTAAACGATGATGACTCGCTGTTGGCGATAGACAGTCAGTGGCTAAGGGAAACCGTTAAGTCATCCACCTGGGGAGTACGACCGCAAGGTTGAAACTCAAAGGAATTGACGGGGGTCCGCACAAGCGGTGGAGCATGTGGTTTAATTCGATGATACGCGAGGAACCTTACCTGGGCTAGAATGCGAGGGAATGTAGCAGAAATGTTACAGTCTTCGGACCCGAAGCAAGGTGCTGCATGGCTGTCGTCAGCTCGTGCCG
ASV024	212	57	119	659	248	280	1575	Proteobacteria	Alphaproteobacteria	Rhodobacterales	Rhodobacteraceae	Donghicola	AGGATTAGATACCCTGGTAGTCCACACCGTAAACGATGAATGCCAGTCGTCAGCAAGCATGCTTGTTGGTGACACACCTAACGGATTAAGCATTCCGCCTGGGGAGTACGGTCGCAAGATTAAAACTCAAAGGAATTGACGGGGGCCCGCACAAGCGGTGGAGCATGTGGTTTAATTCGAAGCAACGCGCAGAACCTTACCAACCCTTGACATCCTGTGCCACGTCCAGAGATGGACCGTTCCCTTCGGGGACGCAGTGACAGGTGCTGCATGGCTGTCGTCAGCTCGTGCCG
ASV025	148	0	0	0	136	1268	1552	Proteobacteria	Gammaproteobacteria	Oceanospirillales	Endozoicomonadaceae	Endozoicomonas	AGGATTAGATACCCTGGTAGTCCACGCCGTAAACGATGTCTACTAGTTGTCGGTTGTCTTGTACGACGGGTAACGCAGCTAACGCGATAAGTAGACCGCCTGGGGAGTACGGCCGCAAGGTTAAAACTCAAATGAATTGACGGGGGCCCGCACAAGCGGTGGAGCATGTGGTTTAATTCGAAGCAACGCGAAGAACCTTACCTGGCCTTGACATCCTGCGAATCTTTTGGAGACAAGAGAGTGCCTTCGGGAACGCAGAGACAGGTGCTGCATGGCCGTCGTCAGCTCGTGCCG
ASV026	562	0	0	959	0	0	1521	Chlamydiae	Chlamydiae	Chlamydiales	Simkaniaceae	NA	AGGATTAGATACCCTGGTAGTCCTTGCCGTAAACGATGCATACTTGGTGTAGTTGGACTCAACCCCGACTGTGCCGTAGCTAACGCGTTAAGTATGCCACCTGGGGAGTACGCCCGCAAGAGTGAAACTCAAAAGAATTGACGGGGGCCCGCACAAGCAGTGGAGCATGTGGTTTAATTCGATGCAACGCGAAGAACCTTACCCAGGCTTGACATGTAGAGGACCGCTCTAGAGATAGAGTTTCCCGCAAGGGCCTTTACACAGGTGCTGCATGGCTGTCGTCAGCTCGTGTCG
ASV027	41	1402	0	0	50	0	1493	Proteobacteria	Gammaproteobacteria	Oceanospirillales	Endozoicomonadaceae	Endozoicomonas	AGGATTAGATACCCTGGTAGTCCACGCCGTAAACGATGTCTACTAGTCGTCGGGGATCTTGCATTCCTGGTGACGCAGCTAACGCGATAAGTAGACCGCCTGGGGAGTACGGCCGCAAGGTTAAAACTCAAATGAATTGACGGGGGCCCGCACAAGCGGTGGAGCATGTGGTTTAATTCGAAGCAACGCGAAGAACCTTACCTGGCCTTGACATCCTGCGAACTTTCTAGAGATAGATTGGTGCCTTCGGGAACGCAGTGACAGGTGCTGCATGGCTGTCGTCAGCTCGTGCCG
ASV028	0	112	281	68	0	777	1238	Bacteroidetes	Bacteroidia	Chitinophagales	Saprospiraceae	NA	AGGATTAGATACCCTGGTAGTCCACGCCCTAAACGATGCTAACTGGATATTCGCCTTAGGGGTGAGTGTCTGAGGGAAACCATTAAGTTAGCCACCTGGGGAGTACGTCGGCAACGATGAAACTCAAAGGAATTGACGGGGGTCCGCACAAGCGGTGGAGCATGTGGTTTAATTCGATGATACGCGAGGAACCTTACCTGGGCTCGAACGCTACTTGACCTCACCTGAAAGGGTGATTCTCTTCGGAGCGGGTAGTGAGGTGCTGCATGGTTGTCGTCAGCTCGTGCCG
ASV029	93	8	843	0	253	0	1197	Bacteroidetes	Bacteroidia	Cytophagales	NA	NA	AGGATTAGATACCCTGGTAGTCCACGCCGTAAACGATGATCACTCGGTGTATGCGATATTACTGTATGCGCCCAAGCGAAAGCGTTAAGTGATCCACCTGGGGAGTACGTCGGCAACGATGAAACTCAAAGGAATTGACGGGGGTCCGCACAAGCGGTGGAGCATGTGGTTTAATTCGATGATACGCGAGGAACCTTACCTAGGCTCGAATTCTACTGGAATTGAGCAGAGATGTTCAAGTCTTCGGACTAGTAGGAAGGTGCTGCATGGCCGTCGTCAGCTCGTGCCG
ASV030	84	111	178	529	27	265	1194	Proteobacteria	Alphaproteobacteria	Caulobacterales	Hyphomonadaceae	Ponticaulis	AGGATTAGATACCCTGGTAGTCCACACCGTAAACGATGAATGCTAGTTGTCTGCATGCATGCATGTAGGTGACGCAGCTAACGCATTAAGCATTCCGCCTGGGGAGTACGGCCGCAAGGTTAAAACTCAAAGAAATTGACGGGGGCCCGCACAAGCGGTGGAGCATGTGGTTTAATTCGAAGCAACGCGCAGAACCTTACCCACGTTTGACATGCCCTGTTTGATCGATGGAGACATCTTTCTTGGTTCGTCCGCAGGTGCACAGGTGCTGCATGGCTGTCGTCAGCTCGTGCCG
ASV031	0	1106	0	0	61	0	1167	Proteobacteria	Gammaproteobacteria	Alteromonadales	Alteromonadaceae	NA	AGGATTAGATACCCTGGTAGTCCACACCGTAAACGCTGTCTACTAGCTGTCTGTGTGTTTAACACGTGGGTAGCGTAGCTAACGCGCTAAGTAGACCGCCTGGGGAGTACGGCCGCAAGGTTAAAACTCAAATGAATTGACGGGGGCCCGCACAAGCGGTGGAGCATGTGGTTTAATTCGATGCAACGCGAAGAACCTTACCAGGACTTGACATCCTACTGAGTTACCAGAGATGGTTTCGTGCCTTCGGGAAAGTAGTGACAGGTGCTGCATGGCTGTCGTCAGCTCGTGCCG
ASV032	0	0	0	0	1147	0	1147	Bacteroidetes	Bacteroidia	Cytophagales	Flammeovirgaceae	NA	AGGATTAGATACCCTGGTAGTCCACGCCGTAAACGATGGTGACTAGGTGTGTGCGATACAAAGTGCGCGCCCAAGCGAAAGTGATAAGTCACCCACCTGGGGAGTACGCCCGCAAGGGTGAAACTCAAAGGAATTGACGGGGGTCCGCACAAGCGGTGGAGCATGTGGTTTAATTCGATGATACGCGAGGAACCTTACCTGGGCTCGAACCCAGCTGGACGGTAACAGAGATGTTACTTTCTTCGGACTAGCTGGGAGGTGCTGCATGGCTGTCGTCAGCTCGTGCCG
ASV033	392	0	0	744	0	0	1136	Chlamydiae	Chlamydiae	Chlamydiales	Simkaniaceae	NA	AGGATTAGATACCCTGGTAGTCCTTGCCGTAAACGATGCATACTTGGTGTAGTTGGACTCAACCCCGACTGTGCCGTAGCTAACGCGTTAAGTATGCCACCTGGGGAGTACGCCCGCAAGAGTGAAACTCAAAAGAATTGACGGGGGCCCGCACAAGCAGTGGAGCATGTGGTTTAATTCGATGCAACGCGAAGAACCTTACCCAGGCTTGACATGTAGAGGACCGCTCTAGAGATAGAGTTTCCCGCAAGGGCCTTTACACAGGTGCTGCATGGCTGTCGTCAGCTCGTGTTG
ASV034	0	397	704	0	0	23	1124	Bacteroidetes	Bacteroidia	Cytophagales	Cyclobacteriaceae	Marinoscillum	AGGATTAGATACCCTGGTAGTCCACGCCGTAAACGATGATTACTCGCTGCTTGCGATAAACTGTGAGTGGCCAAGCGAAAGCGTTAAGTAATCCACCTGGGGAGTACGCTCGCAAGAGTGAAACTCAAAGGAATTGACGGGGGTCCGCACAAGCGGTGGAGCATGTGGTTTAATTCGATGATACGCGAGGAACCTTACCTGGGCTAGAATGTGAGCGCTATCTCCAGAGATGGAGAGTTCTTCGGACGTGAAACAAGGTGCTGCATGGCTGTCGTCAGCTCGTGCCG
ASV035	0	0	89	0	0	954	1043	Proteobacteria	Gammaproteobacteria	Oceanospirillales	Endozoicomonadaceae	Endozoicomonas	AGGATTAGATACCCTGGTAGTCCACGCCGTAAACGATGTCTACTAGTCGTCGGGGATCTTGCATTTCTGGTGACGCAGCTAACGCGATAAGTAGACCGCCTGGGGAGTACGGCCGCAAGGTTAAAACTCAAATGAATTGACGGGGGCCCGCACAAGCGGTGGAGCATGTGGTTTAATTCGAAGCAACGCGAAGAACCTTACCTGGCCTTGACATCCTGCGAATTCTTTAGAGATAGAGGAGTGCCTTCGGGAACGCAGTGACAGGTGCTGCATGGCTGTCGTCAGCTCGTGCCG
ASV036	22	0	468	157	198	141	986	Proteobacteria	Gammaproteobacteria	Alteromonadales	Alteromonadaceae	Aestuariibacter	AGGATTAGATACCCTGGTAGTCCACACCGTAAACGCTGTCTACTAGCTGTTTGTGTATTTAATACGTGAGTAGCGAAGCTAACGCGCTAAGTAGACCGCCTGGGGAGTACGGCCGCAAGGTTAAAACTCAAATGAATTGACGGGGGCCCGCACAAGCGGTGGAGCATGTGGTTTAATTCGATGCAACGCGAAGAACCTTACCTACTCTTGACATCCAGGAAATTTTTCAGAGATGAATTAGTGCCTTCGGGAATCCTGAGACAGGTGCTGCATGGCTGTCGTCAGCTCGTGCCG
ASV037	16	316	240	110	34	232	948	Proteobacteria	Alphaproteobacteria	Caulobacterales	Hyphomonadaceae	NA	AGGATTAGATACCCTGGTAGTCCACACCGTAAACGATGAGTGCTAGTTGTCTGCAGGCATGCCTGTAGGTGACGCAGCTAACGCATTAAGCACTCCGCCTGGGGAGTACGGCCGCAAGGTTAAAACTCAAAGAAATTGACGGGGGCCCGCACAAGCGGTGGAGCATGTGGTTTAATTCGAAGCAACGCGCAGAACCTTACCTACGCTTGACATGCCCGGACGATTTCCAGAGATGGATCTCTCCCTTCGGGGCCGGTGCACAGGTGCTGCATGGCTGTCGTCAGCTCGTGCCG
ASV038	115	50	24	540	0	208	937	Bacteroidetes	Bacteroidia	Flavobacteriales	Flavobacteriaceae	Aquibacter	AGGATTAGATACCCTGGTAGTCCACGCCGTAAACGATGGTCACTAGCTGTGTGGATTTCGGTCTGCGTGGCTAAGCGAAAGTGATAAGTGACCCACCTGGGGAGTACGTTCGCAAGAATGAAACTCAAAGGAATTGACGGGGGCCCGCACAAGCGGTGGAGCATGTGGTTTAATTCGATGATACGCGAGGAACCTTACCAGGGCTTAAATGTAAGTTGCATGATTTAGAGATAGATCTTTCTTCGGACTACTTACAAGGTGCTGCATGGTTGTCGTCAGCTCGTGCCG
ASV039	154	74	435	206	30	36	935	Bacteroidetes	Bacteroidia	Chitinophagales	NA	NA	AGGATTAGATACCCTGGTAGTCCATGCTGTAAACGATGATCACTAGGTGTTCGGGAGTATTCCTGAGTGCCCAAGCGAAAGCGATAAGTGATCCACCTGGGGAGTACGTTGGCAACAATGAAACTCAAAGGAATTGACGGGGGCCCGCACAAGCGGTGGAGCATGTGGTTTAATTCGATGATACGCGAGGAACCTTACCTGGGCTACAATGCCTCTGACAGCTGCCGAAAGGTGGTTTCTCTTCGGAGCAGAGTGCAAGGTGCTGCATGGTTGTCGTCAGCTCGTGCCG
ASV040	30	19	81	267	500	0	897	Proteobacteria	Gammaproteobacteria	Oceanospirillales	SS1-B-06-26	NA	AGGATTAGATACCCTGGTAGTCCACGCCGTAAACGATGTCGACTAGCCGTTGGGAACCTACGAGTTCTTAGTGGCGCAGCTAACGCACTAAGTCGACCGCCTGGGGAGTACGGCCGCAAGGTTAAAACTCAAATGAATTGACGGGGGCCCGCACAAGCGGTGGAGCATGTGGTTTAATTCGAAGCAACGCGAAGAACCTTACCAAGTCTTGACATCCTGCGAACTTTTCAGAAATGAATTGGTGCCTTCGGGAACGCAGTGACAGGTGCTGCATGGCTGTCGTCAGCTCGTGCCG
ASV041	9	499	38	257	33	36	872	Bacteroidetes	Bacteroidia	Cytophagales	Microscillaceae	Microscilla	AGGATTAGATACCCTGGTAGTCCACGCCGTAAACGATGATGACTCGCTGCTGGCGATACACAGTCAGTGGCTAAGGGAAACCGTTAAGTCATCCACCTGGGGAGTACGACCGCAAGGTTGAAACTCAAAGGAATTGACGGGGGTCCGCACAAGCGGTGGAGCATGTGGTTTAATTCGATGATACGCGAGGAACCTTACCTGGGCTAGAATGCGAGGGAATATATGAGAAATCATATAGTCTTCGGACCCGAAGCAAGGTGCTGCATGGCTGTCGTCAGCTCGTGCCG
ASV042	0	0	0	0	0	829	829	Proteobacteria	Gammaproteobacteria	Oceanospirillales	Endozoicomonadaceae	Endozoicomonas	AGGATTAGATACCCTGGTAGTCCACGCCGTAAACGATGTCTACTAGTCGTCGGGGATCTTGCATTTCTGGTGACGCAGCTAACGCGATAAGTAGACCGCCTGGGGAGTACGGCCGCAAGGTTAAAACTCAAATGAATTGACGGGGGCCCGCACAAGCGGTGGAGCATGTGGTTTAATTCGAAGCAACGCGAAGAACCTTACCTGGCCTTGACATCCTGCGAATCCTTTAGAGATAGAGGAGTGCCTTCGGGAACGCAGTGACAGGTGCTGCATGGCTGTCGTCAGCTCGTGCCG
ASV043	0	0	121	0	0	706	827	Proteobacteria	Gammaproteobacteria	Oceanospirillales	Endozoicomonadaceae	Endozoicomonas	AGGATTAGATACCCTGGTAGTCCACGCCGTAAACGATGTCTACTAGTCGTCGGGGATCTTGCATTTCTGGTGACGCAGCTAACGCGATAAGTAGACCGCCTGGGGAGTACGGCCGCAAGGTTAAAACTCAAATGAATTGACGGGGGCCCGCACAAGCGGTGGAGCATGTGGTTTAATTCGAAGCAACGCGAAGAACCTTACCTGGCCTTGACATCCTGCGAATCCTTTAGAGATAGGGGAGTGCCTTCGGGAACGCAGTGACAGGTGCTGCATGGCTGTCGTCAGCTCGTGCCG
ASV044	152	85	197	389	0	0	823	Proteobacteria	Gammaproteobacteria	Oceanospirillales	Endozoicomonadaceae	Endozoicomonas	AGGATTAGATACCCTGGTAGTCCACGCCGTAAACGATGTCTACTAGTTGTCGGTTGTCTTGTACGACGGGTAACGCAGCTAACGCGATAAGTAGACCGCCTGGGGAGTACGGCCGCAAGGTTAAAACTCAAATGAATTGACGGGGGCCCGCACAAGCGGTGGAGCATGTGGTTTAATTCGAAGCAACGCGAAGAACCTTACCTGGCCTTGACATCCTGCGAATCTCTTGGAGACAAGAGAGTGCCTTCGGGAACGCAGAGACAGGTGCTGCATGGCCGTCGTCAGCTCGTGCCG
ASV045	89	200	77	201	79	150	796	Proteobacteria	Gammaproteobacteria	Alteromonadales	Alteromonadaceae	Alteromonas	AGGATTAGATACCCTGGTAGTCCACACCGTAAACGCTGTCTACTAGCTGTTTGTGACTTTAAGTCGTGAGTAGCGAAGCTAACGCGCTAAGTAGACCGCCTGGGGAGTACGGCCGCAAGGTTAAAACTCAAATGAATTGACGGGGGCCCGCACAAGCGGTGGAGCATGTGGTTTAATTCGATGCAACGCGAAGAACCTTACCTACACTTGACATGCAGAGAACTTTCTAGAGATAGATTGGTGCCTTCGGGAACTCTGACACAGGTGCTGCATGGCTGTCGTCAGCTCGTGCCG
ASV046	36	400	131	160	23	29	779	Bacteroidetes	Bacteroidia	Chitinophagales	NA	NA	AGGATTAGATACCCTGGTAGTCCACGCTGTAAACGATGATCACTAGGTGTTCGACCTTCGGGTTGAGTGCCCAAGCGAAAGCGATAAGTGATCCACCTGGGGAGTACGTTCGCAAGAATGAAACTCAAAGGAATTGACGGGGGCCCGCACAAGCGGTGGAGCATGTGGTTTAATTCGATGATACGCGAGGAACCTTACCTGGGCTACAATGCCTCTGACATCTGGTGAAAGCCGGTTTTCCTTCGGGACAGAGTGCAAGGTGCTGCATGGTTGTCGTCAGCTCGTGCCG
ASV047	0	0	0	0	0	731	731	Proteobacteria	Gammaproteobacteria	BD72BR169	NA	NA	AGGATTAGATACCCTGGTAGTCCACGCCGTAAACGATGAGAACTTGCTGTTGGGATCTTTCGGGGTCTCAGTAGCGTAGCTAACGCGGTAAGTTCTCCGCCTGGGGAGTACGGTCGCAAGACTAAAACTCAAAGGAATTGACGGGGACCCGCACAAGCGGTGGAGCATGTGGTTTAATTCGATGCAACGCGAAGAACCTTACCTGGTCTTGACATACTCAGAACTTTCCAGAAATGGATTGGTGCCTTCGGGAACTGAGATACAGGTGCTGCATGGCTGTCGTCAGCTCGTGCCG
ASV048	0	402	227	0	84	0	713	Proteobacteria	Alphaproteobacteria	Kordiimonadales	Kordiimonadaceae	Kordiimonas	AGGATTAGATACCCTGGTAGTCCACGCCGTAAACGATGGATACTAGGTGTTGGGTAGCATGCTATTCAGTGCCGAAGCTAACGCGTTAAGTATCCCGCCTGGGGAGTACGGTCGCAAGATTAAAACTCAAAGGAATTGACGGGGGCCCGCACAAGCGGTGGAGCATGTGGTTTAATTCGAAGCAACGCGCAGAACCTTACCAGCCCTTGACATACCAATCGCGGTTACCGGAGACGGTTTCCTTCAGTTCGGCTGGATTGGATACAGGTGCTGCATGGCTGTCGTCAGCTCGTGCCG
ASV049	38	69	29	347	165	51	699	Proteobacteria	Alphaproteobacteria	Rhodobacterales	Rhodobacteraceae	NA	AGGATTAGATACCCTGGTAGTCCACGCCGTAAACGATGAATGCCAGTCGTCGGGTAGCATGCTGCTCGGTGACACACCTAACGGATTAAGCATTCCGCCTGGGGAGTACGGTCGCAAGATTAAAACTCAAAGGAATTGACGGGGGCCCGCACAAGCGGTGGAGCATGTGGTTTAATTCGAAGCAACGCGCAGAACCTTACCAACCCTTGACATCCTGATCGCGGTTACCGGAGACGGTTTCCTTCAGTTCGGCTGGATCAGTGACAGGTGCTGCATGGCTGTCGTCAGCTCGTGCCG
ASV050	0	515	76	76	0	0	667	Proteobacteria	Alphaproteobacteria	Rickettsiales	NA	NA	AGGATTAGATACCCTGGTAGTCCACGCTGTAAACGATGAGTGCTATGTATCGGGATTTATCTCGGTGCTGCAGCTAACGCTTTAAGCACTCCGCCTGAGGAGTACGATCGCAAGATTAAAACTCAAAGGAATTGACGGGGACCCGCACAAGCGGTGGAGCATGCGGTTTAATTCGATTCTACGCGAAAAACCTTACCAACCTTTGCATGCAACTCTAGCTCAGAGATGAGCTTTTTCAATTGGGGCAACTCAATTGGGGTTGACACAGGTGCTGCATGGCCGTCGTCAGCTCGTGCCG
ASV052	0	553	76	0	0	0	629	Bacteroidetes	Bacteroidia	Cytophagales	Cyclobacteriaceae	Fabibacter	AGGATTAGATACCCTGGTAGTCCATGCCGTAAACGATGATTACTCGATGTTGGCGATACACAGTCAGCGTCCAAGCGAAAGCGTTAAGTAATCCACCTGGGGAGTACGCTCGCAAGAGTGAAACTCAAAGGAATTGACGGGGGTCCGCACAAGCGGTGGAGCATGTGGTTTAATTCGATGATACGCGAGGAACCTTACCTGGGCTCGAATTGCTAATGAATTATTCAGAGATGAATAAGTCTTCGGACATTAGTGAAGGTGCTGCATGGCTGTCGTCAGCTCGTGCCG
ASV053	0	562	0	0	60	0	622	Proteobacteria	Gammaproteobacteria	Oceanospirillales	Endozoicomonadaceae	Endozoicomonas	AGGATTAGATACCCTGGTAGTCCACGCCGTAAACGATGTCTACTAGTCGTCGGGGATCTTGCATTTCTGGTGACGCAGCTAACGCGATAAGTAGACCGCCTGGGGAGTACGGCCGCAAGGTTAAAACTCAAATGAATTGACGGGGGCCCGCACAAGCGGTGGAGCATGTGGTTTAATTCGAAGCAACGCGAAGAACCTTACCTGGCCTTGACATCCTGCGAACTGACTAGAGATAGTTTGGTGCCTTCGGGAACGCAGTGACAGGTGCTGCATGGCTGTCGTCAGCTCGTGCCG
ASV054	0	216	167	0	0	231	614	Proteobacteria	Deltaproteobacteria	Bdellovibrionales	Bdellovibrionaceae	OM27_clade	AGGATTAGATACCCTGGTAGTCCACGCCGTAAACGATGAATGCTAGCTGATGGGGTAATTACCGCTTCATTGGCGTCGCTAACGCATTAAGCATTCCGCCTGGGGAGTACGGTCGCAAGACTAAAACTCAAAGGAATTGACGGGGGCCCGCACAAGCGGTGGAGCATGTGGTTTAATTCGAAGCAACGCGCAGAACCTTACCCAGACTTGACATCCCGAGAACTTGGTGGAAACACCTTGGTGCCGTCGAAAGACGGAATTCGGTGACAGGTGCTGCATGGCTGTCGTCAGCTCGTGCCG
ASV055	24	62	108	0	0	392	586	Bacteroidetes	Bacteroidia	Chitinophagales	Saprospiraceae	NA	AGGATTAGATACCCTGGTAGTCCACGCCCTAAACGATGCTAACTGGATATTCGCCTTAGGGGTGAGTGTCTGAGGGAAACCATTAAGTTAGCCACCTGGGGAGTACGTCGGCAACGATGAAACTCAAAGGAATTGACGGGGGTCCGCACAAGCGGTGGAGCATGTGGTTTAATTCGATGATACGCGAGGAACCTTACCTGGGCTCGAACGCTATTTGACCTCACCTGAAAGGGTGATTCTCTTCGGAGCGGATAGTGAGGTGCTGCATGGTTGTCGTCAGCTCGTGCCG
ASV056	159	0	0	420	0	0	579	Chlamydiae	Chlamydiae	Chlamydiales	Simkaniaceae	NA	AGGATTAGATACCCTGGTAGTCCTTGCCGTAAACGATGCATACTTGGTGTAGTTGGACTCAACCCCGACTGTGCCGTAGCTAACGCGTTAAGTATGCCACCTGGGGAGTACGCCCGCAAGAGTGAAACTCAAAAGAATTGACGGGGGCCCGCACAAGCAGTGGAGCATGTGGTTTAATTCGATGCAACGCGAAGAACCTTACCCAGGCTTGACATGTAGAGGACCGCTCTAGAGATAGAGTTTCCCGCAAGGGCCTTTACACAGGTGCTGCATGGCCGTCGTCAGCTCGTGCCG
ASV057	0	149	0	375	0	55	579	Proteobacteria	Gammaproteobacteria	Oceanospirillales	Endozoicomonadaceae	Endozoicomonas	AGGATTAGATACCCTGGTAGTCCACGCCGTAAACGATGTCTACTAGTTGTCGGTTGTCTTGTACGACTGGTAACGCAGCTAACGCGATAAGTAGACCGCCTGGGGAGTACGGCCGCAAGGTTAAAACTCAAATGAATTGACGGGGGCCCGCACAAGCGGTGGAGCATGTGGTTTAATTCGAAGCAACGCGAAGAACCTTACCTGGCCTTGACATCCTGCGAACTTCCTAGAGATAGGTTGGTGCCTTCGGGAACGCAGAGACAGGTGCTGCATGGCTGTCGTCAGCTCGTGCCG
ASV058	70	195	117	183	7	6	578	Proteobacteria	Gammaproteobacteria	Legionellales	Legionellaceae	NA	AGGATTAGATACCCTGGTAGTCCACGCCGTAAACGATGTCAACTAGTTGTTGGGTATATAGAGATACTTAGTGACGCAGCTAACGCGATAAGTTGACCGCCTGGGGAGTACGGTCGCAAGATTAAAACTCAAAGGAATTGACGGGGGCCCGCACAAGCGGTGGAGCATGTGGTTTAATTCGATGCAACGCGAAGAACCTTACCTACCCTTGACATACAGTAAATCTTTTGGAGACAGAAGAGTGCCTTCGGGAATACTGATACAGGTGCTGCATGGCTGTCGTCAGCTCGTGCCG
ASV059	30	122	218	34	106	47	557	Proteobacteria	Alphaproteobacteria	Sphingomonadales	Sphingomonadaceae	Erythrobacter	AGGATTAGATACCCTGGTAGTCCACGCCGTAAACGATGATAACTAGCTGTCCGGGCTCATAGAGCTTGGGTGGCGCAGCTAACGCATTAAGTTATCCGCCTGGGGAGTACGGTCGCAAGATTAAAACTCAAAGGAATTGACGGGGGCCTGCACAAGCGGTGGAGCATGTGGTTTAATTCGAAGCAACGCGCAGAACCTTACCAGCCTTTGACATCCTAGGACGGTTTCTGGAGACAGATTCCTTCCCTTCGGGGACCTAGTGACAGGTGCTGCATGGCTGTCGTCAGCTCGTGCCG
ASV060	92	67	94	199	38	61	551	Proteobacteria	Gammaproteobacteria	Alteromonadales	Alteromonadaceae	Alteromonas	AGGATTAGATACCCTGGTAGTCCACACCGTAAACGCTGTCTACTAGCTGTTTGTGACTTTAAGTCGTGAGTAGCGAAGCTAACGCGCTAAGTAGACCGCCTGGGGAGTACGGCCGCAAGGTTAAAACTCAAATGAATTGACGGGGGCCCGCACAAGCGGTGGAGCATGTGGTTTAATTCGATGCAACGCGAAGAACCTTACCTACACTTGACATGCAGAGAACTTTCCAGAGATGGATTGGTGCCTTCGGGAACTCTGACACAGGTGCTGCATGGCTGTCGTCAGCTCGTGCCG
ASV061	0	149	201	53	145	0	548	Proteobacteria	Gammaproteobacteria	Francisellales	Francisellaceae	NA	AGGATTAGATACCCTGGTAGTCCACGCTGTAAACGATGAGTACTAGCTGTTGGTTCTGGTGTAAAAGAATTAGTGGCTCAGTTAACGCGATAAGTACTCCGCCTGGGGACTACGACCGCAAGGTTAAAACTCAAAGGAATTGACGGGGACCCGCACAAGCGGTGGAGCATGTGGTTTAATTCGATGCAACGCGAAGAACCTTACCTACCCTTGACATCCACAGAAGACAAAAGAGATTTTGTTGTGCCTTCGGGAACTGTGAGACAGGTGCTGCATGGCTGTCGTCAGCTCGTGCCG
ASV062	0	0	0	494	0	0	494	Bacteroidetes	Bacteroidia	NA	NA	NA	AGGATTAGATACCCTGGTAGTCCGCGCTGTAAACGATGGATACTCGGCGTATGCGACATACAGTGTGCGCCTGAGCGAAAGCGTTAAGTATCCCACCTGGGGAGTACGGTCGCAAGATTGAAACTCAAAGGAATTGACGGGGGTCCGCACAAGCGGTGGAGCATGTGGTTTAATTCGATGATACGCGAGGAACCTTACCTGGGCTAGAATGCCTTTGCTACATCCAGAAATGGGTGGTTCCTACGGGACAAAGTGCAAGGTGCTGCATGGCCGTCGTCAGCTCGTGCCG
ASV063	488	0	0	0	0	0	488	Proteobacteria	Gammaproteobacteria	Oceanospirillales	Endozoicomonadaceae	Endozoicomonas	AGGATTAGATACCCTGGTAGTCCACGCCGTAAACGATGTCTACTAGTTGTCGGTTGTCTTGTACGACGGGTAACGCAGCTAACGCGATAAGTAGACCGCCTGGGGAGTACGGCCGCAAGGTTAAAACTCAAATGAATTGACGGGGGCCCGCACAAGCGGTGGAGCATGTGGTTTAATTCGAAGCAACGCGAAGAACCTTACCTGGCCTTGACATCCTGCGAATCTTTTGGAGACAAGAGAGTGCCTTCGGGAATGCAGAGACAGGTGCTGCATGGCTGTCGTCAGCTCGTGCCG
ASV064	68	0	41	314	0	51	474	Proteobacteria	Alphaproteobacteria	Rhodobacterales	Rhodobacteraceae	Roseobacter_clade_CHAB-I-5_lineage	AGGATTAGATACCCTGGTAGTCCACACCGTAAACGATGAATGCCAGTCGTCGGGTAGCATGCTATTCGGTGACACACCTAACGGATTAAGCATTCCGCCTGGGGAGTACGGTCGCAAGATTAAAACTCAAAGGAATTGACGGGGGCCCGCACAAGCGGTGGAGCATGTGGTTTAATTCGAAGCAACGCGCAGAACCTTACCAACCCTTGACATCCTGATCGCGGTTACCTGAGAAGGTTTCCTTCAGTTCGGCTGGATCAGTGACAGGTGCTGCATGGCTGTCGTCAGCTCGTGCCG
ASV065	0	0	298	48	116	0	462	Proteobacteria	Gammaproteobacteria	Alteromonadales	Alteromonadaceae	NA	AGGATTAGATACCCTGGTAGTCCACACTGTAAACGCTGTCTACTAGCTGTTTGTGTGATTTATCACGTGGGTAGCGCAGCTAACGCGATAAGTAGACCGCCTGGGGAGTACGGCCGCAAGGTTAAAACTCAAATGAATTGACGGGGGCCCGCACAAGCGGTGGAGCATGTGGTTTAATTCGATGCAACGCGAAGAACCTTACCATCCCTTGACATACTCAGAAGGTTGAAGAGATTCGACTGTGCCTTCGGGAACTGAGATACAGGTGCTGCATGGCTGTCGTCAGCTCGTGCCG
ASV066	141	127	20	83	21	62	454	Bacteroidetes	Bacteroidia	Cytophagales	Flammeovirgaceae	NA	AGGATTAGATACCCTGGTAGTCCACGCCGTAAACGATGGTAACTAGGTGTGTGCGACACAAAGTGCGCGCCCAAGCGAAAGTGATAAGTTACCCACCTGGGGAGTACGCTCGCAAGAGTGAAACTCAAAGGAATTGACGGGGGTCCGCACAAGCGGTGGAGCATGTGGTTTAATTCGATGATACGCGAGGAACCTTACCTGGGCTCGAACCCTGCTGGACGGTATCAGAGATGATACTTTCTTCGGACTGGCAGGGAGGTGCTGCATGGCTGTCGTCAGCTCGTGCCG
ASV067	0	360	0	10	38	38	446	Proteobacteria	Gammaproteobacteria	Alteromonadales	Alteromonadaceae	NA	AGGATTAGATACCCTGGTAGTCCACACCGTAAACGCTGTCTACTAGCTGTTTGTGGTTTTAAACCGTGAGTAGCGAAGCTAACGCGCTAAGTAGACCGCCTGGGGAGTACGGCCGCAAGGTTAAAACTCAAATGAATTGACGGGGGCCCGCACAAGCGGTGGAGCATGTGGTTTAATTCGATGCAACGCGAAGAACCTTACCTACACTTGACATGCAGAGAACTTTCCAGAGATGGATTGGTGCCTTCGGGAACTCTGACACAGGTGCTGCATGGCTGTCGTCAGCTCGTGCCG
ASV068	48	0	0	397	0	0	445	Bacteroidetes	Bacteroidia	Chitinophagales	Saprospiraceae	NA	AGGATTAGATACCCTGGTAGTCCACGCCCTAAACGATGCTAACTGGACATTTGCTTGGAATGAGTGAGTGTCTGAGGGAAACCATTAAGTTAGCCACCTGGGGAGTACGCCGGCAACGGTGAAACTCAAAGGAATTGACGGGGGTCCGCACAAGCGGTGGAGCATGTGGTTTAATTCGATGATACGCGAGGAACCTTACCTAGACTAGAATGCGAGTGCAATTTGCTGAAAGGCGAAGTTCTCTTCGGAGACGCGAAGCAAGGTGCTGCATGGTTGTCGTCAGCTCGTGCCG
ASV069	24	73	98	121	96	0	412	Proteobacteria	Gammaproteobacteria	Oceanospirillales	Oleiphilaceae	Oleiphilus	AGGATTAGATACCCTGGTAGTCCACGCCGTAAACGATGTCTACTAGCCGTTGGGGAACTTGATTCTTTAGTGGCGCAGCTAACGCACTAAGTAGACCGCCTGGGGAGTACGGCCGCAAGGTTAAAACTCAAATGAATTGACGGGGGCCCGCACAAGCGGTGGAGCATGTGGTTTAATTCGATGCAACGCGAAGAACCTTACCTGGTCTTGACATCCACAGAACTTTCTAGAGATAGATTGGTGCCTTCGGGAACTGTGAGACAGGTGCTGCATGGCTGTCGTCAGCTCGTGCCG
ASV070	6	237	40	0	65	32	380	Proteobacteria	Alphaproteobacteria	Caulobacterales	Parvularculaceae	Parvularcula	AGGATTAGATACCCTGGTAGTCCACGCCGTAAACGATGAGGGCCAGTTGTCGGGCAGCATGCTGTTCGGTGACGCAGTTAACGCATTAAGCCCTCCGCCTGGGGAGTACGGTCGCAAGATTAAAACTCAAAGGAATTGACGGGGGCCCGCACAAGCGGTGGAGCATGTGGTTTAATTCGAAGCAACGCGAAGAACCTTACCAGCCCTTGACATCCCGATCGCGGTTTCCAGAGATGGATACCTTCATTTAGTTGGATCGGTGACAGGTGTTGCATGGCTGTCGTCAGCTCGTGCCG
ASV071	0	72	186	57	21	31	367	Proteobacteria	Alphaproteobacteria	Rhodobacterales	Rhodobacteraceae	Shimia	AGGATTAGATACCCTGGTAGTCCACACCGTAAACGATGAATGCCAGTCGTCGGGTAGCATGCTATTCGGTGACACACCTAACGGATTAAGCATTCCGCCTGGGGAGTACGGTCGCAAGATTAAAACTCAAAGGAATTGACGGGGGCCCGCACAAGCGGTGGAGCATGTGGTTTAATTCGAAGCAACGCGCAGAACCTTACCAACCCTTGACATCCTAGGACAACTCCAGAGATGGAGCCTTCCTTCGGGACCTAGTGACAGGTGCTGCATGGCTGTCGTCAGCTCGTGCCG
ASV072	0	38	15	111	27	167	358	Proteobacteria	Gammaproteobacteria	Alteromonadales	Alteromonadaceae	Alteromonas	AGGATTAGATACCCTGGTAGTCCACACCGTAAACGCTGTCTACTAGCTGTGTGTGCCTTTAAGGCGTGCGTAGCGAAGCTAACGCGCTAAGTAGACCGCCTGGGGAGTACGGCCGCAAGGTTAAAACTCAAATGAATTGACGGGGGCCCGCACAAGCGGTGGAGCATGTGGTTTAATTCGATGCAACGCGAAGAACCTTACCTACACTTGACATGCAGAGAACTTTCTAGAGATAGATTGGTGCCTTCGGGAACTCTGACACAGGTGCTGCATGGCTGTCGTCAGCTCGTGCCG
ASV073	0	225	0	50	0	75	350	Proteobacteria	Gammaproteobacteria	Alteromonadales	Colwelliaceae	Thalassotalea	AGGATTAGATACCCTGGTAGTCCACGCCGTAAACGATGTCAACTAGCTGTTTGTGTTCTTGAAACGTGAGTAGCGTAGCTAACGCGCTAAGTTGACCGCCTGGGGAGTACGGCCGCAAGGTTAAAACTCAAATGAATTGACGGGGGCCCGCACAAGCGGTGGAGCATGTGGTTTAATTCGATGCAACGCGAAGAACCTTACCATCCCTTGACATCCAGAGAATTTTCTAGAGATAGAATTGTGCCTTCGGGAACTCTGAGACAGGTGCTGCATGGCTGTCGTCAGCTCGTGCCG
ASV074	37	0	199	109	0	0	345	Proteobacteria	Alphaproteobacteria	Rhodobacterales	Rhodobacteraceae	Tropicibacter	AGGATTAGATACCCTGGTAGTCCACACCGTAAACGATGAATGCCAGTCGTCAGCAAGCATGCTTGTTGGTGACACACCTAACGGATTAAGCATTCCGCCTGGGGAGTACGGTCGCAAGATTAAAACTCAAAGGAATTGACGGGGGCCCGCACAAGCGGTGGAGCATGTGGTTTAATTCGAAGCAACGCGCAGAACCTTACCAACCCTTGACATTTGTCGCCACCTCCAGAGATGGAGTTTTCCCTTCGGGGACGGCAGGACAGGTGCTGCATGGCTGTCGTCAGCTCGTGCCG
ASV075	0	117	107	37	24	60	345	Proteobacteria	Alphaproteobacteria	Rhodobacterales	Rhodobacteraceae	Pelagibaca	AGGATTAGATACCCTGGTAGTCCACACCGTAAACGATGAATGCCAGTCGTCGGGTAGCATGCTATTCGGTGACACACCTAACGGATTAAGCATTCCGCCTGGGGAGTACGGTCGCAAGATTAAAACTCAAAGGAATTGACGGGGGCCCGCACAAGCGGTGGAGCATGTGGTTTAATTCGAAGCAACGCGCAGAACCTTACCAACCCTTGACATCCTCAGCTACATCCAGAGATGGATGGTTCCCTTCGGGGACTGAGTGACAGGTGCTGCATGGCTGTCGTCAGCTCGTGCCG
ASV076	0	0	336	0	0	0	336	Proteobacteria	Alphaproteobacteria	Rhodobacterales	Rhodobacteraceae	Albimonas	AGGATTAGATACCCTGGTAGTCCACACCGTAAACGATGAATGCCAGTCGTCGGGCAGCATGCTGTTCGGTGACGCACTTAACGGATTAAGCATTCCGCCTGGGGAGTACGGCCGCAAGGTTAAAACTCAAAGGAATTGACGGGGGCCCGCACAAGCGGTGGAGCATGTGGTTTAATTCGAAGCAACGCGCAGAACCTTACCACCTTTTGACATCTGGATCGCGGTTATCCGAGAGGATTTCCTTCAGTTCGGCTGGATCCAAGACAGGTGCTGCATGGCTGTCGTCAGCTCGTGCCG
ASV077	0	0	332	0	0	0	332	Bacteroidetes	Bacteroidia	Chitinophagales	Saprospiraceae	Lewinella	AGGATTAGATACCCTGGTAGTCCACGCCCTAAACGATGCTTACTCGATATTCGGTCGTAAGACGGAGTGTCCAAGGGAAACCGATAAGTAAGCCACCTGGGGAGTACGTTCGCAAGAATGAAACTCAAAGGAATTGACGGGGGTCCGCACAAGCGGTGGAGCATGTGGTTTAATTCGACGATACGCGAGGAACCTTACCTGGGCTCGAATGCGCGTGACCGGTCCTGAAAGGGACTTTCTCTTCGGAGCACAAAGCAAGGTGCTGCATGGCTGTCGTCAGCTCGTGCCG
ASV078	0	101	180	0	0	50	331	Proteobacteria	Alphaproteobacteria	Rhodobacterales	Rhodobacteraceae	NA	AGGATTAGATACCCTGGTAGTCCACACCGTAAACGATGAATGCCAGTCGTCGGATAGCATGCTATTCGGTGACACACCTAACGGATTAAGCATTCCGCCTGGGGAGTACGGTCGCAAGATTAAAACTCAAAGGAATTGACGGGGGCCCGCACAAGCGGTGGAGCATGTGGTTTAATTCGAAGCAACGCGCAGAACCTTACCAACCCTTGACATCCTGTGCTACATCCAGAGATGGATGGTTCCCTTCGGGGACGCAGTGACAGGTGCTGCATGGCTGTCGTCAGCTCGTGCCG
ASV079	0	87	123	66	0	55	331	Proteobacteria	Gammaproteobacteria	Enterobacteriales	Enterobacteriaceae	Rahnella	AGGATTAGATACCCTGGTAGTCCACGCTGTAAACGATGTCGACTTGGAGGTTGTGCCCTTGAGGCGTGGCTTCCGGAGCTAACGCGTTAAGTCGACCGCCTGGGGAGTACGGCCGCAAGGTTAAAACTCAAATGAATTGACGGGGGCCCGCACAAGCGGTGGAGCATGTGGTTTAATTCGATGCAACGCGAAGAACCTTACCTACTCTTGACATCCAGAGAATTCGCTAGAGATAGCTTAGTGCCTTCGGGAACTCTGAGACAGGTGCTGCATGGCTGTCGTCAGCTCGTGCCG
ASV080	0	0	327	0	0	0	327	Acidobacteria	Holophagae	Acanthopleuribacterales	Acanthopleuribacteraceae	Acanthopleuribacter	AGGATTAGATACCCTGGTAGTCCACACCCTAAACGATGATTACTTTGTGCAGCGGGTGTCGACCCCTGCTGTGCAGGAGCTAACGCATTAAGTAATCCGCCTGGGGAGTACGGTCGCAAGGCTGAAACTCAAAGGAATTGACGGGGGCCCGCACAAGCGGTGGAGCATGTGGTTTAATTCGAAGCAACGCGCAGAACCTTACCTGGGCTTGAACTGTATTGGATGGGATCAGAGATGGTCTGTCTCCTTCGGGAGCCGGTACAGAGGTGCTGCATGGCTGTCGTCAGCTCGTGCCG
ASV081	0	0	324	0	0	0	324	Proteobacteria	Alphaproteobacteria	Kordiimonadales	Kordiimonadaceae	Kordiimonas	AGGATTAGATACCCTGGTAGTCCACGCCGTAAACGATGAGTGCTAGGTGTTGGGTAGCATGCTATTCAGTGCCGCAGCTAACGCGTTAAGCACTCCGCCTGGGGAGTACGGTCGCAAGATTAAAACTCAAAGGAATTGACGGGGGCCCGCACAAGCGGTGGAGCATGTGGTTTAATTCGAAGCAACGCGAAGAACCTTACCAGCCCTTGACATACCGATCGCGATTTCCTGAGAAGGATTTTTTCAGTTCGGCTGGATCGGATACAGGTGCTGCACGGCTGTCGTCAGCTCGTGCCG
ASV082	0	320	0	0	0	0	320	Proteobacteria	Gammaproteobacteria	Francisellales	Francisellaceae	Francisella	AGGATTAGATACCCTGGTAGTCCACGCTGTAAACGATGAGTACTAGCTGTTGGAGTCGGTGTAAAGGCTCTAGTGGCGCAGCTAACGCGATAAGTACTCCGCCTGGGGACTACGGCCGCAAGGCTAAAACTCAAAGGAATTGACGGGGACCCGCACAAGCGGTGGAGCATGTGGTTTAATTCGATGCAACGCGAAGAACCTTACCTGGTCTTGACATCCTGCGAACTTTCTAGAGATAGATTGGTGCCTTCGGGAACGCAGTGACAGGTGCTGCACGGCTGTCGTCAGCTCGTGCCG
ASV083	0	0	217	64	28	0	309	Bacteroidetes	Bacteroidia	Chitinophagales	NA	NA	AGGATTAGATACCCTGGTAGTCCACGCTGTAAACGATGATCACTAGATGTTCGGACTTCGGTCTGAGTGTCCAAGCGAAAGCGATAAGTGATCCACCTGGGGAGTACGTTCGCAAGAATGAAACTCAAAGGAATTGACGGGGGCCCGCACAAGCGGTGGAGCATGTGGTTTAATTCGATGATACGCGAGGAACCTTACCTGGGCTACAATGCCTCTGACAGACGCCGAAAGGTGTTTTTCCTTCGGGACAGAGTGCAAGGTGCTGCATGGTTGTCGTCAGCTCGTGCCG
ASV084	0	0	303	0	0	0	303	Bacteroidetes	Bacteroidia	Cytophagales	Flammeovirgaceae	NA	AGGATTAGATACCCTGGTAGTCCACGCCGTAAACGATGGTAACTAGGTGTGTGCGACATAGAGTGCGCGCCCAAGCGAAAGTGATAAGTTACCCACCTGGGGAGTACGCCCGCAAGGGTGAAACTCAAAGGAATTGACGGGGGTCCGCACAAGCGGTGGAGCATGTGGTTTAATTCGATGATACGCGAGGAACCTTACCTGGGCTCGAATTCAACATGACGGTATCAGAGATGATACTTTCTTCGGACATGTTGGAAGGTGCTGCATGGCTGTCGTCAGCTCGTGCCG
ASV085	0	300	0	0	0	0	300	Proteobacteria	Deltaproteobacteria	Bdellovibrionales	Bdellovibrionaceae	OM27_clade	AGGATTAGATACCCTGGTAGTCCACGCCGTAAACGTTGAATGCTAGCTGCTGGGGTAATTACCGCTTCAGTGGCGTCGCTAACGCATTAAGCATTCCGCCTGGGGAGTACGGTCGCAAGACTAAAACTCAAAGGAATTGACGGGGGCCCGCACAAGCGGTGGAGCATGTGGTTTAATTCGAAGCAACGCGCAGAACCTTACCCAGACTTGACATCCCGAGAACTTGGTGGAAACACCTTGGTGCCATCGAAAGATGGAATTCGGTGACAGGTGCTGCATGGCTGTCGTCAGCTCGTGCCG
ASV086	0	74	0	188	34	0	296	Proteobacteria	Alphaproteobacteria	Kordiimonadales	Kordiimonadaceae	Kordiimonas	AGGATTAGATACCCTGGTAGTCCACGCCGTAAACGATGAGTGCTAGGTGTTGGGTAGCATGCTATTCAGTGCCGCAGCTAACGCGTTAAGCACTCCGCCTGGGGAGTACGGTCGCAAGATTAAAACTCAAAGGAATTGACGGGGGCCCGCACAAGCGGTGGAGCATGTGGTTTAATTCGAAGCAACGCGAAGAACCTTACCAGCCCTTGACATACCGATCGCGATTTCCTGAGAAGGATTTCTTCAGTTCGGCTGGATCGGATACAGGTGCTGCACGGCTGTCGTCAGCTCGTGCCG
ASV087	0	57	0	239	0	0	296	Bacteroidetes	Bacteroidia	Chitinophagales	Saprospiraceae	NA	AGGATTAGATACCCTGGTAGTCCACGCCCTAAACGATGCTAACTGGACATTTGCTTGGAATGAGTGAGTGTCTGAGGGAAACCATTAAGTTAGCCACCTGGGGAGTACGCCGGCAACGGTGAAACTCAAAGGAATTGACGGGGGTCCGCACAAGCGGTGGAGCATGTGGTTTAATTCGATGATACGCGAGGAACCTTACCTAGACTAGAATGCGAGTGCAATTTGCTGAAAGGCGAAGTTCCCTTCGGGGACGCGAAGCAAGGTGCTGCATGGTTGTCGTCAGCTCGTGCCG
ASV088	9	0	68	68	0	148	293	Proteobacteria	Deltaproteobacteria	Bdellovibrionales	Bdellovibrionaceae	OM27_clade	AGGATTAGATACCCTGGTAGTCCACGCCGTAAACGATGAATGCTAGCTGATGGGGTAATTACCGCTTCATTGGCGTCGCTAACGCATTAAGCATTCCGCCTGGGGAGTACGGTCGCAAGACTAAAACTCAAAGGAATTGACGGGGGCCCGCACAAGCGGTGGAGCATGTGGTTTAATTCGAAGCAACGCGCAGAACCTTACCCAGGCTTGACATCCCGAGAACTTGGTGGAAACACCTTGGTGCCGTCGAAAGACGGAATTCGGTGACAGGTGCTGCATGGCTGTCGTCAGCTCGTGCCG
ASV089	0	43	36	0	212	0	291	Bacteroidetes	Bacteroidia	Chitinophagales	Saprospiraceae	Lewinella	AGGATTAGATACCCTGGTAGTCCACGCCCTAAACGATGCTTACTCGATATTCGGTCGTAAGACGGAGTGTCCAAGGGAAACCGATAAGTAAGCCACCTGGGGAGTACGTTCGCAAGAATGAAACTCAAAGGAATTGACGGGGGTCCGCACAAGCGGTGGAGCATGTGGTTTAATTCGATGATACGCGAGGAACCTTACCTGGGCTCGAATGCGCGTGACCGGTCCTGAAAGGGACTTTCTCTTCGGAGCACAAAGCAAGGTGCTGCATGGCTGTCGTCAGCTCGTGCCG
ASV090	288	0	0	0	0	0	288	Proteobacteria	Gammaproteobacteria	Oceanospirillales	Endozoicomonadaceae	Endozoicomonas	AGGATTAGATACCCTGGTAGTCCACGCCGTAAACGATGTCTACTAGTTGTCGGTTGTCTTGTACGACGGGTAACGCAGCTAACGCGATAAGTAGACCGCCTGGGGAGTACGGCCGCAAGGTTAAAACTCAAATGAATTGACGGGGGCCCGCACAAGCGGTGGAGCATGTGGTTTAATTCGAAGCAACGCGAAGAACCTTACCTGGCCTTGACATCCTGCGAACTTTCTAGAGATAGATTGGTGCCTTCGGGAATGCAGAGACAGGTGCTGCATGGCTGTCGTCAGCTCGTGCCG
ASV091	15	66	0	112	31	57	281	Proteobacteria	Gammaproteobacteria	Alteromonadales	Alteromonadaceae	Alteromonas	AGGATTAGATACCCTGGTAGTCCACACCGTAAACGCTGTCTACTAGCTGTGTGTGCCTTTAAGGCGTGCGTAGCGAAGCTAACGCGCTAAGTAGACCGCCTGGGGAGTACGGCCGCAAGGTTAAAACTCAAATGAATTGACGGGGGCCCGCACAAGCGGTGGAGCATGTGGTTTAATTCGATGCAACGCGAAGAACCTTACCTACACTTGACATGCTGAGAAGTTACTAGAGATAGTTTCGTGCCTTCGGGAACTCAGACACAGGTGCTGCATGGCTGTCGTCAGCTCGTGCCG
ASV092	18	15	50	107	27	63	280	Proteobacteria	Gammaproteobacteria	Alteromonadales	Alteromonadaceae	Alteromonas	AGGATTAGATACCCTGGTAGTCCACACCGTAAACGCTGTCTACTAGCTGTTTGTGACTTTAAGTCGTGAGTAGCGAAGCTAACGCGCTAAGTAGACCGCCTGGGGAGTACGGCCGCAAGGTTAAAACTCAAATGAATTGACGGGGGCCCGCACAAGCGGTGGAGCATGTGGTTTAATTCGATGCAACGCGAAGAACCTTACCTACACTTGACATGCTGAGAAGTTACTAGAGATAGTTTCGTGCCTTCGGGAACTCAGACACAGGTGCTGCATGGCTGTCGTCAGCTCGTGCCG
ASV093	0	0	278	0	0	0	278	Bacteroidetes	Bacteroidia	Chitinophagales	NA	NA	AGGATTAGATACCCTGGTAGTCCACGCTGTAAACGATGGATACTCGGTGTTCGGCCTTCGGGTTGAGTGCCTAAGGGAAACCGATAAGTATCCCACCTGGGGAGTACGTCCGCAAGGATGAAACTCAAAGGAATTGACGGGGGCCCGCACAAGCGGTGGAGCATGTGGTTTAATTCGATGATACGCGAGGAACCTTACCTGGGCTAGAATGCCTCTGACACCCCATGAAAGTGGGATTTCCTTCGGGACAGAGTGCAAGGTGCTGCATGGTTGTCGTCAGCTCGTGCCG
ASV094	0	0	278	0	0	0	278	Proteobacteria	Gammaproteobacteria	Oceanospirillales	Endozoicomonadaceae	Endozoicomonas	AGGATTAGATACCCTGGTAGTCCACGCCGTAAACGATGTCTACTAGTTGTCGGGACTCTTGCAGTCTTGGTAACGCAGCTAACGCGATAAGTAGACCGCCTGGGGAGTACGGCCGCAAGGTTAAAACTCAAATGAATTGACGGGGGCCCGCACAAGCGGTGGAGCATGTGGTTTAATTCGAAGCAACGCGAAGAACCTTACCTGGCCTTGACATCCTGCGAACTTTCTAGAGATAGATTGGTGCCTTCGGGAGCGCAGAGACAGGTGCTGCATGGCTGTCGTCAGCTCGTGCCG
ASV095	0	133	58	77	0	0	268	Proteobacteria	Deltaproteobacteria	Bdellovibrionales	Bdellovibrionaceae	OM27_clade	AGGATTAGATACCCTGGTAGTCCACGCCGTAAACGATGAATGCTAGCTGCTGGGAATGTTTACCGTCTCAGTGGCGAAGTTAACGCATTAAGCATTCCGCCTGGGGAGTACGGCCGCAAGGCTAAAACTCAAAGGAATTGACGGGGGCCCGCACAAGCGGTGGAGCATGTGGTTTAATTCGAAGCAACGCGCAGAACCTTACCCAGGCTTGACATCCCGAGAACTTAGGGGAAACCCTTTGGTGCCTTCTCACGAAGGAACTCGGTGACAGGTGCTGCATGGCTGTCGTCAGCTCGTGCCG
ASV096	0	68	44	130	19	0	261	Proteobacteria	Gammaproteobacteria	Francisellales	Francisellaceae	NA	AGGATTAGATACCCTGGTAGTCCACGCTGTAAACGATGAGTACTAGCTGTTGGTCCTGGTGTAAAAGGATTAGTGGCGCAGCTAACGCGCTAAGTACTCCGCCTGGGGACTACGGCCGCAAGGTTAAAACTCAAAGGAATTGACGGGGACCCGCACAAGCGGTGGAGCATGTGGTTTAATTCGATGCAACGCGAAGAACCTTACCTACCCTTGACATCCTAAGAAGACGAAAGAGATTTTGTTGTGCCTTCGGGAACTTAGAGACAGGTGCTGCATGGCTGTCGTCAGCTCGTGCCG
ASV097	0	17	0	33	75	135	260	Proteobacteria	Alphaproteobacteria	Rhodobacterales	Rhodobacteraceae	HIMB11	AGGATTAGATACCCTGGTAGTCCACACCGTAAACGATGAATGCCAGTCGTCGGGTTGCATGCAATTCGGTGACACACCTAACGGATTAAGCATTCCGCCTGGGGAGTACGGTCGCAAGATTAAAACTCAAAGGAATTGACGGGGGCCCGCACAAGCGGTGGAGCATGTGGTTTAATTCGAAGCAACGCGCAGAACCTTACCAACCCTTGACATCCTGTGCTACATCCAGAGATGGATGGTTCCCTTCGGGGACGCAGTGACAGGTGCTGCATGGCTGTCGTCAGCTCGTGCCG
ASV098	0	0	60	198	0	0	258	Bacteroidetes	Bacteroidia	Chitinophagales	NA	NA	AGGATTAGATACCCTGGTAGTCCACGCTGTAAACGATGATCACTAGGTGTTCGACCTTCGGGTTGAGTGCCCAAGCGAAAGCGATAAGTGATCCACCTGGGGAGTACGTTCGCAAGAATGAAACTCAAAGGAATTGACGGGGGCCCGCACAAGCGGTGGAGCATGTGGTTTAATTCGATGATACGCGAGGAACCTTACCTGGGCTACAATGCCTCTGCTACCTGGTGAAAGCTGGGGTTCCTTCGGGACAGAGTGCAAGGTGCTGCATGGTTGTCGTCAGCTCGTGCCG
ASV099	0	257	0	0	0	0	257	Bacteroidetes	Bacteroidia	Flavobacteriales	Flavobacteriaceae	NA	AGGATTAGATACCCTGGTAGTCCACGCCGTAAACGATGGACACTAGTTGTTGGAATTATTCAGTGACTAAGCGAAAGTGATAAGTGTCCCACCTGGGGAGTACGATCGCAAGATTGAAACTCAAAGGAATTGACGGGGGCCCGCACAAGCGGTGGAGCATGTGGTTTAATTCGATGATACGCGAGGAACCTTACCAGGGCTTAAATGTAGTGGGACAGGTCTAGAGATAGACTTTTCTTCGGACTCATTACAAGGTGCTGCATGGTTGTCGTCAGCTCGTGCCG
ASV100	0	251	0	0	0	0	251	Proteobacteria	Alphaproteobacteria	NA	NA	NA	AGGATTAGATACCCTGGTAGTCCACACCGTAAACGATGAGTGCCAGTTGTTGGGGGGCTACCCTCAGTGACGTCGTTAACGCTTTAAGCACTCCGCCTGGGGAGTACGGCCGCAAGGTTAAAACTCAAAGAAATTGACGGGGACCCGCACAAGCGGTGGAGCATGTGGTTTAATTCGAGGCAACGCGAAGAACCTTACCAGGCCTTGACATGGTTAGTATGGTCGCCAGAGATGGCTTCCTTCAGTTCGGCTGGCTAACACACAGGTGCTGCATGGCTGTCGTCAGCTCGTGCCG
ASV101	246	0	0	0	0	0	246	Proteobacteria	Gammaproteobacteria	Oceanospirillales	Endozoicomonadaceae	Endozoicomonas	AGGATTAGATACCCTGGTAGTCCACGCCGTAAACGATGTCTACTAGTTGTCGGTTGTCTTGTACGACGGGTAACGCAGCTAACGCGATAAGTAGACCGCCTGGGGAGTACGGCCGCAAGGTTAAAACTCAAATGAATTGACGGGGGCCCGCACAAGCGGTGGAGCATGTGGTTTAATTCGAAGCAACGCGAAGAACCTTACCTGGCCTTGACATCCTGCGAATCTTTTGGAGACAAAAGAGTGCCTTCGGGAACGCAGAGACAGGTGCTGCATGGCTGTCGTCAGCTCGTGCCG
ASV102	103	0	0	141	0	0	244	Chlamydiae	Chlamydiae	Chlamydiales	Simkaniaceae	NA	AGGATTAGATACCCTGGTAGTCCTTGCCGTAAACGATGCATACTTGGTGTAGTTGGACTCAACCCCGACTGTGCCGTAGCTAACGCGTTAAGTATGCCACCTGGGGAGTACGCCCGCAAGAGTGAAACTCAAAAGAATTGACGGGGGCCCGCACAAGCAGTGGAGCATGTGGTTTAATTCGATACGACGCGAAGAACCTTACCCAGGCTTGACATGTAGAGGACCGCTCTAGAGATAGAGTTTCCCGCAAGGGCCTTTACACAGGTGCTGCATGGCTGTCGTCAGCTCGTGCCG
ASV103	0	168	69	0	0	0	237	Proteobacteria	Gammaproteobacteria	Alteromonadales	Alteromonadaceae	NA	AGGATTAGATACCCTGGTAGTCCACACCGTAAACGCTGTCTACTAGCTGTCTGTGTGATTTATCACGTGGGTAGCGTAGCTAACGCGCTAAGTAGACCGCCTGGGGAGTACGGCCGCAAGGTTAAAACTCAAATGAATTGACGGGGGCCCGCACAAGCGGTGGAGCATGTGGTTTAATTCGATGCAACGCGAAGAACCTTACCAGGACTTGACATCCAGCGAACTTACTAGAGATAGTTTGGTGCCTTCGGGAACGCTGAGACAGGTGCTGCATGGCTGTCGTCAGCTCGTGCCG
ASV104	0	234	0	0	0	0	234	Bacteroidetes	Bacteroidia	Chitinophagales	Saprospiraceae	NA	AGGATTAGATACCCTGGTAGTCCACGCCCTAAACGATGTTTACTCGATATGGGACTTCGGTTCCGTGTCCAAGGGAAACCGTTAAGTAAACCACCTGGGGAGTACGTTCGCAAGAATGAAACTCAAAGGAATTGACGGGGGTCCGCACAAGCGGTGGAGCATGTGGTTTAATTCGATGATACGCGAGGAACCTTACCTGGGCTCGAACGCTACTAGACAGTCCCTGAAAGGGGATTTCTCTTCGGAGCTGGTAGTGAGGTGCTGCATGGTTGTCGTCAGCTCGTGCCG
ASV105	0	0	0	232	0	0	232	Proteobacteria	Deltaproteobacteria	Myxococcales	Nannocystaceae	NA	AGGATTAGATACCCTGGTAGTCCACGCCGTAAACGATGAGTGCTAGGCGGCGGGAGGATTGACCCTCTCGTTGTCGAAGCTAACGCGTTAAGCACTCCGCCTGGGGAGTACGGCCGCAAGGCTAAAACTCAAAGGAATTGACGGGGGCCCGCACAAGCGGTGGAGCATGTGGTTTAATTCGACACAACGCGCAGAACCTTACCTGGGTTAAATCCACGAGAATCTAGCAGAGAGGCTGGAGTGCCCTTCGGGGAATTCGTGCGAAGGTGCTGCATGGCTGTCGTCAGCTCGTGCCG
ASV106	17	0	45	138	18	11	229	Proteobacteria	Deltaproteobacteria	Bradymonadales	NA	NA	AGGATTAGATACCCTGGTAGTCCACGCCGTAAACGATGTTCACTAGTTGATCGGTCGCATCCGTGACGGATTGACGCAAGCTAACGCGTTAAGTGAACCGCCTGGGGAGTACGGTCGCAAGATTAAAACTCAAAGGAATTGACGGGGGCCCGCACAAGCGGTGGAGCATGTGGTTTAATTCGAAGCAACGCGAAGAACCTTACCTGGATTTGACATCCTTGGAAGTCCGCAGAGACGTGGACGTGCCCTTCGGGGAGCCAAGTGACAGGTGCTGCATGGCTGTCGTCAGCTCGTGCCG
ASV107	0	0	0	226	0	0	226	Bacteroidetes	Bacteroidia	Cytophagales	Flammeovirgaceae	NA	AGGATTAGATACCCTGGTAGTCCACGCCGTAAACGATGGTGACTAGGTGTGTGCGACACAAAGTGCGCGCCCAAGCGAAAGTGATAAGTCACCCACCTGGGGAGTACGCCCGCAAGGGTGAAACTCAAAGGAATTGACGGGGGTCCGCACAAGCGGTGGAGCATGTGGTTTAATTCGATGATACGCGAGGAACCTTACCTGGGCTCGAACCCAGCCGGACGGTACCAGAGATGGTACTTTCTTCGGACTGGCTGGGAGGTGCTGCATGGCTGTCGTCAGCTCGTGCCG
ASV108	0	0	209	15	0	0	224	Proteobacteria	Gammaproteobacteria	Oceanospirillales	Endozoicomonadaceae	Endozoicomonas	AGGATTAGATACCCTGGTAGTCCACGCCGTAAACGATGTCTACTAGTTGTCGGGACTCTTGCAGTCTTGGTAACGCAGCTAACGCGATAAGTAGACCGCCTGGGGAGTACGGCCGCAAGGTTAAAACTCAAATGAATTGACGGGGGCCCGCACAAGCGGTGGAGCATGTGGTTTAATTCGAAGCAACGCGAAGAACCTTACCTGGCCTTGACATCCTGCGAACTTTCTAGAGATAGATTGGTGCCTTCGGGAACGCAGAGACAGGTGCTGCATGGCTGTCGTCAGCTCGTGCCG
ASV109	0	0	0	224	0	0	224	Proteobacteria	Gammaproteobacteria	Oceanospirillales	Endozoicomonadaceae	Endozoicomonas	AGGATTAGATACCCTGGTAGTCCACGCCGTAAACGATGTCTACTAGTTGTCGGTTGTCTTGTACGACGGGTAACGCAGCTAACGCGATAAGTAGACCGCCTGGGGAGTACGGCCGCAAGGTTAAAACTCAAATGAATTGACGGGGGCCCGCACAAGCGGTGGAGCATGTGGTTTAATTCGAAGCAACGCGAAGAACCTTACCTGGCCTTGACATCCTGCGAATCTCTTGGAGACAAGAGAGTGCCCTCGGGAACGCAGAGACAGGTGCTGCATGGCTGTCGTCAGCTCGTGCCG
ASV110	7	75	32	34	12	62	222	Proteobacteria	Alphaproteobacteria	Caulobacterales	Hyphomonadaceae	Maricaulis	AGGATTAGATACCCTGGTAGTCCACGCCGTAAACGATGAGAGCTAGTTGTCTGGCAGCATGCTGTTAGGTGACGCAGCTAACGCATTAAGCTCTCCGCCTGGGGAGTACGGCCGCAAGGTTAAAACTCAAAGAAATTGACGGGGGCCCGCACAAGCGGTGGAGCATGTGGTTTAATTCGAAGCAACGCGCAGAACCTTACCTACCCTTGACATTTGGTGCTACATCCAGAGATGGATGGTCCTCTTCGGAGGCGCCAGGACAGGTGCTGCATGGCTGTCGTCAGCTCGTGCCG
ASV111	0	222	0	0	0	0	222	Bacteroidetes	Bacteroidia	Flavobacteriales	Crocinitomicaceae	Salinirepens	AGGATTAGATACCCTGGTAGTCCACGCCGTAAACTATCAATACTCGTTTTCGGCGATATACAGTCGGAGACTAAGCGAAAGTGATAAGTATTGCACCTGGGGAGTACGATCGCAAGGTTGAAACTCAAAGGAATTGACGGGGGCCCGCACAAGCGGTGGAGCATGTGGTTTAATTCGATGATACGCGAGGAACCTTACCAGGGCTTAAATGTAGAACGACAGATTTGGAAACAGATCCTTCTTCGGACGGTCTACAAGGTGCTGCATGGCTGTCGTCAGCTCGTGCCG
ASV112	21	0	44	81	71	0	217	Proteobacteria	Alphaproteobacteria	Rickettsiales	Midichloriaceae	MD3-55	AGGATTAGATACCCTGGTAGTCCACGCAGTAAACGATGAGTGCTAGATGTTAGAACTATGTTTTAGCGTCGAAGCTAACGCATTAAGCACTCCGCCTGGGAACTACGATCGCAAGGTTAAAACTCAAAGGAATTGACGGGGACCCGCACAAGCGGTGGAACATGTGGTTTAATTCGATGCTACGCGAAAAACCTTACCAAGTCTTGACATGTTAGTCGTATGATTAGGAAACTAGTCAGTCAGTTCGGCTGGACTATCACAGGTGTTGCATGGCTGTCGTCAGCTCGTGCCG
ASV113	0	0	0	217	0	0	217	Chlamydiae	Chlamydiae	Chlamydiales	Simkaniaceae	NA	AGGATTAGATACCCTGGTAGTCCTTGCCGTAAACGATGCATACTTGGTGTAGTTGGACTCAACCCCGACTGTGCCGTAGCTAACGCGTTAAGTATGCCACCTGGGGAGTACGCCCGCAAGAGTGAAACTCAAAAGAATTGACGGGGGCCCGCACAAGCAGTGGAGCATGTGGTTTAATTCGATACTACGCGAAGAACCTTACCCAGGCTTGACATGTAGAGGACCGCTCTAGAGATAGAGTTTCCCGCAAGGGCCTTTACACAGGTGCTGCATGGCTGTCGTCAGCTCGTGCCG
ASV114	88	0	0	126	0	0	214	Chlamydiae	Chlamydiae	Chlamydiales	Simkaniaceae	NA	AGGATTAGATACCCTGGTAGTCCTTGCCGTAAACGATGCATACTTGGTGTAGTTGGACTCAACCCCGACTGTGCCGTAGCTAACGCGTTAAGTATGCCACCTGGGGAGTACGCCCGCAAGAGTGAAACTCAAAAGAATTGACGGGGGCCCGCACAAGCAGTGGAGCATGTGGTTTAATTCGATGCGACGCGAAGAACCTTACCCAGGCTTGACATGTAGAGGACCGCTCTAGAGATAGAGTTTCCCGCAAGGGCCTTTACACAGGTGCTGCATGGCTGTCGTCAGCTCGTGCCG
ASV115	0	0	147	66	0	0	213	Proteobacteria	Alphaproteobacteria	Caulobacterales	Hyphomonadaceae	NA	AGGATTAGATACCCTGGTAGTCCACACCGTAAACGATGACAGCTAGTTGTTGGCAGGCATGCCTGTCGGTGACGCAGCTAACGCATTAAGCTGTCCGCCTGGGGAGTACGGCCGCAAGGTTAAAACTCAAAGAAATTGACGGGGGCCCGCACAAGCGGTGGAGCATGTGGTTTAATTCGAAGCAACGCGAAGAACCTTACCTGCGTTTGACATGCCCGACGGGATCGCCAGAGATGGCTTTCTTCATTTAGTTGGTCGGTGCACAGGTGCTGCATGGCTGTCGTCAGCTCGTGCCG
ASV117	0	0	206	0	0	0	206	Bacteroidetes	Bacteroidia	Flavobacteriales	Flavobacteriaceae	NA	AGGATTAGATACCCTGGTAGTCCACGCCGTAAACGATGGATACTAGCTGTTCGGATTTATCTGAGTGGCTAAGCGAAAGTGATAAGTATCCCACCTGGGGAGTACGTTCGCAAGAATGAAACTCAAAGGAATTGACGGGGGCCCGCACAAGCGGTGGAGCATGTGGTTTAATTCGATGATACGCGAGGAACCTTACCAGGGCTTAAATGTAGTCTGACAGGACTGGAAACAGTTTTTTCTTCGGACAGATTACAAGGTGCTGCATGGTTGTCGTCAGCTCGTGCCG
ASV118	0	0	206	0	0	0	206	Bacteroidetes	Bacteroidia	Chitinophagales	Saprospiraceae	NA	AGGATTAGATACCCTGGTAGTCCACGCCCTAAACGATGTTGACTCGATATTCGCCTTTGAGGTGAGTGTCTAAGGGAAACCGATAAGTCAACCACCTGGGGAGTACGTTCGCAAGAATGAAACTCAAAGGAATTGACGGGGGTCCGCACAAGCGGTGGAGCATGTGGTTTAATTCGATACGCGAGGAACCTTACCTAGGCTATAATGTGACTGACCGTCCCTGAAAGGGGGCTTCTCTTCGGAGCAGGAAACAAGGTGCTGCATGGTTGTCGTCAGCTCGTGCCG
ASV119	0	188	12	0	5	0	205	Proteobacteria	Gammaproteobacteria	NA	NA	NA	AGGATTAGATACCCTGGTAGTCCATGCTGTAAACGCTGAGAACTAGCTGTTGGCCTCATTTACGAGGTTAGTGGCGTAGCTAACGCGCTAAGTTCTCCGCCTGGGGAGTACGGCCGCAAGGTTAAAACTCAAAGGAATTGACGGGGGCCCGCACAAGCGGTGGAGCATGTGGTTTAATTCGATGCAACGCGAAGAACCTTACCAGGCCTTGACATCCCAAGAATCCTGTAGAGATACGGGAGTGCCTTCGGGAATTTGGAGACAGGTGCTGCATGGCTGTCGTCAGCTCGTGCCG
ASV120	0	77	0	0	0	127	204	Proteobacteria	NA	NA	NA	NA	AGGATTAGATACCCTGGTAGTCCACGCCGTAAACGATGTTCACTAGTTGCTGGAGGCCCTGGAGCCCTCAGTGACGTACCTAACGGATTAAGTGAACCGCCTGGGGAGTACGGTCGCAAGATTAAAACTCAAAGGAATTGACGGGGACCCGCACAAGCGGTGGAGCATGTGGTTTAATTCGAAGCAACGCGCAGAACCTTACCTGGGTTTGACATGGGGAGAAGTTTCGGTAATGCGAAATGTGCCCTTCGGGGAACTCCCGCACAGGTGCTGCATGGCTGTCGTCAGCTCGTGCCG
ASV121	0	115	85	0	0	0	200	Proteobacteria	Alphaproteobacteria	Rhodobacterales	Rhodobacteraceae	Poseidonocella	AGGATTAGATACCCTGGTAGTCCACACCGTAAACGATGAATGCCAGTCGTCGGGTAGCATGCTATTCGGTGACACACCTAACGGATTAAGCATTCCGCCTGGGGAGTACGGTCGCAAGATTAAAACTCAAAGGAATTGACGGGGGCCCGCACAAGCGGTGGAGCATGTGGTTTAATTCGAAGCAACGCGCAGAACCTTACCAACCCTTGACATCCCGGGACCGGTCCAGAGATGGATCTTTCACTTCGGTGACTCGGTGACAGGTGCTGCATGGCTGTCGTCAGCTCGTGCCG
ASV122	0	196	0	0	0	0	196	Bacteroidetes	Bacteroidia	Cytophagales	Flammeovirgaceae	NA	AGGATTAGATACCCTGGTAGTCCACGCCGTAAACGATGGTGACTAGGTGTGTGCGATACAAAGTGCGCGCCCAAGCGAAAGTGATAAGTCACCCACCTGGGGAGTACGCCCGCAAGGGTGAAACTCAAAGGAATTGACGGGGGTCCGCACAAGCGGTGGAGCATGTGGTTTAATTCGATGATACGCGAGGAACCTTACCTGGGCTCGAACCCAGCTGGACGGATTCAGAGATGGATCTTTCTTCGGACCGGTTGGGAGGTGCTGCATGGCTGTCGTCAGCTCGTGCCG
ASV123	0	71	105	0	0	14	190	Proteobacteria	Alphaproteobacteria	Micavibrionales	Micavibrionaceae	NA	AGGATTAGATACCCTGGTAGTCCACGCCGTAAACGATGTGTGCTAGTTGTCAGGCTCTTAGAGTTTGGTGACGGAGAGAAATCATTAAGCACACCGCCTGGGGAGTACGGCCGCAAGGTTAAAACTCAAAGGAATTGACGGGGACCCGCACAAGCGGTGGAGCATGTTGTTTAATTCGAAGCAACGCGAAGAACCTTACCCACTCTTGACATCCTCCTTGGGACTTGTAGAGATACTTGTCTTCGGTTCGGCCGGGGGAGTGACAGGTGCTGCATGGCTGTCGTCAGCTCGTGCCG
ASV124	0	0	66	73	37	11	187	Bacteroidetes	Bacteroidia	Flavobacteriales	Flavobacteriaceae	Kordia	AGGATTAGATACCCTGGTAGTCCACGCCGTAAACGATGGTTACTAGCTGTTTGTCTTTCGGGATGAGTGGCTAAGCGAAAGTGATAAGTAACCCACCTGGGGAGTACGATCGCAAGATTGAAACTCAAAGGAATTGACGGGGGCCCGCACAAGCGGTGGAGCATGTGGTTTAATTCGATGATACGCGAGGAACCTTACCAGGGCTTAAATGTGGATTGACAGGTTTAGAGATAGACTTTTCTTCGGACAATTCACAAGGTGCTGCATGGTTGTCGTCAGCTCGTGCCG
ASV125	0	92	91	0	0	0	183	Bacteroidetes	Bacteroidia	Chitinophagales	Saprospiraceae	NA	AGGATTAGATACCCTGGTAGTCCACGCCCTAAACGATGTTTACTCGATGTTGGCTTTTACAGTCAGCGTCCAAGCGAAAGCGTTAAGTAAACCACCTGGGGAGTACGTTGGCAACAATGAAACTCAAAGGAATTGACGGGGGTCCGCACAAGCGGTGGAGCATGTGGTTTAATTCGATACGCGAGGAACCTTACCTAGGCTAGAATGCGAGCGCCATTCTGTGAAAGCAGAAGTTCCTTCGGGACGCGAAGCAAGGTGCTGCATGGTTGTCGTCAGCTCGTGCCG
ASV126	0	39	0	30	69	42	180	Proteobacteria	Alphaproteobacteria	Rhodobacterales	Rhodobacteraceae	NA	AGGATTAGATACCCTGGTAGTCCACACCGTAAACGATGAATGCCAGTCGTCGGGTAGTATACTATTCGGTGACACACCTAACGGATTAAGCATTCCGCCTGGGGAGTACGGTCGCAAGATTAAAACTCAAAGGAATTGACGGGGGCCCGCACAAGCGGTGGAGCATGTGGTTTAATTCGAAGCAACGCGCAGAACCTTACCAACCCTTGACATCCTGGTCGCGGTTACGAGAGATCGTTTCCTTCAGTTCGGCTGGACCAGTGACAGGTGCTGCATGGCTGTCGTCAGCTCGTGCCG
ASV127	0	48	16	15	16	81	176	Proteobacteria	Alphaproteobacteria	Caulobacterales	Hyphomonadaceae	NA	AGGATTAGATACCCTGGTAGTCCACACCGTAAACGATGAGTGCTAGTTGTCTGCAGGCATGCCTGTAGGTGACGCAGCTAACGCATTAAGCACTCCGCCTGGGGAGTACGGCCGCAAGGTTAAAACTCAAAGAAATTGACGGGGGCCCGCACAAGCGGTGGAGCATGTGGTTTAATTCGAAGCAACGCGCAGAACCTTACCTACGCTTGACATGCCTGGACGACTCCGAGAGATCGGTTTCTCCCTTCGGGGCCAGTGCACAGGTGCTGCATGGCTGTCGTCAGCTCGTGCCG
ASV128	0	0	0	139	36	0	175	Proteobacteria	Gammaproteobacteria	Francisellales	Francisellaceae	NA	AGGATTAGATACCCTGGTAGTCCACGCTGTAAACGATGAGTACTAGCTGTTGGATCTGGTGTAAAAGATTTAGTGGCGCAGCTAACGCGTTAAGTACTCCGCCTGGGGACTACGGCCGCAAGGTTAAAACTCAAAGGAATTGACGGGGACCCGCACAAGCGGTGGAGCATGTGGTTTAATTCGATGCAACGCGAAGAACCTTACCTGCCCTTGACATCCATAGAAGATCCGAGAGATTGGATTGTGCCTTCGGGAACTATGAGACAGGTGCTGCATGGCTGTCGTCAGCTCGTGCCG
ASV129	0	0	0	0	175	0	175	Bacteroidetes	Bacteroidia	Cytophagales	Flammeovirgaceae	NA	AGGATTAGATACCCTGGTAGTCCACGCTGTAAACGATGGTAACTAGGTGTATGCGACACACAGTGTGTGCCTAAGCGAAAGCGATAAGTTACCCACCTGGGGAGTACGCTGGCAACAGTGAAACTCAAAGGAATTGACGGGGGTCCGCACAAGCGGTGGAGCATGTGGTTTAATTCGATGATACGCGAGGAACCTTACCTGGGCTCGAATCCAGACTGGAGTAGGCAGAGATGCCTATGCCTTAGAGGCCGTCTGGAAGGTGCTGCATGGCTGTCGTCAGCTCGTGCCG
ASV130	0	171	0	0	0	0	171	Proteobacteria	Gammaproteobacteria	Oceanospirillales	Endozoicomonadaceae	Endozoicomonas	AGGATTAGATACCCTGGTAGTCCACGCCGTAAACGATGTCTACTAGTCGTCGGGGATCTTGCATTCCTGGTGACGCAGCTAACGCGATAAGTAGACCGCCTGGGGAGTACGGCCGCAAGGTTAAAACTCAAATGAATTGACGGGGGCCCGCACAAGCGGTGGAGCATGTGGTTTAATTCGAAGCAACGCGAAGAACCTTACCTGGCCTTGACATCCTGCGAACTTTCTAGAGATAGAAGGGTGCCTTCGGGAACGCAGTGACAGGTGCTGCATGGCTGTCGTCAGCTCGTGCCG
ASV131	0	97	64	10	0	0	171	Bacteroidetes	Bacteroidia	Cytophagales	Flammeovirgaceae	NA	AGGATTAGATACCCTGGTAGTCCATGCCGTAAACGATGGTGACTAGGTGTGCGCGACAGACAGTGCGCGCCCAAGCGAAAGCGATAAGTCACCCACCTGGGGAGTACGCCCGCAAGGGTGAAACTCAAAGGAATTGACGGGGGTCCGCACAAGCGGTGGAGCATGTGGTTTAATTCGATGATACGCGAGGAACCTTACCTGGGCTCGAATCCAGGCTGAACCATCTGGAGACAGATGGGCCTTCGGGCAGCCTGGAAGGTGCTGCATGGCCGTCGTCAGCTCGTGCCG
ASV132	0	162	0	0	0	0	162	Bacteroidetes	Bacteroidia	Flavobacteriales	Cryomorphaceae	NA	AGGATTAGATACCCTGGTAGTCCACGCAGTAAACGATGATTACTCGTTGTTGGCGATACACAGTCAGCGACTGAGCGAAAGCATTAAGTAATCCACCTGGGGAGTACGATCGCAAGGTTGAAACTCAAAGGAATTGACGGGGGCCCGCACAAGCGGTGGAGCATGTGGTTTAATTCGATGATACGCGAGGAACCTTACCAGGGCTTAAATGTAGTTTGCTAGGACTGGAAACAGTTTTTTCTTCGGACAAATTACAAGGTGCTGCATGGTTGTCGTCAGCTCGTGCCG
ASV133	0	0	0	17	145	0	162	Bacteroidetes	Bacteroidia	Chitinophagales	Saprospiraceae	NA	AGGATTAGATACCCTGGTAGTCCACGCCCTAAACGATGCTAACTCGATGTTTGTGTTCGGCATGAGCATCCAAGGGAAACCGTTAAGTTAGCCACCTGGGGAGTACGTTCGCAAGAATGAAACTCAAAGGAATTGACGGGGGTCCGCACAAGCGGTGGAGCATGTGGTTTAATTCGACGATACGCGAGGAACCTTACCTAGGCTCTAATGTTAGTGATCGCTGCTGAAAGGCAGTTTTCCTTCGGGACACGAAACAAGGTGCTGCATGGTTGTCGTCAGCTCGTGCCG
ASV134	0	0	160	0	0	0	160	Proteobacteria	Gammaproteobacteria	Oceanospirillales	Saccharospirillaceae	Thalassolituus	AGGATTAGATACCCTGGTAGTCCACGCCGTAAACGATGTCTACTAGTTGTCGGGGGACTTGATCCTTTGGTAACGAAGCTAACGCGATAAGTAGACCGCCTGGGGAGTACGGCCGCAAGGTTAAAACTCAAATGAATTGACGGGGGCCCGCACAAGCGGTGGAGCATGTGGTTTAATTCGAAGCAACGCGAAGAACCTTACCTACTCTTGACATCCTGCGAACTTGGTAGAGATACCTTGGTGCCTTCGGGAACGCAGTGACAGGTGCTGCATGGCTGTCGTCAGCTCGTGCCG
ASV135	10	16	0	66	27	39	158	Proteobacteria	Gammaproteobacteria	Oceanospirillales	Saccharospirillaceae	Oleibacter	AGGATTAGATACCCTGGTAGTCCACGCCGTAAACGATGTCTACTAGTTGTCGGGAGACTTGATCTTTTGGTAACGAAGCTAACGCGATAAGTAGACCGCCTGGGGAGTACGGCCGCAAGGTTAAAACTCAAATGAATTGACGGGGGCCCGCACAAGCGGTGGAGCATGTGGTTTAATTCGAAGCAACGCGAAGAACCTTACCTACTCTTGACATCCTGCGAACTTGGTAGAGATACCTTGGTGCCTTCGGGAACGCAGAGACAGGTGCTGCATGGCTGTCGTCAGCTCGTGCCG
ASV136	0	95	36	0	27	0	158	Proteobacteria	Gammaproteobacteria	NA	NA	NA	AGGATTAGATACCCTGGTAGTCCACGCCGTAAACGATGAGAACTAGCCGTTGGTACCCTAGAGGTATTAGTGGCGCAGCAAACGCGATAAGTTCTCCGCCTGGGGAGTACGGCCGCAAGGCTAAAACTCAAATGAATTGACGGGGGCCCGCACAAGCGGTGGAGCATGTGGTTTAATTCGAAGCAACGCGAAGAACCTTACCTACTCTTGACATCCTGGGAATCTGCTAGAGATAGCGGAGTGCCTTCGGGAATCCAGTGACAGGTGCTGCATGGCTGTCGTCAGCTCGTGCCG
ASV137	46	54	0	32	24	0	156	Bacteroidetes	Bacteroidia	Flavobacteriales	Flavobacteriaceae	Gilvibacter	AGGATTAGATACCCTGGTAGTCCACGCCGTAAACGATGGATACTAGCTGTTCGATTTTCGGATTGAGTGGCTAAGCGAAAGTGATAAGTATCCCACCTGGGGAGTACGTTCGCAAGAATGAAACTCAAAGGAATTGACGGGGGCCCGCACAAGCGGTGGAGCATGTGGTTTAATTCGATGATACGCGAGGAACCTTACCAGGGCTTAAATGTAGTGGGACAGGTCTAGAAATAGACCCTTCTTCGGACTCATTACAAGGTGCTGCATGGTTGTCGTCAGCTCGTGCCG
ASV138	0	0	0	0	155	0	155	Bacteroidetes	Bacteroidia	Cytophagales	Cyclobacteriaceae	NA	AGGATTAGATACCCTGGTAGTCCATGCCGTAAACGATGATTACTCGATGTATGCGATATACAGTATGCGTCCAAGCGAAAGCGTTAAGTAATCCACCTGGGGAGTACGCTCGCAAGAGTGAAACTCAAAGGAATTGACGGGGGTCCGCACAAGCGGTGGAGCATGTGGTTTAATTCGATGATACGCGAGGAACCTTACCTGGGCTAGAATGTGAGCGCAAAGACCAGAGATGGTCTGTTCTTCGGACGTGAAACAAGGTGCTGCATGGCTGTCGTCAGCTCGTGCCG
ASV139	0	34	0	114	0	0	148	Bacteroidetes	Bacteroidia	Chitinophagales	NA	NA	AGGATTAGATACCCTGGTAGTCCACGCTGTAAACGATGATCACTAAGTGTTCGACCTTCGGGTTGAGTGCTCAAGCGAAAGCGATAAGTGATCCACCTGGGGAGTACGTCGGCAACGATGAAACTCAAAGGAATTGACGGGGGCCCGCACAAGCGGTGGAGCATGTGGTTTAATTCGATGATACGCGAGGAACCTTACCTAGGCTACAATGCCTCTGCTACTGGGTGAAAGCTCAGGTTCCTTCGGGACAGAGTGCAAGGTGCTGCATGGTTGTCGTCAGCTCGTGCCG
ASV140	0	0	0	147	0	0	147	NA	NA	NA	NA	NA	AGGATTAGATACCCTGGTAGTCCACGCAGTAAACGATGATCACTAGGTGTTGGAGTCTTCGGACTTCAGTGTCGAAGCTAACGCGTTAAGTGGTCCGCCTGGGAATTACGATCGCAAGATTAAAACTCAAAGGAATTGACGGGGGCCCGCACAAGCGGTGGAACATGTGGTTTAATTCGATGTTACGCGAGAAACCTTACCTAGGCTTGACATGTGCATGAAGGCTCCTTAGTCGGAGTTGTTCGAGCTTGCTCGAACATGTACACAGGTGCTGCATGGCTGTCGTCAGCTCGTGCCG
ASV141	11	0	0	126	8	0	145	Proteobacteria	Alphaproteobacteria	Caulobacterales	Parvularculaceae	NA	AGGATTAGATACCCTGGTAGTCCACGCCGTAAACGATGAGGGCCAGTTGTCGGGCAGCATGCTGTTCGGTGACGCAGTTAACGCATTAAGCCCTCCGCCTGGGGAGTACGGTCGCAAGATTAAAACTCAAAGGAATTGACGGGGGCCCGCACAAGCGGTGGAGCATGTGGTTTAATTCGAAGCAACGCGAAGAACCTTACCAGCCCTTGACATCTCGGTCGCGGTTAGTGGAGACACTTTCCTTCAGTTCGGCTGGACCGAAGACAGGTGTTGCATGGTTGTCGTCAGCTCGTGCCG
ASV142	0	0	0	79	66	0	145	Proteobacteria	Alphaproteobacteria	Rickettsiales	Midichloriaceae	NA	AGGATTAGATACCCTGGTAGTCCACGCAGTAAACGATGAGTGCTAGATATCGGATTTTTTTCGGTGTCGTAGTTAACGCGTTAAGCACTCCGCCTGGGAAGTACGGTCGCAAGATTAAAACTCAAAGGAATTGACGGGGACCCGCACAAGCGGTGGAACATGTGGTTTAATTCGATGCTACGCGAAAAACCTTACCAGGTCTTGACATGGCGATCATACGGTTAGGAAACTAGCTGGTCAGTTCGGCTGGATCGTCACAGGTGTTGCATGGCTGTCGTCAGCTCGTGCCG
ASV143	14	21	41	0	68	0	144	Proteobacteria	Alphaproteobacteria	Rhodobacterales	Rhodobacteraceae	HIMB11	AGGATTAGATACCCTGGTAGTCCACACCGTAAACGATGAATGCCAGTCGTCGGGTAGTATACTATTCGGTGACACACCTAACGGATTAAGCATTCCGCCTGGGGAGTACGGTCGCAAGATTAAAACTCAAAGGAATTGACGGGGGCCCGCACAAGCGGTGGAGCATGTGGTTTAATTCGAAGCAACGCGCAGAACCTTACCAACCCTTGACATCCTGTGCTACATCCAGAGATGGATGGTTCCCTTCGGGGACGCAGTGACAGGTGCTGCATGGCTGTCGTCAGCTCGTGCCG
ASV144	0	123	0	0	20	0	143	Proteobacteria	Gammaproteobacteria	Alteromonadales	Pseudoalteromonadaceae	Algicola	AGGATTAGATACCCTGGTAGTCCACGCCGTAAACGATGTCTACTAGCAGCTCGCCTCGTTTAGAGGGGTTTTGCGCAGCTAACGCGTTAAGTAGACCGCCTGGGGAGTACGGCCGCAAGGTTAAAACTCAAATGAATTGACGGGGGCCCGCACAAGCGGTGGAGCATGTGGTTTAATTCGATGCAACGCGAAGAACCTTACCATCCCTTGACATCCAGAGAACTTACTAGAGATAGTTTGGTGCCTTCGGGAACTCTGAGACAGGTGCTGCATGGCTGTCGTCAGCTCGTGCCG
ASV145	0	124	0	17	0	0	141	Proteobacteria	Gammaproteobacteria	F9P41300-M23	NA	NA	AGGATTAGATACCCTGGTAGTCCACGCCGTAAACGATGAAAACTAGCTGTTCGGTCGCGTTGTCGACTTAGTAGCGAAGCTAACGCGTTAAGTTTTCCGCCTGGGGAGTACGGCCGCAAGGCTAAAACTCAAAGGAATTGACGGGGGCCCGCACAAGCGGTGGAGCATGTGGTTTAATTCGATGCAACGCGAAGAACCTTACCTACCCTTGACATCCTGCGAAGGCGCTAGAGATAGCGCTGTGCCTTCGGGAATGCAGTGACAGGTGCTGCATGGCTGTCGTCAGCTCGTGCCG
ASV146	32	0	19	89	0	0	140	Bacteroidetes	Bacteroidia	Flavobacteriales	NS9_marine_group	NA	AGGATTAGATACCCTGGTAGTCCACGCTGTAAACGATGATCACTCGATATTGGCTTCGGTCAGTGTCCTAGCGAAAGTGTTAAGTGATCCACCTGGGGAGTACGCTCGCAAGAGTGAAACTCAAAGGAATTGACGGGGGCCCGCACAAGCGGTGGAGCATGTGGTTTAATTCGATGATACGCGAGGAACCTTACCAGGGCTTAAATGTAGAATGACAGTTGTGGAAACACATCCTTCTTCGGACATTCTACAAGGTGCTGCATGGTTGTCGTCAGCTCGTGCCG
ASV147	0	0	44	0	91	0	135	Proteobacteria	Gammaproteobacteria	Oceanospirillales	SS1-B-06-26	NA	AGGATTAGATACCCTGGTAGTCCACGCCGTAAACGATGTCGACTAGCCGTTGGGAACCTGCGAGTTCTTAGTGGCGCAGCTAACGCACTAAGTCGACCGCCTGGGGAGTACGGCCGCAAGGTTAAAACTCAAATGAATTGACGGGGGCCCGCACAAGCGGTGGAGCATGTGGTTTAATTCGAAGCAACGCGAAGAACCTTACCAAGTCTTGACATCCTGCGAACTTTTCAGAAATGAATTGGTGCCTTCGGGAACGCAGTGACAGGTGCTGCATGGCTGTCGTCAGCTCGTGCCG
ASV148	131	0	0	0	0	0	131	Bacteroidetes	Bacteroidia	Chitinophagales	Saprospiraceae	NA	AGGATTAGATACCCTGGTAGTCCACGCCCTAAACGATGTTTACTCGATATGGGACTTCGGTTCCGTGTCCAAGGGAAACCGTTAAGTAAACCACCTGGGGAGTACGTTCGCAAGAATGAAACTCAAAGGAATTGACGGGGGTCCGCACAAGCGGTGGAGCATGTGGTTTAATTCGATACGCGAGGAACCTTACCTGGGCTCGAACGCTACTAGACAGTCCCTGAAAGGGGATTTCTCTTCGGAGCTGGTAGTGAGGTGCTGCATGGTTGTCGTCAGCTCGTGCTG
ASV149	27	30	0	71	0	0	128	Proteobacteria	Gammaproteobacteria	Cellvibrionales	Cellvibrionaceae	NA	AGGATTAGATACCCTGGTAGTCCACGCCGTAAACGATGTCTACTAGCCGTTGGGATCCTTGAGATCTTAGTGGCGCAGCTAACGCACTAAGTAGACCGCCTGGGGAGTACGGTCGCAAGATTAAAACTCAAATGAATTGACGGGGGCCCGCACAAGCGGTGGAGCATGTGGTTTAATTCGAAGCAACGCGAAGAACCTTACCAGGTCTTGACATCCTCGGAACTTTCTAGAGATAGATTGGTGCCTTCGGGAACCGAGTGACAGGTGCTGCATGGCTGTCGTCAGCTCGTGCCG
ASV150	0	128	0	0	0	0	128	Proteobacteria	Alphaproteobacteria	Parvibaculales	Parvibaculaceae	Pyruvatibacter	AGGATTAGATACCCTGGTAGTCCACGCCGTAAACGATGAGAGCTAGTTGTCGGGCAGCATGCTGTTCGGTGACGCAGCTAACGCATTAAGCTCTCCGCCTGGGGAGTACGGTCGCAAGATTAAAACTCAAAGGAATTGACGGGGGCCCGCACAAGCGGTGGAGCATGTGGTTTAATTCGAAGCAACGCGCAGAACCTTACCAGCCCTTGACATCCCGGTCGCGATTAGTGGAGACACTTTTCTTCAGTTCGGCTGGACCGGTGACAGGTGCTGCATGGCTGTCGTCAGCTCGTGCCG
ASV151	0	34	43	51	0	0	128	Proteobacteria	Deltaproteobacteria	Myxococcales	Nannocystaceae	NA	AGGATTAGATACCCTGGTAGTCCACGCTGTAAACGATGAGTGCTAGGCGGCGGGAGAGTTTGACCCTTTCGTTGTCGAAGCTAACGCGTTAAGCACTCCGCCTGGGGAGTACGGCCGCAAGGCTAAAACTCAAAGGAATTGACGGGGGCCCGCACAAGCGGTGGAGCATGTGGTTTAATTCGACGCAACGCGCAGAACCTTACCTGGGTTAAATCCACGAGAATCTAGCAGAGAGGCTGGAGTGCCCTTCGGGGAATTCGTGCGAAGGTGCTGCATGGCTGTCGTCAGCTCGTGCCG
ASV152	0	28	16	82	0	0	126	Bacteroidetes	Bacteroidia	Chitinophagales	NA	NA	AGGATTAGATACCCTGGTAGTCCATGCTGTAAACGATGATCACTAGGTGTTCGGGAGTATTCCTGAGTGCCCAAGGGAAACCGATAAGTGATCCACCTGGGGAGTACGTTGGCAACAATGAAACTCAAAGGAATTGACGGGGGCCCGCACAAGCGGTGGAGCATGTGGTTTAATTCGATGATACGCGAGGAACCTTACCTGGGCTACAATGCCCTGGACAGCTGCCGAAAGGTGGTTTCCCTTCGGGGCCAGGTGCAAGGTGCTGCATGGTTGTCGTCAGCTCGTGCCG
ASV153	0	0	103	22	0	0	125	Proteobacteria	Alphaproteobacteria	NA	NA	NA	AGGATTAGATACCCTGGTAGTCCACGCCGTAAACGATGGATACTAGGTGTTGGGTAGCATGCTATTCAGTGCCGAAGCTAACGCGTTAAGTATCCCGCCTGGGGAGTACGGTCGCAAGATTAAAACTCAAAGGAATTGACGGGGGCCCGCACAAGCGGTGGAGCATGTGGTTTAATTCGAAGCAACGCGCAGAACCTTACCAGCCCTTGACATATTGGTCGCGGTTACCGGAGACGGTTTCCTTCAGTTCGGCTGGACCAAATACAGGTGCTGCATGGCTGTCGTCAGCTCGTGCCG
ASV154	0	0	0	0	125	0	125	Bacteroidetes	Bacteroidia	Flavobacteriales	Flavobacteriaceae	Kordia	AGGATTAGATACCCTGGTAGTCCACGCTGTAAACGATGGTTACTAGCTGTTTGGTTGTAAGACTGAGTGGCTAAGCGAAAGTGATAAGTAACCCACCTGGGGAGTACGATCGCAAGATTGAAACTCAAAGGAATTGACGGGGGCCCGCACAAGCGGTGGAGCATGTGGTTTAATTCGATGATACGCGAGGAACCTTACCAGGGCTTAAATGTGGATTGACAGGGGCAGAGACGCCTTTTTCTTCGGACAATTCACAAGGTGCTGCATGGTTGTCGTCAGCTCGTGCCG
ASV155	0	124	0	0	0	0	124	Proteobacteria	Gammaproteobacteria	Alteromonadales	Pseudoalteromonadaceae	Algicola	AGGATTAGATACCCTGGTAGTCCACGCCGTAAACGATGTCTACTAGCAGCTCGCCTCGTTTAGAGGGGTTTTGCGCAGCTAACGCGTTAAGTAGACCGCCTGGGGAGTACGGCCGCAAGGTTAAAACTCAAATGAATTGACGGGGGCCCGCACAAGCGGTGGAGCATGTGGTTTAATTCGATGCAACGCGAAGAACCTTACCATCCCTTGACATCCAGAGAATTTTCTAGAGATAGATTAGTGCCTTCGGGAACTCTGAGACAGGTGCTGCATGGCTGTCGTCAGCTCGTGCCG
ASV156	0	0	32	0	92	0	124	Proteobacteria	Gammaproteobacteria	Oceanospirillales	SS1-B-06-26	NA	AGGATTAGATACCCTGGTAGTCCACGCCGTAAACGATGTCGACTAGCCGTTGGGAACCTACGAGTTCTTAGTGGCGCAGCTAACGCACTAAGTCGACCGCCTGGGGAGTACGGCCGCAAGGTTAAAACTCAAATGAATTGACGGGGGCCCGCACAAGCGGTGGAGCATGTGGTTTAATTCGAAGCAACGCGAAGAACCTTACCAAGTCTTGACATCCAGAGAACTTTCCAGAGATGGATTGGTGCCTTCGGGAACTCTGTGACAGGTGCTGCATGGCTGTCGTCAGCTCGTGCCG
ASV157	0	0	47	0	51	25	123	Proteobacteria	Gammaproteobacteria	Alteromonadales	Alteromonadaceae	Alteromonas	AGGATTAGATACCCTGGTAGTCCACACCGTAAACGCTGTCTACTAGCTGTTTGTGATTTTAAATCGTGAGTAGCGAAGCTAACGCGCTAAGTAGACCGCCTGGGGAGTACGGCCGCAAGGTTAAAACTCAAATGAATTGACGGGGGCCCGCACAAGCGGTGGAGCATGTGGTTTAATTCGATGCAACGCGAAGAACCTTACCTACACTTGACATGCAGAGAACTTTCCAGAGATGGATTGGTGCCTTCGGGAACTCTGACACAGGTGCTGCATGGCTGTCGTCAGCTCGTGCCG
ASV158	0	120	0	0	0	0	120	Proteobacteria	Deltaproteobacteria	Bdellovibrionales	Bdellovibrionaceae	OM27_clade	AGGATTAGATACCCTGGTAGTCCACGCCGTAAACGATGAATGCTAGCTGCTGGGGTAATTACCGCTTCAGTGGCGTCGCTAACGCATTAAGCATTCCGCCTGGGGAGTACGGTCGCAAGACTAAAACTCAAAGGAATTGACGGGGGCCCGCACAAGCGGTGGAGCATGTGGTTTAATTCGAAGCAACGCGCAGAACCTTACCCAGGCTTGACATCCCGAGAACTTGCCAGAAATGGCTTGGTGCCGTCGAAAGACGGAATTCGGTGACAGGTGCTGCATGGCTGTCGTCAGCTCGTGCCG
ASV159	0	87	31	0	0	0	118	Proteobacteria	Gammaproteobacteria	Alteromonadales	Pseudoalteromonadaceae	Algicola	AGGATTAGATACCCTGGTAGTCCACGCGGTAAACGATGTCTACTAGCAGCTCGCTCCGTAGAGGAGGGTTTTGCGCAGCTAACGCGTTAAGTAGACCGCCTGGGGAGTACGGTCGCAAGATTAAAACTCAAATGAATTGACGGGGGCCCGCACAAGCGGTGGAGCATGTGGTTTAATTCGATGCAACGCGAAGAACCTTACCATCCCTTGACATCCACAGAAGAATCTAGAGATAGATTTGTGCCTTCGGGAACTGTGAGACAGGTGCTGCATGGCTGTCGTCAGCTCGTGCCG
ASV160	0	77	0	39	0	0	116	Bacteroidetes	Bacteroidia	Flavobacteriales	Flavobacteriaceae	Tenacibaculum	AGGATTAGATACCCTGGTAGTCCACGCCGTAAACGATGGACACTAGTTGTTGGATTATTTCAGTGACTAAGCGAAAGTAATAAGTGTCCCACCTGGGGAGTACGGTCGCAAGATTGAAACTCAAAGGAATTGACGGGGGCCCGCACAAGCGGTGGAGCATGTGGTTTAATTCGATGATACGCGAGGAACCTTACCAGGGCTTAAATGTAGAGTGACAGGTCTAGAGATAGATTTTTCTTCGGACACTTTACAAGGTGCTGCATGGTTGTCGTCAGCTCGTGCCG
ASV161	0	0	116	0	0	0	116	Proteobacteria	Deltaproteobacteria	Myxococcales	P3OB-42	NA	AGGATTAGATACCCTGGTAGTCCACGCCGTAAACGATGAACACTAGTTGTTGTGGGTATTGACCCCTGCAGTGACGACGCCAACGCATTAAGTGTTCCGCCTGGGGAGTACGGCCGCAAGGCTAAAACTCAAAGGAATTGACGGGGGCCCGCACAAGCGGTGGAGTATGTGGTTTAATTCGACGACGCGCAGAACCTTACCCAGTCTTGACATTGTAAGAAAGTCTCTGGAAACGGAGACCCTACCTTCGGGTACTTATAAACAGGTGCTGCATGGCTGTCGTCAGCTCGTGCCG
ASV162	0	0	0	79	36	0	115	Proteobacteria	Deltaproteobacteria	Myxococcales	P3OB-42	NA	AGGATTAGATACCCTGGTAGTCCACGCCGTAAACGATGAACACTAGTTGTTGTGGGTATTGACCCCTGCAGTGACGACGCCAACGCATTAAGTGTTCCGCCTGGGGAGTACGGCCGCAAGGCTAAAACTCAAAGGAATTGACGGGGGCCCGCACAAGCGGTGGAGTATGTGGTTTAATTCGACGACGCGCAGAACCTTACCCAGTCTTGACATTGTAAGAAAGTCTCTGGAAACGGAGACCCCACCTTCGGGTGCTTATAAACAGGTGCTGCATGGCTGTCGTCAGCTCGTGCCG
ASV163	23	0	0	21	33	37	114	Proteobacteria	Gammaproteobacteria	NA	NA	NA	AGGATTAGATACCCTGGTAGTCCACGCCGTAAACGATGTCTACTAGTTGTCGGTTGTCTTGTACGACGGGTAACGCAGCTAACGCGATAAGTAGACCGCCTGGGGAGTACGGCCGCAAGGTTAAAACTCAAATGAATTGACGGGGGCCCGCACAAGCGGTGGAGCATGTGGTTTAATTCGATGCAACGCGAAGAACCTTACCTACACTTGACATGCTGAGAAGTTACTAGAGATAGTTTCGTGCCTTCGGGAACTCAGACACAGGTGCTGCATGGCTGTCGTCAGCTCGTGCCG
ASV164	0	30	20	23	0	41	114	Proteobacteria	Gammaproteobacteria	Betaproteobacteriales	Burkholderiaceae	Curvibacter	AGGATTAGATACCCTGGTAGTCCACGCCCTAAACGATGTCAACTGGTTGTTGGGTCTTCACTGACTCAGTAACGAAGCTAACGCGTGAAGTTGACCGCCTGGGGAGTACGGCCGCAAGGTTGAAACTCAAAGGAATTGACGGGGACCCGCACAAGCGGTGGATGATGTGGTTTAATTCGATGCAACGCGAAAAACCTTACCCACCTTTGACATGTACGGAAGTTACCAGAGATGGTTTCGTGCTCGAAAGAGAACCGTAACACAGGTGCTGCATGGCTGTCGTCAGCTCGTGCCG
ASV165	0	28	55	0	29	0	112	Bacteroidetes	Bacteroidia	Cytophagales	Cyclobacteriaceae	Fulvivirga	AGGATTAGATACCCTGGTAGTCCATGCCGTAAACGATGATTACTCGATGTATGCGATATACAGTATGCGTCCAAGCGAAAGCGTTAAGTAATCCACCTGGGGAGTACGCCCGCAAGGGTGAAACTCAAAGGAATTGACGGGGGTCCGCACAAGCGGTGGAGCATGTGGTTTAATTCGATGATACGCGAGGAACCTTACCTGGGCTAGAATGTGAGCGCAATTCCCAGAGATGGGAAGTTCTTCGGACGTGAAACAAGGTGCTGCATGGCTGTCGTCAGCTCGTGCCG
ASV166	0	0	112	0	0	0	112	Planctomycetes	NA	NA	NA	NA	AGGATTAGATACCCTGGTAGTCCTAGCCGTAAACGATGGGCACTAAGTAGAGGGATTGAATCTCTCTGCCGGAGCAAAAGTATTAAGTGCCCCGCCTGGGGAGTATGGTCGCAAGGCTGAAACTCAAAGGAATTGACGGGGGCTCGCACAAGCGGTGGAGTATGTGGTTTAATTCGAAACAACGCGCAGAACCTTACCTGGACTTGACATGGTAGGATTAGTGCTTGGAAACAAGTGTGACGCTCTTAGGAGAGGAACTACCACAGGTGTTGCATGGCTGTCGTCAGCTCGTGCCG
ASV167	0	32	36	29	14	0	111	Proteobacteria	Alphaproteobacteria	Rhodobacterales	Rhodobacteraceae	Salinihabitans	AGGATTAGATACCCTGGTAGTCCACACCGTAAACGATGAATGCCAGTCGTCGGCAAGCATGCTTGTCGGTGACACACCTAACGGATTAAGCATTCCGCCTGGGGAGTACGGTCGCAAGATTAAAACTCAAAGGAATTGACGGGGGCCCGCACAAGCGGTGGAGCATGTGGTTTAATTCGAAGCAACGCGCAGAACCTTACCAACCCTTGACATCCTCGGACCGTTCCAGAGATGGTTCTTTCCCTTCGGGGACCGAGTGACAGGTGCTGCATGGCTGTCGTCAGCTCGTGCCG
ASV168	0	0	28	82	0	0	110	Proteobacteria	Alphaproteobacteria	Rhodobacterales	Rhodobacteraceae	Ruegeria	AGGATTAGATACCCTGGTAGTCCACACCGTAAACGATGAATGCCAGTCGTCGGGTAGCATGCTATTCGGTGACACACCTAACGGATTAAGCATTCCGCCTGGGGAGTACGGTCGCAAGATTAAAACTCAAAGGAATTGACGGGGGCCCGCACAAGCGGTGGAGCATGTGGTTTAATTCGAAGCAACGCGCAGAACCTTACCAACCCTTGACATCCTCGGACCGGCCCAGAGATGGGTCTTTCACTTCGGTGACCGAGTGACAGGTGCTGCATGGCTGTCGTCAGCTCGTGCCG
ASV169	0	0	0	41	0	66	107	Proteobacteria	Gammaproteobacteria	Alteromonadales	Alteromonadaceae	Alteromonas	AGGATTAGATACCCTGGTAGTCCACACCGTAAACGCTGTCTACTAGCTGTGTGTGTCTTTAAGACGTGCGTAGCGAAGCTAACGCGCTAAGTAGACCGCCTGGGGAGTACGGCCGCAAGGTTAAAACTCAAATGAATTGACGGGGGCCCGCACAAGCGGTGGAGCATGTGGTTTAATTCGATGCAACGCGAAGAACCTTACCTACACTTGACATGCTGAGAAGTTACTAGAGATAGTTTCGTGCCTTCGGGAACTCAGACACAGGTGCTGCATGGCTGTCGTCAGCTCGTGCCG
ASV170	0	31	0	37	0	36	104	Proteobacteria	Gammaproteobacteria	Alteromonadales	Alteromonadaceae	Salinimonas	AGGATTAGATACCCTGGTAGTCCACACCGTAAACGCTGTCTACTAGCTGTTTGTGAATTTAATTCGTGAGTAGCGAAGCTAACGCGCTAAGTAGACCGCCTGGGGAGTACGGCCGCAAGGTTAAAACTCAAATGAATTGACGGGGGCCCGCACAAGCGGTGGAGCATGTGGTTTAATTCGATGCAACGCGAAGAACCTTACCTACACTTGACATGCAGAGAACTTTCCAGAGATGGATTGGTGCCTTCGGGAACTCTGACACAGGTGCTGCATGGCTGTCGTCAGCTCGTGCCG
ASV171	0	0	0	104	0	0	104	Acidobacteria	NA	NA	NA	NA	AGGATTAGATACCCTGGTAGTCCACGCCCTAAACGATGGATACTTTATGGTGCGGGTATCGACCCCTGCACTGTAGGCGCTAACGCATTAAGTATCCCGCCTGGGGAGTACGGTCGCAAGGCTGAAACTCAAAGGAATTGACGGGGGCCCGCACAAGCGGTGGAGCATGTGGTTTAATTCGAAGCAACGCGCAGAACCTTACCTGGGCTTGAACCGCAGTAGACGGTACTAGAGATAGTGCTTTTCCTTCGGGAACTGCTGTAGAGGTGCTGCATGGCTGTCGTCAGCTCGTGCCG
ASV172	0	0	0	103	0	0	103	Proteobacteria	Gammaproteobacteria	Gammaproteobacteria_Incertae_Sedis	Unknown_Family	NA	AGGATTAGATACCCTGGTAGTCCACGCCCTAAACGATGAGAACTAGACGTTGGGAGATTTTATTCTCTTAGTGTCGAAGCTAACGCGTTAAGTTCTCCGCCTGGGGAGTACGGCCGCAAGGTTGAAACTCAAAGGAATTGACGGGGGCCCGCACAAGCGGTGGAGCATGTGGTTTAATTCGATGCAACGCGAAGAACCTTACCAGCTCTTGACATCCTCAGAACTTGTTAGAGATAACTTGGTGCCTTCGGGAACTGAGTGACAGGTGCTGCATGGCTGTCGTCAGCTCGTGCCG
ASV173	0	102	0	0	0	0	102	Proteobacteria	Alphaproteobacteria	Caulobacterales	Hyphomonadaceae	NA	AGGATTAGATACCCTGGTAGTCCACGCCGTAAACGATGAGAGCTAGTTGTCGGTATGCATGCATATCGGTGACACAGCTAACGCATTAAGCTCTCCGCCTGGGGAGTACGGCCGCAAGGTTAAAACTCAAAGAAATTGACGGGGGCCCGCACAAGCGGTGGAGCATGTGGTTTAATTCGACGCAACGCGCAGAACCTTACCTACCCTTGACATGCCCTGTTTGGTTTCTGGAGACAGATTCCTTCATTTAGTTGGCAGGTGCACAGGTGCTGCATGGCTGTCGTCAGCTCGTGCCG
ASV174	13	0	0	87	0	0	100	Proteobacteria	Alphaproteobacteria	Caulobacterales	Hyphomonadaceae	NA	AGGATTAGATACCCTGGTAGTCCACACCGTAAACGATGAGAGCTAGTTGTCAGCAAGCATGCTTGTTGGTGACGCAGCTAACGCATTAAGCTCTCCGCCTGGGGAGTACGGCCGCAAGGTTAAAACTCAAAGAAATTGACGGGGGCCCGCACAAGCGGTGGAGCATGTGGTTTAATTCGAAGCAACGCGCAGAACCTTACCTACCCTTGACATCCTCTGACAGCTCTAGAGATAGAGTCTTCTTCGGACAGAGTGACAGGTGCTGCATGGCTGTCGTCAGCTCGTGCCG
ASV175	0	0	100	0	0	0	100	Proteobacteria	Gammaproteobacteria	Cellvibrionales	Cellvibrionaceae	NA	AGGATTAGATACCCTGGTAGTCCACGCCGTAAACGATGTCTACTAGCCGTTGGGGTCCTTGAGACTTTAGTGGCGCAGCTAACGCACTAAGTAGACCGCCTGGGGAGTACGGTCGCAAGATTAAAACTCAAATGAATTGACGGGGGCCCGCACAAGCGGTGGAGCATGTGGTTTAATTCGAAACAACGCGAAGAACCTTACCAGGTCTTGACATCCTGAGAACTTTCTAGAGATAGATTGGTGCCTTCGGGAACTCAGAGACAGGTGCTGCATGGCTGTCGTCAGCTCGTGCCG
ASV176	0	70	29	0	0	0	99	Proteobacteria	Alphaproteobacteria	Rhizobiales	Stappiaceae	NA	AGGATTAGATACCCTGGTAGTCCACACCGTAAACGATGGGTGCTAGACGTCGGAAGTTCTGCTTTCGGTGTCGCAGCTAACGCATTAAGCACCCCGCCTGGGGAGTACGGTCGCAAGATTAAAACTCAAAGGAATTGACGGGGGCCCGCACAAGCGGTGGAGCATGTGGTTTAATTCGAAGCAACGCGCAGAACCTTACCAGCCCTTGACATTTGGTGCTACATCCAGAGATGGATGGTTCCCTTCGGGGACGCCAGGACAGGTGCTGCATGGCTGTCGTCAGCTCGTGCCG
ASV177	0	54	44	0	0	0	98	Bacteroidetes	Bacteroidia	Flavobacteriales	Cryomorphaceae	NA	AGGATTAGATACCCTGGTAGTCCACGCTGTAAACGATGATTACTCGGTGCTGGCGATACACTGTCAGTGCCTAAGCGAAAGTGATAAGTAATCCACCTGGGGAGTACGATCGCAAGGTTGAAACTCAAAGGAATTGACGGGGGCCCGCACAAGCGGTGGAGCATGTGGTTTAATTCGATGATACGCGAGGAACCTTACCTGGGCTTAAATGCATAATGACAGACTGGGAAACCAGTCCTTCTTCGGACAGAATGCAAGGTGCTGCATGGCTGTCGTCAGCTCGTGCCG
ASV178	0	97	0	0	0	0	97	Bacteroidetes	Bacteroidia	Flavobacteriales	Flavobacteriaceae	NA	AGGATTAGATACCCTGGTAGTCCACGCCGTAAACGATGGTTACTAGCTGTTTGTCTTTCGGGATGAGTGGCTAAGCGAAAGTGATAAGTAACCCACCTGGGGAGTACGGTCGCAAGATTGAAACTCAAAGGAATTGACGGGGGCCCGCACAAGCGGTGGAGCATGTGGTTTAATTCGATGATACGCGAGGAACCTTACCAGGGCTTAAATGTGGATTGACAGGTTTAGAGATAGACTTTTCTTCGGACAATTCACAAGGTGCTGCATGGTTGTCGTCAGCTCGTGCCG
ASV179	0	89	8	0	0	0	97	Cyanobacteria	Oxyphotobacteria	Chloroplast	NA	NA	AGGATTAGATACCCTGGTAGTCTTAGCTGTAAACGATGGATACTGAGTGTTGGACGAAATAAAGTTCAGTGCTGTAGCTAACGCGTTAAGTATCCCGCCTGGGGAGTATGCTCGCAAGAGTAAAACTCAAAGGAATTGACGGGGGCCCGCACAAGCGGTGGAGCATGTGGTTTAATTCGATGCAACGCGAAAAACCTTACCAGGGTTTGACATTCCATAACCTATTTAGAAATAAATAGAATTTAAGTATGGTAACAGGTGGTGCATGGCTGTCGTCAGCTCGTGCCG
ASV180	0	0	43	0	0	54	97	Proteobacteria	Gammaproteobacteria	Alteromonadales	Alteromonadaceae	NA	AGGATTAGATACCCTGGTAGTCCACACCGTAAACGCTGTCTACTAGCTGTTTGTGTGATTTATCACGTGGGTAGCGTAGCTAACGCGCTAAGTAGACCGCCTGGGGAGTACGGCCGCAAGGTTAAAACTCAAATGAATTGACGGGGGCCCGCACAAGCGGTGGAGCATGTGGTTTAATTCGATGCAACGCGAAGAACCTTACCAGGACTTGACATCCAGAGAACTTTCTAGAGATAGATTGGTGCCTTCGGGAACTCTGAGACAGGTGCTGCATGGCTGTCGTCAGCTCGTGCCG
ASV181	0	95	0	0	0	0	95	Proteobacteria	Gammaproteobacteria	Alteromonadales	Colwelliaceae	Thalassotalea	AGGATTAGATACCCTGGTAGTCCACGCCGTAAACGATGTCAACTAGCTGTTTGTGCTCTAGAAGCGTGAGTAGCGTAGCTAACGCGCTAAGTTGACCGCCTGGGGAGTACGGCCGCAAGGTTAAAACTCAAATGAATTGACGGGGGCCCGCACAAGCGGTGGAGCATGTGGTTTAATTCGATGCAACGCGAAGAACCTTACCATCCCTTGACATCCAGAGAATTTTCTAGAGATAGAATTGTGCCTTCGGGAACTCTGAGACAGGTGCTGCATGGCTGTCGTCAGCTCGTGCCG
ASV182	0	0	0	95	0	0	95	Chlamydiae	Chlamydiae	Chlamydiales	Simkaniaceae	NA	AGGATTAGATACCCTGGTAGTCCTTGCCGTAAACGATGCATACTTGGTGTAGTTGGACTCAACCCCGACTGTGCCGTAGCTAACGCGTTAAGTATGCCACCTGGGGAGTACGCCCGCAAGAGTGAAACTCAAAAGAATTGACGGGGGCCCGCACAAGCAGTGGAGCATGTGGTTTAATTCGATTCTACGCGAAGAACCTTACCCAGGCTTGACATGTAGAGGACCGCTCTAGAGATAGAGTTTCCCGCAAGGGCCTTTACACAGGTGCTGCATGGCTGTCGTCAGCTCGTGCCG
ASV183	0	0	91	0	0	0	91	Bacteroidetes	Bacteroidia	Flavobacteriales	Flavobacteriaceae	Tenacibaculum	AGGATTAGATACCCTGGTAGTCCACGCCGTAAACGATGGATACTAGTTGTTGGATTATTTCAGTGACTAAGCGAAAGTGATAAGTATCCCACCTGGGGAGTACGGTCGCAAGATTGAAACTCAAAGGAATTGACGGGGGCCCGCACAAGCGGTGGAGCATGTGGTTTAATTCGATGATACGCGAGGAACCTTACCAGGGCTTAAATGTAGATTGACAGGTTTAGAGATAGACTTTTCTTCGGACAATTTACAAGGTGCTGCATGGTTGTCGTCAGCTCGTGCCG
ASV184	0	0	0	16	0	73	89	Proteobacteria	Alphaproteobacteria	Caulobacterales	Hyphomonadaceae	Oceanicaulis	AGGATTAGATACCCTGGTAGTCCACGCCGTAAACGATGAGAGCTAGTTGTCTGGCAGCATGCTGTTAGGTGACGCAGCTAACGCATTAAGCTCTCCGCCTGGGGAGTACGGCCGCAAGGTTAAAACTCAAAGAAATTGACGGGGGCCCGCACAAGCGGTGGAGCATGTGGTTTAATTCGAAGCAACGCGCAGAACCTTACCTACCCTTGACATCCTGATCGCGGATTAGAGAGATCTTTTCCTTCAGTTCGGCTGGATCAGTGACAGGTGCTGCATGGCTGTCGTCAGCTCGTGCCG
ASV185	0	26	0	62	0	0	88	Proteobacteria	Gammaproteobacteria	Alteromonadales	Alteromonadaceae	Aestuariibacter	AGGATTAGATACCCTGGTAGTCCACACCGTAAACGCTGTCTACTAGCTGTTTGTGTATTTAATACGTGAGTAGCGAAGCTAACGCGCTAAGTAGACCGCCTGGGGAGTACGGCCGCAAGGTTAAAACTCAAATGAATTGACGGGGGCCCGCACAAGCGGTGGAGCATGTGGTTTAATTCGATGCAACGCGAAGAACCTTACCTACACTTGACATCCAGAGAACTTACCAGAGATGGTTTGGTGCCTTCGGGAACTCTGAGACAGGTGCTGCATGGCTGTCGTCAGCTCGTGCCG
ASV186	0	0	88	0	0	0	88	Proteobacteria	Gammaproteobacteria	NA	NA	NA	AGGATTAGATACCCTGGTAGTCCACGCCGTAAACGATGAGAACTAGCCGTTGGGGGCTTCGGCCTTTGGTGGCGCAGCTAACGCGATAAGTTCTCCGCCTGGGGAGTACGGCCGCAAGGTTAAAACTCAAATGAATTGACGGGGGCCCGCACAAGCGGTGGAGCATGTGGTTTAATTCGATGCAACGCGAAGAACCTTACCAGCCCTTGACATCTTCGGAACTTGGTAGAGATACCTTGGTGCCTTCGGGAACCGAATGACAGGTGTTGCATGGCTGTCGTCAGCTCGTGCCG
ASV187	0	0	87	0	0	0	87	Chlamydiae	Chlamydiae	Chlamydiales	Simkaniaceae	NA	AGGATTAGATACCCTGGTAGTCCTTGCCGTAAACGATGCATACTTGGTGTAGTTGGACTCAACCCCGACTGTGCCGTAGCTAACGCGTTAAGTATGCCACCTGGGGAGTACGCCCGCAAGGGTGAAACTCAAAAGAATTGACGGGGGCCCGCACAAGCAGTGGAGCATGTGGTTTAATTCGATGCAACGCGAAGAACCTTACCCAGGCTTGACATATAGAAGACCGCTCTAGAGATAGAGTTTCCCGCAAGGGCCTTTATTACAGGTGCTGCATGGCTGTCGTCAGCTCGTGCCG
ASV188	0	0	0	9	0	77	86	Bacteroidetes	Bacteroidia	Flavobacteriales	Cryomorphaceae	NA	AGGATTAGATACCCTGGTAGTCCACGCCGTAAACGATCATCACTCGCTGTTGGCGATATACTGTCAGCGGCCAAGCGAAAGTATTAAGTGATGCACCTGGGGAGTACGCCGGCAACGGTGAAACTCAAAGGAATTGACGGGGGCCCGCACAAGCGGTGGAGCATGTGGTTTAATTCGATGATACGCGAGGAACCTTACCAGGGCTTAAATGTAGTATGACCGGCTTGGAAACAGGCCTTCTCTTCGGAGCAGATTACAAGGTGCTGCATGGTTGTCGTCAGCTCGTGCCG
ASV189	0	0	0	85	0	0	85	Chlamydiae	Chlamydiae	Chlamydiales	Simkaniaceae	Candidatus_Fritschea	AGGATTAGATACCCTGGTAGTCCTTGCCGTAAACGATGCATACTTGGTGTAGTTGGACTCAACCCCGACTGTGCCGTAGCTAACGCGTTAAGTATGCCACCTGGGAAGTACGCCCGCAAGGGTGAAACTCAAAAGAATTGACGGGGGCCCGCACAAGCAGTGGAGCATGTGGTTTAATTCGATGCAACGCGAAGAACCTTACCCAGGCTTGACATATAGAGGACCGCACTAGAGATAGTGTTTCCCGCAAGGGCCTTTATACAGGTGCTGCATGGCTGTCGTCAGCTCGTGCCG
ASV190	0	0	39	0	28	17	84	Proteobacteria	Alphaproteobacteria	Rhodobacterales	Rhodobacteraceae	Donghicola	AGGATTAGATACCCTGGTAGTCCACACCGTAAACGATGAATGCCAGTCGTCGGCAAGCATGCTTGTCGGTGACACACCTAACGGATTAAGCATTCCGCCTGGGGAGTACGGTCGCAAGATTAAAACTCAAAGGAATTGACGGGGGCCCGCACAAGCGGTGGAGCATGTGGTTTAATTCGAAGCAACGCGCAGAACCTTACCAACCCTTGACATCCTGTGCTAACTCCAGAGATGGAGTGTTCCCTTCGGGGACGCAGTGACAGGTGCTGCATGGCTGTCGTCAGCTCGTGCCG
ASV191	83	0	0	0	0	0	83	Chlamydiae	Chlamydiae	Chlamydiales	Simkaniaceae	Candidatus_Fritschea	AGGATTAGATACCCTGGTAGTCCTTGCCGTAAACGATGCATACTTGGTGTAGTTGGACTCAACCCCGACTGTGCCGTAGCTAACGCGTTAAGTATGCCACCTGGGGAGTTTCCCGCAAGGGCCTTTACACAGGTGCTGCATGGCTGTCGTCAGCTCGTGCCGCTGTCTCTTATACACATCTCCGAGCCCACGAGACACTCGCTAATCTCGTATGCCGTCTTCTGCTTGAAAAAAAAAAAA
ASV192	82	0	0	0	0	0	82	Chlamydiae	Chlamydiae	Chlamydiales	Simkaniaceae	NA	AGGATTAGATACCCTGGTAGTCCTTGCCGTAAACGATGCATACTTGGTGTAGTTGGACTCAACCCCGACTGTGCCGTAGCTAACGCGAAGAACCTTACCCAGGCTTGACATGTAGAGGACCGCTCTAGAGATAGAGTTTCCCGCAAGGGCCTTTACACAGGTGCTGCATGGCTGTCGTCAGCTCGTGCCGCTGTCTCTTATACACATCTCCGAGCCCACGAGACACTCGCTAATCTCGTA
ASV193	0	0	82	0	0	0	82	Proteobacteria	Gammaproteobacteria	Oceanospirillales	Endozoicomonadaceae	Endozoicomonas	AGGATTAGATACCCTGGTAGTCCACGCCGTAAACGATGTCTACTAGTTGTCGGGACTCTTGCAGTCTTGGTAACGCAGCTAACGCGATAAGTAGACCGCCTGGGGAGTACGGCCGCAAGGTTAAAACTCAAATGAATTGACGGGGGCCCGCACAAGCGGTGGAGCATGTGGTTTAATTCGAAGCAACGCGAAGAACCTTACCTGGCCTTGACATCCTGCGAACCTTCTAGAGATAGGAGGGTGCCTTCGGGAGCGCAGAGACAGGTGCTGCATGGCTGTCGTCAGCTCGTGCCG
ASV194	0	0	82	0	0	0	82	Proteobacteria	Alphaproteobacteria	Rhizobiales	Stappiaceae	Labrenzia	AGGATTAGATACCCTGGTAGTCCACGCCGTAAACGATGGAAGCTAGCCGTCAGGTAGCATGCTATTTGGTGGCGCAGCTAACGCATTAAGCTTCCCGCCTGGGGAGTACGGTCGCAAGATTAAAACTCAAAGGAATTGACGGGGGCCCGCACAAGCGGTGGAGCATGTGGTTTAATTCGAAGCAACGCGCAGAACCTTACCAGCCCTTGACATTTGGTGTTACACCGGGAGACCGGTGGTTCCCTTCGGGGACGCCAGGACAGGTGCTGCATGGCTGTCGTCAGCTCGTGCCG
ASV195	0	0	0	82	0	0	82	Proteobacteria	Gammaproteobacteria	NA	NA	NA	AGGATTAGATACCCTGGTAGTCCACGCTGTAAACGATGTCAATTAGCCGTTGGGTATCTTGTATACTTGGTGGCGTAGCTAACGCACTAAATTGACCGCCTGGGGAGTACGGCCGCAAGGTTAAAACTCAAATGAATTGACGGGGGCCCGCACAAGCGGTGGAGCATGTGGTTTAATTCGATGCAACGCGAAGAACCTTACCTGGTCTTGACATCCTGCGAACTTTCTAGAGATAGATAGGTGCCTTCGGGAGCGCAGTGACAGGTGCTGCATGGCTGTCGTCAGCTCGTGCCG
ASV196	0	0	0	0	82	0	82	Bacteroidetes	Bacteroidia	Flavobacteriales	Flavobacteriaceae	Tenacibaculum	AGGATTAGATACCCTGGTAGTCCACGCCGTAAACGATGGATACTAGTTGTTGGATTATTTCAGTGACTAAGCGAAAGTGATAAGTATCCCACCTGGGGAGTACGGTCGCAAGATTGAAACTCAAAGGAATTGACGGGGGCCCGCACAAGCGGTGGAGCATGTGGTTTAATTCGATGATACGCGAGGAACCTTACCAGGGCTTAAATGTAGATTGACAGACTTAGAGATAGGTTTTTCTTCGGACAATTTACAAGGTGCTGCATGGTTGTCGTCAGCTCGTGCCG
ASV197	0	0	0	0	81	0	81	Chlamydiae	Chlamydiae	Chlamydiales	Simkaniaceae	NA	AGGATTAGATACCCTGGTAGTCCTTGCCGTAAACGATGCATACTTGGTGTAGTTGGACTCAACCCCGACTGTGCCGTAGCTAACGCGTTAAGTATGCCACCTGGGGAGTACGCTCGCAAGGGTGAAACTCAAAAGAATTGACGGGGGCCCGCACAAGCAGTGGAGCATGTGGTTTAATTCGATGCAACGCGAAGAACCTTACCCAGGCTTGACATTTTTAGGACAGCATCAGAAATGATGTCTCCCGCAAGGGCCTTTTAACAGGTGCTGCATGGCTGTCGTCAGCTCGTGCCG
ASV198	0	80	0	0	0	0	80	Bacteroidetes	Bacteroidia	Chitinophagales	Saprospiraceae	NA	AGGATTAGATACCCTGGTAGTCCACGCCCTAAACGATGTTGACTCGATATTCGCCTTTGAGGTGAGTGTCTAAGGGAAACCGATAAGTCAACCACCTGGGGAGTACGTTCGCAAGAATGAAACTCAAAGGAATTGACGGGGGTCCGCACAAGCGGTGGAGCATGTGGTTTAATTCGACGATACGCGAGGAACCTTACCTAGGCTATAATGTGACTGACCGTCCCTGAAAGGGGGCTTCTCTTCGGAGCAGGAAACAAGGTGCTGCATGGTTGTCGTCAGCTCGTGCCG
ASV199	0	51	28	0	0	0	79	Bacteroidetes	Bacteroidia	Chitinophagales	Saprospiraceae	Lewinella	AGGATTAGATACCCTGGTAGTCCACGCCCTAAACGATGCTTACTCGGTGTTTGGGCTTTAAGTTTGAGCACCTAAGGGAAACCAATAAGTAAGCCACCTGGGGAGTACGTTCGCAAGAATGAAACTCAAAGGAATTGACGGGGGTCCGCACAAGCGGTGGAGCATGTGGTTTAATTCGATGATACGCGAGGAACCTTACCTAGGCTCGAACGCTATTGGCCAGCTGGTGAAAGCCAGTTTTTCTTCGGAACTGATAGTGAGGTGCTGCATGGTTGTCGTCAGCTCGTGCCG
ASV200	8	0	23	41	5	0	77	Bacteroidetes	Bacteroidia	Flavobacteriales	NA	NA	AGGATTAGATACCCTGGTAGTCCACGCCGTAAACGATGATCACTCGATATTGGCTTCGGTCAGTGTCCAAGCGAAAGTGATAAGTGATCCACCTGGGGAGTACGCCGGCAACGGTGAAACTCAAAGGAATTGACGGGGGCCCGCACAAGCGGTGGAGCATGTGGTTTAATTCGATGATACGCGAGGAACCTTACCAGGGCTTAAATGCAGAACGACCGGCGTGGAAACATGCCTTTCTTCGGACGGACTGCAAGGTGCTGCATGGTCGTCGTCAGCTCGTGCCG
ASV201	0	77	0	0	0	0	77	Proteobacteria	Alphaproteobacteria	Caulobacterales	Hyphomonadaceae	Ponticaulis	AGGATTAGATACCCTGGTAGTCCACACCGTAAACGATGAATGCTAGTTGTCTGCATGCATGCATGTAGGTGACGCAGTTAACACATTAAGCATTCCGCCTGGGGAGTACGGCCGCAAGGTTAAAACTCAAAGAAATTGACGGGGGCCCGCACAAGCGGTGGAGCATGTGGTTTAATTCGAAGCAACGCGCAGAACCTTACCCACGTTTGACATGCCCTGTTTGATCGATGGAGACATCTTTCTTGGTTCGTCCGCAGGTGCACAGGTGCTGCATGGCTGTCGTCAGCTCGTGCCG
ASV202	0	0	0	0	0	75	75	Bacteroidetes	Bacteroidia	Chitinophagales	Saprospiraceae	NA	AGGATTAGATACCCTGGTAGTCCACGCCCTAAACGATGTTTACTCGATGTTGGCTTTTACAGTCAGCGTCCAAGCGAAAGCGTTAAGTAAACCACCTGGGGAGTACGTTGGCAACAATGAAACTCAAAGGAATTGACGGGGGTCCGCACAAGCGGTGGAGCATGTGGTTTAATTCGATGATACGCGAGGAACCTTACCTAGGCTAGAATGCGAGCGCCATTCTGTGAAAGCAGAAGTTCCTTCGGGACGCGAAGCAAGGTGCTGCATGGTTGTCGTCAGCTCGTGCCG
ASV203	74	0	0	0	0	0	74	Bacteroidetes	Bacteroidia	Chitinophagales	Saprospiraceae	NA	AGGATTAGATACCCTGGTAGTCCACGCCCTAAACGATGCTAACTCGATGTTTGTGTTCGGCATGAGCATCCAAGGGAAACCGTTAAGTTAGCCACCTGGGGAGTACGTTCGCAAGAATGAAACTCAAAGGAATTGACGGGGGTCCGCACAAGCGGTGGAGCATGTGGTTTAATTCGATACGCGAGGAACCTTACCTAGGCTCTAATGTTAGTGATCGCTGCTGAAAGGCAGTTTTCCTTCGGGACACGAAACAAGGTGCTGCATGGTTGTCGTCAGCTCGTGCCG
ASV204	0	0	0	0	73	0	73	Proteobacteria	Alphaproteobacteria	Rhodobacterales	Rhodobacteraceae	Pseudoruegeria	AGGATTAGATACCCTGGTAGTCCACACCGTAAACGATGAATGCCAGTCGTCGGGTAGCATGCTATTCGGTGACACACCTAACGGATTAAGCATTCCGCCTGGGGAGTACGGTCGCAAGATTAAAACTCAAAGGAATTGACGGGGGCCCGCACAAGCGGTGGAGCATGTGGTTTAATTCGAAGCAACGCGCAGAACCTTACCAACCCTTGACATCCTGATCGCGGTTACCAGAGATGGTTTCCTTCAGTTCGGCTGGATCAGTGACAGGTGCTGCATGGCTGTCGTCAGCTCGTGCCG
ASV205	0	0	0	72	0	0	72	Proteobacteria	Gammaproteobacteria	Alteromonadales	Alteromonadaceae	NA	AGGATTAGATACCCTGGTAGTCCACACCGTAAACGCTGTCTACTAGCTGTTTGTGTCTTTAAGACGTGAGTAGCGAAGCTAACGCGCTAAGTAGACCGCCTGGGGAGTACGGCCGCAAGGTTAAAACTCAAATGAATTGACGGGGGCCCGCACAAGCGGTGGAGCATGTGGTTTAATTCGATGCAACGCGAAGAACCTTACCTACACTTGACATGCAGAGAACTTTCCAGAGATGGATTGGTGCCTTCGGGAACTCTGACACAGGTGCTGCATGGCTGTCGTCAGCTCGTGCCG
ASV206	0	47	0	24	0	0	71	Planctomycetes	Phycisphaerae	Phycisphaerales	Phycisphaeraceae	SM1A02	AGGATTAGATACCCTGGTAGTCCACGCCGTAAACGATGCACACTAGTTCGTGGGATCTCTCATGATTTCGCGGACGAAGGTAAACTGTTAAGTGTGCCGCCTGGGGAGTACGGTCGCAAGGCTAAAACTCAAAGGAATTGACGGGGGCTCACACAAGCGGTGGAGCATGTTGCTTAATTCGAGGCAACGCGAAGAACCTTACCTGGGCTTGACATGTATGGATTAGCTCTTGGAAACAAGAGTGACGCCCTTGGGTGGAACATACACAGGTGCTGCATGGCTGTCGTCAGCTCGTGCCG
ASV207	0	46	0	24	0	0	70	Bacteroidetes	Bacteroidia	Flavobacteriales	NS9_marine_group	NA	AGGATTAGATACCCTGGTAGTCCACGCCGTAAACGATGATCACTCGATATTGGCTTCGGTCAGTGTCCAAGCGAAAGTGATAAGTGATCCACCTGGGGAGTACGCTCGCAAGAGTGAAACTCAAAGGAATTGACGGGGGCCCGCACAAGCGGTGGAGCATGTGGTTTAATTCGATGATACGCGAGGAACCTTACCAAGGCTTAAATGCAGAGCGATCGAGGTGGAAACACCTCTTCCTTCGGGCGATCTGCAAGGTGCTGCATGGTTGTCGTCAGCTCGTGCCG
ASV208	0	69	0	0	0	0	69	Bacteroidetes	Bacteroidia	Cytophagales	Cyclobacteriaceae	NA	AGGATTAGATACCCTGGTAGTCCACGCCGTAAACGATGATTACTCGATGTATGCGATACACAGTATGCGTCCAAGCGAAAGCGTTAAGTAATCCACCTGGGGAGTACGCTCGCAAGAGTGAAACTCAAAGGAATTGACGGGGGTCCGCACAAGCGGTGGAGCATGTGGTTTAATTCGATGATACGCGAGGAACCTTACCTGGGCTAGAATGTGAGGGAATTATCCAGAGATGGATAAGTCTTCGGACCCGAAACAAGGTGCTGCATGGCTGTCGTCAGCTCGTGCCG
ASV209	68	0	0	0	0	0	68	Proteobacteria	Alphaproteobacteria	Rhodobacterales	Rhodobacteraceae	Ruegeria	AGGATTAGATACCCTGGTAGTCCACACCGTAAACGATGAATGCCAGTCGTCGGGTAGCATGCTATTCGGTGACACACCTAACGGATTAAGCATTCCGCCTGGGGAGTACGGTCGCAAGATTAAAACTCAAAGGAATTGACGGGGGCCCGCACAAGCGGTGGAGCATGTGGTTTAATTCGAAGCAACGCGCAGAACCTTACCAACCCTTGACATCCTCGGACCGATCCAGAGATGGATCTTTCACTTCGGTGACCGAGTGACAGGTGCTGCATGGCTGTCGTCAGCTCGTGCCG
ASV210	0	0	0	68	0	0	68	Proteobacteria	Gammaproteobacteria	Oceanospirillales	Oleiphilaceae	Oleiphilus	AGGATTAGATACCCTGGTAGTCCACGCCGTAAACGATGTCTACTAGCCGTTGGGGATCTTGTATCTTTAGTGGCGCAGCTAACGCACTAAGTAGACCGCCTGGGGAGTACGGCCGCAAGGTTAAAACTCAAATGAATTGACGGGGGCCCGCACAAGCGGTGGAGCATGTGGTTTAATTCGATGCAACGCGAAGAACCTTACCTGGTCTTGACATCCACAGAACTTTCTAGAGATAGATTGGTGCCTTCGGGAACTGTGAGACAGGTGCTGCATGGCTGTCGTCAGCTCGTGCCG
ASV211	0	67	0	0	0	0	67	Bacteroidetes	Bacteroidia	Cytophagales	Cyclobacteriaceae	Ekhidna	AGGATTAGATACCCTGGTAGTCCACGCCGTAAACGATGATTACTCGCTGCTGGCGATACACAGTCAGTGGCCAAGCGAAAGCGTTAAGTAATCCACCTGGGGAGTACGCTCGCAAGAGTGAAACTCAAAGGAATTGACGGGGGTCCGCACAAGCGGTGGAGCATGTGGTTTAATTCGATGATACGCGAGGAACCTTACCTGGGCTAGAATGTGAGCGCAATCCCCAGAGATGGGGAGTTCTTCGGACGTGAAACAAGGTGCTGCATGGCTGTCGTCAGCTCGTGCCG
ASV212	0	20	47	0	0	0	67	Proteobacteria	Alphaproteobacteria	Rhodobacterales	Rhodobacteraceae	NA	AGGATTAGATACCCTGGTAGTCCACACCGTAAACGATGAATGCCAGTCGTCGGGTAGTATACTGCTCGGTGACACACCTAACGGATTAAGCATTCCGCCTGGGGAGTACGGTCGCAAGATTAAAACTCAAAGGAATTGACGGGGGCCCGCACAAGCGGTGGAGCATGTGGTTTAATTCGAAGCAACGCGCAGAACCTTACCAACCCTTGACATCCTCGGACCGTCCCAGAGATGGGTCTTCCACTTCGGTGGCCGAGTGACAGGTGCTGCATGGCTGTCGTCAGCTCGTGCCG
ASV213	0	0	67	0	0	0	67	Proteobacteria	Alphaproteobacteria	Rhizobiales	Stappiaceae	Labrenzia	AGGATTAGATACCCTGGTAGTCCACGCCGTAAACGATGGAAGCTAGTTGTCAGGCAGCATGCTGTTTGGTGACGCAGCTAACGCATTAAGCTTCCCGCCTGGGGAGTACGGTCGCAAGATTAAAACTCAAAGGAATTGACGGGGGCCCGCACAAGCGGTGGAGCATGTGGTTTAATTCGAAGCAACGCGCAGAACCTTACCAGCCCTTGACATTTGGTGCTACATTCGGAGACGGATGGTTCCCTTCGGGGACGCCAGGACAGGTGCTGCATGGCTGTCGTCAGCTCGTGCCG
ASV214	35	0	0	0	0	30	65	Bacteroidetes	Bacteroidia	Flavobacteriales	Flavobacteriaceae	Tenacibaculum	AGGATTAGATACCCTGGTAGTCCACGCCGTAAACGATGGACACTAGTTGTTGGAATTATTCAGTGACTAAGCGAAAGTGATAAGTGTCCCACCTGGGGAGTACGATCGCAAGATTGAAACTCAAAGGAATTGACGGGGGCCCGCACAAGCGGTGGAGCATGTGGTTTAATTCGATGATACGCGAGGAACCTTACCAGGGCTTAAATGTGGTTTGACAGACTGAGAGATCGGTTTTTCTTCGGACAAATCACAAGGTGCTGCATGGTTGTCGTCAGCTCGTGCCG
ASV215	0	43	0	21	0	0	64	Bacteroidetes	Bacteroidia	Chitinophagales	NA	NA	AGGATTAGATACCCTGGTAGTCCACGCTGTAAACGATGATCACTAGGTGTTCGGCCTTCGGGCTGAGTGCCCAAGCGAAAGCGATAAGTGATCCACCTGGGGAGTACGTCGGCAACGATGAAACTCAAAGGAATTGACGGGGGCCCGCACAAGCGGTGGAGCATGTGGTTTAATTCGATGATACGCGAGGAACCTTACCTGGGCTACAATGCCTCTGACCGCTATCGAAAGATGGTTTCTCTTCGGAGCAGAGTGCAAGGTGCTGCATGGTTGTCGTCAGCTCGTGCCG
ASV216	62	0	0	0	0	0	62	Bacteroidetes	Bacteroidia	Chitinophagales	Saprospiraceae	NA	AGGATTAGATACCCTGGTAGTCCACGCCCTAAACGATGTTTACTCGATATGGGACATTAGTTCCGTGTCCAAGGGAAACCGTTAAGTAAACCACCTGGGGAGTACGTTCGCAAGAATGAAACTCAAAGGAATTGACGGGGGTCCGCACAAGCGGTGGAGCATGTGGTTTAATTCGATACGCGAGGAACCTTACCTGGGCTCGAACGCTACTGGACAGTCCCTGAAAGGGGATTTCTCTTCGGAGCTGGTAGTGAGGTGCTGCATGGTTGTCGTCAGCTCGTGCCG
ASV217	0	0	62	0	0	0	62	Proteobacteria	Alphaproteobacteria	Kordiimonadales	Kordiimonadaceae	Kordiimonas	AGGATTAGATACCCTGGTAGTCCACGCCGTAAACGATGAGTGCTAGGTGTTGGGTAGCATGCTATTCAGTGCCGCAGCTAACGCGTTAAGCACTCCGCCTGGGGAGTACGGTCGCAAGATTAAAACTCAAAGGAATTGACGGGGGCCCGCACAAGCGGTGGAGCATGTGGTTTAATTCGAAGCAACGCGAAGAACCTTACCAGCCCTTGACATACCGATCGCGATTTCCAGAGATGGATTTCTTCAGTTCGGCTGGATCGGATACAGGTGCTGCACGGCTGTCGTCAGCTCGTGCCG
ASV218	0	0	13	17	0	32	62	Proteobacteria	Alphaproteobacteria	Rhodobacterales	Rhodobacteraceae	Thalassobius	AGGATTAGATACCCTGGTAGTCCACACCGTAAACGATGAATGCCAGTCGTCGGGTAGCATGCTATTCGGTGACACACCTAACGGATTAAGCATTCCGCCTGGGGAGTACGGTCGCAAGATTAAAACTCAAAGGAATTGACGGGGGCCCGCACAAGCGGTGGAGCATGTGGTTTAATTCGAAGCAACGCGCAGAACCTTACCAACCCTTGACATCCTGTGCTAACTCCAGAGATGGAGTGTTCCCTTCGGGGACGCAGTGACAGGTGCTGCATGGCTGTCGTCAGCTCGTGCCG
ASV219	0	25	36	0	0	0	61	Bacteroidetes	Bacteroidia	Flavobacteriales	Flavobacteriaceae	Aquimarina	AGGATTAGATACCCTGGTAGTCCACGCCGTAAACGATGGTTACTAGCTGTTCGGTTTTCGGACTGAGTGGCTAAGCGAAAGTGATAAGTAACCCACCTGGGGAGTACGTTCGCAAGAATGAAACTCAAAGGAATTGACGGGGGCCCGCACAAGCGGTGGAGCATGTGGTTTAATTCGATGATACGCGAGGAACCTTACCAGGGCTTAAATGTAGTCTGACAGCTTTAGAGATAGAGTTTTCTTCGGACAGATTACAAGGTGCTGCATGGTTGTCGTCAGCTCGTGCCG
ASV220	0	0	61	0	0	0	61	Proteobacteria	Gammaproteobacteria	Oceanospirillales	Saccharospirillaceae	Oleibacter	AGGATTAGATACCCTGGTAGTCCACGCCGTAAACGATGTCTACTAGTTGTCGGGAGACTTGATCTTTTGGTAACGAAGCTAACGCGATAAGTAGACCGCCTGGGGAGTACGGCCGCAAGGTTAAAACTCAAATGAATTGACGGGGGCCCGCACAAGCGGTGGAGCATGTGGTTTAATTCGAAGCAACGCGAAGAACCTTACCTACTCTTGACATCCTGCGAACTTGGTAGAGATACCTTGGTGCCTTCGGGAACGCAGTGACAGGTGCTGCATGGCTGTCGTCAGCTCGTGCCG
ASV221	32	0	0	0	20	8	60	Bacteroidetes	Bacteroidia	Flavobacteriales	Flavobacteriaceae	Dokdonia	AGGATTAGATACCCTGGTAGTCTACGCCGTAAACGATGGATACTAGTTGTTTGGTTTTCGGACTGAGTGACTAAGCGAAAGTGATAAGTATCCCACCTGGGGAGTACGTTCGCAAGAATGAAACTCAAAGGAATTGACGGGGGCCCGCACAAGCGGTGGAGCATGTGGTTTAATTCGATGATACGCGAGGAACCTTACCAGGGCTTAAATGTAGTCTGACAGCTTTAGAGATAGAGTTTTCTTCGGACAGATTACAAGGTGCTGCATGGTTGTCGTCAGCTCGTGCCG
ASV222	0	0	60	0	0	0	60	Proteobacteria	Gammaproteobacteria	Alteromonadales	Alteromonadaceae	NA	AGGATTAGATACCCTGGTAGTCCACACTGTAAACGCTGTCTACTAGCTGTCTGTGTGATTTATCACGTGGGTAGCGTAGCTAACGCGCTAAGTAGACCGCCTGGGGAGTACGGCCGCAAGGTTAAAACTCAAATGAATTGACGGGGGCCCGCACAAGCGGTGGAGCATGTGGTTTAATTCGATGCAACGCGAAGAACCTTACCAGGACTTGACATCCAGAGAACTTAGCAGAGATGCTTTGGTGCCTTCGGGAGCTCTGAGACAGGTGCTGCATGGCTGTCGTCAGCTCGTGCCG
ASV223	0	0	0	8	52	0	60	Proteobacteria	Alphaproteobacteria	Rickettsiales	NA	NA	AGGATTAGATACCCTGGTAGTCCACGCCGTAAACGATGAGTGCTAGTTGTTGGAATTTTAATTTCAGTGACACAGCTAACGCGTTAAGCACTCCGCCTGGGGACTACGGCCGCAAGGCTAAAACTCAAAGGAATTGACGGGGACCCGCACAAGCGGTGGAGCATGTGGTTTAATTCGATGCTACGCGAAGAACCTTACCACCCTTTGACATCTTGATCGCGAGGACCAGAGATGGACCTTTTCAGTTCGGCTGGATCAATGACAGGTGTTGCATGGCTGTCGTCAGCTCGTGCCG
ASV224	59	0	0	0	0	0	59	Proteobacteria	Gammaproteobacteria	NA	NA	NA	AGGATTAGATACCCTGGTAGTCCACGCCGTAAACGATGTCTACTAGTTGTCGGTTGTCTTGTACGACGGGTAACGCAGCTAACGCGATAAGTAGACCGCCTGGGGAGTACGGCCGCAAGGTTAAAACTCAAATGAATTGACGGGGGCCCGCACAAGCGGTGGAGCATGTGGTTTAATTCGATGCAACGCGAAGAACCTTACCTACCCTTGACATACAGTAAATCTTTTGGAGACAGAAGAGTGCCTTCGGGAATACTGATACAGGTGCTGCATGGCTGTCGTCAGCTCGTGCCG
ASV225	18	41	0	0	0	0	59	Proteobacteria	Gammaproteobacteria	Alteromonadales	Alteromonadaceae	Alteromonas	AGGATTAGATACCCTGGTAGTCCACACCGTAAACGCTGTCTACTAGCTGTTTGTGATTTTAAATCGTGAGTAGCGAAGCTAACGCGCTAAGTAGACCGCCTGGGGAGTACGGCCGCAAGGTTAAAACTCAAATGAATTGACGGGGGCCCGCACAAGCGGTGGAGCATGTGGTTTAATTCGATGCAACGCGAAGAACCTTACCTACACTTGACATGCAGAGAACTTTCTAGAGATAGATTGGTGCCTTCGGGAACTCTGACACAGGTGCTGCATGGCTGTCGTCAGCTCGTGCCG
ASV226	0	59	0	0	0	0	59	Proteobacteria	Alphaproteobacteria	Rhodobacterales	Rhodobacteraceae	Tropicibacter	AGGATTAGATACCCTGGTAGTCCACACCGTAAACGATGAATGCCAGTCGTCGGCAAGCATGCTTGTCGGTGACACACCTAACGGATTAAGCATTCCGCCTGGGGAGTACGGTCGCAAGATTAAAACTCAAAGGAATTGACGGGGGCCCGCACAAGCGGTGGAGCATGTGGTTTAATTCGAAGCAACGCGCAGAACCTTACCAACCCTTGACATCCTAGGACAACTCCAGAGATGGAGCCTTCCTTCGGGACCTAGTGACAGGTGCTGCATGGCTGTCGTCAGCTCGTGCCG
ASV227	0	0	59	0	0	0	59	Bacteroidetes	Bacteroidia	Cytophagales	Cyclobacteriaceae	Ekhidna	AGGATTAGATACCCTGGTAGTCCACGCCGTAAACGATGATTACTCGCTGCTGGCGATACACTGTCAGTGGCCAAGCGAAAGCGTTAAGTAATCCACCTGGGGAGTACGCTCGCAAGAGTGAAACTCAAAGGAATTGACGGGGGTCCGCACAAGCGGTGGAGCATGTGGTTTAATTCGATGATACGCGAGGAACCTTACCTGGGCTAGAATGTGAGCGCAATTCCCAGAGATGGGAAGTTCTTCGGACGTGAAACAAGGTGCTGCATGGCTGTCGTCAGCTCGTGCCG
ASV228	0	0	0	59	0	0	59	Bacteroidetes	Bacteroidia	Chitinophagales	Saprospiraceae	NA	AGGATTAGATACCCTGGTAGTCCACGCCCTAAACGATGCTAACTCGATGTTTGTGTATGGCATGAGCATCCAAGGGAAACCGTTAAGTTAGCCACCTGGGGAGTACGTCGGCAACGATGAAACTCAAAGGAATTGACGGGGGTCCGCACAAGCGGTGGAGCATGTGGTTTAATTCGATACGCGAGGAACCTTACCTAAGCTCTAATGTTAGTGACCGCTACTGAAAGGTGGCTTTCCTTCGGGACACGAAACAAGGTGCTGCATGGTTGTCGTCAGCTCGTGCCG
ASV229	0	0	0	0	0	58	58	Proteobacteria	Alphaproteobacteria	Micavibrionales	Micavibrionaceae	NA	AGGATTAGATACCCTGGTAGTCCACGCCGTAAACGATGTGTGCTAGTTGTCAGGCCCAAAGGGTTTGGTGACGGAGAGAAATCATTAAGCACACCGCCTGGGGAGTACGGCCGCAAGGTTAAAACTCAAAGGAATTGACGGGGACCCGCACAAGCGGTGGAGCATGTTGTTTAATTCGAAGCAACGCGAAGAACCTTACCAACCCTTAACTATCCTCTTGGGACTTTCAGAGATGATTGTCTTCGGTTCGGCCGGGGAGTGAATAGGTGCTGCATGGCTGTCGTCAGCTCGTGCCG
ASV230	0	57	0	0	0	0	57	Bacteroidetes	Bacteroidia	Cytophagales	Cyclobacteriaceae	Fabibacter	AGGATTAGATACCCTGGTAGTCCATGCCGTAAACGATGATTACTCGATGTTGGCGATACACAGTCAGCGTCCAAGCGAAAGCGTTAAGTAATCCACCTGGGGAGTACGCTCGCAAGAGTGAAACTCAAAGGAATTGACGGGGGTCCGCACAAGCGGTGGAGCATGTGGTTTAATTCGATGATACGCGAGGAACCTTACCTGGGCTCGAATTGCCAGTGAATTATCCAGAGATGGATAAGTCTTCGGACACTGGTGAAGGTGCTGCATGGCTGTCGTCAGCTCGTGCCG
ASV231	0	34	0	0	0	23	57	Proteobacteria	Gammaproteobacteria	Salinisphaerales	Solimonadaceae	Oceanococcus	AGGATTAGATACCCTGGTAGTCCACGCCGTAAACGATGAGAACTTGATGTTGGGATGCTTAGCATTTCAGTGTCGAAGCTAACGCGATAAGTTCTCCGCCTGGGGAGTACGCCGGCAACGGTAAAACTCAAAGGAATTGACGGGGGCCCGCACAAGCGGTGGAGCATGTGGTTTAATTCGATGCAACGCGAAGAACCTTACCTACCCTTGACATCCTAGAAAAATCGCGTAATGCGTAATGCCTTCGGGAATCTAGTGACAGGTGCTGCATGGCTGTCGTCAGCTCGTGCCG
ASV232	0	0	40	0	0	17	57	Proteobacteria	Gammaproteobacteria	Alteromonadales	Pseudoalteromonadaceae	Algicola	AGGATTAGATACCCTGGTAGTCCACGCCGTAAACGATGTCTACTAGCAGCTCGCCTCGTTAGAGGGGTTTTGCGCAGCTAACGCGTTAAGTAGACCGCCTGGGGAGTACGGCCGCAAGGTTAAAACTCAAATGAATTGACGGGGGCCCGCACAAGCGGTGGAGCATGTGGTTTAATTCGATGCAACGCGAAGAACCTTACCATCCCTTGACATCCAGAGAATTTTCTAGAGATAGATTAGTGCCTTCGGGAACTCTGAGACAGGTGCTGCATGGCTGTCGTCAGCTCGTGCCG
ASV233	0	0	10	39	8	0	57	Proteobacteria	Gammaproteobacteria	Pseudomonadales	Moraxellaceae	Acinetobacter	AGGATTAGATACCCTGGTAGTCCATGCCGTAAACGATGTCTACTAGCCGTTGGGGCCTTTGAGGCTTTAGTGGCGCAGCTAACGCGATAAGTAGACCGCCTGGGGAGTACGGTCGCAAGACTAAAACTCAAATGAATTGACGGGGGCCCGCACAAGCGGTGGAGCATGTGGTTTAATTCGATGCAACGCGAAGAACCTTACCTGGTCTTGACATAGTAAGAACTTTCCAGAGATGGATTGGTGCCTTCGGGAACTTACATACAGGTGCTGCATGGCTGTCGTCAGCTCGTGCCG
ASV234	0	0	0	0	57	0	57	Proteobacteria	Deltaproteobacteria	Myxococcales	Nannocystaceae	NA	AGGATTAGATACCCTGGTAGTCCACGCTGTAAACGATGAGTGCTAGGCGGCGGGAGAGTTTGACCCTTTCGTTGTCGAAGCTAACGCGTTAAGCACTCCGCCTGGGGAGTACGGCCGCAAGGCTAAAACTCAAAGGAATTGACGGGGGCCCGCACAAGCGGTGGAGCATGTGGTTTAATTCGACACAACGCGCAGAACCTTACCTGGGTTAAATCCACGAGAATCTAGCAGAGAGGCTGGAGTGCCCTTCGGGGAATTCGTGCGAAGGTGCTGCATGGCTGTCGTCAGCTCGTGCCG
ASV235	0	13	0	0	0	43	56	Proteobacteria	Alphaproteobacteria	NA	NA	NA	AGGATTAGATACCCTGGTAGTCCACGCCGTAAACGATGAGTGCTAGCTGTTGGAGTTTCGGCTTCAGTGGCGCAGTTAACGCATTAAGCACTCCGCCTGGGGAGTACGGTCGCAAGATTAAAACTCAAAGGAATTGACGGGGACCCGCACAAGCGGTGGAGCATGTGGTTTAATTCGAGGCAACGCGAAGAACCTTACCAGCTCTTGTATCCTGGTCGCGGATCGTGGAGACACTTTCCTTCAGCTTGGCTGGACCAGTGACAGGTGGTGCACGGCTGTCGTCAGCTCGTGCCG
ASV236	0	0	56	0	0	0	56	Bacteroidetes	Bacteroidia	NA	NA	NA	AGGATTAGATACCCTGGTAGTCCGCGCTGTAAACGATGGATACTCGGCGTATGCGACACACAGTGTGCGCCTGAGCGAAAGCGTTAAGTATCCCACCTGGGGAGTACGGTCGCAAGATTGAAACTCAAAGGAATTGACGGGGGTCCGCACAAGCGGTGGAGCATGTGGTTTAATTCGATGATACGCGAGGAACCTTACCTGGGCTAGAATGCCTCTGCAACATCCGGAAACGGATGGTTCCTACGGGACAGAGTGCAAGGTGCTGCATGGCCGTCGTCAGCTCGTGCCG
ASV237	0	0	55	0	0	0	55	Proteobacteria	Alphaproteobacteria	Rickettsiales	Midichloriaceae	MD3-55	AGGATTAGATACCCTGGTAGTCCACGCAGTAAACGATGAGTGCTAGATGTTAGAAATGTAATTTTTAGTGTCGAAGCTAACGCATTAAGCACTCCGCCTGGGAAGTACGATCGCAAGGTTAAAACTCAAAGGAATTGACGGGGACCCGCACAAGCGGTGGAACATGTGGTTTAATTCGATGCTACGCGAAAAACCTTACCAAGTCTTGACATAATAGTCGTACGGTTAAGAAACTAACTGGTCAGTTCGGCTGGACTATTACAGGTGTTGCATGGCTGTCGTCAGCTCGTGCCG
ASV238	0	0	54	0	0	0	54	Proteobacteria	Gammaproteobacteria	Oceanospirillales	Oleiphilaceae	Oleiphilus	AGGATTAGATACCCTGGTAGTCCACGCCGTAAACGATGTCTACTAGCCGTTGGGGAACTTGATTCTTTAGTGGCGCAGCTAACGCACTAAGTAGACCGCCTGGGGAGTACGGCCGCAAGGTTAAAACTCAAATGAATTGACGGGGGCCCGCACAAGCGGTGGAGCATGTGGTTTAATTCGATGCAACGCGAAGAACCTTACCTGGTCTTGACATCCACAGAACTTTCCAGAGATGGATTGGTGCCTTCGGGAACTGTGAGACAGGTGCTGCATGGCTGTCGTCAGCTCGTGCCG
ASV239	0	0	21	0	33	0	54	Bacteroidetes	Bacteroidia	Flavobacteriales	Flavobacteriaceae	NA	AGGATTAGATACCCTGGTAGTCTACGCCGTAAACGATGGATACTAGTTGTTTGGTATTTATACTGAGTGACTAAGCGAAAGTGATAAGTATCCCACCTGGGGAGTACGTTCGCAAGAATGAAACTCAAAGGAATTGACGGGGGCCCGCACAAGCGGTGGAGCATGTGGTTTAATTCGATGATACGCGAGGAACCTTACCAGGGCTTAAATGTGGAATGACAGGTTTAGAGATAGACTTTTCTTCGGACATTTCACAAGGTGCTGCATGGTTGTCGTCAGCTCGTGCCG
ASV240	0	0	0	54	0	0	54	Proteobacteria	Gammaproteobacteria	Oceanospirillales	Endozoicomonadaceae	Endozoicomonas	AGGATTAGATACCCTGGTAGTCCACGCCGTAAACGATGTCGACTAGTTGTCGGGACTCTTGCAGTCTTGGTAACGTAGCTAACGCGATAAGTCGACCGCCTGGGGAGTACGGCCGCAAGGTTAAAACTCAAATGAATTGACGGGGGCCCGCACAAGCGGTGGAGCATGTGGTTTAATTCGAAGCAACGCGAAGAACCTTACCTGGCCTTGACATCCTGCGAACCCTTTAGAGATAAAGGGGTGCCTTCGGGAACGCAGAGACAGGTGCTGCATGGCTGTCGTCAGCTCGTGCCG
ASV241	0	0	0	0	54	0	54	Bacteroidetes	Bacteroidia	Flavobacteriales	Flavobacteriaceae	Dokdonia	AGGATTAGATACCCTGGTAGTCTACGCCGTAAACGATGGATACTAGTTGTTTGGTATTTATACTGAGTGACTAAGCGAAAGTGATAAGTATCCCACCTGGGGAGTACGTTCGCAAGAATGAAACTCAAAGGAATTGACGGGGGCCCGCACAAGCGGTGGAGCATGTGGTTTAATTCGATGATACGCGAGGAACCTTACCAGGGCTTAAATGTAGTCTGACAGCTTTAGAGATAGAGTTTTCTTCGGACAGATTACAAGGTGCTGCATGGTTGTCGTCAGCTCGTGCCG
ASV242	0	0	0	53	0	0	53	Proteobacteria	Deltaproteobacteria	Myxococcales	P3OB-42	NA	AGGATTAGATACCCTGGTAGTCCACGCCGTAAACGATGAGTACTAGGTGTTGCGGGTATTGACCCCTGCAGTGCCGTAGCTAACGCATTAAGTGCTCCGCCTGGGGACTACGGCCGCAAGGCTAAAACTCAAAGGAATTGACGGGGGCCCGCACAAGCGGTGGAGTATGTGGTTTAATTCGACGACGCGCAGAACCTTACCCGGGCTTGACATCGAGGGAAAGCTCTTAGAAATGAGGGCCCTCATCTTCGGATGACCCAAAGACAGGTGCTGCATGGCTGTCGTCAGCTCGTGCCG
ASV243	0	52	0	0	0	0	52	Bacteroidetes	Bacteroidia	Cytophagales	Amoebophilaceae	Candidatus_Amoebophilus	AGGATTAGATACCCTGGTAGTCCACGCTGTAAACGATGATTACTCGATGTACATGCTTGTCATGTGGGTCCAAGCGAAAGCGTTAAGTAATCCACCTGGGGAGTACGCGCGCAAGCGTGAAACTCAAAGGAATTGACGGGGGTCCGCACAAGCGGTGGAGCATGTGGTTTAATTCGATAATACGCGAGGAACCTTACCTGGGCTAGAATGCCTCTGCTACCTCGAGAAATTGAGGGTTCTTTCGAGACAGAGTGCAAGGTGTTGCATGGCCGTCGTCAGCTCGTGCCG
ASV244	0	0	0	52	0	0	52	Proteobacteria	Gammaproteobacteria	Oceanospirillales	Endozoicomonadaceae	Endozoicomonas	AGGATTAGATACCCTGGTAGTCCACGCCGTAAACGATGTCTACTAGTTGTCGGTTGTCTTGTACGACTGGTAACGCAGCTAACGCGATAAGTAGACCGCCTGGGGAGTACGGCCGCAAGGTTAAAACTCAAATGAATTGACGGGGGCCCGCACAAGCGGTGGAGCATGTGGTTTAATTCGAAGCAACGCGAAGAACCTTACCTGGCCTTGACATCCTGCGAACATTCTAGAGATAGATTGGTGCCTTCGGGAACGCAGAGACAGGTGCTGCATGGCTGTCGTCAGCTCGTGCCG
ASV245	0	0	0	0	0	52	52	Bacteroidetes	Bacteroidia	Flavobacteriales	Flavobacteriaceae	Polaribacter_4	AGGATTAGATACCCTGGTAGTCCACGCCGTAAACGATGGACACTAGTTGTTGGAATTATTCAGTGACTAAGCGAAAGTGATAAGTGTCCCACCTGGGGAGTACGATCGCAAGATTGAAACTCAAAGGAATTGACGGGGGCCCGCACAAGCGGTGGAGCATGTGGTTTAATTCGATGATACGCGAGGAACCTTACCAGGGCTTAAATGTAGTCTGACAGCTTTAGAGATAGAGTTTTCTTCGGACAGATTACAAGGTGCTGCATGGTTGTCGTCAGCTCGTGCCG
ASV246	0	51	0	0	0	0	51	Proteobacteria	Alphaproteobacteria	Sphingomonadales	Sphingomonadaceae	Porphyrobacter	AGGATTAGATACCCTGGTAGTCCACGCCGTAAACGATGATAACTAGCTGTCCGGGCTCATAGAGCTTGGGTGGCGCAGCTAACGCATTAAGTTATCCGCCTGGGGAGTACGGTCGCAAGATTAAAACTCAAAGGAATTGACGGGGGCCTGCACAAGCGGTGGAGCATGTGGTTTAATTCGAAGCAACGCGCAGAACCTTACCAGCCTTTGACATCCTAGGACGACTTCTGGAGACAGATTTCTTCCCTTCGGGGACCTAGTGACAGGTGCTGCATGGCTGTCGTCAGCTCGTGCCG
ASV247	0	51	0	0	0	0	51	Proteobacteria	Gammaproteobacteria	Alteromonadales	Alteromonadaceae	NA	AGGATTAGATACCCTGGTAGTCCACACCGTAAACGCTGTCTACTAGCTGTTTGTGTGATTTATCACGTGGGTAGCGTAGCTAACGCGCTAAGTAGACCGCCTGGGGAGTACGGCCGCAAGGTTAAAACTCAAATGAATTGACGGGGGCCCGCACAAGCGGTGGAGCATGTGGTTTAATTCGATGCAACGCGAAGAACCTTACCAGGACTTGACATCCAGCGAACTTTCTAGAGATAGATTGGTGCCTTCGGGAGCGCTGAGACAGGTGCTGCATGGCTGTCGTCAGCTCGTGCCG
ASV248	0	0	0	0	51	0	51	Proteobacteria	Gammaproteobacteria	Alteromonadales	Alteromonadaceae	NA	AGGATTAGATACCCTGGTAGTCCACACCGTAAACGCTGTCTACTAGCTGTTTGTGTGATTTATCACGTGGGTAGCGTAGCTAACGCGCTAAGTAGACCGCCTGGGGAGTACGGCCGCAAGGTTAAAACTCAAATGAATTGACGGGGGCCCGCACAAGCGGTGGAGCATGTGGTTTAATTCGATGCAACGCGAAGAACCTTACCAGGACTTGACATCCAGCGAACTTTCTAGAGATAGATTGGTGCCTTCGGGAACGCTGAGACAGGTGCTGCATGGCTGTCGTCAGCTCGTGCCG
ASV249	40	0	0	10	0	0	50	Bacteroidetes	Bacteroidia	Cytophagales	Flammeovirgaceae	NA	AGGATTAGATACCCTGGTAGTCCATGCCGTAAACGATGGTAACTAGGTGTGCGCGACATACAGTGCGTGCCCAAGCGAAAGCGATAAGTTACCCACCTGGGGAGTACGCCCGCAAGGGTGAAACTCAAAGGAATTGACGGGGGTCCGCACAAGCGGTGGAGCATGTGGTTTAATTCGATGATACGCGAGGAACCTTACCTGGGCTATAATGTGAGCGAATCTGCTGGAGACAGCAGAGTCTTCGGACGCGAAACAAGGTGCTGCATGGCTGTCGTCAGCTCGTGCCG
ASV250	0	50	0	0	0	0	50	Proteobacteria	Deltaproteobacteria	Myxococcales	P3OB-42	NA	AGGATTAGATACCCTGGTAGTCCACGCCGTAAACGATGAACACTAGTTGTTGTGGGTATTGACCCCTGCAGTGACGACGCCAACGCATTAAGTGTTCCGCCTGGGGAGTACGGCCGCAAGGCTAAAACTCAAAGGAATTGACGGGGGCCCGCACAAGCGGTGGAGTATGTGGTTTAATTCGACGCAACGCGCAGAACCTTACCCAGTCTTGACATTGTAAGAAAGTCTCTGGAAACGGAGACCCCACCTTCGGGTGCTTATAAACAGGTGCTGCATGGCTGTCGTCAGCTCGTGCCG
ASV251	49	0	0	0	0	0	49	Chlamydiae	Chlamydiae	Chlamydiales	Simkaniaceae	NA	AGGATTAGATACCCTGGTAGTCCTTGCCGTAAACGATGCATACTTGGTGTAGTTGGACTCAACCCCGACTGTGCCGTAGCTAACGCGTTAAGTATGCCACCTGGGGAGTACGCCCGCAAGAGTGAAACTCAAAAGAATTGACATGTAGAGGACCGCTCTAGAGATAGAGTTTCCCGCAAGGGCCTTTACACAGGTGCTGCATGGCTGTCGTCAGCTCGTGCCGCTGTCTCTTATACACAT
ASV252	0	49	0	0	0	0	49	Dependentiae	Babeliae	Babeliales	NA	NA	AGGATTAGATACCCTGGTAGTCCACGCCGTAAACGATGATCACTAGATGTCCGATTCCATTGGGAATTGGGTGTCGTAGTTAACACGATAAGTGATCCGCCTGGGGAGTACGGTCGCAAGACTAAAACTCAAAGAAATTGACGGGGGTCCGCACAAGCGGTGGAACATGTGGTTTAATTCGACACTACGCGAGGAACCTTACCAGGGTTTGACATATACTCGCAATCGGTAGAGATATCGAGTTCCTAGTTTACTAGGACGAATATACAGGTGCTGCATGGCTGTCGTCAGCTCGTGCCG
ASV253	0	0	0	0	49	0	49	Proteobacteria	Gammaproteobacteria	Cellvibrionales	Cellvibrionaceae	NA	AGGATTAGATACCCTGGTAGTCCACGCCGTAAACGATGTCTACTAGCCGTTGGGATCTTTAAGATTTTAGTGGCGCAGCTAACGCGATAAGTAGACCGCCTGGGGAGTACGGTCGCAAGATTAAAACTCAAATGAATTGACGGGGGCCCGCACAAGCGGTGGAGCATGTGGTTTAATTCGAAGCAACGCGAAGAACCTTACCTACTCTTGACATCCAGAGAATCCTGTAGAGATACGGGAGTGCCTTCGGGAATTCTGAGACAGGTGCTGCATGGCTGTCGTCAGCTCGTGCCG
ASV254	0	48	0	0	0	0	48	Bacteroidetes	Bacteroidia	Chitinophagales	NA	NA	AGGATTAGATACCCTGGTAGTCCACGCCCTAAACGATGCCGACTCGGCGTACGGCCCAATGGGCGGTGCGCCCAAGCGAAAGCGATAAGTCGGCCACCTGGGGAGTACGTCGGCAACGATGAAACTCAAAGGAATTGACGGGGGTCCGCACAAGCGGTGGAGCATGTGGTTTAATTCGATGATACGCGAGGAACCTTACCTGGGCTACAATGTGATCGCTACCCGCCGAAAGGCGGGGTTCCTTCGGGACGTGAAACAAGGTGCTGCATGGCTGTCGTCAGCTCGTGCCG
ASV255	0	47	0	0	0	0	47	Planctomycetes	Phycisphaerae	Phycisphaerales	Phycisphaeraceae	SM1A02	AGGATTAGATACCCTGGTAGTCCACGCCGTAAACGATGCACACTAGGTCGCGGTACCTCTCATGGTTTCGCGGCCGAAGGTAAACTGATTAGTGTGCCGCCTGGGGAGTACGGTCGCAAGGCTAAAACTCAAAGGAATTGACGGGGGCTCACACAAGCGGTGGAGCATGTTGCTTAATTCGAGGCAACGCGAAGAACCTTACCTGGGCTTGACATGTATGGATTAGCTCTTGGAAACAAGAGTGACGCCCTTGGGTGGAACATACACAGGTGCTGCATGGCTGTCGTCAGCTCGTGCCG
ASV256	0	0	30	0	0	17	47	Firmicutes	Bacilli	Bacillales	Bacillaceae	Bacillus	AGGATTAGATACCCTGGTAGTCCACGCCGTAAACGATGAGTGCTAAGTGTTAGAGGGTTTCCGCCCTTTAGTGCTGCAGCTAACGCATTAAGCACTCCGCCTGGGGAGTACGGTCGCAAGACTGAAACTCAAAGGAATTGACGGGGGCCCGCACAAGCGGTGGAGCATGTGGTTTAATTCGAAGCAACGCGAAGAACCTTACCAGGTCTTGACATCCTTTGCCACTTCTAGAGATAGAAGGTTCCCCTTCGGGGGACAAAGTGACAGGTGGTGCATGGTTGTCGTCAGCTCGTGCCG
ASV257	0	17	29	0	0	0	46	Proteobacteria	Deltaproteobacteria	Myxococcales	Nannocystaceae	NA	AGGATTAGATACCCTGGTAGTCCACGCCGTAAACGATGAGTGCTAGGCGGCGGGAGGATTGACCCTCTCGTTGTCGAAGCTAACGCGTTAAGCACTCCGCCTGGGGAGTACGGCCGCAAGGCTAAAACTCAAAGGAATTGACGGGGGCCCGCACAAGCGGTGGAGCATGTGGTTTAATTCGACGCAACGCGCAGAACCTTACCTGGGTTAAATCCACGAGAATCTAGCAGAGAGGCTGGAGTGCCCTTCGGGGAATTCGTGCGAAGGTGCTGCATGGCTGTCGTCAGCTCGTGCCG
ASV258	0	0	25	15	0	6	46	Proteobacteria	Gammaproteobacteria	Enterobacteriales	Enterobacteriaceae	Escherichia/Shigella	AGGATTAGATACCCTGGTAGTCCACGCCGTAAACGATGTCGACTTGGAGGTTGTGCCCTTGAGGCGTGGCTTCCGGAGCTAACGCGTTAAGTCGACCGCCTGGGGAGTACGGCCGCAAGGTTAAAACTCAAATGAATTGACGGGGGCCCGCACAAGCGGTGGAGCATGTGGTTTAATTCGATGCAACGCGAAGAACCTTACCTGGTCTTGACATCCACGGAAGTTTTCAGAGATGAGAATGTGCCTTCGGGAACCGTGAGACAGGTGCTGCATGGCTGTCGTCAGCTCGTGCCG
ASV259	0	0	0	46	0	0	46	Proteobacteria	Gammaproteobacteria	Alteromonadales	Alteromonadaceae	NA	AGGATTAGATACCCTGGTAGTCCACACCGTAAACGCTGTCTACTAGCTGTTTGTGTGATTTATCACGTGGGTAGCGTAGCTAACGCGCTAAGTAGACCGCCTGGGGAGTACGGCCGCAAGGTTAAAACTCAAATGAATTGACGGGGGCCCGCACAAGCGGTGGAGCATGTGGTTTAATTCGATGCAACGCGAAGAACCTTACCAGGACTTGACATCCAGAGAACTTTCTAGAGATAGATTGGTGCCTTCGGGAGCTCTGAGACAGGTGCTGCATGGCTGTCGTCAGCTCGTGCCG
ASV260	0	45	0	0	0	0	45	Bacteroidetes	Bacteroidia	Cytophagales	Flammeovirgaceae	NA	AGGATTAGATACCCTGGTAGTCCACGCCGTAAACGATGGTGACTAGGTGTGTGCGATACAAAGTGCGCGCCCAAGCGAAAGTGATAAGTCGCCCACCTGGGGAGTACGCCCGCAAGGGTGAAACTCAAAGGAATTGACGGGGGTCCGCACAAGCGGTGGAGCATGTGGTTTAATTCGATGATACGCGAGGAACCTTACCTGGGCTCGAACCCAGCTGGACGGGATCAGAGATGATTCTTTCTTCGGACTAGCTGGGAGGTGCTGCATGGCTGTCGTCAGCTCGTGCCG
ASV261	0	45	0	0	0	0	45	Proteobacteria	Deltaproteobacteria	Bradymonadales	NA	NA	AGGATTAGATACCCTGGTAGTCCACGCCGTAAACGATGTTCACTAGTTGATCGGTCGCATCCGTGACGGATTGACGCAAGCTAACGCGTTAAGTGAACCGCCTGGGGAGTACGGTCGCAAGATTAAAACTCAAAGGAATTGACGGGGGCCCGCACAAGCGGTGGAGCATGTGGTTTAATTCGAAGCAACGCGAAGAACCTTACCTGGATTTGACATCCTTGGAAGTCTGCAGAGACGTGGACGTGCCCTTCGGGGAGCCAAGTGACAGGTGCTGCATGGCTGTCGTCAGCTCGTGCCG
ASV262	23	0	0	0	0	21	44	Bacteroidetes	Bacteroidia	Flavobacteriales	Flavobacteriaceae	Tenacibaculum	AGGATTAGATACCCTGGTAGTCCACGCCGTAAACGATGGACACTAGTTGTTGGAATTATTCAGTGACTAAGCGAAAGTAATAAGTGTCCCACCTGGGGAGTACGGTCGCAAGATTGAAACTCAAAGGAATTGACGGGGGCCCGCACAAGCGGTGGAGCATGTGGTTTAATTCGATGATACGCGAGGAACCTTACCAGGGCTTAAATGTAGAGTGACAGGTCTAGAGATAGATTTTTCTTCGGACACTTTACAAGGTGCTGCATGGTTGTCGTCAGCTCGTGCCG
ASV263	0	44	0	0	0	0	44	Proteobacteria	Alphaproteobacteria	Rhodospirillales	Rhodospirillaceae	Roseospira	AGGATTAGATACCCTGGTAGTCCACGCCGTAAACGATGAGTGCTAGATGTCGGGGCGCATGCGTCTCGGTGTCGCAGCTAACGCATTAAGCACTCCGCCTGGGGAGTACGGCCGCAAGGTTAAAACTCAAAGGAATTGACGGGGGCCCGCACAAGCGGTGGAGCATGTGGTTTAATTCGAAGCAACGCGCAGAACCTTACCAGCCCTTGACATCCCGTGACCGCCCCAGAGATGGGGTTTCCCCTTCGGGGGCACGGAGACAGGTGCTGCATGGCTGTCGTCAGCTCGTGCCG
ASV264	0	44	0	0	0	0	44	Bacteroidetes	Bacteroidia	Chitinophagales	Saprospiraceae	NA	AGGATTAGATACCCTGGTAGTCCACGCCCTAAACGATGTTGACTCGATATTCGCCTTTGAGGTGAGTGTCTAAGGGAAACCGATAAGTCAACCACCTGGGGAGTACGTTCGCAAGAATGAAACTCAAAGGAATTGACGGGGGTCCGCACAAGCGGTGGAGCATGTGGTTTAATTCGATTATACGCGAGGAACCTTACCTAGGCTATAATGTGACTGACCGTCCCTGAAAGGGGGCTTCTCTTCGGAGCAGGAAACAAGGTGCTGCATGGTTGTCGTCAGCTCGTGCCG
ASV265	0	24	0	15	5	0	44	Proteobacteria	Alphaproteobacteria	Rhodobacterales	Rhodobacteraceae	NA	AGGATTAGATACCCTGGTAGTCCACACCGTAAACGATGAATGCTTGTCGGTGACACACCTAACGGATTAAGCATTCCGCCTGGGGAGTACGGTCGCAAGATTAAAACTCAAAGGAATTGACGGGGGCCCGCACAAGCGGTGGAGCATGTGGTTTAATTCGAAGCAACGCGCAGAACCTTACCAACCCTTGACATCCTGTGCTACATCCAGAGATGGATGGTTCCCTTCGGGGACGCAGTGACAGGTGCTGCATGGCTGTCGTCAGCTCGTGCCG
ASV266	42	0	0	0	0	0	42	Proteobacteria	Alphaproteobacteria	Rickettsiales	Rickettsiaceae	Candidatus_Megaira	AGGATTAGATACCCTGGTAGTCCACGCCGTAAACGATGAGTGCTAGATATCGGGAATTTATTTTCGGTTTCGCAGCTAACGCATTAAGCACTCCGCCTGGGGAGTACGATCGCAAGATTAAAACTCAAAGGAATTGACGGGGGCTCGCACAAGCGGTGGAGCATGCGGTTTAATTCGATGCTACGCGATAAACCTTACCAACCCTTGACATGGTGGTCGCGGATCACAGAGATGAGATCCTTCAGTTCGGCTGGACCACACACAGGTGTTGCATGGCTGTCGTCAGCTCGTGCCG
ASV267	0	21	0	0	21	0	42	Proteobacteria	Alphaproteobacteria	Micavibrionales	Micavibrionaceae	NA	AGGATTAGATACCCTGGTAGTCCACGCCGTAAACGATGTGTGCTAGCTGTCGGGCCTTAGGGTTCGGTGGCGGAGAGAAATTTTTAAGCACACCGCCTGGGGAGTACGGCCGCAAGGTTAAAACTCAAAGGAATTGACGGGGACCCGCACAAGCGGTGGAGCATGTTGTTTAATTCGAAGCAACGCGAAGAACCTTACCTACACTTGACATCCTTCTTGGGACTTTCAGAGATGATTGTCTTCGGTTCGGCCGGGGAAGTGACAGGTGCTGCATGGCTGTCGTCAGCTCGTGCCG
ASV268	0	11	0	31	0	0	42	Proteobacteria	Alphaproteobacteria	Caulobacterales	Hyphomonadaceae	Hyphomonas	AGGATTAGATACCCTGGTAGTCCACACCGTAAACGATGAGAGCTAGTTGTTGGCAGGCATGCCTGTCGGTGACGCAGCTAACGCATTAAGCTCTCCGCCTGGGGAGTACGGTCGCAAGATTAAAACTCAAAGAAATTGACGGGGGCCCGCACAAGCGGTGGAGCATGTGGTTTAATTCGAAGCAACGCGCAGAACCTTACCTACCCTTGACATCCCGATCGCGGTTTCCAGAGATGGATTCCTTCAGTTAGGCTGGATCGGTGACAGGTGCTGCATGGCTGTCGTCAGCTCGTGCCG
ASV269	0	0	42	0	0	0	42	Planctomycetes	Phycisphaerae	Phycisphaerales	Phycisphaeraceae	SM1A02	AGGATTAGATACCCTGGTAGTCCACGCCGTAAACGATGCACACTAGGTCGCGGTACCTCTCATGGTTTCGCGGCCGAAGGTAAACTGGTAAGTGTGCCGCCTGGGGAGTACGGTCGCAAGGCTAAAACTCAAAGGAATTGACGGGGGCTCACACAAGCGGTGGAGCATGTTGCTTAATTCGAGGCAACGCGAAGAACCTTACCTAGGCTTGACATGTATGGATTAACTTTTCGAAAGATTAGCCACGCCCTTTGGGTGGAACATACACAGGTGCTGCATGGCTGTCGTCAGCTCGTGCCG
ASV270	0	0	0	42	0	0	42	Proteobacteria	Gammaproteobacteria	Alteromonadales	Alteromonadaceae	Aestuariibacter	AGGATTAGATACCCTGGTAGTCCACACCGTAAACGCTGTCTACTAGCTGTTTGTGTATTTAATACGTGAGTAGCGAAGCTAACGCGCTAAGTAGACCGCCTGGGGAGTACGGCCGCAAGGTTAAAACTCAAATGAATTGACGGGGGCCCGCACAAGCGGTGGAGCATGTGGTTTAATTCGATGCAACGCGAAGAACCTTACCTACACTTGACATCCAGAGAATTTGGCAGAGATGCCTCAGTGCCTTCGGGAACTCTGAGACAGGTGCTGCATGGCTGTCGTCAGCTCGTGCCG
ASV271	0	0	0	42	0	0	42	Bacteroidetes	Bacteroidia	Flavobacteriales	Flavobacteriaceae	NA	AGGATTAGATACCCTGGTAGTCCACGCCGTAAACGATGGATACTAGCTGTTCGGACTTCGGTCTGAGTGGCTAAGCGAAAGTGATAAGTATCCCACCTGGGGAGTACGTTCGCAAGAATGAAACTCAAAGGAATTGACGGGGGCCCGCACAAGCGGTGGAGCATGTGGTTTAATTCGATGATACGCGAGGAACCTTACCAGGGCTTAAATGCAGTCGGACAGGTGTGGAAACACGCCCTTCTTCGGACTGATTGCAAGGTGCTGCATGGTTGTCGTCAGCTCGTGCCG
ASV272	0	0	0	0	0	42	42	Acidobacteria	Holophagae	Acanthopleuribacterales	Acanthopleuribacteraceae	Acanthopleuribacter	AGGATTAGATACCCTGGTAGTCCACACCCTAAACGATGGATACTTTGTGTCACGGGTATCGACCCCTGTGGTGCAGGAGCTAACGCATTAAGTATCCCGCCTGGGGAGTACGGTCGCAAGGCTGAAACTCAAAGGAATTGACGGGGGCCCGCACAAGCGGTGGAGCATGTGGTTTAATTCGAAGCAACGCGCAGAACCTTACCTGGGCTTGAACTGCAGGAGACTTGAGCAGAGATGTTCTTTCCTCTTCGGAGGCTGCTGTAGAGGTGCTGCATGGCTGTCGTCAGCTCGTGCCG
ASV273	0	41	0	0	0	0	41	Proteobacteria	Alphaproteobacteria	Parvibaculales	Parvibaculaceae	Mf105b01	AGGATTAGATACCCTGGTAGTCCACGCCGTAAACGATGAGAGCTAGTTGTCAGGCAGCATGCTGTTTGGTGACGCAGCTAACGCATTAAGCTCTCCGCCTGGGGAGTACGGTCGCAAGATTAAAACTCAAAGGAATTGACGGGGGCCCGCACAAGCGGTGGAGCATGTGGTTTAATTCGAAGCAACGCGCAGAACCTTACCAACCCTTGACATCCCGATCGCGGTTACCAGAGATGGTTTCCTTCAGTTAGGCTGGATCGGTGACAGGTGTTGCATGGCTGTCGTCAGCTCGTGCCG
ASV274	0	0	41	0	0	0	41	Proteobacteria	Alphaproteobacteria	Micavibrionales	Micavibrionaceae	NA	AGGATTAGATACCCTGGTAGTCCACGCCGTAAACGATGTATGCTAGTTGTTGGGGTCTTAAGGCCTCAGTGACGCAGAGAAATCATTAAGCATACCGCCTGGGGAGTACGGCCGCAAGGTTAAAACTCAAAGGAATTGACGGGGACCCGCACAAGCGGTGGAGCATGTTGTTTAATTCGAAGCAACGCGAAGAACCTTACCCACACTTGACATCCTTCTTGGGACTTTCAGAGATGATTGTCTTCGGTTCGGCCGGGGAAGTGACAGGTGCTGCATGGCTGTCGTCAGCTCGTGCCG
ASV275	0	39	0	0	0	0	39	Proteobacteria	Alphaproteobacteria	Rhodospirillales	Terasakiellaceae	NA	AGGATTAGATACCCTGGTAGTCCACGCCGTAAACGATGTGAACTAGCCGTCGGGGCTTAGGCTTCGGTGGCGCAGCTAACGCATTAAGTTCACCGCCTGGGGAGTACGGTCGCAAGATTAAAACTCAAAGGAATTGACGGGGGCCCGCACAAGCGGTGGAGCATGTGGTTTAATTCGAAGCAACGCGCAGAACCTTACCAACCCTTGACATCCTCATTGCGGATCGTGGAGACACTTTCCTTCAGTTCGGCTGGATGAGTGACAGGTGCTGCATGGCTGTCGTCAGCTCGTGCCG
ASV276	0	39	0	0	0	0	39	Proteobacteria	Gammaproteobacteria	Oceanospirillales	Endozoicomonadaceae	Endozoicomonas	AGGATTAGATACCCTGGTAGTCCACGCCGTAAACGATGTCGACTAGTTGTCGGGACTCTTGCAGTCTTGGTAACGCAGCTAACGCGATAAGTCGACCGCCTGGGGAGTACGGCCGCAAGGTTAAAACTCAAATGAATTGACGGGGGCCCGCACAAGCGGTGGAGCATGTGGTTTAATTCGAAGCAACGCGAAGAACCTTACCTGGCCTTGACATCCTGCGAACCCTTTAGAGATAGAGGGGTGCCTTCGGGAACGCAGAGACAGGTGCTGCATGGCTGTCGTCAGCTCGTGCCG
ASV277	0	0	0	23	16	0	39	Proteobacteria	Gammaproteobacteria	Cellvibrionales	Cellvibrionaceae	Teredinibacter	AGGATTAGATACCCTGGTAGTCCACGCCGTAAACGATGTCTACTAGCCGTTGGGTTCTTTAAGGACTTAGTGGCGCAGCTAACGCGATAAGTAGACCGCCTGGGGAGTACGGTCGCAAGATTAAAACTCAAATGAATTGACGGGGGCCCGCACAAGCGGTGGAGCATGTGGTTTAATTCGAAGCAACGCGAAGAACCTTACCAGGTCTTGACATCCTAGAAACTTAGCAGAGATGCTTTGGTGCCTTCGGGAATCTAGAGACAGGTGCTGCATGGCTGTCGTCAGCTCGTGCCG
ASV278	0	38	0	0	0	0	38	Proteobacteria	Alphaproteobacteria	NA	NA	NA	AGGATTAGATACCCTGGTAGTCCACGCCGTAAACGATGTGAACTAGTCGTCGGGATTTAGGTCTCGGTGACGCAGCTAACGCATTAAGTTCACCGCCTGGGGAGTACGGTCGCAAGATTAAAACTCAAAGGAATTGACGGGGGCCCGCACAAGCGGTGGAGCATGTGGTTTAATTCGACGCAACGCGCAGAACCTTACCAGCCCTTGACATCCTGGTCGCGGATCGTGGAGACACTTTCCTTCAGTTCGGCTGGACCAGTGACAGGTGCTGCATGGCTGTCGTCAGCTCGTGCCG
ASV279	0	0	0	38	0	0	38	Bacteroidetes	Bacteroidia	Chitinophagales	NA	NA	AGGATTAGATACCCTGGTAGTCCACGCTGTAAACGATGGTCACTAGATGTTCGGCGCTTCGGTGCTGAGTGTCCAAGGGAAACCGATAAGTGACCCACCTGGGGAGTACGTCGGCAACGATGAAACTCAAAGGAATTGACGGGGGCCCGCACAAGCGGTGGAGCATGTGGTTTAATTCGATGATACGCGAGGAACCTTACCTGGGCTACAATGCCTCTGCTAGCTGGTGAAAGCCGGTTTTCCTTCGGGACAGAGTGCAAGGTGCTGCATGGTTGTCGTCAGCTCGTGCCG
ASV280	0	0	0	38	0	0	38	Proteobacteria	Gammaproteobacteria	Gammaproteobacteria_Incertae_Sedis	Unknown_Family	Endothiovibrio	AGGATTAGATACCCTGGTAGTCCACGCTGTAAACGATGTCGACTAGCCGTTTGGCACATCTAGGTGCTTAGTGGCGTAGCTAACGCGTTAAGTCGACCGCCTGGGGAGTACGGCCGCAAGGTTGAAACTCAAAGGAATTGACGGGGGCCCGCACAAGCGGTGGAGCATGTGGTTTAATTCGAAGCAACGCGAAGAACCTTACCAGGCCTTGACATCCTCGGAACTTTCCAGAAATGGATTGGTGCCTTCGGGAACCGAGTGACAGGTGCTGCATGGCTGTCGTCAGCTCGTGCCG
ASV281	0	0	0	0	0	38	38	Proteobacteria	Deltaproteobacteria	Myxococcales	P3OB-42	NA	AGGATTAGATACCCTGGTAGTCCACGCCGTAAACGATGAACACTAGTTGTTGTGGGTATTGACCCCTACAGTGACGACGCCAACGCATTAAGTGTTCCGCCTGGGGAGTACGGCCGCAAGGCTAAAACTCAAAGGAATTGACGGGGGCCCGCACAAGCGGTGGAGTATGTGGTTTAATTCGACTACGCGCAGAACCTTACCCAGTCTTGACATTGTAAGAAAGCCTCTGGAAACGGAGGCCCCACCTTCGGGTGCTTATAAACAGGTGCTGCATGGCTGTCGTCAGCTCGTGCCG
ASV282	8	0	18	11	0	0	37	Proteobacteria	Deltaproteobacteria	Oligoflexales	Oligoflexaceae	Pseudobacteriovorax	AGGATTAGATACCCTGGTAGTCCACACCGTAAACGATGGATACTAGGCGTTTGGAGAGTTAACCCTCTGAGTGCCGCAGTTCACACATTAAGTATCCCGCCTGGGGAGTACGGTCGCAAGGCTAAAACTCAAAGGAATTGACGGGGGCCCGCACAAGCGGTGGAGTATGTGGTTTAATTCGAAGCAACGCGCAGAACCTTACCTGGCCTTGACATCCCGGGACAACCTCAGAGATGAGGCGTTCTCTTCGGAGACTCGGTGACAGATGCTGCATGGCTGTCGTCAGCTCGTGCCG
ASV283	0	0	37	0	0	0	37	Proteobacteria	Gammaproteobacteria	Cellvibrionales	Cellvibrionaceae	Teredinibacter	AGGATTAGATACCCTGGTAGTCCACGCCGTAAACGATGTCTACTAGCCGTTGGGTTCTTTAAGGACTTAGTGGCGCAGCTAACGCGATAAGTAGACCGCCTGGGGAGTACGGTCGCAAGATTAAAACTCAAATGAATTGACGGGGGCCCGCACAAGCGGTGGAGCATGTGGTTTAATTCGAAGCAACGCGAAGAACCTTACCAGGTCTTGACATCCTAGAAGCTTAGCAGAGATGCTTTGGTGCCTTCGGGAATCTAGAGACAGGTGCTGCATGGCTGTCGTCAGCTCGTGCCG
ASV284	0	0	37	0	0	0	37	Bacteroidetes	Bacteroidia	Cytophagales	Cyclobacteriaceae	NA	AGGATTAGATACCCTGGTAGTCCATGCTGTAAACGATGATTACTCGATGTATGCGATATACAGTATGCGTCCAAGCGAAAGCGTTAAGTAATCCACCTGGGGAGTACGCCCGCAAGGGTGAAACTCAAAGGAATTGACGGGGGTCCGCACAAGCGGTGGAGCATGTGGTTTAATTCGATGATACGCGAGGAACCTTACCTGGGCTAGAATGTGATTGCCCTCCTGAGAGATCGGGATTTCTTCGGACATGAAACAAGGTGCTGCATGGCTGTCGTCAGCTCGTGCCG
ASV285	0	0	0	0	37	0	37	Proteobacteria	Alphaproteobacteria	Rhizobiales	Stappiaceae	Breoghania	AGGATTAGATACCCTGGTAGTCCACGCCGTAAACGATGGAAGCTAGCCGTCAGGTAGCATGCTATTTGGTGGCGCAGCTAACGCATTAAGCTTCCCGCCTGGGAAGTACGGTCGCAAGATTAAAACTCAAAGGAATTGACGGGGGCCCGCACAAGCGGTGGAGCATGTGGTTTAATTCGAGGCAACGCGAAGAACCTTACCAGCTCTTGACATCCTGATCGCGGAAATTGGAGACAGTTTCTTTCAGTTCGGCTGGATCAGTGACAGGTGCTGCATGGTTGTCGTCAGCTCGTGCCG
ASV286	0	0	0	0	0	37	37	Bacteroidetes	Bacteroidia	Cytophagales	Amoebophilaceae	Candidatus_Amoebophilus	AGGATTAGATACCCTGGTAGTCCACGCTGTAAACGATGATTACTCGATGTACACGCTTGTCGTGTGCGTCTAAGCGAAAGCGTTAAGTAATCCACCTGGGGAGTACGCGCGCAAGCGTGAAACTCAAAGGAATTGACGGGGGTCCGCACAAGCGGTGGAGCATGTGGTTTAATTCGATAATACGCGAGGAACCTTACCTGGGCTCGAATGTCTCTGCTACCTCGAGAAATCGAGGGTTCCTTCGGGACAGAGTACAAGGTGCTGCATGGCCGTCGTCAGCTCGTGCCG
ASV287	0	36	0	0	0	0	36	Proteobacteria	Deltaproteobacteria	Oligoflexales	Oligoflexaceae	Pseudobacteriovorax	AGGATTAGATACCCTGGTAGTCCACACCGTAAACGATGGATACTAGGCGTTTGGAGAGTTAACCCTCTGAGTGCCGCAGTTCACACATTAAGTATCCCGCCTGGGGAGTACGGTCGCAAGGCTAAAACTCAAAGGAATTGACGGGGGCCCGCACAAGCGGTGGAGTATGTGGTTTAATTCGAAGCAACGCGCAGAACCTTACCTGGCCTTGACATCCCGGGACAACCTCAGAGATGAGGCGTTCTCTTCGGAGACCCGGTGACAGATGCTGCATGGCTGTCGTCAGCTCGTGCCG
ASV288	0	36	0	0	0	0	36	Bacteroidetes	Bacteroidia	Cytophagales	Cyclobacteriaceae	Fabibacter	AGGATTAGATACCCTGGTAGTCCATGCCGTAAACGATGATTACTCGATGTTGGCGATACACAGTCAGCGTCCAAGCGAAAGCGTTAAGTAATCCACCTGGGGAGTACGCTCGCAAGAGTGAAACTCAAAGGAATTGACGGGGGTCCGCACAAGCGGTGGAGCATGTGGTTTAATTCGATGATACGCGAGGAACCTTACCTGGGCTCGAATTCATATTGAATTATCCAGAGATGGATAAGTCTTCGGACAATATGGAAGGTGCTGCATGGCTGTCGTCAGCTCGTGCCG
ASV289	0	0	7	28	0	0	35	Proteobacteria	Alphaproteobacteria	Rhodobacterales	Rhodobacteraceae	Leisingera	AGGATTAGATACCCTGGTAGTCCACACCGTAAACGATGAATGCCAGACGTCGGCTAGCATGCTAGTCGGTGTCACACCTAACGGATTAAGCATTCCGCCTGGGGAGTACGGCCGCAAGGTTAAAACTCAAAGGAATTGACGGGGGCCCGCACAAGCGGTGGAGCATGTGGTTTAATTCGAAGCAACGCGCAGAACCTTACCAACCCTTGACATCCCAGGACCGGCCCAGAGATGGGTCTTCCACTTCGGTGGCCTGGTGACAGGTGCTGCATGGCTGTCGTCAGCTCGTGCCG
ASV290	0	0	34	0	0	0	34	Proteobacteria	Deltaproteobacteria	Myxococcales	P3OB-42	NA	AGGATTAGATACCCTGGTAGTCCACGCCGTAAACGATGAGTACTAGGTGTTGCGGGTATTGACCCCTGCAGTGCCGTAGCTAACGCATTAAGTGCTCCGCCTGGGGACTACGGCCGCAAGGCTAAAACTCAAAGGAATTGACGGGGGCCCGCACAAGCGGTGGAGTATGTGGTTTAATTCGACGACGCGCAGAACCTTACCCGGGCTTGACATCGAGGGAAAGCCCTTAGAAATGAGGGCCCTCATCTTCGGATGACCCAAAGACAGGTGCTGCATGGCTGTCGTCAGCTCGTGCCG
ASV291	0	0	34	0	0	0	34	Proteobacteria	Gammaproteobacteria	Cellvibrionales	NA	NA	AGGATTAGATACCCTGGTAGTCCACGCCGTAAACGATGTCAACTAGCCGTTGGACTCCATTGAGAGTTTTGTGGCGCAGCTAACGCGATAAGTTGACCGCCTGGGGAGTACGGCCGCAAGGTTAAAACTCAAATGAATTGACGGGGGCCCGCACAAGCGGTGGAGCATGTGGTTTAATTCGAAGCAACGCGAAGAACCTTACCACCCCTTGACATCCTGCGAACTTTCTAGAGATAGATTGGTGCCTTCGGGAGCGCAGTGACAGGTGCTGCATGGCTGTCGTCAGCTCGTGCCG
ASV292	0	0	0	34	0	0	34	NA	NA	NA	NA	NA	AGGATTAGATACCCTGGTAGTCCACGCCCTAAACTATGAGAGCTAGATGCCGGAATTTTCATATTTCGGTTTCGCAGCTAACGCATTAAGCTCTCCGCCTGAGGAGTAAGGCCGCAAGGCTGAAACTTAAAGGAATTGACGGGGACCCGCACAAGCGGTGGAACATGTGGTTTAATTCGAGGGTACGCGCAAAACCTTACCAGTCCTTGACATTTTTGGTCGCGGGAATAGGAGATTATTCCCTTCATTCAGTTGGACCTTAAACAGGTGCTGCATGGCCGTCGTCAGCTCGTGCCG
ASV293	0	0	0	0	0	34	34	Bacteroidetes	Bacteroidia	Chitinophagales	NA	NA	AGGATTAGATACCCTGGTAGTCCACGCTGTAAACGATGATCACTAGGTGTTCGGTCTTCGGACTGAGTGCCCAAGGGAAACCGATAAGTGATCCACCTGGGGAGTACGTTCGCAAGAATGAAACTCAAAGGAATTGACGGGGGCCCGCACAAGCGGTGGAGCATGTGGTTTAATTCGATGATACGCGAGGAACCTTACCTGGGCTACAATGCCTTGGACCGCTGCCGAAAGGTGGTTTTCCTTCGGGACCAAGTGCAAGGTGCTGCATGGTTGTCGTCAGCTCGTGCCG
ASV294	0	0	0	33	0	0	33	Proteobacteria	Alphaproteobacteria	Micavibrionales	Micavibrionaceae	NA	AGGATTAGATACCCTGGTAGTCCACGCCGTAAACGATGTATGCTAGTTGTTGGGGTCTTTAGGCCTCGGTGACGCAGGGAAACCATTAAGCATACCGCCTGGGGAGTACGGCCGCAAGGTTAAAACTCAAAGGAATTGACGGGGACCCGCACAAGCGGTGGAGCATGTTGTTTAATTCGAAGCAACGCGAAGAACCTTACCCACACTTGACATCCTTCTTGGGACTTTCAGAGATGATTGTCTTCGGTTCGGCCGGGGAAGTGACAGGTGCTGCATGGCTGTCGTCAGCTCGTGCCG
ASV295	0	0	0	33	0	0	33	Bacteroidetes	Bacteroidia	Cytophagales	Cyclobacteriaceae	Ekhidna	AGGATTAGATACCCTGGTAGTCCACGCCGTAAACGATGATCACTCGCTGCTGGCGATATACTGTCAGTGGCCAAGCGAAAGCGTTAAGTGATCCACCTGGGGAGTACGCTCGCAAGAGTGAAACTCAAAGGAATTGACGGGGGTCCGCACAAGCGGTGGAGCATGTGGTTTAATTCGATGATACGCGAGGAACCTTACCTGGGCTAGAATGTGAGCGCAATCCCCAGAGATGGGGAGTTCTTCGGACGTGAAACAAGGTGCTGCATGGCTGTCGTCAGCTCGTGCCG
ASV296	0	0	0	0	0	33	33	Proteobacteria	Gammaproteobacteria	Betaproteobacteriales	Burkholderiaceae	Ralstonia	AGGATTAGATACCCTGGTAGTCCACGCCCTAAACGATGTCAACTAGTTGTTGGGGATTCATTTCCTTAGTAACGTAGCTAACGCGTGAAGTTGACCGCCTGGGGAGTACGGTCGCAAGATTAAAACTCAAAGGAATTGACGGGGACCCGCACAAGCGGTGGATGATGTGGATTAATTCGATGCAACGCGAAAAACCTTACCTACCCTTGACATGCCACTAACGAAGCAGAGATGCATTAGGTGCTCGAAAGAGAAAGTGGACACAGGTGCTGCATGGCTGTCGTCAGCTCGTGCCG
ASV297	0	14	0	0	0	17	31	Proteobacteria	Gammaproteobacteria	Pseudomonadales	Pseudomonadaceae	Pseudomonas	AGGATTAGATACCCTGGTAGTCCACGCCGTAAACGATGTCAACTAGCCGTTGGGAGCCTTGAGCTCTTAGTGGCGCAGCTAACGCATTAAGTTGACCGCCTGGGGAGTACGGCCGCAAGGTTAAAACTCAAATGAATTGACGGGGGCCCGCACAAGCGGTGGAGCATGTGGTTTAATTCGAAGCAACGCGAAGAACCTTACCAGGCCTTGACATCCAATGAACTTTCTAGAGATAGATTGGTGCCTTCGGGAACATTGAGACAGGTGCTGCATGGCTGTCGTCAGCTCGTGCCG
ASV298	0	0	31	0	0	0	31	Proteobacteria	Alphaproteobacteria	Micavibrionales	Micavibrionaceae	NA	AGGATTAGATACCCTGGTAGTCCACGCTGTAAACGATGTATGCTAGTTGTTGGGGTCTTTAGGCCTCAGTGACGCAGGGAAACCATTAAGCATACCGCCTGGGGAGTACGGCCGCAAGGTTAAAACTCAAAGGAATTGACGGGGACCCGCACAAGCGGTGGAGCATGTTGTTTAATTCGAAGCAACGCGAAGAACCTTACCCACACTTGACATCCTTCTTGGGACTTTCAGAGATGATTGTCTTCGGTTCGGCCGGGGAAGTGACAGGTGCTGCATGGCTGTCGTCAGCTCGTGCCG
ASV299	0	0	31	0	0	0	31	Planctomycetes	Phycisphaerae	Phycisphaerales	Phycisphaeraceae	SM1A02	AGGATTAGATACCCTGGTAGTCCACGCCGTAAACGATGCACACTAGTTCGTGGGATCTCTCATGATTTCGCGGACGAAGGTAAACTGGTTAGTGTGCCGCCTGGGGAGTACGGTCGCAAGGCTAAAACTCAAAGGAATTGACGGGGGCTCACACAAGCGGTGGAGCATGTTGCTTAATTCGAGGCAACGCGAAGAACCTTACCTGGGCTTGACATGTATGGATTAGCTTATGGAAACATAAGTGACGCCCTTGGGTGGAACATACACAGGTGCTGCATGGCTGTCGTCAGCTCGTGCCG
ASV300	0	0	31	0	0	0	31	Bacteroidetes	Bacteroidia	Flavobacteriales	Flavobacteriaceae	Tenacibaculum	AGGATTAGATACCCTGGTAGTCCACGCCGTAAACGATGGACACTAGTTGTTGGATTATTTCAGTGACTAAGCGAAAGTGATAAGTGTCCCACCTGGGGAGTACGATCGCAAGATTGAAACTCAAAGGAATTGACGGGGGCCCGCACAAGCGGTGGAGCATGTGGTTTAATTCGATGATACGCGAGGAACCTTACCAGGGCTTAAATGTAGAGTGACAGGTCTAGAGATAGATTTTTCTTCGGACACTTTACAAGGTGCTGCATGGTTGTCGTCAGCTCGTGCCG
ASV301	0	0	0	31	0	0	31	Proteobacteria	Gammaproteobacteria	NA	NA	NA	AGGATTAGATACCCTGGTAGTCCACGCTGTAAACGATGAGAACTAGATGTTTGGTGGCATGACCACTAAGTATCACAGCTAACGCATTAAGTTCTCCGCCTGGGGAGTACGGCCGCAAGGCTAAAACTCAAAGGAATTGACGGGGGCCCGCACAAGCGGTGGGGCATGTGGTTTAATTCGATGCAACGCGAAGAACCTTACCTACTCTTGACATCCTAAAGAGGCATCAGAGATGTTGCTGTGCCCGCGAGGGAATTTAGAGACAGGTGCTGCATGGCTGTCGTCAGCTCGTGCCG
ASV302	0	0	0	0	0	31	31	NA	NA	NA	NA	NA	AGGATTAGATACCCTGGTAGTCCACGCCGTAAACGATGGGTACTAGGTGCTGCGGGATTTAACCCCTGCAGTGCCGTAAGTTAACGCGTTAAGTACCCCGCCTGGGGAGTACGGCCGCAAGGTTAAAACTCAAAGGAATTGACGGGGGCCCGCACAAGCGGTGGAGCATGTGGTTTAATTCGAAGCAACGCGCAGAACCTTACCAGGGCTTGACATCCTGAGAAGTCGTTGGAAACAACGTCGTGCCTCTTTGAGGAACTCGGTGACAGGTGCTGCATGGCTGTCGTCAGCTCGTGCCG
ASV303	30	0	0	0	0	0	30	Proteobacteria	Deltaproteobacteria	Myxococcales	Nannocystaceae	NA	AGGATTAGATACCCTGGTAGTCCACGCCGTAAACGATGTCTACTAGTTGTCGGTTGTCTTGTACGACGGGTAACGCAGCTAACGCGATAAGTAGACCGCCTGGGGAGTACGGCCGCAAGGTTAAAACTCAAATGAATTGACGGGGGCCCGCACAAGCGGTGGAGCATGTGGTTTAATTCGACGCAACGCGCAGAACCTTACCTGGGTTAAATCCACGAGAATCTAGCAGAGAGGCTGGAGTGCCCTTCGGGGAATTCGTGCGAAGGTGCTGCATGGCTGTCGTCAGCTCGTGCCG
ASV304	0	30	0	0	0	0	30	Proteobacteria	Alphaproteobacteria	Rhodospirillales	Terasakiellaceae	NA	AGGATTAGATACCCTGGTAGTCCACGCCGTAAACGATGTGAACTAGTCGTCGGGAATTTGTTCTCGGTGACGCAGCTAACGCATTAAGTTCACCGCCTGGGGAGTACGGTCGCAAGATTAAAACTCAAAGGAATTGACGGGGGCCCGCACAAGCGGTGGAGCATGTGGTTTAATTCGAAGCAACGCGCAGAACCTTACCTACCCTTGACATACTTGTCGCGGATCGTGGAGACACTTTCCTTCAGTTCGGCTGGACAATGTACAGGTGCTGCATGGCTGTCGTCAGCTCGTGCCG
ASV305	0	0	30	0	0	0	30	Bacteroidetes	Bacteroidia	Cytophagales	Cyclobacteriaceae	Ekhidna	AGGATTAGATACCCTGGTAGTCCACGCCGTAAACGATGATTACTCGCTGCTGGCGATACACTGTCAGTGGCCAAGCGAAAGCGTTAAGTAATCCACCTGGGGAGTACGCTCGCAAGAGTGAAACTCAAAGGAATTGACGGGGGTCCGCACAAGCGGTGGAGCATGTGGTTTAATTCGATGATACGCGAGGAACCTTACCTGGGCTAGAATGTGAGCGCAATCTCTAGAGATAGAGAGTTCTTCGGACGTGAAACAAGGTGCTGCATGGCTGTCGTCAGCTCGTGCCG
ASV306	0	29	0	0	0	0	29	Chlamydiae	Chlamydiae	Chlamydiales	Criblamydiaceae	NA	AGGATTAGATACCCTGGTAGTCCTTGCCGTAAACGATGTGTACTAGATGTATGTGGACTCAACCCCATGTGCGTCGAAGCGAACGCGATAAGTACACCGCCTGGGGAGTACGGCCGCAAGGCTGAAACTCAAAAGAATTGACGGGGACCCGCACAAGCAGTGGAGCATGTGGTTTAATTCGATGCAACGCGAAGAACCTTACCCAGACTTGACATATACACGAATACTTTAGAGATAGAGTAGGCCTTCGGGACGTGTAAACAGGTGCTGCATGGCTGTCGTCAGCTCGTGCCG
ASV307	0	29	0	0	0	0	29	Bacteroidetes	Bacteroidia	Flavobacteriales	Flavobacteriaceae	Kordia	AGGATTAGATACCCTGGTAGTCCACGCTGTAAACGATGGTTACTAGCTGTTTGGGAGCAATCCTGAGTGGCTAAGCGAAAGTGATAAGTAACCCACCTGGGGAGTACGATCGCAAGATTGAAACTCAAAGGAATTGACGGGGGCCCGCACAAGCGGTGGAGCATGTGGTTTAATTCGATGATACGCGAGGAACCTTACCAGGGCTTAAATGTGGATTGACAGGTTTAGAGATAGACTTTTCTTCGGACAATTCACAAGGTGCTGCATGGTTGTCGTCAGCTCGTGCCG
ASV308	0	28	0	0	0	0	28	Proteobacteria	Deltaproteobacteria	PB19	NA	NA	AGGATTAGATACCCTGGTAGTCCATGCCGTAAACGATGGGTACTAGTTGGCGCGGGTATTGACCCCTGCGCTGGCGAAGCTAACGCATTAAGTACCCCGCCTGGGGAGTACGGCCGCAAGGCTAAAACTCAAAGGAATTGACGGGGGCCCGCACAAGCGGTGGAGCATGCGGATTAATTCGACGCAACGCGAAGAACCTTACCAGGCCTTGACATCCCAAGAAGACTCCCGAAAAGGAGTTGTGCCCTTCGGGGAACTTGGTGACAGGTGCTGCATGGCTGTCGTCAGCTCGTGCCG
ASV309	0	0	28	0	0	0	28	Proteobacteria	Gammaproteobacteria	Francisellales	Francisellaceae	Francisella	AGGATTAGATACCCTGGTAGTCCACGCTGTAAACGATGAGTACTAGCTGTTGGATTCGGTGTAAAGGATCTAGTGGCGTAGCTAACGCGTTAAGTACTCCGCCTGGGGACTACGGCCGCAAGGCTAAAACTCAAAGGAATTGACGGGGACCCGCACAAGCGGTGGAGCATGTGGTTTAATTCGATGCAACGCGAAGAACCTTACCTGGTCTTGACATCCTGCGAACTTTCTAGAGATAGATTGGTGCCTTCGGGAACGCAGTGACAGGTGCTGCACGGCTGTCGTCAGCTCGTGCCG
ASV310	0	0	0	28	0	0	28	Proteobacteria	Gammaproteobacteria	Alteromonadales	Marinobacteraceae	Marinobacter	AGGATTAGATACCCTGGTAGTCCACGCCGTAAACGATGTCTACTAGCCGTTGGGACTCTTGAAGTCTTAGTGGCGCAGCTAACGCACTAAGTAGACCGCCTGGGGAGTACGGCCGCAAGGTTAAAACTCAAATGAATTGACGGGGGCCCGCACAAGCGGTGGAGCATGTGGTTTAATTCGACGCAACGCGAAGAACCTTACCTGGCCTTGACATGCAGAGAACTTTCCAGAGATGGATTGGTGCCTTCGGGAACTCTGACACAGGTGCTGCATGGCCGTCGTCAGCTCGTGCCG
ASV311	0	0	0	0	0	28	28	Actinobacteria	Nitriliruptoria	Nitriliruptorales	Nitriliruptoraceae	NA	AGGATTAGATACCCTGGTAGTCCACGCCGTAAACGATGGGTGCTAGGTGTGGGGACCGGTCCACGGTTTCCGTGCCGAAGCTAACGCGTTAAGCACCCCGCCTGGGGACTACGGCCGCAAGGCTAAAACTCAAAGGAATTGACGGGGGCCCGCACAAGCGGCGGAGCATGTGGCTTAATTCGAAGCAACGCGAAGAACCTTACCTGGGCTTGACATATCCCTTACAGCCGTAGAGATACGGTGGGTTCGTCCGTGGGATACAGGTGGTGCATGGCTGTCGTCAGCTCGTGCCG
ASV312	0	0	27	0	0	0	27	Spirochaetes	Leptospirae	Leptospirales	Leptospiraceae	NA	AGGATTAGATACCCTGGTAGTCCACGCCCTAAACGTTGTCGACCAGTCGTCGAGGGTGTCAACCCCCTCGGTGACGAACCTAACGGATTAAGTCGACCGCCTGGGGACTATGCTCGCAAGAGTGAAACTCAAAGGAATTGACGGGGGCCCGCACAAGCGGTGGAGCATGTGGTTTAATTCGACGATACGCGAAGAACCTCACCTGGGCTTGACATGCAGTCGACGGGTGCAGAGATGTACCTTCCGAAAGGCGGCTGCACAGGTGCTGCATGGTTGTCGTCAGCTCGTGCCG
ASV313	0	0	0	27	0	0	27	Bacteroidetes	Bacteroidia	Chitinophagales	Saprospiraceae	NA	AGGATTAGATACCCTGGTAGTCCACGCCCTAAACGATGCTTACTCGACGTATGGATTTATTTGTGCGTCCAAGGGAAACCGTTAAGTAAGCCACCTGGGGAGTACGTTCGCAAGAATGAAACTCAAAGGAATTGACGGGGGTCCGCACAAGCGGTGGAGCATGTGGTTTAATTCGATACGCGAGGAACCTTACCTGGGCTCGAACGCTATCGGCCGTACTATGAAAGTAGTATTTCCTTCGGGACTGATAGTGAGGTGCTGCATGGTTGTCGTCAGCTCGTGCCG
ASV314	0	0	0	27	0	0	27	Chlamydiae	Chlamydiae	Chlamydiales	Simkaniaceae	Candidatus_Fritschea	AGGATTAGATACCCTGGTAGTCCTTGCCGTAAACGATGCATACTTGGTGTAGTTGGACTCAACCCCGACTGTGCCGTAGCTAACGCGTTAAGTATGCCACCTGGGGAGTACGCCCGCAAGGGCCTTTACACAGGTGCTGCATGGCTGTCGTCAGCTCGTGCCGCTGTCTCTTATACACATCTCCGAGCCCACGAGACCGGAGCCTATCTCGTATGCCGTCTTCTGCTTGAAAAAAAAAAA
ASV315	0	0	0	27	0	0	27	Proteobacteria	Alphaproteobacteria	Rhodobacterales	Rhodobacteraceae	NA	AGGATTAGATACCCTGGTAGTCCACACCGTAAACGATGAATGCCAGTCGTCGGGTAGCATGCTATTCGGTGACACACCTAACGGATTAAGCATTCCGCCTGGGGAGTACGGTCGCAAGATTAAAACTCAAAGGAATTGACGGGGGCCCGCACAAGCGGTGGAGCATGTGGTTTAATTCGAAGCAACGCGCAGAACCTTACCAACCCTTGACATCCCGGGACCGGTCCAGAGATGGATCTTTCACTTCGGTGACTCGGTGACAGGTGCTGCATGGCTGTCGTCAGCTCGTGCTG
ASV316	0	0	0	0	27	0	27	Bacteroidetes	Bacteroidia	Cytophagales	NA	NA	AGGATTAGATACCCTGGTAGTCCATACCGTAAACGATGATGACTGGATGGGTGCCTGTATGGGTGCTTGTTTAAGCGAAAGCATTAAGTCATCCGCCTGGGGAGTACGTCGGCAACGATGAAACTCAAAGGAATTGACGGGGGTCCGCACAAGCGGTGGAGCATGTGGTTTAATTCGATGATACGCGAGGAACCTTACCTGGGCTCGAATGCCTCTGCACGTTTCAGAGATGAGACATTCCTACGGGACAGAGAGCAAGGTGCTGCATGGCTGTCGTCAGCTCGTGCCG
ASV317	0	0	0	26	0	0	26	Proteobacteria	NA	NA	NA	NA	AGGATTAGATACCCTGGTAGTCCACACCGTAAACGATGAAGGTTCGTTGTCGGGTCGTATACGGCTCGGTGACCCAGCTAACGCAGTAAACCTTCCGCCTGGGGAGTACGGTCGCAAGATTAAAACTCAAAGGAATTGACGGGGGCCCGCACAAGCGGTGGAGCATGTGGTTTAATTCGAGGCAACGCGAAGAACCTTACCTACCCTTGACATCCCGTGCAAACTTGAGAGATCAGGCGTTCTTCGGACGCGGTGACAGGTGCTGCATGGCTGTCGTCAGCTCGTGCCG
ASV318	0	0	0	0	0	26	26	Actinobacteria	Actinobacteria	Micrococcales	Intrasporangiaceae	Janibacter	AGGATTAGATACCCTGGTAGTCCATGCCGTAAACGTTGGGCGCTAGGTGTGGGACTCATTCCACGAGTTCCGTGCCGCAGCTAACGCATTAAGCGCCCCGCCTGGGGAGTACGGCCGCAAGGCTAAAACTCAAAGGAATTGACGGGGGCCCGCACAAGCGGCGGAGCATGCGGATTAATTCGATGCAACGCGAAGAACCTTACCAAGGCTTGACATATACCGGAAACTTCCAGAGATGGTTGCCCCCTTTGGGTCGGTATACAGGTGGTGCATGGTTGTCGTCAGCTCGTGCCG
ASV319	0	25	0	0	0	0	25	Proteobacteria	Gammaproteobacteria	NA	NA	NA	AGGATTAGATACCCTGGTAGTCCACGCCGTAAACGATGAATACTAGCTGTCAGTCTCATAGGAGTTTGGTAGCGCAGCAAACGCGATAAGTATTCCGCCTGGGGATTACGGCCGCAAGGCTAAAACTCAAAGGAATTGACGGGGGCCCGCACAAGCGGTGGAGCATGTGGTTTAATTCGATGCAACGCGAAGAACCTTACCTACCCTTGACATACCACGAAGATCAAAGAGATTTGATTGTGCCTTCGGGAATGTGGATACAGGTGCTGCATGGCTGTCGTCAGCTCGTGCCG
ASV320	0	25	0	0	0	0	25	Proteobacteria	Deltaproteobacteria	Bradymonadales	NA	NA	AGGATTAGATACCCTGGTAGTCCACGCCGTAAACGATGTTCACTAGTTGCTGGAGCCCTTGGCGGCCTCAGTGACGCAGCTAACGCATTAAGTGAACCGCCTGGGGAGTACGGTCGCAAGATTAAAACTCAAAGGAATTGACGGGGACCCGCACAAGCGGTGGAGCATGTGGTTTAATTCGAAGCAACGCGAAGAACCTTACCTAGCCTTGACATCCCAAGAAGTCTGCGTAACTGCGGATGTGCCCTTCGGGGAACTTGGTGACAGGTGCTGCATGGCTGTCGTCAGCTCGTGCCG
ASV321	0	0	25	0	0	0	25	Proteobacteria	Alphaproteobacteria	NA	NA	NA	AGGATTAGATACCCTGGTAGTCCACGCCGTAAACGATGTGAACTAGTCGTTGGGGCTTAAGCTTCAGTGACGCAGCTAACGCAATAAGTTCACCGCCTGGGGAGTACGGCCGCAAGGTTAAAACTCAAAGGAATTGACGGGGACCCGCACAAGCGGTGGAGCATGTGGTTTAATTCGAAGATACGCGAAGAACCTTACCAGCTCTTGACATCCTGATCGCGGATTTGGAGACAAATCTTTCAGTTCGGCTGGATCAGTGACAGGTGCTGCATGGCTGTCGTCAGCTCGTGCCG
ASV322	0	0	25	0	0	0	25	Proteobacteria	Deltaproteobacteria	Bradymonadales	NA	NA	AGGATTAGATACCCTGGTAGTCCACGCCGTAAACGATGCTCACTAGTTGATGGACTGCTTCCGCGGTTCATTGACGAAGCTAACGCATTAAGTGAGCCGCCTGGGGAGTACGGTCGCAAGATTAAAACTCAAAGGAATTGACGGGGGCCCGCACAAGCGGTGGAGCATGTGGTTTAATTCGAAGCAACGCGAAGAACCTTACCTGGATTTGACATCCCGAGAATTTTGCAGAAACGCAGAAGTGCCCTTCGGGGAACTCGGTGACAGGTGCTGCATGGCTGTCGTCAGCTCGTGCCG
ASV323	0	0	25	0	0	0	25	Proteobacteria	Gammaproteobacteria	F9P41300-M23	NA	NA	AGGATTAGATACCCTGGTAGTCCACGCCGTAAACGATGAAAACTAGCTGTTCGGTCGCGTTGTCGACTTAGTAGCGAAGCTAACGCGTTAAGTTTTCCGCCTGGGGAGTACGGCCGCAAGGCTAAAACTCAAAGGAATTGACGGGGGCCCGCACAAGCGGTGGGGCATGTGGTTTAATTCGATGCAACGCGAAGAACCTTACCTACCCTTGACATCCTGCAAAGGTGCTAGAGATAGCACTGTGCCTTCGGGAATGCAGAGACAGGTGCTGCATGGCTGTCGTCAGCTCGTGCCG
ASV324	0	0	0	0	0	25	25	Actinobacteria	Actinobacteria	Corynebacteriales	Dietziaceae	Dietzia	AGGATTAGATACCCTGGTAGTCCATGCCGTAAACGGTGGGCGCTAGGTGTGGGGTCCTTCCACGGACTCCGTGCCGTAGCTAACGCATTAAGCGCCCCGCCTGGGGAGTACGGCCGCAAGGCTAAAACTCAAAGGAATTGACGGGGGCCCGCACAAGCGGCGGAGCATGTGGATTAATTCGATGCAACGCGAAGAACCTTACCTAGGCTTGACATATACAGGACGACGGCAGAGATGTCGTTTCCCTTGTGGCTTGTATACAGGTGGTGCATGGTTGTCGTCAGCTCGTGCCG
ASV325	24	0	0	0	0	0	24	Bacteroidetes	Bacteroidia	Chitinophagales	Saprospiraceae	NA	AGGATTAGATACCCTGGTAGTCCACGCCCTAAACGATGCTTACTCGACGTGTGAATTATTGCGCGTCCAAGGGAAACCATTAAGTAAGCCACCTGGGGAGTACGTTCGCAAGAATGAAACTCAAAGGAATTGACGGGGGTCCGCACAAGCGGTGGAGCATGTGGTTTAATTCGATACGCGAGGAACCTTACCTAGGCTCGAATGGTTATGGACCACTCCTGAAAGGGAGTTTCTCTTCGGAGCTGTAATCAAGGTGCTGCATGGTTGTCGTCAGCTCGTGCCG
ASV326	24	0	0	0	0	0	24	Bacteroidetes	Bacteroidia	Flavobacteriales	Cryomorphaceae	Owenweeksia	AGGATTAGATACCCTGGTAGTCCACGCCGTAAACGATGATCACTCGCTGTTGGCGATATACAGTCAGCGGCCAAGCGAAAGCATTAAGTGATCCACCTGGGGAGTACGCTCGCAAGAGTGAAACTCAAAGGAATTGACGGGGGCCCGCACAAGCGGTGGAGCATGTGGTTTAATTCGATGATACGCGAGGAACCTTACCTGGGCTTAAATGCAGAACGACGGATTGGGAAACCAGTCTTTCTTCGGACGTTTTGCAAGGTGCTGCATGGTTGTCGTCAGCTCGTGCCG
ASV327	0	24	0	0	0	0	24	Bacteroidetes	Bacteroidia	Flavobacteriales	NS9_marine_group	NA	AGGATTAGATACCCTGGTAGTCCACGCTGTAAACGATCATCACTCGATATTGGTCTTTGATCAGTGTCCAAGCGAAAGTGATAAGTGATGCACCTGGGGAGTACGCTCGCAAGAGTGAAACTCAAAGGAATTGACGGGGGCCCGCACAAGCGGTGGAGCATGTGGTTTAATTCGATGATACGCGAGGAACCTTACCAAGGCTTAAATGTAGAACGACCGGGATGGAAACATCCCTTTCTTCGGACGGTCTACAAGGTGCTGCATGGTTGTCGTCAGCTCGTGCCG
ASV328	0	24	0	0	0	0	24	Bacteroidetes	Bacteroidia	Flavobacteriales	Flavobacteriaceae	NA	AGGATTAGATACCCTGGTAGTCCACGCCGTAAACGATGGTCACTAGCTGTGTGGATTTCGGTCTGCGTGGCTAAGCGAAAGTGATAAGTGACCCACCTGGGGAGTACGTTCGCAAGAATGAAACTCAAAGGAATTGACGGGGGCCCGCACAAGCGGTGGAGCATGTGGTTTAATTCGATGATACGCGAGGAACCTTACCAGGGCTTAAATGTGGAATGACAGGTCTAGAGACAGACTTTTCTTCGGACATTTCACAAGGTGCTGCATGGTTGTCGTCAGCTCGTGCCG
ASV329	0	24	0	0	0	0	24	Proteobacteria	Alphaproteobacteria	Rhizobiales	Rhizobiaceae	Lentilitoribacter	AGGATTAGATACCCTGGTAGTCCACGCCGTAAACGATGAATGTTAGCCGTCGGGCAGTATACTGTTCGGTGGCGCAGCTAACGCATTAAACATTCCGCCTGGGGAGTACGGTCGCAAGATTAAAACTCAAAGGAATTGACGGGGGCCCGCACAAGCGGTGGAGCATGTGGTTTAATTCGAAGCAACGCGCAGAACCTTACCAGCCCTTGACATACCAATCGCGGTTAGTGGAGACACTTTCCTTCAGTTCGGCTGGATTGGATACAGGTGCTGCATGGCTGTCGTCAGCTCGTGCCG
ASV330	0	24	0	0	0	0	24	Bacteroidetes	Bacteroidia	Cytophagales	Flammeovirgaceae	NA	AGGATTAGATACCCTGGTAGTCCACGCCGTAAACGATGGTGACTAGGTGTGTGCGATACAAAGTGCGCGCCCAAGCGAAAGTGATAAGTCACCCACCTGGGGAGTACGCCCGCAAGGGTGAAACTCAAAGGAATTGACGGGGGTCCGCACAAGCGGTGGAGCATGTGGTTTAATTCGATGATACGCGAGGAACCTTACCTGGGCTCGAACCCAACAGGACAGGATCAGAGATGGTTCTTTCTTCGGACTTGTTGGGAGGTGCTGCATGGCTGTCGTCAGCTCGTGCCG
ASV331	0	13	11	0	0	0	24	Proteobacteria	Gammaproteobacteria	Gammaproteobacteria_Incertae_Sedis	Unknown_Family	Marinicella	AGGATTAGATACCCTGGTAGTCCACGCCCTAAACGATGAGAACTAGCTGTTGGTTGAGTAAATTCAGTCAGTGGCGAAGCAAACGCGTTAAGTTCTCCGCCTGGGGAGTACGGCCGCAAGGTTGAAACTCAAAGGAATTGACGGGGGCCCGCACAAGCGGTGGAGCATGTGGTTTAATTCGATGCAACGCGAAGAACCTTACCATCCCTTGACATCCTCAGAATTTGTCGTAATGACTTAGTGCCTTCGGGAACTGAGTGACAGGTGCTGCACGGCTGTCGTCAGCTCGTGCCG
ASV332	0	0	24	0	0	0	24	Bacteroidetes	Bacteroidia	Cytophagales	NA	NA	AGGATTAGATACCCTGGTAGTCCACGCTGTAAACGATGATTACTCGATGCATGCGATATACCGTGTGCGTCCAAGCGAAAGTAATAAGTAATCCACCTGGGGAGTACGCTCGCAAGAGTGAAACTCAAAGGAATTGACGGGGGTCCGCACAAGCGGTGGAGCATGTGGTTTAATTCGATAATACGCGAGGAACCTTACCTAGGTTATAATGCCTCTGCATAAAATGGAAACATTTTTTTTCCTTCGGGACTGAGTGCAAGGTGCTGCATGGTTGTCGTCAGCTCGTGCCG
ASV333	0	0	0	0	24	0	24	Bacteroidetes	Bacteroidia	Flavobacteriales	Flavobacteriaceae	NA	AGGATTAGATACCCTGGTAGTCCACGCCGTAAACGATGGTCACTAGCTGTTTGGATTTCGGTCTGAGTGGTTAAGCGAAAGTGATAAGTGACCCACCTGGGGAGTACGATCGCAAGATTGAAACTCAAAGGAATTGACGGGGGCCCGCACAAGCGGTGGAGCATGTGGTTTAATTCGATGATACGCGAGGAACCTTACCAGGGCTTAAATGTAGGTTGCATTAGCTAGAGATAGCTATTTCTTCGGACTACTTACAAGGTGCTGCATGGTTGTCGTCAGCTCGTGCCG
ASV334	23	0	0	0	0	0	23	Proteobacteria	NA	NA	NA	NA	AGGATTAGATACCCTGGTAGTCCACGCCGTAAACGATGTTCACTAGTTGCTGGAGGCCCTGGAGCCCTCAGTGACGTACCTAACGGATTAAGTGAACCGCCTGGGGAGTACGGTCGCAAGATTAAAACTCAAAGGAATTGACGGGGACCCGCACAAGCGGTGGAGCATGTGGTTTAATTCGAAGCTACGCGCAGAACCTTACCTGGGTTTGACATGGGGAGAAGTTTCGGTAATGCGAAATGTGCCCTTCGGGGAACTCCCGCACAGGTGCTGCATGGCTGTCGTCAGCTCGTGCCG
ASV335	19	0	0	0	4	0	23	Proteobacteria	Gammaproteobacteria	Oceanospirillales	Endozoicomonadaceae	Endozoicomonas	AGGATTAGATACCCTGGTAGTCCACGCCGTAAACGATGTCTACTAGTTGTCGGTGGTCTTGTACTGCTGGTAACGCAGCTAACGCGATAAGTAGACCGCCTGGGGAGTACGGCCGCAAGGTTAAAACTCAAATGAATTGACGGGGGCCCGCACAAGCGGTGGAGCATGTGGTTTAATTCGAAGCAACGCGAAGAACCTTACCTGGCCTTGACATCCTGCGAATCTTTTGGAGACAAGAGAGTGCCTTCGGGAACGCAGAGACAGGTGCTGCATGGCTGTCGTCAGCTCGTGCCG
ASV336	0	23	0	0	0	0	23	Proteobacteria	Alphaproteobacteria	Rhizobiales	Stappiaceae	Labrenzia	AGGATTAGATACCCTGGTAGTCCACGCCGTAAACGATGGAAGCTAGCCGTCAGGTAGCATGCTATTTGGTGGCGCAGCTAACGCATTAAGCTTCCCGCCTGGGGAGTACGGTCGCAAGATTAAAACTCAAAGGAATTGACGGGGGCCCGCACAAGCGGTGGAGCATGTGGTTTAATTCGAAGCAACGCGCAGAACCTTACCAGCCCTTGACATTTGGTGCTACATCGGGAGACCGATGGTTCCCTTCGGGGACGCCAGGACAGGTGCTGCATGGCTGTCGTCAGCTCGTGCCG
ASV337	0	0	23	0	0	0	23	Chlamydiae	Chlamydiae	Chlamydiales	NA	NA	AGGATTAGATACCCTGGTAGTCCTTGCCGTAAACGATGTACACTTGATGTAACTAGATTCAACCCTAGTTGTGTCGGAGCTAACGTGTTAAGTGTACCGCCTGGAAAGTACGCACGCAAGTGTGAAACCCAAAAGAATTGACGGGGGCCCGCACAAGCAGTGGAGCACGTGGTTTAATTCGATGCAACGCGAAGAACCTTACCCAGACTTGACATGCAGAGGACCGCTACAGAAATGTAGCTTCCCTTCGGGGCCTTTGCACAGGTGCTGCATGGCTGTCGTCAGCTCGTGTCG
ASV338	0	0	0	23	0	0	23	Proteobacteria	Deltaproteobacteria	Bdellovibrionales	Bdellovibrionaceae	OM27_clade	AGGATTAGATACCCTGGTAGTCCACGCCGTAAACGTTGAATGCTAGCTGCTGGGGTAATTACCGCTTCAGTGGCGTCGCTAACGCATTAAGCATTCCGCCTGGGGAGTACGGTCGCAAGACTAAAACTCAAAGGAATTGACGGGGGCCCGCACAAGCGGTGGAGCATGTGGTTTAATTCGAAGCAACGCGCAGAACCTTACCCAGACTTGACATCCCGAGAACTTGGTGGAAACACCTTGGTGCCATCGAAAGATGGAATTCGGTGACAGGTGCTGCATGGCTGTCGTCAGCTCGTGCTG
ASV339	0	0	0	23	0	0	23	Bacteroidetes	Bacteroidia	Cytophagales	Flammeovirgaceae	NA	AGGATTAGATACCCTGGTAGTCCACGCCGTAAACGATGGTGACTAGGTGTGTGCGATACAAAGTGCGCGCCCAAGCGAAAGTGATAAGTCACCCACCTGGGGAGTACGCCCGCAAGGGTGAAACTCAAAGGAATTGACGGGGGTCCGCACAAGCGGTGGAGCATGTGGTTTAATTCGATGATACGCGAGGAACCTTACCTGGGCTCGAACCCAGCTGGACGGGATCAGAGATGATTCTTTCTTCGGACTAGCTGGGAGGTGCTGCATGGCTGTCGTCAGCTCGTGCCG
ASV340	0	0	0	0	23	0	23	Proteobacteria	Alphaproteobacteria	Micavibrionales	NA	NA	AGGATTAGATACCCTGGTAGTCCACGCCGTAAACGATGTATGCTAGTTGTTGGTGTCCATAGGGCATCAGTGACGCAGCTAACGCGATAAGCATACCGCCTGGGGAGTACGGTCGCAAGATTAAAACTCAAAGGAATTGACGGGGACCCGCACAAGCGGTGGAGCATGTTGTTTAATTCGAAGCAACGCGAAGAACCTTACCTACACTTGACATACTAGTCGGGATTTCCAGAGATGGATTTCTTCGGTTCGGCCGGACTAGATACAGGTGCTGCATGGCTGTCGTCAGCTCGTGCCG
ASV341	0	0	22	0	0	0	22	Proteobacteria	Alphaproteobacteria	Rickettsiales	Midichloriaceae	MD3-55	AGGATTAGATACCCTGGTAGTCCACGCAGTAAACGATGAGTGCTAGGTATTTGGATTTCTGATCTGAGTATCGTAGTTAACGCGTTAAGCACTCCGCCTGGGAAGTACGATCGCAAGGTTGAAACTCAAAGGAATTGACGGGGACCCGCACAAGCGGTGGAACATGTGGTTTAATTCGATGCTACGCGAAAAACCTTACCAGGCCTTGACATGTTAGTCGTACGGCTAAGAGATTAGCTGGTCAGTTCGGCTGGACTATCACAGATGTTGCATGGCTGTCGTCAGCTCGTGCCG
ASV342	0	0	0	0	22	0	22	Proteobacteria	Gammaproteobacteria	Oceanospirillales	Endozoicomonadaceae	Endozoicomonas	AGGATTAGATACCCTGGTAGTCCACGCCGTAAACGATGTCTACTAGTTGTCGGTTGTCTTGTACGACGGGTAACGCAGCTAACGCGAAGAACCTTACCTGGCCTTGACATCCTGCGAATCTTTTGGAGACAAGAGAGTGCCTTCGGGAACGCAGAGACAGGTGCTGCATGGCTGTCGTCAGCTCGTGCCGCTGTCTCTTATACACATCTCCGAGCCCACGAGACTACGCTGCATCTCGTA
ASV343	21	0	0	0	0	0	21	Proteobacteria	Gammaproteobacteria	Cellvibrionales	NA	NA	AGGATTAGATACCCTGGTAGTCCACGCCGTAAACGATGTCTACTAGTTGTCGGTTGTCTTGTACGACGGGTAACGCAGCTAACGCGATAAGTAGACCGCCTGGGGAGTACGGCCGCAAGGTTAAAACTCAAATGAATTGACGGGGGCCCGCACAAGCGGTGGAGCATGTGGTTTAATTCGAAGCAACGCGAAGAACCTTACCAGGTCTTGACATCCTCGGAACTTTCTAGAGATAGATTGGTGCCTTCGGGAACCGAGTGACAGGTGCTGCATGGCTGTCGTCAGCTCGTGCCG
ASV344	21	0	0	0	0	0	21	Bacteroidetes	Bacteroidia	Chitinophagales	NA	NA	AGGATTAGATACCCTGGTAGTCCACGCTGTAAACGATGATCACTAGGTGTTCGGTCTTCGGACTGAGTGCCCAAGGGAAACCGATAAGTGATCCACCTGGGGAGTACGTTCGCAAGAATGAAACTCAAAGGAATTGACGGGGGCCCGCACAAGCGGTGGAGCATGTGGTTTAATTCGATGATACGCGAGGAACCTTACCTGGGCTACAATGCCTTGGACCGCTGCCGAAAGGTGGTTTTCCTTCGGGACCAAGTGCAAGGTGCTGCATGGTTGTCGTCAGCTCGTGTCG
ASV345	0	0	21	0	0	0	21	Proteobacteria	Gammaproteobacteria	Enterobacteriales	Enterobacteriaceae	NA	AGGATTAGATACCCTGGTAGTCCACGCCGTAAACGATGTCGACTTGGAGGTTGTGCCCTTGAGGCGTGGCTTCCGGAGCTAACGCGTTAAGTCGACCGCCTGGGGAGTACGGCCGCAAGGTTAAAACTCAAATGAATTGACGGGGGCCCGCACAAGCGGTGGAGCATGTGGTTTAATTCGATGCAACGCGAAGAACCTTACCTGGTCTTGACATCCACAGAACTTTCCAGAGATGGATTGGTGCCTTCGGGAACTGTGAGACAGGTGCTGCATGGCTGTCGTCAGCTCGTGCCG
ASV346	0	0	21	0	0	0	21	Bacteroidetes	Bacteroidia	NA	NA	NA	AGGATTAGATACCCTGGTAGTCCACGCCGTAAACGATGGATACTCGGTGTTCGGCAAATTGATGTTGAGTGCCTGAGGGAAACCGATAAGTATCCCACCTGGGGAGTACGTCCGCAAGGATGAAACTCAAAATTGACGGGGGCCCGCACAAGCGGTGGAGCATGTGGTTTAATTCGATGATACGCGAGGAACCTTACCTGGGCTCTAATGCCTCGGACAACCCTTGAAAGAGGGCCTTCCTTCGGGACCGAGTGCAAGGTGCTGCATGGTTGTCGTCAGCTCGTGCCG
ASV347	0	0	0	21	0	0	21	Proteobacteria	Alphaproteobacteria	Rhizobiales	Stappiaceae	NA	AGGATTAGATACCCTGGTAGTCCACGCCGTAAACGATGGAAGCTAGCCGTCAGGTAGCATGCTATTTGGTGGCGCAGCTAACGCATTAAGCTTCCCGCCTGGGAAGTACGGTCGCAAGATTAAAACTCAAAGGAATTGACGGGGGCCCGCACAAGCGGTGGAGCATGTGGTTTAATTCGAGGCAACGCGAAGAACCTTACCAGCCCTTGACATCCTGGTCGCGAATAGCAGAGATGCTTTTCTTCAGTTCGGCTGGACCAGTGACAGGTGCTGCATGGTTGTCGTCAGCTCGTGCCG
ASV348	0	0	0	21	0	0	21	Proteobacteria	Alphaproteobacteria	Rickettsiales	Rickettsiaceae	NA	AGGATTAGATACCCTGGTAGTCCACGCTGTAAACGATGAGTGTTAGGTGTTGGGGTCGCAAGATCTCGGTGCTGTAGCTAACGCGTTAAACACTCCGCCTGGGGAGTAAGGTCGCAAGATTAAAACTCAAAGGAATTGACGGGGACCTGCACAAGTGGTGGAGCATGCGGTTTAATTCGATATTACGCGAACAACCTTACCAACTCTTGACATGGTGGTCGCGAGATGCAGAAATGTATTTCTTCAGTTCGGCTGGACCACACACAGGTGTTGCATGGCCGTCGTCAGCTCGTGCCG
ASV349	0	0	0	21	0	0	21	Proteobacteria	Gammaproteobacteria	Alteromonadales	Shewanellaceae	Shewanella	AGGATTAGATACCCTGGTAGTCCACGCCGTAAACGATGTCTACTCGGAGTTTGGTGTCTTGAACACTGGGCTCTCAAGCTAACGCATTAAGTAGACCGCCTGGGGAGTACGGCCGCAAGGTTAAAACTCAAATGAATTGACGGGGGCCCGCACAAGCGGTGGAGCATGTGGTTTAATTCGATGCAACGCGAAGAACCTTACCTACTCTTGACATCCACGGAATTTGGCAGAGATGCCTTAGTGCCTTCGGGAACCGTGAGACAGGTGCTGCATGGCTGTCGTCAGCTCGTGCCG
ASV350	0	0	0	21	0	0	21	Proteobacteria	Gammaproteobacteria	Cellvibrionales	Cellvibrionaceae	Pseudoteredinibacter	AGGATTAGATACCCTGGTAGTCCACGCCGTAAACGATGTCTACTAGCCGTTGGGATCCTTGAGGTCTTAGTGGCGCAGCTAACGCACTAAGTAGACCGCCTGGGGAGTACGGTCGCAAGATTAAAACTCAAATGAATTGACGGGGGCCCGCACAAGCGGTGGAGCATGTGGTTTAATTCGAAGCAACGCGAAGAACCTTACCAGGTCTTGACATCCAGAGAATCTTTCAGAGATGAGAGAGTGCCTTCGGGAATTCTGAGACAGGTGCTGCATGGCTGTCGTCAGCTCGTGCCG
ASV351	0	0	0	0	0	21	21	Bacteroidetes	Bacteroidia	Chitinophagales	Saprospiraceae	NA	AGGATTAGATACCCTGGTAGTCCACGCCCTAAACGATGTTTACTCGATATGGGACTTCGGTTCCGTGTCCAAGGGAAACCGTTAAGTAAACCACCTGGGGAGTACGTTCGCAAGAATGAAACTCAAAGGAATTGACGGGGGTCCGCACAAGCGGTGGAGCATGTGGTTTAATTCGATGATACGCGAGGAACCTTACCTGGGCTCGAACGCTACTGGACAGTCCCTGAAAGGGGATTTCTCTTCGGAGCTGGTAGTGAGGTGCTGCATGGTTGTCGTCAGCTCGTGCCG
ASV352	0	20	0	0	0	0	20	Proteobacteria	Alphaproteobacteria	Rhodobacterales	Rhodobacteraceae	NA	AGGATTAGATACCCTGGTAGTCCACGCCGTAAACGATGAATGCCAGTCGACGGGTTGCATGCAATTCGGTGACACACCTAACGGATTAAGCATTCCGCCTGGGGAGTACGGTCGCAAGATTAAAACTCAAAGGAATTGACGGGGGCCCGCACAAGCGGTGGAGCATGTGGTTTAATTCGAAGCAACGCGCAGAACCTTACCAACCCTTGACATCCTAGGACAGCTCCAGAGATGGAGTGTTCACTTCGGTGACCTAGTGACAGGTGCTGCATGGCTGTCGTCAGCTCGTGCCG
ASV353	0	20	0	0	0	0	20	Bacteroidetes	Bacteroidia	Sphingobacteriales	Sphingobacteriaceae	Mucilaginibacter	AGGATTAGATACCCTGGTAGTCCACGCCCTAAACGATGAATACTCGATGTTGGCGATATACGGTCAGCGTCTAAGCGAAAGCGTTAAGTATTCCACCTGGGGAGTACGCCCGCAAGGGTGAAACTCAAAGGAATTGACGGGGGCCCGCACAAGCGGAGGAGCATGTGGTTTAATTCGATGATACGCGAGGAACCTTACCCGGGCTTGAAAGTTAGTGAATAAAGCAGAGACGCTTTAGTCCTTCGGGACACGAAACTAGGTGCTGCATGGCTGTCGTCAGCTCGTGCCG
ASV354	0	20	0	0	0	0	20	Proteobacteria	Deltaproteobacteria	PB19	NA	NA	AGGATTAGATACCCTGGTAGTCCACGCCGTAAACGATGAGTACTAGCTATACTGGGTGTTGACCCCCGGTGTGGCGTAGCTAACGCGTTAAGTACTCCGCCTGGGGACTACGGCCGCAAGGTTAAAACTCAAAGGAATTGACGGGGGCCCGCACAAGCGGTGGAGCATGTGGTTTAATTCGACGCAACGCGAAGAACCTTACCCGGCCTTGACATCCTTCGAATCCCTCCGAAAAGAGGGAGTGCCCTTCGGGGAGCGGAGTGACAGGTGCTGCATGGCTGTCGTCAGCTCGTGCCG
ASV355	0	20	0	0	0	0	20	Bacteroidetes	Bacteroidia	Cytophagales	Amoebophilaceae	Candidatus_Amoebophilus	AGGATTAGATACCCTGGTAGTCCACGCTGTAAACGATGATTACTCGATATACATGCTTGTTCATGTGTGTCCAAGCGAAAGCGTTAAGTAATCCACCTGGGGAGTACGCGCGCAAGCGTGAAACTCAAAGGAATTGACGGGGGTCCGCACAAGCGGTGGAGCATGTGGTTTAATTCGATAATACGCGAGGAACCTTACCTGGGCTCGAATGTCTCTGCTACCTCGAGAAATTGAGGGTTCCTTCGGGACAGAGAACAAGGTGTTGCATGGCCGTCGTCAGCTCGTGCCG
ASV356	0	0	20	0	0	0	20	Bacteroidetes	Bacteroidia	Chitinophagales	Saprospiraceae	NA	AGGATTAGATACCCTGGTAGTCCACGCCCTAAACGATGTTAACTCGATATTCGCCTTTGAGGTGAGTGTCTAAGGGAAACCGATAAGTTAACCACCTGGGGAGTACGTTCGCAAGAATGAAACTCAAAGGAATTGACGGGGGTCCGCACAAGCGGTGGAGCATGTGGTTTAATTCGATACGCGAGGAACCTTACCTAGGCTATAATGTGAGTGACAGTTGCTGAAAGGCAATTTTCCTTCGGGACACGAAACAAGGTGCTGCATGGTTGTCGTCAGCTCGTGCCG
ASV357	0	0	0	20	0	0	20	Bacteroidetes	Bacteroidia	Flavobacteriales	NS9_marine_group	NA	AGGATTAGATACCCTGGTAGTCCACGCTGTAAACGATCATCACTCGATATTGGTCTTCGATCAGTGTCCAAGCGAAAGTGATAAGTGATGCACCTGGGGAGTACGCTCGCAAGAGTGAAACTCAAAGGAATTGACGGGGGCCCGCACAAGCGGTGGAGCATGTGGTTTAATTCGATGATACGCGAGGAACCTTACCAAGGCTTAAATGTAGAACGACCGGGATGGAAACATCCCTTTCTTCGGACGGTCTACAAGGTGCTGCATGGTTGTCGTCAGCTCGTGCCG
ASV358	19	0	0	0	0	0	19	Proteobacteria	Gammaproteobacteria	Oceanospirillales	NA	NA	AGGATTAGATACCCTGGTAGTCCACGCCGTAAACGATGTCTACTAGTTGTCGGTTGTCTTGTACGACGGGTAACGCAGCTAACGCGATAAGTAGACCGCCTGGGGAGTACGGCCGCAAGGTTAAAACTCAAATGAATTGACGGGGGCCCGCACAAGCGGTGGAGCATGTGGTTTAATTCGAAGCAACGCGAAGAACCTTACCTGGATTTGACATCCTTGGAAGTCCGCAGAGACGTGGACGTGCCCTTCGGGGAGCCAAGTGACAGGTGCTGCATGGCTGTCGTCAGCTCGTGCCG
ASV359	0	19	0	0	0	0	19	Proteobacteria	Alphaproteobacteria	Rhizobiales	Hyphomicrobiaceae	Filomicrobium	AGGATTAGATACCCTGGTAGTCCACGCCGTAAACGATGGATGCTAGGCGTCGGCAAGCATGCTTGTCGGTGCCGCAGCTAACGCATTAAGCATCCCGCCTGGGGAGTACGGCCGCAAGGTTAAAACTCAAAGGAATTGACGGGGGCCCGCACAAGCGGTGGAGCATGTGGTTTAATTCGAAGCAACGCGAAGAACCTTACCAGCTCTTGACATTTACGGTCGGTTTCCAGAGATGGATTCCTCCCAGCAATGGGCCGTAGGACAGGTGCTGCATGGCTGTCGTCAGCTCGTGCCG
ASV360	0	19	0	0	0	0	19	Bacteroidetes	Bacteroidia	Flavobacteriales	Crocinitomicaceae	Fluviicola	AGGATTAGATACCCTGGTAGTCCACGCCGTAAACGATCATTACTCGATATTAGCGATATACAGTTAGTGTCCAAGCGAAAGTGATAAGTAATGCACCTGGGGAGTACGATCGCAAGGTTGAAACTCAAAGGAATTGACGGGGGCCCGCACAAGCGGTGGAGCATGTGGTTTAATTCGATGATACGCGAGGAACCTTACCAGGGCTTAAATGTAGGAGGAATAACGTGGAAACATGTTAGCCTTCGGGCTTCCTACAAGGTGCTGCATGGCTGTCGTCAGCTCGTGCCG
ASV361	0	0	0	19	0	0	19	Proteobacteria	Alphaproteobacteria	Rhodobacterales	Rhodobacteraceae	NA	AGGATTAGATACCCTGGTAGTCCACGCCGTAAACGATGAATGCCAGTCGTCGGGCAGCATGCTGTTCGGTGACGCACCTAACGGATTAAGCATTCCGCCTGGGGAGTACGGTCGCAAGATTAAAACTCAAAGGAATTGACGGGGGCCCGCACAAGCGGTGGAGCATGTGGTTTAATTCGAAGCAACGCGCAGAACCTTACCACCTTTTGACATCCTGATCGCGGTTAACCGAGAGGATAACCTTCAGTTCGGCTGGATCAGTGACAGGTGCTGCATGGCTGTCGTCAGCTCGTGCCG
ASV362	0	0	0	19	0	0	19	Proteobacteria	Gammaproteobacteria	NA	NA	NA	AGGATTAGATACCCTGGTAGTCCACGCCGTAAACGATGAATACTAGCTGTTGGAACTTTTTAAGTTGCAGTAGCGCAGCTAACGCGTTAAGTATTCCGCCTGGGGAGTACGGCCGCAAGGCTAAAACTCAAAGGAATTGACGGGGGCCCGCACAAGCGGTGGAGCATGTGGTTTAATTCGATGCAACGCGAAGAACCTTACCTACTCTTGACATATAGTGAAGCTCTGGGAAACCAGAGTGTGCCGAAAGGAACACTAGTACAGGTGCTGCATGGCTGTCGTCAGCTCGTGCCG
ASV363	0	0	0	19	0	0	19	Bacteroidetes	Bacteroidia	Flavobacteriales	Flavobacteriaceae	Dokdonia	AGGATTAGATACCCTGGTAGTCTACGCCGTAAACGATGGATACTAGTTGTTTGGTATTTATACTGAGTGACTAAGCGAAAGTGATAAGTATCCCACCTGGGGAGTACGTTCGCAAGAATGAAACTCAAAGGAATTGACGGGGGCCCGCACAAGCGGTGGAGCATGTGGTTTAATTCGATGATACGCGAGGAACCTTACCAGGGCTTAAATGTAGTATGACAGGTTTAGAGATAGACTTTTCTTCGGACATATTACAAGGTACTGCATGGTTGTCGTCAGCTCGTGCCG
ASV364	0	0	0	0	0	19	19	Actinobacteria	Actinobacteria	Pseudonocardiales	Pseudonocardiaceae	Amycolatopsis	AGGATTAGATACCCTGGTAGTCCACGCTGTAAACGTTGGGCGCTAGGTGTGGGTGACTTCCACGTTGTCCGTGCCGTAGCTAACGCATTAAGCGCCCCGCCTGGGGAGTACGGCCGCAAGGCTAAAACTCAAAGGAATTGACGGGGGCCCGCACAAGCGGCGGAGCATGTGGATTAATTCGATGCAACGCGAAGAACCTTACCTGGGCTTGACATGCACTGGAAACCGGCAGAGATGTCGGCCCCCTTGTGGCCGGTGTACAGGTGGTGCATGGCTGTCGTCAGCTCGTGCCG
ASV365	0	0	0	0	0	19	19	Proteobacteria	Alphaproteobacteria	Caulobacterales	Caulobacteraceae	Caulobacter	AGGATTAGATACCCTGGTAGTCCACGCCGTAAACGATGAGTGCTAGTTGTCGGCATGCATGCATGTCGGTGACGCAGCTAACGCATTAAGCACTCCGCCTGGGGAGTACGGTCGCAAGATTAAAACTCAAAGGAATTGACGGGGGCCCGCACAAGCGGTGGAGCATGTGGTTTAATTCGAAGCAACGCGCAGAACCTTACCAGCTTTTGACATGCCCGGACCGCATCAGAGATGATGCTTTCCCTTCGGGGACTGGGACACAGGTGCTGCATGGCTGTCGTCAGCTCGTGCCG
ASV366	0	18	0	0	0	0	18	Proteobacteria	Deltaproteobacteria	Bdellovibrionales	Bdellovibrionaceae	OM27_clade	AGGATTAGATACCCTGGTAGTCCACGCCGTAAACGATGAGTGCTAGCTGATGGAAACATTACCGTTTCATTGGCGAAGCTAACGCATTAAGCACTCCGCCTGGGAAGTACGGCCGCAAGGCTAAAACTCAAAGGAATTGACGGGGGCCCGCACAAGCGGTGGAGCATGTGGTTTAATTCGAAGCAACGCGCAGAACCTTACCCAGGCTTGACATCCTCTGAACTTTTCTGAAAGGAAAAGGTGCCTTCGAAAGAAGGAGCGGAGTGACAGGTGCTGCATGGCTGTCGTCAGCTCGTGCCG
ASV367	0	0	18	0	0	0	18	Proteobacteria	Gammaproteobacteria	NA	NA	NA	AGGATTAGATACCCTGGTAGTCCACGCCGTAAACGATGAGAACTAGCCGTTGGGGACTTCGGTCTTTGGTGGCGCAGCTAACGCGATAAGTTCTCCGCCTGGGGAGTACGGCCGCAAGGTTAAAACTCAAATGAATTGACGGGGGCCCGCACAAGCGGTGGAGCATGTGGTTTAATTCGATGCAACGCGAAGAACCTTACCAGCCCTTGACATCTTCGGAACTTGGTAGAGATACCTTGGTGCCTTCGGGAACCGAATGACAGGTGTTGCATGGCTGTCGTCAGCTCGTGCCG
ASV368	0	0	18	0	0	0	18	Chlamydiae	Chlamydiae	Chlamydiales	NA	NA	AGGATTAGATACCCTGGTAGTCCTTGCTGTAAACGATGTACACTAGATGTAGCTGGAATCAACCCTAGCTGTGTCGTAAGCTAACGCGTTAAGTGTACCGCCTGAAGAGTACGCTCGCAAGGGTGAAACTCAAAAGAATTGACGGGGGCCCGCACAAGCAGTGGAGCATGGGGTTTAATTCGATGATACGCGAAGAACCTTACCCAGATTTGACATGTAGGGGACCGCTCTAGAGATAGAGTTTCTCGTAAGAGTCGCTACACAGGTGCTGCATGGCTGTCGTCAGCTCGTGCCG
ASV369	0	0	0	18	0	0	18	Proteobacteria	Alphaproteobacteria	Holosporales	Holosporaceae	NA	AGGATTAGATACCCTGGTAGTCCACGCCCTAAACGATGATTGCTAAACGTCGGCGATTAAAATTGCCGGTGTTAAAGCTAACGCGTTAAGCAATCCGCCTGGGGAGTACGGTCGCAAGACTAAAACTCAAAGGAATTGACGGGGACCCGCACAAGCGGTGGAGCATGTGGTTTAATTCGATAATCCGCGAAAAACCTTACCAGCTCTTGACATGGAAGTCGCGCTTTTATGAGAATAAAAGCTTCGGTTAGGCCGGACTTCGCACAGGTGGTGCATGGCTGTCGTCAGCTCGTGTTG
ASV370	0	0	0	18	0	0	18	Bacteroidetes	Bacteroidia	Flavobacteriales	Cryomorphaceae	Owenweeksia	AGGATTAGATACCCTGGTAGTCCACGCCGTAAACGATGATCACTCGCTGTTGGCGATATACTGTCAGCGGCCAAGCGAAAGCATTAAGTGATCCACCTGGGGAGTACGCTCGCAAGAGTGAAACTCAAAGGAATTGACGGGGGCCCGCACAAGCGGTGGAGCATGTGGTTTAATTCGATGATACGCGAGGAACCTTACCTGGGCTTAAATGCAGAACGACGGATTGGGAAACCAGTCTTTCTTCGGACGTTTTGCAAGGTGCTGCATGGTTGTCGTCAGCTCGTGCCG
ASV371	0	0	0	18	0	0	18	Proteobacteria	Gammaproteobacteria	Cellvibrionales	Cellvibrionaceae	Aestuariicella	AGGATTAGATACCCTGGTAGTCCACGCCGTAAACGATGTCTACTAGCCGTTGGGATCCTTGAGATCTTAGTGGCGCAGCTAACGCACTAAGTAGACCGCCTGGGGAGTACGGTCGCAAGATTAAAACTCAAATGAATTGACGGGGGCCCGCACAAGCGGTGGAGCATGTGGTTTAATTCGAAGCAACGCGAAGAACCTTACCAGGTCTTGACATCCTAGAAACTTAGCAGAGATGCTTTGGTGCCTTCGGGAATCTAGAGACAGGTGCTGCATGGCTGTCGTCAGCTCGTGCCG
ASV372	0	17	0	0	0	0	17	Bacteroidetes	Bacteroidia	Cytophagales	Flammeovirgaceae	NA	AGGATTAGATACCCTGGTAGTCCACGCCGTAAACGATGGTGACTAGGTGTGTGCGATACAAAGTGCGCGCCCAAGCGAAAGTGATAAGTCACCCACCTGGGGAGTACGCCCGCAAGGGTGAAACTCAAAGGAATTGACGGGGGTCCGCACAAGCGGTGGAGCATGTGGTTTAATTCGATGATACGCGAGGAACCTTACCTGGGCTCGAACCCAACAGGACGTATTCAGAGATGGATATTTCTTCGGACTTGTTGGGAGGTGCTGCATGGCTGTCGTCAGCTCGTGTTG
ASV373	0	17	0	0	0	0	17	Bacteroidetes	Bacteroidia	Chitinophagales	Saprospiraceae	NA	AGGATTAGATACCCTGGTAGTCCACGCCCTAAACGATGCTTACTCGACGTATGGATTTATTTGTGCGTCCAAGGGAAACCGTTAAGTAAGCCACCTGGGGAGTACGTTCGCAAGAATGAAACTCAAAGGAATTGACGGGGGTCCGCACAAGCGGTGGAGCATGTGGTTTAATTCGATTATACGCGAGGAACCTTACCTGGGCTCGAACGCTATCGGCCGTACTATGAAAGTAGTATTTCCTTCGGGACTGATAGTGAGGTGCTGCATGGTTGTCGTCAGCTCGTGCCG
ASV374	0	17	0	0	0	0	17	NA	NA	NA	NA	NA	AGGATTAGATACCCTGGTAGTCCACACCGTAAACTATGTTCACTACCTGTCGGGGGATTTGTCCTTCGGTGGGAATAGCTAACGCGTTAAGTGAACCGCCTGAGCAGTACGGCCGCAAGGCTAAAACTCAAAGGAATTGACGGGGACCCGCACAAGCGGTGGAGCATGTGGTTTAATTCGACGATAATCGAGAAACCTTACCAAAGCTTGACATGGCATCTTAAGTATCTATCGCAGGGTAGATATGTGGGTAACCTAGATGTCACAGGTGATGCATGGCTGTCGTCAGCTCGTGCCG
ASV375	0	17	0	0	0	0	17	Proteobacteria	Alphaproteobacteria	NA	NA	NA	AGGATTAGATACCCTGGTAGTCCACGCCCTAAACGATGAGCGCTAGTTGTTGGGATATTACTCAGTGACGAAGCTAACGCGATAAGCGCTCCGCCTGAGGACTACGGTCGCAAGACTAAAACTTAAAGAAATTGACGGGGGCTCGCACAAGCGGTGGAGCATGTGGTTTAATTCGAAGATACGCGCAAAACCTTACCAGCCCTTGACATGTAAACAGAGGCTTTTGGCAACAAGAGCTGCGGTTCGGCCGGGTTTACACAGGTGCTGCATGGCTGTCGTCAGCTCGTGTCG
ASV376	0	11	0	0	6	0	17	Bacteroidetes	Bacteroidia	Flavobacteriales	Crocinitomicaceae	Crocinitomix	AGGATTAGATACCCTGGTAGTCCACGCCGTAAACTATGATTACTCGTTATTGGCGATACACAGTCAGTGACTAAGCGAAAGTGATAAGTAATCCACCTGGGGAGTACGGTCGCAAGATTGAAACTCAAAGGAATTGACGGGGGCCCGCACAAGCGGTGGAGCATGTGGTTTAATTCGATGATACGCGAGGAACCTTACCAGGGCTTAAATGCAGAGTGACCGTTCCGGAAACGGAACTTTCTTCGGACAATTTGCAAGGTGCTGCATGGCTGTCGTCAGCTCGTGCCG
ASV377	0	0	17	0	0	0	17	Bacteroidetes	Bacteroidia	Chitinophagales	Saprospiraceae	Portibacter	AGGATTAGATACCCTGGTAGTCCACGCCCTAAACGATGTTTACTGGATATGTGGTTTTCGGACTGCGTATCTGAGCGAAAGCATTAAGTAAACCACCTGGGGAGTACGTCGGCAACGATGAAACTCAAAGGAATTGACGGGGGTCCGCACAAGCGGTGGAGCATGTGGTTTAATTCGATGATACGCGAGGAACCTTACCTAGGCTCGAATGTTATGCGCTACTCTGTGAAAGCAGGGGTTCCTTCGGGACGCATAGCAAGGTGCTGCATGGTTGTCGTCAGCTCGTGCCG
ASV378	0	0	17	0	0	0	17	Bacteroidetes	Bacteroidia	Cytophagales	Amoebophilaceae	Candidatus_Amoebophilus	AGGATTAGATACCCTGGTAGTCCACGCCGTAAACGATGATTACTCGATATACATGCTTGTTCATGTGTGTCCAAGCGAAAGCGTTAAGTAATCCACCTGGGGAGTACGCGCGCAAGCGTGAAACTCAAAGGAATTGACGGGGGTCCGCACAAGCGGTGGAGCATGTGGTTTAATTCGATAATACGCGAGGAACCTTACCTGGGCTCGAATGTCTCTGCTACCTCGAGAAATTGAGGGTTCCTTCGGGACAGAGTACAAGGTGTTGCATGGCCGTCGTCAGCTCGTGTTG
ASV379	0	0	17	0	0	0	17	Proteobacteria	Gammaproteobacteria	NA	NA	NA	AGGATTAGATACCCTGGTAGTCCACGCTGTAAACGATGAGAACTAGGTGCTGGGTAGTATATCTACTCGGTGCCGCAGCTAACGCATTAAGTTCTCCGCCTGGGGAGTACGGCCGCAAGGCTAAAACTCAAAGGAATTGACGGGGGCCCGCACAAGCGGTGGAGCATGTGGTTTAATTCGATGCAACGCGAAGAACCTTACCTACTCTTGACATCCTAGGAAGCTTTCAGAGATGAGAGTGTGTCCGCGAGGAAACCTAGAGACAGGTGCTGCATGGCTGTCGTCAGCTCGTGCCG
ASV380	0	0	17	0	0	0	17	Proteobacteria	Gammaproteobacteria	Alteromonadales	Alteromonadaceae	Alteromonas	AGGATTAGATACCCTGGTAGTCCACACCGTAAACGCTGTCTACTAGCTGTGTGTGATTTTAAATCGTGCGTAGCGAAGCTAACGCGCTAAGTAGACCGCCTGGGGAGTACGGCCGCAAGGTTAAAACTCAAATGAATTGACGGGGGCCCGCACAAGCGGTGGAGCATGTGGTTTAATTCGATGCAACGCGAAGAACCTTACCTACACTTGACATGCAGAGAACTTTCTAGAGATAGATTGGTGCCTTCGGGAACTCTGACACAGGTGCTGCATGGCTGTCGTCAGCTCGTGCCG
ASV381	0	0	0	17	0	0	17	Proteobacteria	Gammaproteobacteria	F9P41300-M23	NA	NA	AGGATTAGATACCCTGGTAGTCCACGCCGTAAACGATGAAAACTAGCTGTTCGGTCGCGTCGTCGACTTAGTAGCGAAGCTAACGCGTTAAGTTTTCCGCCTGGGGAGTACGGCCGCAAGGCTAAAACTCAAAGGAATTGACGGGGGCCCGCACAAGCGGTGGGGCATGTGGTTTAATTCGATGCAACGCGAAGAACCTTACCTACCCTTGACATCCTGCAAAGGTGCTAGAGATAGCACTGTGCCTTCGGGAATGCAGAGACAGGTGCTGCATGGCTGTCGTCAGCTCGTGCCG
ASV382	0	0	0	17	0	0	17	Planctomycetes	Pla3_lineage	NA	NA	NA	AGGATTAGATACCCTGGTAGTCCTAGCCGTAAACGATGGGTACTACGTAGAGGGCCTCCCTAAGGGCTCTCTGCCGGAGCTAATGTGTTAAGTACCCCGCCTGGGGAGTATGGTCGCAAGGCTAAAACTCAAAGGAATTGACGGGGGCTCACACAAGCGGTGGAGCATGTTGTTTAATTCGATACAACGCGAAGAACCTTACCTGGGCTTGACATGTAAGTGGTACCAATCCGAAAGGTGCGGGACCCTCTTTGAGGGAGCTTACACAGGTATTGCATGGCTGTCGTCAGCTCGTGCCG
ASV383	0	0	0	0	17	0	17	Bacteroidetes	Bacteroidia	Flavobacteriales	Cryomorphaceae	NA	AGGATTAGATACCCTGGTAGTCCACGCTGTAAACGATGATTACTCGCTGTTGGCGATATACTGTCAGTGGCTGAGCGAAAGCATTAAGTAATCCACCTGGGGAGTACGGTCGCAAGATTGAAACTCAAAGGAATTGACGGGGGCCCGCACAAGCGGTGGAGCATGTGGTTTAATTCGATGATACGCGAGGAACCTTACCAGGGCTTAAATGTAGATTGACAGATCTGGAAACAGATTTTTCTTCGGACAATTTACAAGGTGCTGCATGGTTGTCGTCAGCTCGTGCCG
ASV384	16	0	0	0	0	0	16	Bacteroidetes	Bacteroidia	Flavobacteriales	Flavobacteriaceae	Kordia	AGGATTAGATACCCTGGTAGTCCACGCTGTAAACGATGGTTACTAGCTGTTTGGACTTCGGTCTGAGTGGCTAAGCGAAAGTGATAAGTAACCCACCTGGGGAGTACGATCGCAAGATTGAAACTCAAAGGAATTGACGGGGGCCCGCACAAGCGGTGGAGCATGTGGTTTAATTCGATGATACGCGAGGAACCTTACCAGGGCTTAAATGTGGATTGACAGGGGCAGAGACGCCTTTTTCTTCGGACAATTCACAAGGTGCTGCATGGTTGTCGTCAGCTCGTGCCG
ASV385	0	16	0	0	0	0	16	Proteobacteria	Gammaproteobacteria	Oceanospirillales	Saccharospirillaceae	Reinekea	AGGATTAGATACCCTGGTAGTCCACGCCGTAAACGATGTCTATTAGCCGTTGGGTCTGTTACGGACTTGGTGGCGCAGCTAACGCGATAAATAGACCGCCTGGGGAGTACGGCCGCAAGGTTAAAACTCAAATGAATTGACGGGGGCCCGCACAAGCGGTGGAGCATGTGGTTTAATTCGAAGCAACGCGAAGAACCTTACCTACTCTTGAAATCCAGTGAACTTAGCAGAGATGCTTTGGTGCCTTCGGGAACACTGAGACAGGTGCTGCATGGCTGTCGTCAGCTCGTGCCG
ASV386	0	16	0	0	0	0	16	Proteobacteria	Gammaproteobacteria	Gammaproteobacteria_Incertae_Sedis	Unknown_Family	Acidibacter	AGGATTAGATACCCTGGTAGTCCACGCCATAAACGATGAGAACTAGACGTTGAAGGGGTAAGCCCTCCAGTGTCGTAGCTAACGCGCTAAGTTCTCCGCCTGGGGAGTACGGCCGCAAGGTTGAAACTCAAAGGAATTGACGGGGACCCGCACAAGCGGTGGAGCATGTGGTTTAATTCGATGCAACGCGAAGAACCTTACCTGGTCTTGACATCCTGGGAATCCCGTAGAGATATGGGAGTGCCGCAAGGAACCCAGAGACAGGTGCTGCATGGCTGTCGTCAGCTCGTGCCG
ASV387	0	0	16	0	0	0	16	Proteobacteria	NA	NA	NA	NA	AGGATTAGATACCCTGGTAGTCCACGCCGTAAACGATGGGTACTAGGTGCTGCGGGATTTAACCCCTGCAGTGCCGTAAGTTAACGCGTTAAGTACCCCGCCTGGGGAGTACGGCCGCAAGGTTAAAACTCAAAGGAATTGACGGGGGCCCGCACAAGCGGTGGAGCATGTGGTTTAATTCGAAGCAACGCGCAGAACCTTACCAGGGCTTGACATCCTGAGAAGTCGCTGGAAACAGCGTCGTGCCTCTTTGAGGAACTCGGTGACAGGTGCTGCATGGCTGTCGTCAGCTCGTGCCG
ASV388	0	0	16	0	0	0	16	Bacteroidetes	Bacteroidia	Chitinophagales	Saprospiraceae	Lewinella	AGGATTAGATACCCTGGTAGTCCACGCCCTAAACGATGTTTACTCGATATTCGGATCATAGATTTGAGTGTCCAAGGGAAACCGATAAGTAAACCACCTGGGGAGTACGTTCGCAAGAATGAAACTCAAAGGAATTGACGGGGGTCCGCACAAGCGGTGGAGCATGTGGTTTAATTCGATGATACGCGAGGAACCTTACCTGGGCTCGAATGGCACCGGACTACTCCTTAAAGGGAGTTTTTCTTCGGAACTGGTGTCAAGGTGCTGCATGGCTGTCGTCAGCTCGTGCCG
ASV389	0	0	16	0	0	0	16	Proteobacteria	Alphaproteobacteria	Rhodobacterales	Rhodobacteraceae	Actibacterium	AGGATTAGATACCCTGGTAGTCCACGCCGTAAACGATGAATGCCAGACGTCGGCAAGCATGCTTGTCGGTGTCACACCTAACGGATTAAGCATTCCGCCTGGGGAGTACGGTCGCAAGATTAAAACTCAAAGGAATTGACGGGGGCCCGCACAAGCGGTGGAGCATGTGGTTTAATTCGAAGCAACGCGCAGAACCTTACCAACCCTTGACATCCTGATCGCGGTTTCTCGAGAGAGATTCCTTCAGTTCGGCTGGATCAGTGACAGGTGCTGCATGGCTGTCGTCAGCTCGTGCCG
ASV390	0	0	16	0	0	0	16	Proteobacteria	Deltaproteobacteria	Myxococcales	Eel-36e1D6	NA	AGGATTAGATACCCTGGTAGTCCACGCCGTAAACGATGAGTGCTAGATGTCGCGGGCATTGACCCCTGCGGTGTCGTAGCTAACGCATTAAGCACTCCGCCTGGGGAGTACGGCCGCAAGGCTAAAACTCAAAGGAATTGACGGGGGCCCGCACAAGCGGTGGAGCATGTGGTTTAATTCGACGCAACGCGCAGAACCTTACCTGGGCTAGAAACGCTGAGAATCTGGGTGAAAACTCGGAGTGCCTTTCGGGGAATTCAGTGCTAGGTGCTGCATGGCTGTCGTCAGCTCGTGCCG
ASV391	0	0	0	16	0	0	16	Bacteroidetes	Bacteroidia	Flavobacteriales	Flavobacteriaceae	Tenacibaculum	AGGATTAGATACCCTGGTAGTCCACGCCGTAAACGATGGACACTAGTTGTTGGGCGTAAGCTCAGTGACTAAGCGAAAGTGATAAGTGTCCCACCTGGGGAGTACGATCGCAAGATTGAAACTCAAAGGAATTGACGGGGGCCCGCACAAGCGGTGGAGCATGTGGTTTAATTCGATGATACGCGAGGAACCTTACCAGGGCTTAAATGTAGAGTGACAGGTCTAGAGATAGATTTTTCTTCGGACACTTTACAAGGTGCTGCATGGTTGTCGTCAGCTCGTGCCG
ASV392	0	0	0	16	0	0	16	Proteobacteria	Gammaproteobacteria	Nitrosococcales	Methylophagaceae	NA	AGGATTAGATACCCTGGTAGTCCACGCCCTAAACGATGTCAACTAGGTGTGTGAAAGAATATCTTTTGCGTATCGAAGCTAACGCGATAAGTTGACCGCCTGGGGAGTACGGCCGCAAGGCTAAAACTCAAATGAATTGACGGGGGCCCGCACAAGCGGTGGAGCATGTGGTTTAATTCGATGCAACGCGAAGAACCTTACCTGGTCTTGACATGTAGCGAAGATTCTAGAGATAGGATTGTGCCTTTGGGAACGCTAACACAGGTGCTGCATGGCTGTCGTCAGCTCGTGCCG
ASV393	0	0	0	16	0	0	16	Proteobacteria	Gammaproteobacteria	Vibrionales	Vibrionaceae	NA	AGGATTAGATACCCTGGTAGTCCACGCCGTAAACGATGTCTACTTGGAGGTTGTGGCCTTGAGCCGTGGCTTTCGGAGCTAACGCGTTAAGTAGACCGCCTGGGGAGTACGGTCGCAAGATTAAAACTCAAATGAATTGACGGGGGCCCGCACAAGCGGTGGAGCATGTGGTTTAATTCGATGCAACGCGAAGAACCTTACCTACTCTTGACATCCTCAGAAGAGACTGGAGACAGTCTTGTGCCTTCGGGAACTGAGAGACAGGTGCTGCATGGCTGTCGTCAGCTCGTGCCG
ASV394	0	0	0	5	0	11	16	Proteobacteria	Alphaproteobacteria	NA	NA	NA	AGGATTAGATACCCTGGTAGTCCACGCCCTAAACGATGATTGCTAAACGTTGAAAATTATATTTTCAGTGTTGAAGCTAACGCGTTAAGCAATCCGCCTGAGGAGTACGGCCGCAAGGCTAAAACTCAAAGGAATTGACGGGGACCCGCACAAGCGGTGGAGCATGTGGTTTAATTCGATAATCCGCGAAAAACCTTACCAGCTCTTGACATGGAGATCATAGTTTTATGAGAGTAAAACGTCGGTTCGGCCGGATCTCGCACAGGTGGTGCATGGCTGTCGTCAGCTCGTGCCG
ASV395	0	0	0	0	0	16	16	Proteobacteria	Deltaproteobacteria	Myxococcales	Haliangiaceae	Haliangium	AGGATTAGATACCCTGGTAGTCCACGCCGTAAACGATGAGTGCTGGGTGTCTCGGGTATTGACCCCTGAGGCGCCGAAGTTAACGCGATAAGCACTCCGCCTGGGGAGTACGGCCGCAAGGCTAAAACTCAAAGGAATTGACGGGGGCCCGCACAAGCGGTGGAGCATGTGGTTTAATTCGACGCAACGCGCAGAACCTTACCTGGGTTAAATCCATCAGAATTCTTAGGAGACTAGGAAGTGCCCTTCGGGGAATTGATGAGAAGGTGCTGCATGGCTGTCGTCAGCTCGTGCTG
ASV396	0	0	0	0	0	16	16	Actinobacteria	Actinobacteria	Streptosporangiales	Nocardiopsaceae	Nocardiopsis	AGGATTAGATACCCTGGTAGTCCATGCCGTAAACGTTGGGCGCTAGGTGTGGGGACTTTCCACGGTTTCCGCGCCGTAGCTAACGCATTAAGCGCCCCGCCTGGGGAGTACGGCCGCAAGGCTAAAACTCAAAGGAATTGACGGGGGCCCGCACAAGCGGCGGAGCATGTTGCTTAATTCGACGCAACGCGAAGAACCTTACCAAGGTTTGACATCACCCGTGGACTCGCAGAGATGTGAGGTCATTTAGTTGGCGGGTGACAGGTGGTGCATGGCTGTCGTCAGCTCGTGCCG
ASV397	0	0	0	0	0	16	16	Proteobacteria	Alphaproteobacteria	Caulobacterales	Hyphomonadaceae	NA	AGGATTAGATACCCTGGTAGTCCACACCGTAAACGATGAGAGCTAGTTGTCAGCAAGCATGCTTGTTGGTGACGCAGCTAACGCATTAAGCTCTCCGCCTGGGGAGTACGGCCGCAAGGTTAAAACTCAAAGAAATTGACGGGGGCCCGCACAAGCGGTGGAGCATGTGGTTTAATTCGAAGCAACGCGCAGAACCTTACCTACCCTTGACATCCTCTGACAGCTCTAGAGATAGAGTCTTCTTCGGACAGAGTGACAGGTGCTGCATGGCTGTCGTCAGCTCGTGCTG
ASV398	0	15	0	0	0	0	15	Bacteroidetes	Bacteroidia	Flavobacteriales	Flavobacteriaceae	Aquimarina	AGGATTAGATACCCTGGTAGTCCACGCCGTAAACGATGGTCACTAGCTGTTTGGACTTCGGTCTGAGTGGCTAAGCGAAAGTGATAAGTGACCCACCTGGGGAGTACGTTCGCAAGAATGAAACTCAAAGGAATTGACGGGGGCCCGCACAAGCGGTGGAGCATGTGGTTTAATTCGATGATACGCGAGGAACCTTACCAGGGCTTAAATGTAGTCTGACAGCTTTAGAGATAGAGTTTTCTTCGGACAGATTACAAGGTGCTGCATGGTTGTCGTCAGCTCGTGCCG
ASV399	0	15	0	0	0	0	15	Chlamydiae	Chlamydiae	Chlamydiales	NA	NA	AGGATTAGATACCCTGGTAGTCCTTGCCGTAAACGATGCATACTTGGTGTAGCCGGACTCAACCCCGGCTGTGCCGTAGCTAACGTGTTAAGTATGCCGCCTGGAGAGTACACCCGCAAGGGTGAAACCCAAAAGAATTGACGGGGACCCGCACAAGCAGTGGAGCATGTGGTTTAATTCGATGCAACGCGAAGAACCTTACCCAGATTTGACATGCAGAGGACGCAATCCAGAAATGGATGTTCCCTTCGGGGCCTCTGTGCAGGTGCTGCATGGCTGTCGTCAGCTCGTGCCG
ASV400	0	15	0	0	0	0	15	Proteobacteria	Gammaproteobacteria	NA	NA	NA	AGGATTAGATACCCTGGTAGTCCACGCCGTAAACGATGAATACTAGCTGTTGGGACTTTTAAAGTCGCAGTAGCGCAGCTAACGCGTTAAGTATTCCGCCTGGGGAGTACGGCCGCAAGGCTAAAACTCAAAGGAATTGACGGGGGCCCGCACAAGCGGTGGAGCATGTGGTTTAATTCGATGCAACGCGAAGAACCTTACCTACCCTTGACATTTAGTGAAGCTATGGGAGACCAAAGTGTGCCGAAAGGAACGCTAAAACAGGTGCTGCATGGCTGTCGTCAGCTCGTGCCG
ASV401	0	0	15	0	0	0	15	Proteobacteria	Alphaproteobacteria	Rhizobiales	Stappiaceae	NA	AGGATTAGATACCCTGGTAGTCCACGCCGTAAACGATGGAAGCTAGCCGTCAGGTAGCATGCTATTTGGTGGCGCAGCTAACGCATTAAGCTTCCCGCCTGGGAAGTACGGTCGCAAGATTAAAACTCAAAGGAATTGACGGGGGCCCGCACAAGCGGTGGAGCATGTGGTTTAATTCGAGGCAACGCGAAGAACCTTACCAGCTCTTGACATCCTGATCGCGAATAGCAGAGATGCTTTTCTTCAGTTCGGCTGGATCAGAGACAGGTGCTGCATGGTTGTCGTCAGCTCGTGCCG
ASV402	0	0	15	0	0	0	15	Proteobacteria	Alphaproteobacteria	Caulobacterales	Parvularculaceae	Parvularcula	AGGATTAGATACCCTGGTAGTCCACGCCGTAAACGATGAGGGCTAGTTGTCGGCAAGCATGCTTGTCGGTGACGCAGCTAACGCATTAAGCCCTCCGCCTGGGGAGTACGGTCGCAAGATTAAAACTCAAAGGAATTGACGGGGGCCCGCACAAGCGGTGGAGCATGTGGTTTAATTCGAAGCAACGCGAAGAACCTTACCAGCCCTTGACATCCCGATCGCGGTTTTCAGAGATGAATTCCTTCATTTAGTTGGATCGGTGACAGGTGTTGCATGGCTGTCGTCAGCTCGTGCCG
ASV403	0	0	15	0	0	0	15	Proteobacteria	Alphaproteobacteria	Rhodospirillales	Terasakiellaceae	Aestuariispira	AGGATTAGATACCCTGGTAGTCCACGCCGTAAACGATGTGAACTAGTCGTCGGGGTTTAGACTTCGGTGACGCAGCTAACGCATTAAGTTCACCGCCTGGGGAGTACGGTCGCAAGATTAAAACTCAAAGGAATTGACGGGGGCCCGCACAAGCGGTGGAGCATGTGGTTTAATTCGAAGCAACGCGCAGAACCTTACCAACCCTTGACATCCCTATCGCGGTTACCAGAGATGGTTTCCTTCAGTTCGGCTGGATAGGTGACAGGTGCTGCATGGCTGTCGTCAGCTCGTGCCG
ASV404	0	0	0	15	0	0	15	Proteobacteria	Alphaproteobacteria	NRL2	NA	NA	AGGATTAGATACCCTGGTAGTCCACGCCGTAAACGATGAGAGCTAGTCGTCGGGGCGCTTGCGCTTCGGTGACGCAGTTAACGCATTAAGCTCTCCGCCTGGGGAGTACGGCCGCAAGGTTAAAACTCAAAGGAATTGACGGGGGCCCGCACAAGCGGTGGAGCATGTGGTTTAATTCGAAGCAACGCGCAGAACCTTACCAGCCCTTGACATCCCGATCGCGGGGACCGGAGACGGACCCTTTCAGTTCGGCTGGATCGGTGACAGGTGCTGCATGGCTGTCGTCAGCTCGTGCCG
ASV405	0	0	0	15	0	0	15	Proteobacteria	Gammaproteobacteria	Oceanospirillales	NA	NA	AGGATTAGATACCCTGGTAGTCCACGCCGTAAACGATGTCAACTAGCCGTTGGGGAACTTGATTCCTTAGTGGCGTAGCTAACGCGCTAAGTTGACCGCCTGGGGAGTACGGTCGCAAGATTAAAACTCAAATGAATTGACGGGGGCCCGCACAAGCGGTGGAGCATGTGGTTTAATTCGATGCAACGCGAAGAACCTTACCTGGCCTTGACATCCAGAGAACTTTTGAGAGATCAATTGGTGCCTTCGGGAACTCTGAGACAGGTGCTGCATGGCTGTCGTCAGCTCGTGCCG
ASV406	0	0	0	15	0	0	15	Bacteroidetes	Bacteroidia	Chitinophagales	Saprospiraceae	NA	AGGATTAGATACCCTGGTAGTCCACGCCCTAAACGATGCTAACTCGATATTTGGGTCTTGAACCTGAGTGTCTAAGCGAAAGCGATAAGTTAGCCACCTGGGGAGTACGTTCGCAAGAATGAAACTCAAAGGAATTGACGGGGGTCCGCACAAGCGGTGGAGCATGTGGTTTAATTCGATGATACGCGAGGAACCTTACCTAGGCTATAATGTGAGCGCTATTTGGTGAAAGCCGAAGTTCCTTCGGGACGCGAAACAAGGTGCTGCATGGTTGTCGTCAGCTCGTGCCG
ASV407	0	0	0	0	15	0	15	Proteobacteria	Gammaproteobacteria	Alteromonadales	NA	NA	AGGATTAGATACCCTGGTAGTCCACGCCGTAAACGATGTCTACTAGTTGTCGGTTGTCTTGTACGACGGGTAACGCAGCTAACGCGATAAGTAGACCGCCTGGGGAGTACGGCCGCAAGGTTAAAACTCAAATGAATTGACGGGGGCCCGCACAAGCGGTGGAGCATGTGGTTTAATTCGATGCAACGCGAAGAACCTTACCATCCCTTGACATCCAGAGAACTTACTAGAGATAGTTTGGTGCCTTCGGGAACTCTGAGACAGGTGCTGCATGGCTGTCGTCAGCTCGTGCCG
ASV408	0	0	0	0	0	15	15	Bacteroidetes	Bacteroidia	Flavobacteriales	NA	NA	AGGATTAGATACCCTGGTAGTCCACGCCGTAAACGATGATCACTAGCTATTGGCGATACACAGTCAGTGGCACAGCGAAAGTGTTAAGTGATCCACCTGGGGAGTACGATCGCAAGGTTGAAACTCAAAGGAATTGACGGGGGCCCGCACAAGCGGTGGAGCATGTGGTTTAATTCGATGATACGCGAGGAACCTTACCAGGGCTTAAATGTATGTTGACTTATTGGGAAACCAGTATTTCTTCGGACAATATACAAGGTGCTGCATGGCTGTCGTCAGCTCGTGCCG
ASV409	0	0	0	0	0	15	15	Cyanobacteria	Oxyphotobacteria	Chloroplast	NA	NA	AGGATTAGATACCCTGGTAGTCCTAGCTGTAAACGATGGATACTAAGTGTTGGACAACAAAAAGTTCAGTGCTGTAGCTAACGCGTTAAGTATCCCGCCTGGGAAGTATGCTCGCAAGAGTAAAACTCAAAGGAATTGACGGGGGCCCGCACAAGCGGTGGAGCATGTGGTTTAATTCGATACAACGCGAAAAACCTTACCAGGGTTTGACACTCCACAAACTATCTTGAAACAGATAGAATTAAGTGTGGTAACAGGTGGTGCATGGCTGTCGTCAGCTCGTGTTG
ASV410	0	0	0	0	0	15	15	Bacteroidetes	Bacteroidia	Chitinophagales	Saprospiraceae	NA	AGGATTAGATACCCTGGTAGTCCACGCCCTAAACGATGCTTACTCGATGTTTGGGCTTCGGCTTGAGCATCCAAGGGAAACCATTAAGTAAGCCACCTGGGGAGTACGTTCGCAAGAATGAAACTCAAAGGAATTGACGGGGGTCCGCACAAGCGGTGGAGCATGTGGTTTAATTCGACGATACGCGAGGAACCTTACCTAGGCTATAATGTGAGTGCCCGTTCCTGAAAGGGAATTTTCTTTCGAGACACGAAACAAGGTGCTGCATGGTTGTCGTCAGCTCGTGCCG
ASV411	0	14	0	0	0	0	14	Proteobacteria	Alphaproteobacteria	Rhodobacterales	Rhodobacteraceae	Ruegeria	AGGATTAGATACCCTGGTAGTCCACACCGTAAACGATGAATGCCAGTCGTCGGGTAGCATGCTATTCGGTGACACACCTAACGGATTAAGCATTCCGCCTGGGGAGTACGGTCGCAAGATTAAAACTCAAAGAAATTGACGGGGGCCCGCACAAGCGGTGGAGCATGTGGTTTAATTCGAAGCAACGCGCAGAACCTTACCAACCCTTGACATCCTAGGACCGTTCCAGAGATGGATCTTTCACTTCGGTGACCTAGTGACAGGTGCTGCATGGCTGTCGTCAGCTCGTGCCG
ASV412	0	14	0	0	0	0	14	Proteobacteria	Gammaproteobacteria	Oceanospirillales	Halomonadaceae	Oceanospirillum	AGGATTAGATACCCTGGTAGTCCACGCCGTAAACGATGTCGACTAGCCGTTGGGACCCTTGAGGTCTTAGTGGCGCAGCTAACGCGTTAAGTCGACCGCCTGGGGAGTACGGTCGCAAGATTAAAACTCAAATGAATTGACGGGGGCCCGCACAAGCGGTGGAGCATGTGGTTTAATTCGAAGCAACGCGAAGAACCTTACCTGGTCTTGACATCCAGAGAATTCGGCAGAGATGCCTTAGTGCCTTCGGGAACTCTGAGACAGGTGCTGCATGGCTGTCGTCAGCTCGTGCCG
ASV413	0	14	0	0	0	0	14	Proteobacteria	Deltaproteobacteria	Bradymonadales	NA	NA	AGGATTAGATACCCTGGTAGTCCACGCCGTAAACGATGTTCACTAGTTGCTGGGTCCCTTGGCGGATTCAGTGACGCAGCTAACGCATTAAGTGAACCGCCTGGGGAGTACGGTCGCAAGATTAAAACTCAAAGGAATTGACGGGGACCCGCACAAGCGGTGGAGCATGTGGTTTAATTCGAAGCAACGCGAAGAACCTTACCTAGCCTTGACATCCCAAGAAGTCTGCGTAACTGCGGATGTGCCCTTCGGGGAACTTGGTGACAGGTGCTGCATGGCTGTCGTCAGCTCGTGCCG
ASV414	0	0	14	0	0	0	14	Chlamydiae	Chlamydiae	Chlamydiales	Simkaniaceae	NA	AGGATTAGATACCCTGGTAGTCCTTGCCGTAAACGCTGTATACTTGATGTAGTGAGGCTCAACCCTTGCTGTGTCGAAGCTAACGCGATAAGTATACCGCCTGGGGAGTACACCCGCAAGGGTGAAACTCAAAAGAATTGACGGGGGCCCGCACAAGCAGTGGAGCATGTGGTTTAATTCGAAGCAACGCGAAGAACCTTACCCAGATTTGACATATAGAGGACCGCACCAGAGATGGTGTTTCCCTTCGGGGTCTCTATACAGGTGCTGCATGGCTGTCGTCAGCTCGTGCCG
ASV415	0	0	14	0	0	0	14	Bacteroidetes	Bacteroidia	Cytophagales	Cyclobacteriaceae	Marinoscillum	AGGATTAGATACCCTGGTAGTCCACGCCGTAAACGATGATCACTCGCTGTTGGCGATATACTGTCAGCGGCCAAGCGAAAGCGTTAAGTGATCCACCTGGGGAGTACGCTCGCAGGAGTGAAACTCAAAGGAATTGACGGGGGTCCGCACAAGCGGTGGAGCATGTGGTTTAATTCGATGATACGCGAGGAACCTTACCTGGACTAGAATGCGAGTGCTACCTGCAGAGATGCGGGGTTCTTCGGACACGAAGCAAGGTGCTGCATGGCTGTCGTCAGCTCGTGCCG
ASV416	0	0	14	0	0	0	14	Bacteroidetes	Bacteroidia	Sphingobacteriales	Lentimicrobiaceae	NA	AGGATTAGATACCCTGGTAGTCCACGCTGTAAACGATGATCACTCGTTGTTGGCGATACACTGTCAGCGACTAAGCGAAAGCATTAAGTGATCCACCTGGGGAGTACGGTCGCAAGATTGAAACTCAAAGGAATTGACGGGGGCCCGCACAAGCGGTGGAGCATGTGGTTTAATTCGATGATACGCGAGGAACCTTACCAAGGCTTAAATGCAATATGACTTTCTGGGAAACCAGAATTTCCTTCGGGACAGATTGCAAGGTGCTGCATGGTTGTCGTCAGCTCGTGCCG
ASV417	0	0	0	14	0	0	14	Proteobacteria	Gammaproteobacteria	F9P41300-M23	NA	NA	AGGATTAGATACCCTGGTAGTCCACGCCGTAAACGATGAAAACTAGCTGTTCGGTCGCGATGTCGACTTAGTAGCGAAGCTAACGCGTTAAGTTTTCCGCCTGGGGAGTACGGCCGCAAGGCTAAAACTCAAAGGAATTGACGGGGGCCCGCACAAGCGGTGGAGCATGTGGTTTAATTCGATGCAACGCGAAGAACCTTACCTACCCTTGACATCCTGCGAAGGTACTAGAGATAGTACTGTGCCTTCGGGAATGCAGTGACAGGTGCTGCATGGCTGTCGTCAGCTCGTGCCG
ASV418	0	0	0	14	0	0	14	Proteobacteria	Alphaproteobacteria	Micavibrionales	NA	NA	AGGATTAGATACCCTGGTAGTCCACGCCGTAAACGATGTATGCTAGTTGTTGGTGTCCATAGGGCATCAGTGACGCAGCTAACGCGATAAGCATACCGCCTGGGGAGTACGGTCGCAAGATTAAAACTCAAAGGAATTGACGGGGACCCGCACAAGCGGTGGAGCATGTTGTTTAATTCGAAGCAACGCGAAGAACCTTACCTACACTTGACATACTAGTCGGGATTTCCAGAGATGGATTTCTTCGGTTCGGCCGGACTAGATACAGGTGCTGCATGGCTGTCGTCAGCTCGTGCTG
ASV419	0	0	0	14	0	0	14	Bacteroidetes	Bacteroidia	Flavobacteriales	Flavobacteriaceae	Aureicoccus	AGGATTAGATACCCTGGTAGTCCACGCCGTAAACGATGGATACTAGCTGTTGGGTTTTCGGACTCAGCGGCCAAGCGAAAGTGATAAGTATCCCACCTGGGGAGTACGTTCGCAAGAATGAAACTCAAAGGAATTGACGGGGGCCCGCACAAGCGGTGGAGCATGTGGTTTAATTCGATGATACGCGAGGAACCTTACCAGGGCTTAAATGGGAGATGACAGGAGCAGAGACGCTCTTTTCTTCGGACATCTTTCAAGGTGCTGCATGGTTGTCGTCAGCTCGTGCCG
ASV420	0	0	0	14	0	0	14	Chlamydiae	Chlamydiae	Chlamydiales	Parachlamydiaceae	Candidatus_Rubidus	AGGATTAGATACCCTGGTAGTCCTAGCTGTAAACGATGTATACTAGGTGTAGTTGGACTCAACCCCGACTGTGCCGAAGCTAACGCGATAAGTATACCGCCTGGGGAGTACGCTCGCAAGAGTGAAACTCAAAAGAATTGACGGGGACCCGCACAAGCAGTGGAGCATGTGGTTTAATTCGATGCAACGCGAAGAACCTTACCTGGGTTTGACATGTTATGGACAGCTCTGGAAACAGAGTCTCCCTTATGGGCCATAACACAGGTGCTGCATGGCTGTCGTCAGCTCGTGCCG
ASV421	0	0	0	14	0	0	14	Planctomycetes	OM190	NA	NA	NA	AGGATTAGATACCCTGGTAGTCCTAGCTGTAAACGATGGGTACTAGGCAACGGATGTCCGATGCGTTCGTTGTCGAAGCTAATGTGCTAAGTACCCCGCCTGGGGAGTACGGCCGCAAGGCTGAAACTCAAAGGAATTGACGGGGGCTCACACAAGCGGTGGAGTATGTGGTTTAATTCGAAACAACGCGCAGAACCTTACCAGGGTTTGAAATGCACGGATTAGCCTCCTGAAAGGGAGGTGACGCCTTTTGGTGGAACGTGCACAGGTGTTGCATGGCTGTCGTCAGCTCGTGTCG
ASV422	0	0	0	0	14	0	14	Proteobacteria	Deltaproteobacteria	Bdellovibrionales	Bdellovibrionaceae	OM27_clade	AGGATTAGATACCCTGGTAGTCCACGCCGTAAACGATGAATGCTAGCTGATGGGGTAATTACCGCTTCATTGGCGTCGCTAACGCATTAAGCATTCCGCCTGGGGAGTACGGTCGCAAGACTAAAACTCAAAGGAATTGACGGGGGCCCGCACAAGCGGTGGAGCATGTGGTTTAATTCGAAGCAACGCGCAGAACCTTACCCAGACTTGACATCCCGAGAACTTGGTGGAAACACCTTGGTGCCGTCGAAAGACGGAATTCGGTGACAGGTGCTGCATGGCTGTCGTCAGCTCGTGTCG
ASV423	0	0	0	0	0	14	14	Proteobacteria	Deltaproteobacteria	Bradymonadales	NA	NA	AGGATTAGATACCCTGGTAGTCCACGCCGTAAACGATGTTCACTAGTTGCTGGGTCCCTTGGCGGATTCAGTGACGCAGCTAACGCATTAAGTGAACCGCCTGGGGAGTACGGTCGCAAGATTAAAACTCAAAGGAATTGACGGGGACCCGCACAAGCGGTGGAGCATGTGGTTTAATTCGAAGCAACGCGAAGAACCTTACCTAGCCTTGACATCCCAAGAAGTCCGCGTAACTGCGGATGTGCCCTTCGGGGAACTTGGTGACAGGTGCTGCATGGCTGTCGTCAGCTCGTGTTG
ASV424	0	0	0	0	0	14	14	Actinobacteria	Actinobacteria	Micrococcales	Micrococcaceae	Micrococcus	AGGATTAGATACCCTGGTAGTCCATGCCGTAAACGTTGGGCACTAGGTGTGGGGACCATTCCACGGTTTCCGCGCCGCAGCTAACGCATTAAGTGCCCCGCCTGGGGAGTACGGCCGCAAGGCTAAAACTCAAAGGAATTGACGGGGGCCCGCACAAGCGGCGGAGCATGCGGATTAATTCGATGCAACGCGAAGAACCTTACCAAGGCTTGACATGTTCTCGATCGCCGTAGAGATACGGTTTCCCCTTTGGGGCGGGTTCACAGGTGGTGCATGGTTGTCGTCAGCTCGTGCCG
ASV425	0	0	0	0	0	14	14	Chlamydiae	Chlamydiae	Chlamydiales	Simkaniaceae	NA	AGGATTAGATACCCTGGTAGTCCTTGCCGTAAACGATGCATACTTGGTGTAGTTGGACTCAACCCCGACTGTGCCGTAGCTAACGCGTTAAGTATGCCACCTGGGGAGTACGCTCGCAAGGGTGAAACTCAAAAGAATTGACGGGGGCCCGCACAAGCAGTGGAGCATGTGGTTTAATTCGATGCAACGCGAAGAACCTTACCCAGGCTTGACATTTTTAGGACAGCATCAGAAATGATGTCTCCCGCAAGGGCCTTCTAACAGGTGCTGCATGGCTGTCGTCAGCTCGTGCCG
ASV426	13	0	0	0	0	0	13	Bacteroidetes	Bacteroidia	Chitinophagales	Saprospiraceae	Lewinella	AGGATTAGATACCCTGGTAGTCCACGCCCTAAACGATGCTTACTCGGTGTTTGGGTTTTATACTTGAGCACCTAAGGGAAACCAATAAGTAAGCCACCTGGGGAGTACGTTCGCAAGAATGAAACTCAAAGGAATTGACGGGGGTCCGCACAAGCGGTGGAGCATGTGGTTTAATTCGATGATACGCGAGGAACCTTACCTAGGCTCGAACGCTATTGGCCAGCTGGTGAAAGCCAGTTTTTCTTCGGAACTGATAGTGAGGTGCTGCATGGTTGTCGTCAGCTCGTGCCG
ASV427	13	0	0	0	0	0	13	Proteobacteria	Gammaproteobacteria	Alteromonadales	Marinobacteraceae	Marinobacter	AGGATTAGATACCCTGGTAGTCCACGCCGTAAACGATGTCTACTAGCCGTTGGGACTCTTGAAGTCTTAGTGGCGCAGCTAACGCACTAAGTAGACCGCCTGGGGAGTACGGCCGCAAGGTTAAAACTCAAATGAATTGACGGGGGCCCGCACAAGCGGTGGAGCATGTGGTTTAATTCGACGCAACGCGAAGAACCTTACCTGGCCTTGACATGCAGAGAACTTTCCAGAGATGGATTGGTGCCTTCGGGAACTCTGACACAGGTGCTGCATGGCCGTCGTCAGCTCGTGTCG
ASV428	0	13	0	0	0	0	13	Bacteroidetes	Bacteroidia	Flavobacteriales	Flavobacteriaceae	NA	AGGATTAGATACCCTGGTAGTCCACGCTGTAAACGATGGTCACTGGCTGGCGGTTTTGTTATCGTTGGCTAAGCGAAAGTGATAAGTGACCCACCTGGGGAGTACGTTCGCAAGAATGAAACTCAAAGGAATTGACGGGGGCCCGCACAAGCGGTGGAGCATGTGGTTTAATTCGATGATACGCGAGGAACCTTACCAAGGCTTAAATGGGAAATGACAAGCCAAGAGATTGGTTTTTCTTCGGACATTTTTCAAGGTGCTGCATGGTCGTCGTCAGCTCGTGCCG
ASV429	0	13	0	0	0	0	13	Proteobacteria	Alphaproteobacteria	Rhizobiales	Stappiaceae	Labrenzia	AGGATTAGATACCCTGGTAGTCCACGCCGTAAACGATGGAAGCTAGCCGTCAGGTAGCATGCTATTTGGTGGCGCAGCTAACGCATTAAGCTTCCCGCCTGGGGAGTACGGTCGCAAGATTAAAACTCAAAGGAATTGACGGGGGCCCGCACAAGCGGTGGAGCATGTGGTTTAATTCGAAGCAACGCGCAGAACCTTACCAGCCCTTGACATTTGGTGCACACTCCAGAGATGGGGTTTTCCCTTCGGGGACGCCAGGACAGGTGCTGCATGGCTGTCGTCAGCTCGTGCCG
ASV430	0	13	0	0	0	0	13	Proteobacteria	Alphaproteobacteria	Rickettsiales	Mitochondria	NA	AGGATTAGATACCCTGGTAGTCCACACCGTAAATTCTGAGTGCTGTAATTTAATTGTAATATTTTTTAATATTATTTAGATTTTCAAGCTAACGCAATAAGCACTCCGCCTGAAGAGTACGATCGCAAGATTGGAACTCAAAGGAATTGACGGGGGTCTAACACTAGTGGTGGAGCATGTGGTTTAATGCGATAATCCGCGCAAAACCTTACCAATTCTTGACATAGTTTAATAATCGTACAATTAAAGTTTATTGTCTTTGATTGTGATTATTTTTTTACAGGTGTTGCACGACTGTCGTCAGCTCGTGCCG
ASV431	0	13	0	0	0	0	13	Proteobacteria	Gammaproteobacteria	NA	NA	NA	AGGATTAGATACCCTGGTAGTCCACGCCGTAAACGATGTCAACTAGCCGTTGGTCTTATAAATAAGATTTGGCGCAGCTAACGCGATAAGTTGACCGCCTGGGGAGTACGGCCGCAAGGCTAAAACTCAAATGAATTGACGGGGGCCCGCACAAGCGGTGGAGCATGTGGTTTAATTCGATGCAACGCGAAGAACCTTACCACCCCTTGACATACAGCGAACTTACCAGAGATGGTTTGGTGCCTTCGGGAACGCTGATACAGGTGCTGCATGGCTGTCGTCAGCTCGTGCCG
ASV432	0	0	13	0	0	0	13	Proteobacteria	Deltaproteobacteria	PB19	NA	NA	AGGATTAGATACCCTGGTAGTCCATGCCGTAAACGATGGGTACTAGTTGGCGCGGGTATTGACCCCTGCGCTGGCGAAGCTAACGCATTAAGTACCCCGCCTGGGGAGTACGGCCGCAAGGCTAAAACTCAAAGGAATTGACGGGGGCCCGCACAAGCGGTGGAGCATGCGGATTAATTCGACCACGCGAAGAACCTTACCAGGCCTTGACATCCCAAGAAGACTCCCGAAAAGGAGTTGTGCCCTTCGGGGAACTTGGTGACAGGTGCTGCATGGCTGTCGTCAGCTCGTGCCG
ASV433	0	0	13	0	0	0	13	Proteobacteria	Gammaproteobacteria	NA	NA	NA	AGGATTAGATACCCTGGTAGTCCACGCTGTAAACGATGAGAACTAGACGTCGGGTGGATAACCATTCGGTGTCGCAGCTAACGCATTAAGTTCTCCGCCTGGGGAGTACGGCCGCAAGGTTGAAACTCAAAGGAATTGACGGGGGCCCGCACAAGCGGTGGAGCATGTGGTTTAATTCGATGCAACGCGAAGAACCTTACCTGCCCTTGACATCCTGGGAATTTTACAGAGATGTAAAAGTGCCTTCGGGAACCCAGTGACAGGTGCTGCATGGCTGTCGTCAGCTCGTGTCG
ASV434	0	0	0	13	0	0	13	Bacteroidetes	Bacteroidia	Flavobacteriales	Weeksellaceae	Chryseobacterium	AGGATTAGATACCCTGGTAGTCCACGCCGTAAACGATGCTAACTCGTTTTTGGGTTTTCGGATTCAGAGACTAAGCGAAAGTGATAAGTTAGCCACCTGGGGAGTACGTTCGCAAGAATGAAACTCAAAGGAATTGACGGGGGCCCGCACAAGCGGTGGATTATGTGGTTTAATTCGATGATACGCGAGGAACCTTACCAAGGCTTAAATGGGAATTGACAGGTTTAGAAATAGACTTTTCTTCGGACAATTTTCAAGGTGCTGCATGGTTGTCGTCAGCTCGTGTCG
ASV435	0	0	0	13	0	0	13	Proteobacteria	Alphaproteobacteria	NA	NA	NA	AGGATTAGATACCCTGGTAGTCCACGCCCTAAACGATGAATGCTAGCTGTTGGAGTTTATCCAGTGGCGCAGCTAACGCGATAAGCATTCCGCCTGAGGACTACGGTCGCAAGACTAAAACTTAAAGAAATTGACGGGGGCTCGCACAAGCGGTGGAGCATGTGGTTTAATTCGAAGATACGCGAAAAACCTTACCAGCTCTTGACATGTAAGCAGAGTTTCTTGGTAACAAGAAATGCAGTTAGGCTGGGCTTACACAGGTGCTGCATGGCTGTCGTCAGCTCGTGCCG
ASV436	0	0	0	13	0	0	13	Proteobacteria	Alphaproteobacteria	Rhizobiales	Rhizobiaceae	Lentilitoribacter	AGGATTAGATACCCTGGTAGTCCACGCCGTAAACGATGAATGTTAGCCGTCGGGCAGTATACTGTTCGGTGGCGCAGCTAAAGCATTAAACATTCCGCCTGGGGAGTACGGTCGCAAGATTAAAACTCAAAGGAATTGACGGGGGCCCGCACAAGCGGTGGAGCATGTGGTTTAATTCGAAGCAACGCGCAGAACCTTACCAGCCCTTGACATACCAATCGCGGTTAGTGGAGACACTTTCCTTCAGTTCGGCTGGATTGGATACAGGTGCTGCATGGCTGTCGTCAGCTCGTGCCG
ASV437	0	0	0	13	0	0	13	Bacteroidetes	Bacteroidia	Cytophagales	Flammeovirgaceae	NA	AGGATTAGATACCCTGGTAGTCCACGCCGTAAACGATGGTGACTAGGTGTGTGCGACACAAAGTGCGCGCCCAAGCGAAAGTGATAAGTCACCCACCTGGGGAGTACGCCCGCAAGGGTGAAACTCAAAGGAATTGACGGGGGTCCGCACAAGCGGTGGAGCATGTGGTTTAATTCGATGATACGCGAGGAACCTTACCTGGGCTCGAACCCAACAGGACGTATTCAGAGATGGATATTTCTTCGGACTTGTTGGGAGGTGCTGCATGGCTGTCGTCAGCTCGTGCCG
ASV438	0	0	0	0	13	0	13	Proteobacteria	Alphaproteobacteria	Rickettsiales	Mitochondria	NA	AGGATTAGATACCCTGGTAGTCTACACTGTAAATTCTGAGTGCTGTAATTTAATTTTTTAATTAGATTCTTTAAGCTAACGCCATAAGCACTCCGCCTGAGAAGTACTGTCGCAAGATTGGAACTCAAAGGAATTGACGGGGGCCTACTACTAGTGGTGGAGCATGTGGTTTAATGCGATAATCCGCGCAAAACCTTACCAATTTTTGACATAAAATTTTTCATAAAATCAGATAAGATGTTATAGTGCAAGATTTTACAGGTGTTGCACGACTGTCGTCAGCTCGTGCCG
ASV439	0	0	0	0	13	0	13	Bacteroidetes	Bacteroidia	Flavobacteriales	Flavobacteriaceae	Kordia	AGGATTAGATACCCTGGTAGTCCACGCTGTAAACGATGGTTACTAGCTGTTTGGGAGCAATCCTGAGTGGCTAAGCGAAAGTGATAAGTAACCCACCTGGGGAGTACGATCGCAAGATTGAAACTCAAAGGAATTGACGGGGGCCCGCACAAGCGGTGGAGCATGTGGTTTAATTCGATGATACGCGAGGAACCTTACCAGGGCTTAAATGTGGATTGACAGGGGCAGAGACGCCTTTTTCTTCGGACAATTCACAAGGTGCTGCATGGTTGTCGTCAGCTCGTGCCG
ASV440	0	0	0	0	0	13	13	Proteobacteria	Gammaproteobacteria	NA	NA	NA	AGGATTAGATACCCTGGTAGTCCACGCCGTAAACGATGTCTACTAGTTGTCGGTTGTCTTGTACGACGGGTAACGCAGCTAACGCGATAAGTAGACCGCCTGGGGAGTACGGCCGCAAGGTTAAAACTCAAATGAATTGACAGGTGCTGCATGGCTGTCGTCAGCTCGTGCCGCTGTCTCTTATACACATCTCCGAGCCCACGAGACATGCGCAGATCTCGTATGCCGTCTTCTGCTTGA
ASV441	0	0	0	0	0	13	13	Actinobacteria	Actinobacteria	Propionibacteriales	Propionibacteriaceae	Cutibacterium	AGGATTAGATACCCTGGTAGTCCACGCTGTAAACGGTGGGTACTAGGTGTGGGGTCCATTCCACGGGTTCCGTGCCGTAGCTAACGCTTTAAGTACCCCGCCTGGGGAGTACGGCCGCAAGGCTAAAACTCAAAGGAATTGACGGGGCCCCGCACAAGCGGCGGAGCATGCGGATTAATTCGATGCAACGCGTAGAACCTTACCTGGGTTTGACATGGATCGGGAGTGCTCAGAGATGGGTGTGCCTCTTTTGGGGTCGGTTCACAGGTGGTGCATGGCTGTCGTCAGCTCGTGCCG
ASV442	0	12	0	0	0	0	12	Proteobacteria	Gammaproteobacteria	Alteromonadales	Alteromonadaceae	Alteromonas	AGGATTAGATACCCTGGTAGTCCACACCGTAAACGCTGTCTACTAGCTGTGTGTGTCTTTAAGACTTGCGTAGCGAAGCTAACGCGATAAGTAGACCGCCTGGGGAGTACGGCCGCAAGGTTAAAACTCAAATGAATTGACGGGGGCCCGCACAAGCGGTGGAGCATGTGGTTTAATTCGATGCAACGCGAAGAACCTTACCTACACTTGACATGCAGAGAACTTTCTAGAGATAGATTGGTGCCTTCGGGAACTCTGACACAGGTGCTGCATGGCTGTCGTCAGCTCGTGCCG
ASV443	0	12	0	0	0	0	12	Bacteroidetes	Bacteroidia	Chitinophagales	Saprospiraceae	Portibacter	AGGATTAGATACCCTGGTAGTCCACGCCCTAAACGATGTTTACTGGATATGTGGTTTTCGGGCTGCGTATCTGAGCGAAAGCATTAAGTAAACCACCTGGGGAGTACGTCGGCAACGATGAAACTCAAAGGAATTGACGGGGGTCCGCACAAGCGGTGGAGCATGTGGTTTAATTCGACGATACGCGAGGAACCTTACCTAGGCTCGAATGTTATGCGCTACTCTGTGAAAGCAGGGGTTCCTTCGGGACGCATAGCAAGGTGCTGCATGGTTGTCGTCAGCTCGTGCCG
ASV444	0	12	0	0	0	0	12	Proteobacteria	Alphaproteobacteria	Rickettsiales	Rickettsiaceae	Candidatus_Gigarickettsia	AGGATTAGATACCCTGGTAGTCCACGCTGTAAACGATGAGTGCTAGATGTTGGGATTTATTCTCAGTTTCGTAGCTAACGCGTTAAGCACTCCGCCTGGGGACTACGATCGCAAGATTAAAACTCAAAGGAATTGACGGGGGCTCGCACAAGCGGTGGGGCATGCGGTTTAATTCGATGCTACGCGAAAAACCTTACCAACACTTGACATGGTGGTCGCGAGTTGCAGAGATGTAACTCTTCAGTTTGGCTGGACCACACACAGGTGCTGCATGGCTGTCGTCAGCTCGTGTCG
ASV445	0	12	0	0	0	0	12	Proteobacteria	Alphaproteobacteria	Rhodospirillales	Rhodospirillaceae	Roseospira	AGGATTAGATACCCTGGTAGTCCACGCCGTAAACGATGAGTGCTAGATGTCGGGGCGCATGCGTCTCGGTGTCGCAGCTAACGCATTAAGCACTCCGCCTGGGGAGTACGGCCGCAAGGTTAAAACTCAAAGGAATTGACGGGGGCCCGCACAAGCGGTGGAGCATGTGGTTTAATTCGAAGCAACGCGCAGAACCTTACCAGCTCTTGACATCCCGTGACCGCTCCAGAGATGGAGTTTTCCCTTCGGGGACGCGGAGACAGGTGCTGCATGGCTGTCGTCAGCTCGTGCCG
ASV446	0	0	12	0	0	0	12	Proteobacteria	Alphaproteobacteria	Rhizobiales	NA	NA	AGGATTAGATACCCTGGTAGTCCACGCCGTAAACGATGGATGCTAGCCGTCGGACAGTATACTGTTCGGTGGCGCAGTTAACGCATTAAGCATCCCGCCTGGGGAGTACGGTCGCAAGATTAAAACTCAAAGGAATTGACGGGGGCCCGCACAAGCGGTGGAGCATGTGGTTTAATTCGAAGCAACGCGAAGAACCTTACCAGCTCTTGACATACCAATCGCGATTAGTGGAGACACTTTTCTTCAGTTCGGCTGGATTGGATACAGGTGCTGCACGGCTGTCGTCAGCTCGTGCTG
ASV447	0	0	0	12	0	0	12	Proteobacteria	Deltaproteobacteria	Bdellovibrionales	Bdellovibrionaceae	OM27_clade	AGGATTAGATACCCTGGTAGTCCACGCCGTAAACGATGAATGCTCGGTGTTGGGAACGTCCGTTCTCAGTGCCAAAGTTAACGCATTAAGCATTCCGCCTGGGGAGTACGGTCGCAAGACTAAAACTCAAAGGAATTGACGGGGGCCCGCACAAGCGGTGGAGTATGTGGTTTAATTCGACGCAACGCGCAGAACCTTACCCGGCCTTGACATCCTGAGAATCTCTGGGAAAGCAGAGAGTGCCTCCTCACGGAGGAACTCAGTGACAGGTGCTGCATGGCTGTCGTCAGCTCGTGCCG
ASV448	0	0	0	12	0	0	12	Bacteroidetes	Bacteroidia	NA	NA	NA	AGGATTAGATACCCTGGTAGTCCACGCTGTAAACGATGATCACTAGATGCTTGTGTCCTAGACATGAGTGTCCAAGCGAAAGCGATAAGTGATCCACCTGGGGAGTACGTTCGCAAGAATGAAACTCAAAGGAATTGACGGGGGCCCGCACAAGCGGTGGAGCATGTGGTTTAATTCGATGATACGCGAGGAACCTTACCTGGGCTACAATGCCTCTGCTACCTCCTGAAAGGGAGGGTTTCTTCGGAACAGAGTGCAAGGTGCTGCATGGTTGTCGTCAGCTCGTGCCG
ASV449	0	0	0	12	0	0	12	Proteobacteria	Alphaproteobacteria	NA	NA	NA	AGGATTAGATACCCTGGTAGTCCACGCCGTAAACGATGTGAACTAGCTGTCGGGCCCTTGAGGTTCGGTGGCGCAGCTAACGCACTAAGTTCACCGCCTGGGAAGTACGGCCGCAAGGTTAAAACTCAAAGGAATTGACGGGGACCCGCACAAGCGGTGGAGCATGTGGTTTAATTCGAAGCAACGCGAAGAACCTTACCAACCCTTGACATCCCGATCGCGGATTACAGAGATGTTTTCCTTCAGTTAGGCTGGATCGGTGACAGGTGCTGCACGGCTGTCGTCAGCTCGTGCCG
ASV450	0	0	0	12	0	0	12	Chlamydiae	Chlamydiae	Chlamydiales	Simkaniaceae	NA	AGGATTAGATACCCTGGTAGTCCTTGCCGTAAACGATGCATACTTGGTGTAGTTGGACTCAACCCCGACTGTGCCGTAGCTAACGCGTTAAGTATGCCACCTGGGGAGTACGCCCGCAAGAGTGAAACTCTATCTCTAGAGGACCGCTCTAGAGATAGAGTTTCCCGCAAGGGCCTTTACACAGGTGCTGCATGGCTGTCGTCAGCTCGTGCCGCTGTCTCTTATACACATCTCCGAGCC
ASV451	0	0	0	12	0	0	12	Bacteroidetes	Bacteroidia	Flavobacteriales	Flavobacteriaceae	Tenacibaculum	AGGATTAGATACCCTGGTAGTCCACGCCGTAAACGATGGACACTAGTTGTTGGAATTATTCAGTGACTAAGCGAAAGTGATAAGTGTCCCACCTGGGGAGTACGATCGCAAGATTGAAACTCAAAGGAATTGACGGGGGCCCGCACAAGCGGTGGAGCATGTGGTTTAATTCGATGATACGCGAGGAACCTTACCAGGGCTTAAATGTGGTTTGACAGACTGAGAGATCGGTTTTTCTTCGGACAAATCACAAGGTGCTGCATGGTTGTCGTCAGCTCGTGCTG
ASV452	0	11	0	0	0	0	11	Planctomycetes	Pla3_lineage	NA	NA	NA	AGGATTAGATACCCTGGTAGTCCTGGCCCTAAACGATGGGCACTAAGTAGAGGTAGTTCCGATACTTTCTCTGCTGCAGCAAATGTGTTAAGTGCCCCGCCTGGGGAGTATGGTCGCAAGGCTAAAACTCAAAGGAATTGACGGGGGCTCACACAAGCGGTGGAGCATGTTGTTCAATTCGAAACAACGCGAAGAACCTTACCTGGGTTTGACATGCTTAGGACTGCCTATGAAAGTAGGTTTCTCTTCGGAGCCTTTGCACAGGTGTTGCATGGCTGTCGTCAGCTCGTGCCG
ASV453	0	11	0	0	0	0	11	Proteobacteria	Deltaproteobacteria	NB1-j	NA	NA	AGGATTAGATACCCTGGTAGTCCACGCCGTAAACGGTGAGAGCTCGTCGTAGTGGGTATTGACCCCTGCTGTGACCAAGTTAACGCATGAAGCTCTCCGCCTGGGAAGTACGGTCGCAAGACTAAAACTCAAAGAAATTGACGGGGGCCCGCACAAGCGGTGGAGCATGTTGTTTAATTCGAAGCAACGCGCAGAACCTTACCTGGATTTGACATCTCGGGAATCTTCCTGAAAAGGAAGAGTGCCTTCGGGAACCCGATGACAGGTGCTGCATGGCTGTCGTCAGCTCGTGCCG
ASV454	0	11	0	0	0	0	11	Acidobacteria	Subgroup_22	NA	NA	NA	AGGATTAGATACCCTGGTAGTCCACGCTGTAAACGTTGGGCACTTGGTGTTGCGGGTATCGACCCCTGCAGTGCCGAAGCTAACGCATTAAGTGCCCCGCCTGGGGAGTACGGTCGCAAGGCTGAAACTCAAAGGAATTGACGGGGGCCCGCACAAGCGGTGGAGCATGTGGTTTAATTCGACGACGCGAAGAACCTTACCTGGGTTTAAATTGCGGTGGACCGCTCTAGAGATAGAGCTTCCCTTCGGGGCTGCCGTGAAGGTGCTGCATGGCTGTCGTCAGCTCGTGCCG
ASV455	0	0	11	0	0	0	11	Bacteroidetes	Bacteroidia	Cytophagales	Cyclobacteriaceae	Reichenbachiella	AGGATTAGATACCCTGGTAGTCCATGCCGTAAACGATGATTACTCGATGTATGCGATATACAGTATGCGTCCAAGCGAAAGCGTTAAGTAATCCACCTGGGGAGTACGCCCGCAAGGGTGAAACTCAAAGGAATTGACGGGGGTCCGCACAAGCGGTGGAGCATGTGGTTTAATTCGATGATACGCGAGGAACCTTACCTGGGCTAGAATGTGAGCGCAAAGACCAGAGATGGTCTGTTCTTCGGACGTGAAACAAGGTGCTGCATGGCTGTCGTCAGCTCGTGCCG
ASV456	0	0	11	0	0	0	11	Firmicutes	Bacilli	Bacillales	Staphylococcaceae	Staphylococcus	AGGATTAGATACCCTGGTAGTCCACGCCGTAAACGATGAGTGCTAAGTGTTAGGGGGTTTCCGCCCCTTAGTGCTGCAGCTAACGCATTAAGCACTCCGCCTGGGGAGTACGACCGCAAGGTTGAAACTCAAAGGAATTGACGGGGACCCGCACAAGCGGTGGAGCATGTGGTTTAATTCGAAGCAACGCGAAGAACCTTACCAAATCTTGACATCCTCTGACCCCTCTAGAGATAGAGTTTTCCCCTTCGGGGGACAGAGTGACAGGTGGTGCATGGTTGTCGTCAGCTCGTGCCG
ASV457	0	0	11	0	0	0	11	Proteobacteria	Alphaproteobacteria	Rickettsiales	SM2D12	NA	AGGATTAGATACCCTGGTAGTCCACGCCGTAAACGATGGGTGCTAGTTATCGGGACTTTATGTTTCGGTGACGCAGCTAACGCGTTAAGCACCCCGCCTGGGGAGTACGGTCGCAAGATTAAAACTCAAAGGAATTGACGGGGACCCGCACAAGCGGTGGAGCATGTGGTTTAATTCGATGCAACGCGAAGAACCTTACCACCATTTGACATCCTGATCGCGGAGAAGATAGGTCTTCTCTTTCAGTTCGGCTGGATCAGTGACAGGTGTTGCATGGCTGTCGTCAGCTCGTGCCG
ASV458	0	0	11	0	0	0	11	Proteobacteria	Alphaproteobacteria	Rhodobacterales	Rhodobacteraceae	NA	AGGATTAGATACCCTGGTAGTCCACGCCGTAAACGATGAATGCTAGTCGTCAGGGGGCATGCCCTTTGGTGACGCAGTTAACGCATTAAGCATTCCGCCTGGGGAGTACGGCCGCAAGGTTAAAACTCAAAGGAATTGACGGGGGCCCGCACAAGCAGTGGAGCATGTGGTTTAATTCGAAGCAACGCGCAGAACCTTACCACCACTTGACATCACCATCGCGACTTCCCGAGAGGGATTTCTTCAGTTCGGCTGGATGGATGACAGGTGCTGCATGGCTGTCGTCAGCTCGTGCCG
ASV459	0	0	11	0	0	0	11	Bacteroidetes	Rhodothermia	Balneolales	Balneolaceae	Balneola	AGGATTAGATACCCTGGTAGTCCACGCCGTAAACGATGCATACTAGGTGTTGGCCCTTTTGGGTCAGTGCTGCAGTTAACGCATTAAGTATGCCACCTGGGGAGTACGTCGGCAACGATGAAACTCAAAGGAATTGACGGGGGCCCGCACAAGCGGTGGAGCATGTGGCTTAATTCGATGCAACGCGAGGAACCTTACCTGGGCTAAATTTGCCGTGCTACCTCTGGAAACAGAGGGTCCCTTCGGGGCGCGGTAGAAGGTGTTGCATGGCTGTCGTCAGCTCGTGCCG
ASV460	0	0	0	11	0	0	11	Proteobacteria	Gammaproteobacteria	Francisellales	Francisellaceae	Allofrancisella	AGGATTAGATACCCTGGTAGTCCACGCTGTAAACGATGAGTACTAGCTGTTGGATTCGGTGTAAAGGGTCTAGTGGCGAAGCTAACGCGATAAGTACTCCGCCTGGGGACTACGGCCGCAAGGCTAAAACTCAAAGGAATTGACGGGGACCCGCACAAGCGGTGGAGCATGTGGTTTAATTCGATGCAACGCGAAGAACCTTACCTGGTCTTGACATCCTAGAAAGAATCCAGAGATGGATTTGTGCCTTTACGGAATCTAGTGACAGGTGCTGCACGGCTGTCGTCAGCTCGTGCCG
ASV461	0	0	0	11	0	0	11	Bacteroidetes	Bacteroidia	Flavobacteriales	Flavobacteriaceae	Kordia	AGGATTAGATACCCTGGTAGTCCACGCTGTAAACGATGGTTACTAGCTGTTTGGGAGCAATCCTGAGTGGCTAAGCGAAAGTGATAAGTAACCCACCTGGGGAGTACGATCGCAAGATTGAAACTCAAAGGAATTGACGGGGGCCCGCACAAGCGGTGGAGCATGTGGTTTAATTCGATGATACGCGAGGAACCTTACCAGGGCTTAAATGTGGATTGACAGGGGCAGAGACGCCTTTTTTCTTCGGACAATTCACAAGGTGCTGCATGGTTGTCGTCAGCTCGTGCCG
ASV462	0	0	0	11	0	0	11	Proteobacteria	Alphaproteobacteria	Rhizobiales	Stappiaceae	Labrenzia	AGGATTAGATACCCTGGTAGTCCACGCCGTAAACGATGGAAGCTAGCCGTCAGGTAGCATGCTATTTGGTGGCGCAGCTAACGCATTAAGCTTCCCGCCTGGGGAGTACGGTCGCAAGATTAAAACTCAAAGGAATTGACGGGGGCCCGCACAAGCGGTGGAGCATGTGGTTTAATTCGAAGCAACGCGCAGAACCTTACCAGCCCTTGACATTTGGTGCTACACGGAGAGATCCGTGGTTCCCTTCGGGGACGCCAGGACAGGTGCTGCATGGCTGTCGTCAGCTCGTGCCG
ASV463	0	0	0	0	11	0	11	Proteobacteria	Gammaproteobacteria	NA	NA	NA	AGGATTAGATACCCTGGTAGTCCACGCCGTAAACGATGTCTACTAGTTGTCGGTTGTCTTGTACGACGGGTAACGCAGCTAACGCGATAAGTAGACCGCCTGGGGAGTACGGCCGCAAGGTTAAAACTCAAATGAATTGACAGGTGCTGCATGGCTGTCGTCAGCTCGTGCCGCTGTCTCTTATACACATCTCCGAGCCCACGAGACTACGCTGCATCTCGTATGCCGTCTTCTGCTTGA
ASV464	0	0	0	0	0	11	11	Proteobacteria	Alphaproteobacteria	Rhizobiales	Devosiaceae	Pelagibacterium	AGGATTAGATACCCTGGTAGTCCACGCCGTAAACGATGAGAGCTAGTCGTTGGGGAGTTTACTCTTCAGTGACGCAGCTAACGCATTAAGCTCTCCGCCTGGGGAGTACGGTCGCAAGATTAAAACTCAAAGGAATTGACGGGGGCCCGCACAAGCGGTGGAGCATGTGGTTTAATTCGAAGCAACGCGAAGAACCTTACCAGCCCTTGACATCCCGGTCGCGCTTTCCAGAGATGGATTGCTTCAGTTCGGCTGGACCGGTGACAGGTGCTGCATGGCTGTCGTCAGCTCGTGCCG
ASV465	0	10	0	0	0	0	10	Proteobacteria	Alphaproteobacteria	NA	NA	NA	AGGATTAGATACCCTGGTAGTCCACGCCGTAAACGATGTATGCTAGCTGTCGGGAACTTAGTTTTCGGTGGCGCAGTTAACGCATTAAGCATACCGCCTGGGGAGTACGGCCGCAAGGTTAAAACTCAAAGGAATTGACGGGGACCCGCACAAGCGGTGGAGCATGTGGTTTAATTCGAAGCAACGCGCAGAACCTTACCAACCCTTGACATACTAGTCGCAGATCTCGTAGTGAGATCCTTCAGTTCGGCTGGACTAGATACAGGTGCTGCATGGCTGTCGTCAGCTCGTGCCG
ASV466	0	10	0	0	0	0	10	Planctomycetes	Phycisphaerae	Phycisphaerales	Phycisphaeraceae	SM1A02	AGGATTAGATACCCTGGTAGTCCACGCCGTAAACGATGCACACTAGGTCGGGGCGTCTCTGACGTCGTCTCGGCCGAAGGAAAACTATTAAGTGTGCCGCCTGGGGAGTACGGTCGCAAGGCTAAAACTCAAAGGAATTGACGGGGGCTCACACAAGCGGTGGAGCATGTTGCTTAATTCGAGGCAACGCGAAGAACCTTATCCTAGGCTTGAAATGTATGGATTAGCTGTTGGAAACATCAGTGACGCCCTTGGGTGGAACATACACAGGTGCTGCATGGCCGTCGTCAGCTCGTGCCG
ASV467	0	10	0	0	0	0	10	Verrucomicrobia	Verrucomicrobiae	Opitutales	Puniceicoccaceae	NA	AGGATTAGATACCCTGGTAGTCCACGCAGTAAACGTTGTACACTAAGTTTTGGAAGATTCGACCCTTTCAGGGCTCAAGCTAACGTGATAAGTGTACCGCCTGAGGACTACGGCCGCAAGGCTAAAACTCAAAGGAATTGACGGGGGCCCGCACAAGCGGTGGAGCATGTGGCTTAATTCGATGCAACGCGAAGAACCTTACCTAGGCTTGACATGTATTGGACAAAATGTGAAAGCATTCATCTCTTCGGAGCCGGTATACAGGTGCTGCATGGCTGTCGTCAGCTCGTGCCG
ASV468	0	0	10	0	0	0	10	Proteobacteria	Deltaproteobacteria	Bdellovibrionales	Bdellovibrionaceae	OM27_clade	AGGATTAGATACCCTGGTAGTCCACGCCGTAAACGATGAATGCTAGGTGTTGGGACAATCGCGTCTCAGTGCCAAAGTTAACGCATTAAGCATTCCGCCTGGGGAGTACGGTCGCAAGACTAAAACTCAAAGGAATTGACGGGGGCCCGCACAAGCGGTGGAGTATGTGGTTTAATTCGACGCAACGCGCAGAACCTTACCCAGCCTTGACATCCCTGGAACACGCCCGAAAAGGTGTGGTGCTCCTTCACCGGAGAATCAGGTGACAGGTGCTGCATGGCTGTCGTCAGCTCGTGCCG
ASV469	0	0	10	0	0	0	10	Proteobacteria	Gammaproteobacteria	Alteromonadales	Alteromonadaceae	NA	AGGATTAGATACCCTGGTAGTCCACACCGTAAACGCTGTCTACTAGCTGTTTGTGGATTTAATCCGTGAGTAGCGAAGCTAACGCGCTAAGTAGACCGCCTGGGGAGTACGGCCGCAAGGTTAAAACTCAAATGAATTGACGGGGGCCCGCACAAGCGGTGGAGCATGTGGTTTAATTCGATGCAACGCGAAGAACCTTACCTACACTTGACATGCAGAGAACTTTCCAGAGATGGATTGGTGCCTTCGGGAACTCTGACACAGGTGCTGCATGGCTGTCGTCAGCTCGTGCCG
ASV470	0	0	10	0	0	0	10	Bacteroidetes	Bacteroidia	Flavobacteriales	Crocinitomicaceae	Fluviicola	AGGATTAGATACCCTGGTAGTCCACGCCGTAAACGATCATTACTCGATATTAGCGATATACAGTTAGTGTCCAAGCGAAAGTGATAAGTAATGCACCTGGGGAGTACGATCGCAAGGTTGAAACTCAAAGGAATTGACGGGGGCCCGCACAAGCGGTGGAGCATGTGGTTTAATTCGATGATACGCGAGGAACCTTACCAGGGCTTAAATGTAGGAGGAATAACGTGGAAACATGTTAGCCTTCGGGCTTCCTACAAGGTGCTGCATGGCTGTCGTCAGCTCGTGCTG
ASV471	0	0	10	0	0	0	10	Firmicutes	Bacilli	Lactobacillales	Streptococcaceae	Streptococcus	AGGATTAGATACCCTGGTAGTCCACGCCGTAAACGATGAGTGCTAGGTGTTGGATCCTTTCCGGGATTCAGTGTCGCAGCTAACGCATTAAGCACTCCGCCTGGGGAGTACGACCGCAAGGTTGAAACTCAAAGGAATTGACGGGGGCCCGCACAAGCGGTGGAGCATGTGGTTTAATTCGAAGCAACGCGAAGAACCTTACCAGGTCTTGACATCCCGATGCTATTTCTAGAGATAGAAAGTTACTTCGGTACATCGGTGACAGGTGGTGCATGGTTGTCGTCAGCTCGTGCCG
ASV472	0	0	10	0	0	0	10	Proteobacteria	Alphaproteobacteria	Caulobacterales	Hyphomonadaceae	NA	AGGATTAGATACCCTGGTAGTCCACACCGTAAACGATGAGAGCTAGTTGTCAGCAAGCATGCTTGTTGGTGACGCAGCTAACGCATTAAGCTCTCCGCCTGGGGAGTACGGTCGCAAGATTAAAACTCAAAGAAATTGACGGGGGCCCGCACAAGCGGTGGAGCATGTGGTTTAATTCGAAGCAACGCGCAGAACCTTACCCACCTTTGACATCCTGTGACCGCTCCAGAGATGGAGTTTTCTTCGGACACAGTGACAGGTGCTGCATGGCTGTCGTCAGCTCGTGTCG
ASV473	0	0	10	0	0	0	10	Proteobacteria	Alphaproteobacteria	Rhizobiales	NA	NA	AGGATTAGATACCCTGGTAGTCCACGCCGTAAACGATGGAAGCTAGCCGTTGGACAGCATGCTGTTCGGTGGCGCAGCTAACGCATTAAGCTTCCCGCCTGGGAAGTACGGTCGCAAGATTAAAACTCAAAGGAATTGACGGGGGCCCGCACAAGCGGTGGAGCATGTGGTTTAATTCGAGGCAACGCGAAGAACCTTACCAGCTCTTGACATCCTGATCGCGGATAGTGGAGACACTTTCCTTCAGTTCGGCTGGATCAGTGACAGGTGCTGCATGGTTGTCGTCAGCTCGTGCCG
ASV474	0	0	0	10	0	0	10	Bacteroidetes	Bacteroidia	Cytophagales	Microscillaceae	Microscilla	AGGATTAGATACCCTGGTAGTCCACGCCGTAAACGATGATAACTCGCTGCTGGCGATACACAGTCAGTGGCTAAGGGAAACCGTTAAGTTATCCACCTGGGGAGTACGACCGCAAGGTTGAAACTCAAAGGAATTGACGGGGGTCCGCACAAGCGGTGGAGCATGTGGTTTAATTCGATGATACGCGAGGAACCTTACCTGGGCTAGAATGCCTTTGACAGCATTAGAAATGATGTTTTCCTTCGGGACAAAGTGCAAGGTGCTACATGGCTGTCGTCAGCTCGTGCCG
ASV475	0	0	0	10	0	0	10	Bacteroidetes	Bacteroidia	Chitinophagales	Saprospiraceae	Portibacter	AGGATTAGATACCCTGGTAGTCCACGCCCTAAACGATGTTTACTGGATATGTGGTTTTCGGACTGCGTATCTGAGCGAAAGCATTAAGTAAACCACCTGGGGAGTACGTCGGCAACGATGAAACTCAAAGGAATTGACGGGGGTCCGCACAAACGGTGGAGCATGTGGTTTAATTCGATACGCGAGGAACCTTACCTAGGCTCGAATGTTATGCGCTACTCTGTGAAAGCAGGGGTTCCTTCGGGACGCATAGCAAGGTGCTGCATGGTTGTCGTCAGCTCGTGCCG
ASV476	0	0	0	10	0	0	10	Proteobacteria	Gammaproteobacteria	Oceanospirillales	Pseudohongiellaceae	Pseudohongiella	AGGATTAGATACCCTGGTAGTCCACGCCGTAAACGATGTCAACTAGCCGTTGGAGATCTTAGTATCTTTAGTGGCGTAGCTAACGCGCTAAGTTGACCGCCTGGGGAGTACGGTCGCAAGATTAAAACTCAAATGAATTGACGGGGGCCCGCACAAGCGGTGGAGCATGTGGTTTAATTCGACGCAACGCGAAGAACCTTACCTGGTCTTGACATCCTACGAACTTTCCAGAGATGGATTGGTGCCTTCGGGAACGTAGTGACAGGTGCTGCATGGCTGTCGTCAGCTCGTGCCG
ASV477	0	0	0	10	0	0	10	Acidobacteria	Holophagae	Acanthopleuribacterales	Acanthopleuribacteraceae	Acanthopleuribacter	AGGATTAGATACCCTGGTAGTCCACGCCCTAAACGATGAATACTTTGTGCCGCGGGTATCGACCCCTGCGGTGCAGGAGCTAACGCATTAAGTATTCCGCCTGGGGAGTACGGTCGCAAGGCTGAAACTCAAAGGAATTGACGGGGGCCCGCACAAGCGGTGGAGCATGTGGTTTAATTCGAAGCAACGCGCAGAACCTTACCCGGGCTTGAACTGCATTTGAAGGAAGCAGAGATGTTTTCGGCTCTTCGGAGACAGATGTAGAGGTGCTGCATGGCTGTCGTCAGCTCGTGCCG
ASV478	0	0	0	10	0	0	10	Proteobacteria	Alphaproteobacteria	Caulobacterales	Parvularculaceae	NA	AGGATTAGATACCCTGGTAGTCCACGCCGTAAACGATGAGGGCTAGTTGTCGGCAAGCATGCTTGTCGGTGACGCAGCTAACGCATTAAGCCCTCCGCCTGGGGAGTACGGTCGCAAGATTAAAACTCAAAGGAATTGACGGGGGCCCGCACAAGCGGTGGAGCATGTGGTTTAATTCGAAGCAACGCGAAGAACCTTACCAGCCCTTGACATCCCGATCGCGGAGACCAGAGATGGACTCTTTCAATTCGGTTGGATCGGAGACAGGTGTTGCATGGCTGTCGTCAGCTCGTGCCG
ASV479	0	0	0	10	0	0	10	Proteobacteria	Gammaproteobacteria	NA	NA	NA	AGGATTAGATACCCTGGTAGTCCACGCTGTAAACGATGAGAACTAGACGTTGGGCGGATAACCGTTCGGTGTCGCAGCTAACGCATTAAGTTCTCCGCCTGGGGAGTACGGCCGCAAGGTTGAAACTCAAAGGAATTGACGGGGGCCCGCACAAGCGGTGGAGCATGTGGTTTAATTCGATGCAACGCGAAGAACCTTACCTGCCCTTGACATCCTGGGAATTTTGCAGAGATGCAAAAGTGCCTTCGGGAACCCAGTGACAGGTGCTGCATGGCTGTCGTCAGCTCGTGCCG
ASV480	0	0	0	0	10	0	10	Chlamydiae	Chlamydiae	Chlamydiales	Simkaniaceae	Candidatus_Fritschea	AGGATTAGATACCCTGGTAGTCCTTGCCGTAAACGATGCATACTTGGTGTAGTTGGACTCAACCCCGACTGTGCCGTAGCTAACGCGTTAAGTATGCCACCTGGGGAGTACGCCCGCAAGGGTGAAACTCAAAAGAATTGACGGGGGCCCGCACAAGCAGTGGAGCATGTGGTTTAATTCGATGCAACGCGAAGAACCTTACCCAGGCTTGACATGTTTAGGACCGCACTAGAGATAGTGTTTCCCGCAAGGGCCTTTACACAGGTGCTGCATGGCTGTCGTCAGCTCGTGCCG
ASV481	0	0	0	0	10	0	10	Bacteroidetes	Bacteroidia	Cytophagales	Cyclobacteriaceae	Fabibacter	AGGATTAGATACCCTGGTAGTCCATGCCGTAAACGATGATTACTCGATGTTGGCGATACACAGTCAGCGTCCAAGCGAAAGCGTTAAGTAATCCACCTGGGGAGTACGCTCGCAAGAGTGAAACTCAAAGGAATTGACGGGGGTCCGCACAAGCGGTGGAGCATGTGGTTTAATTCGATGATACGCGAGGAACCTTACCTGGGCTCGAATTGCTAATGAATTATTCAGAGATGAATAAGTCTTCGGACATTAGTGAAGGTGCTGCATGGCCGTCGTCAGCTCGTGCCG
ASV482	0	0	0	0	10	0	10	Proteobacteria	Gammaproteobacteria	Alteromonadales	Alteromonadaceae	NA	AGGATTAGATACCCTGGTAGTCCACACTGTAAACGCTGTCTACTAGCTGTTTGTGTGATTTATCACGTGGGTAGCGCAGCTAACGCGATAAGTAGACCGCCTGGGGAGTACGGCCGCAAGGTTAAAACTCAAATGAATTGACGGGGGCCCGCACAAGCGGTGGAGCATGTGGTTTAATTCGATGCAACGCGAAGAACCTTACCATCCCTTGACATACTGAGAACTTAGCAGAGATGCTTTGGTGCCTTCGGGAACTCAGATACAGGTGCTGCATGGCTGTCGTCAGCTCGTGCCG
