# Supplementary material for: Coral holobiont cues prime Endozoicomonas for a symbiotic lifestyle
Source: ISME J. 2022 Apr 20;16(8):1883–95. doi: 10.1038/s41396-022-01226-7 (PMC9296628; doi:10.1038/s41396-022-01226-7)
Supplement: Supplementary file 3 — Supplementary Table S2 [file 41396_2022_1226_MOESM3_ESM.xlsx]

## Sheet: Sheet1
Supplementary Table S2.
	16S rRNA		Endozoicomonas marisrubri 6c
samples	Ct	gene copies	Ct	gene copies	% of E. marisrubri 6c of total 16S rRNA gene copies
Ahum 1	24.8267	7.44429058151349 x 10^29	32.0367	1.94304746070921 x 10^28	2.61012
Ahum 2	29.43	5.81119250372449 x 10^28	NA	NA	NA
Ahum 3	26.8933	2.3691092493716 x 10^29	38.6567	1.91299061128131 x 10^26	0.0807473
Ahum 4	28.5967	9.22071392404967 x 10^28	NA	NA	NA
Ahum 5	29.4467	5.75778278061261 x 10^28	37.45	4.44118448127776 x 10^26	0.771336
Ahum 6	25.7733	4.40611804701337 x 10^29	34.3767	3.7943863174939 x 10^27	0.861163
