# Supplementary material for: Coral holobiont cues prime Endozoicomonas for a symbiotic lifestyle
Source: ISME J. 2022 Apr 20;16(8):1883–95. doi: 10.1038/s41396-022-01226-7 (PMC9296628; doi:10.1038/s41396-022-01226-7)
Supplement: Supplementary file 4 — Supplementary Table S3 [file 41396_2022_1226_MOESM4_ESM.xlsx]

## Sheet: Sheet1
Supplementary Table S3.
RAST Subsystem Category	Subsystem Feature Counts	Fraction of annotated features [%]	Higher Level Category
Cofactors, Vitamins, Prosthetic Groups, Pigments	293	8.13	Cofactors, vitamins, prosthetic groups, pigments
Cell Wall and Capsule	173	4.8	Cellular structural components and metabolism
Virulence, Disease, and Defense	93	2.58	Stress response, virulence, disease, defense
Potassium metabolism	24	0.67	Metabolism and elemental cycling
Photosynthesis	0	0	Metabolism and elemental cycling
Miscellaneous	38	1.05	Miscellaneous
Phages, Prophages, Transposable elements, Plasmids	2	0.06	Phages, prophages, transposons, plasmids
Membrane Transport	162	4.49	Cellular structural components and processes
Iron acquisition and metabolism	50	1.39	Metabolism and elemental cycling
RNA Metabolism	220	6.1	Nucleotide, nucleoside, nucleic acid metabolic processes
Nucleosides and Nucleotides	108	3	Nucleotide, nucleoside, nucleic acid metabolic processes
Protein Metabolism	288	7.99	Metabolism and elemental cycling
Cell Division and Cell Cycle	69	1.91	Cellular structural components and processes
Motility and Chemotaxis	97	2.69	Regulation, cell signaling, chemotaxis, motility
Regulation and Cell signaling	115	3.19	Regulation, cell signaling, chemotaxis, motility
Secondary Metabolism	4	0.11	Metabolism and elemental cycling
DNA Metabolism	169	4.69	Nucleotide, nucleoside, nucleic acid metabolic processes
Fatty Acids, Lipids, and Isoprenoids	103	2.86	Metabolism and elemental cycling
Nitrogen Metabolism	36	1	Metabolism and elemental cycling
Dormancy and Sporulation	3	0.08	Regulation, cell signaling, chemotaxis, motility
Respiration	121	3.36	Metabolism and elemental cycling
Stress Response	164	4.55	Stress response, virulence, disease, defense
Metabolism and Aromatic Compounds	17	0.47	Metabolism and elemental cycling
Amino Acids and Derivatives	501	13.9	Metabolism and elemental cycling
Sulfur Metabolism	15	0.42	Metabolism and elemental cycling
Phosphorus Metabolism	99	2.75	Metabolism and elemental cycling
Carbohydrates	641	17.78	Metabolism and elemental cycling
