# Supplementary material for: Coral holobiont cues prime Endozoicomonas for a symbiotic lifestyle
Source: ISME J. 2022 Apr 20;16(8):1883–95. doi: 10.1038/s41396-022-01226-7 (PMC9296628; doi:10.1038/s41396-022-01226-7)
Supplement: Supplementary file 5 — Supplementary Table S4 [file 41396_2022_1226_MOESM5_ESM.xlsx]

## Sheet: Sheet1
Supplementary Table S4.
Subject strain	isolate source	dDDH (d4, in %)	Model C.I. (d4, in %)	Dist.	G+C cont.diff. (%)	Deposit	Authority	Bioproject accession	Assembly accession
E. 'humilis'*	scleractinian coral (Acropora humilis)	35.1	[32.6 - 37.6]		1.63		Neave et al. 2017	PRJNA323666	305899
E. numazuensis DSM 25634	sponge (related to Haliclona)	28.6	[26.2 - 31.1]	0.15	1.45	DSM 25634	Nishijima et al. 2013	PRJNA224116	GCA_000722635
E. arenosclerae ab112	sponge (Arenosclera brasiliensis)	28.1	[25.8 - 30.6]		0.63	ab112	Appolinario et al. 2016	PRJNA279233	GCA_001562015
E. atrinae WP70	pen shell (Atrina pectinata)	25.3	[23.0 - 27.8]	0.17	0.53	WP70	Hyun et al. 2014	PRJNA292506	GCA_001647025
E. elysicola DSM 22380	sea slug (Elysia ornata)	25.2	[22.9 - 27.7]	0.17	1.76	DSM 22380	Kurahashi and Yokota 2007	PRJNA169813	GCA_000373945
E. 'pistillata'_A*	scleractinian coral (Stylophora pistillata)	25.2	[22.9 - 27.7]		2.1		Neave et al. 2017	PRJNA323666	6.66667e+06
E. montiporae CL-33	scleractinian coral (Montipora aequituberculata)	24.8	[22.5 - 27.3]	0.18	0.01	CL-33	Yang et al. 2010	PRJNA66389	GCA_001583435
E. ascidiicola AVMART05	tunicate (Ascidiella sp.)	24.4	[22.1 - 26.9]	0.18	1.77	AVMART05	Schreiber et al. 2016	PRJNA291958	GCA_001646945
E. acroporae Acr-14	scleractinian coral (Acropora sp.)	23.5	[21.2 - 26.0]	0.19	0.69	Acr-14	Sheu et al. 2017	PRJNA224116	GCA_002864045.1
E. 'pistillata'_B*	scleractinian coral (Stylophora pistillata)	23.3	[21.0 - 25.8]		2.91		Neave et al. 2017	PRJNA323666	6.66667e+06
E. 'verrucosa'*	scleractinian coral (Pocillopora verrucosa)	21.7	[19.4 - 24.1]		5.98		Neave et al. 2017	PRJNA323666	305900
