# Supplementary material for: Coral holobiont cues prime Endozoicomonas for a symbiotic lifestyle
Source: ISME J. 2022 Apr 20;16(8):1883–95. doi: 10.1038/s41396-022-01226-7 (PMC9296628; doi:10.1038/s41396-022-01226-7)
Supplement: Supplementary file 6 — Supplementary Table S5 [file 41396_2022_1226_MOESM6_ESM.xlsx]

## Sheet: Sheet1
Supplementary Table S5.
a) ANI values
SeqA	SeqB	ANI	SD	N	Omega	Frx
E.marisrubri 6c	E.marisrubri 6c	100	0	10673	10737	99.4
	E.'humilis'*	85.31	3.33	494	801	61.67
	E.numazuensis_DMS_25634	81.29	3.52	1183	10737	11.02
	E.arenosclerae_ab112	80.86	4.01	1145	10737	10.66
	E.atrinae_WP70	78.27	5.18	186	10737	1.73
	E.acroporae_Acr-14	78.2	6.09	316	10737	2.94
	E.elysicola_DSM_22380	77.68	5.11	194	7211	2.69
	E.montiporae_CL-33	77.31	4.51	373	6477	5.76
	E.sp._AB1_5	76.85	3.99	182	10737	1.7
	E.ascidiicola_AVMART05	76.63	4.54	212	10737	1.97
	E.'pistillata'_B	76.56	3.76	103	3116	3.31
	E.'verrucosa'	75.54	4.37	89	3096	2.87
	E.'pistillata'_A	75.34	4.18	60	3070	1.95
b) AAI values
SeqA	SeqB	AAI	SD	N	Omega	Frx
E.marisrubri 6c	E.marisrubri 6c	100	0	7142	7226	98.84
	E.'humilis'*	83.03	16.2	1693	2142	79.04
	E.arenosclerae_ab112	77.81	20.15	2914	5762	50.57
	E.numazuensis_DMS_25634	66.17	20.07	2466	4139	59.58
	E.montiporae_CL-33	64.99	19.53	2290	4155	55.11
	E.acroporae_Acr-14	62.78	18.42	2530	4990	50.7
	E.elysicola_DSM_22380	62.23	19.16	2341	4149	56.42
	E.ascidiicola_AVMART05	61.8	18.35	2506	4750	52.76
	E.'verrucosa'	59.54	18.59	1927	4420	43.6
	E.'pistillata'_B	58.17	19.04	1818	3383	53.74
	E.'pistillata'_A	56.78	19.42	1690	3463	48.8
