# Supplementary material for: Coral holobiont cues prime Endozoicomonas for a symbiotic lifestyle
Source: ISME J. 2022 Apr 20;16(8):1883–95. doi: 10.1038/s41396-022-01226-7 (PMC9296628; doi:10.1038/s41396-022-01226-7)
Supplement: Supplementary file 7 — Supplementary Table S6a [file 41396_2022_1226_MOESM7_ESM.xlsx]

## Sheet: Sheet1
Supplementary Table S6a.
baseMean	log2FoldChange	lfcSE	stat	pvalue	padj	gene	seed_eggNOG_ortholog	seed_ortholog_evalue	seed_ortholog_score	best_tax_level	Preferred_name	GOs	EC	KEGG_ko	KEGG_Pathway	KEGG_Module	KEGG_Reaction	KEGG_rclass	BRITE	KEGG_TC	CAZy	BiGG_Reaction	COG	Annotation
147.824	-2.72393	0.413766	-6.58326	4.6e-11	2.46e-07	fig|6666666.314155.peg.1205	85643.Tmz1t_0479	6.7e-13	79.7	Betaproteobacteria													D	Antitoxin component of a toxin-antitoxin (TA) module
94.3737	-3.1089	0.49885	-6.23214	4.6e-10	1.23e-06	fig|6666666.314155.peg.1204	85643.Tmz1t_0480	1.5e-26	125.9	Betaproteobacteria	vapC												S	Toxic component of a toxin-antitoxin (TA) module. An RNase
3346.87	3.32837	0.555688	5.98965	2.1e-09	3.57e-06	fig|6666666.314155.peg.2234	1336233.JAEH01000064_gene2537	9.1e-97	360.1	Shewanellaceae	yeiG		3.1.2.12	ko:K01070,ko:K09795	ko00680,ko01120,ko01200,map00680,map01120,map01200		R00527	RC00167,RC00320	ko00000,ko00001,ko01000		CE1		S	Serine hydrolase involved in the detoxification of formaldehyde
333.893	-2.40136	0.403529	-5.9509	2.67e-09	3.57e-06	fig|6666666.314155.peg.6218	1137799.GZ78_21100	9.1e-19	99.4	Oceanospirillales	kynA		1.13.11.11	ko:K00453	ko00380,ko01100,map00380,map01100	M00038	R00678	RC00356	ko00000,ko00001,ko00002,ko01000				E	Heme-dependent dioxygenase that catalyzes the oxidative cleavage of the L-tryptophan (L-Trp) pyrrole ring and converts L- tryptophan to N-formyl-L-kynurenine. Catalyzes the oxidative cleavage of the indole moiety
26.4678	-3.52483	0.612959	-5.75051	8.9e-09	9.53e-06	fig|6666666.314155.peg.4472	1137799.GZ78_20865	1.5e-61	243	Oceanospirillales	fliR			ko:K02421	ko02040,map02040				ko00000,ko00001,ko02035,ko02044	3.A.6.2			N	Role in flagellar biosynthesis
48.687	-2.44943	0.434279	-5.64023	1.7e-08	1.52e-05	fig|6666666.314155.peg.5027	NA	NA	NA	NA	NA	NA	NA	NA	NA	NA	NA	NA	NA	NA	NA	NA	NA	NA
34.4228	-2.87245	0.528653	-5.43352	5.53e-08	4.23e-05	fig|6666666.314155.peg.4651	1137799.GZ78_05210	3.6e-132	477.6	Oceanospirillales	gspE			ko:K02454,ko:K02652	ko03070,ko05111,map03070,map05111	M00331			ko00000,ko00001,ko00002,ko02035,ko02044	3.A.15,3.A.15.2			NU	type II secretion system protein
280.35	-2.97847	0.553233	-5.38375	7.29e-08	4.88e-05	fig|6666666.314155.peg.1066	NA	NA	NA	NA	NA	NA	NA	NA	NA	NA	NA	NA	NA	NA	NA	NA	NA	NA
491.551	-3.42251	0.656214	-5.21554	1.83e-07	0.000109	fig|6666666.314155.peg.1096	1027273.GZ77_02670	4.6e-102	377.9	Oceanospirillales	prpE		3.1.3.16	ko:K01090,ko:K07313					ko00000,ko01000				T	Diadenosine tetraphosphatase and related serine threonine protein
26.8084	-3.83448	0.758647	-5.05437	4.32e-07	0.000231	fig|6666666.314155.peg.5526	1137799.GZ78_28575	5e-62	243.8	Oceanospirillales
15.562	-2.49745	0.505396	-4.94157	7.75e-07	0.000377	fig|6666666.314155.peg.478	1437425.CSEC_2089	2.5e-35	155.6	Bacteria	ubiE_2												Q	methyltransferase
264.471	-2.91684	0.59662	-4.88894	1.01e-06	0.000452	fig|6666666.314155.peg.4991	857087.Metme_3196	6.1e-17	93.2	Methylococcales				ko:K07746					ko00000,ko02048				K	Bacterial antitoxin of ParD toxin-antitoxin type II system and RHH
7050.08	-4.39047	0.901697	-4.86911	1.12e-06	0.000462	fig|6666666.314155.peg.1340	NA	NA	NA	NA	NA	NA	NA	NA	NA	NA	NA	NA	NA	NA	NA	NA	NA	NA
373.291	-3.68712	0.771757	-4.77757	1.77e-06	0.00059382	fig|6666666.314155.peg.2651	1137799.GZ78_09065	1.1e-23	115.2	Oceanospirillales	rseP	GO:0000988,GO:0000989,GO:0003674,GO:0003824,GO:0004175,GO:0004222,GO:0005488,GO:0005515,GO:0005575,GO:0005623,GO:0005886,GO:0005887,GO:0006355,GO:0006508,GO:0006807,GO:0008150,GO:0008152,GO:0008233,GO:0008237,GO:0009889,GO:0009891,GO:0009893,GO:0010468,GO:0010556,GO:0010557,GO:0010604,GO:0010628,GO:0016020,GO:0016021,GO:0016787,GO:0019219,GO:0019222,GO:0019538,GO:0031224,GO:0031226,GO:0031323,GO:…	3.4.21.107	ko:K04771,ko:K11749	ko01503,ko02020,ko02024,ko04112,map01503,map02020,map02024,map04112	M00728			ko00000,ko00001,ko00002,ko01000,ko01002,ko03110				M	zinc metalloprotease
257.421	-2.49746	0.520875	-4.79474	1.63e-06	0.000594	fig|6666666.314155.peg.2996	NA	NA	NA	NA	NA	NA	NA	NA	NA	NA	NA	NA	NA	NA	NA	NA	NA	NA
7.83995	-3.2456	0.678535	-4.78324	1.72e-06	0.000594	fig|6666666.314155.peg.3194	1027273.GZ77_08115	1.1e-18	99.4	Gammaproteobacteria				ko:K02456,ko:K02458,ko:K02655,ko:K12285	ko03070,ko05111,map03070,map05111	M00331			ko00000,ko00001,ko00002,ko02035,ko02044	3.A.15,3.A.15.2			NU	Type II secretion system (T2SS), protein I
23.6778	-3.36898	0.709088	-4.75115	2.02e-06	0.00063714	fig|6666666.314155.peg.4736	1097668.BYI23_B013830	1.1e-13	82.4	Burkholderiaceae													S	PIN domain
159.385	-2.65889	0.566226	-4.69581	2.66e-06	0.00079	fig|6666666.314155.peg.2607	NA	NA	NA	NA	NA	NA	NA	NA	NA	NA	NA	NA	NA	NA	NA	NA	NA	NA
45.6117	-2.76427	0.598055	-4.6221	3.8e-06	0.00102	fig|6666666.314155.peg.1822	1304880.JAGB01000002_gene1851	4.8e-22	110.9	Clostridia													S	nucleotidyltransferase substrate binding protein, HI0074 family
1411.79	1.8376	0.396816	4.63086	3.64e-06	0.00102	fig|6666666.314155.peg.6230	NA	NA	NA	NA	NA	NA	NA	NA	NA	NA	NA	NA	NA	NA	NA	NA	NA	NA
11.8976	-2.86458	0.621807	-4.60686	4.09e-06	0.00104	fig|6666666.314155.peg.2058	1137799.GZ78_22960	8.1e-101	373.2	Oceanospirillales	norM_1			ko:K03327					ko00000,ko02000	2.A.66.1			V	Na -driven multidrug efflux pump
22.2171	-2.18791	0.480716	-4.55135	5.33e-06	0.00129742	fig|6666666.314155.peg.2363	406817.XNC1_p0042	5.2e-53	214.9	Gammaproteobacteria													S	RecT family
173.073	-2.79676	0.624546	-4.47806	7.53e-06	0.00170406	fig|6666666.314155.peg.3004	1137799.GZ78_10725	4.3e-59	233.8	Proteobacteria
30.3092	-2.84546	0.635842	-4.47511	7.64e-06	0.00170406	fig|6666666.314155.peg.6871	95619.PM1_0215130	4.6e-16	90.1	Gammaproteobacteria	mqsR	GO:0003674,GO:0003824,GO:0004518,GO:0004519,GO:0004521,GO:0004540,GO:0006139,GO:0006355,GO:0006417,GO:0006725,GO:0006807,GO:0008150,GO:0008152,GO:0009889,GO:0009890,GO:0009892,GO:0009894,GO:0009987,GO:0010468,GO:0010556,GO:0010558,GO:0010605,GO:0010608,GO:0010629,GO:0016070,GO:0016787,GO:0016788,GO:0017148,GO:0019219,GO:0019222,GO:0031323,GO:0031324,GO:0031326,GO:0031327,GO:0031329,GO:0032268,GO:…		ko:K13651					ko00000,ko02048				K	Toxic component of a type II toxin-antitoxin (TA) system. Plays a significant role in the control of biofilm formation and induction of persister cells in the presence of antibiotics. An mRNA interferase which has been reported to be translation-independent. It has also been reported to be translation- dependent. Cleavage has been reported to occur on either side of G in the sequence GCU. Also re…
10.3823	-3.09926	0.694098	-4.46516	8e-06	0.00171	fig|6666666.314155.peg.1193	NA	NA	NA	NA	NA	NA	NA	NA	NA	NA	NA	NA	NA	NA	NA	NA	NA	NA
2191.42	2.99151	0.673053	4.44468	8.8e-06	0.00175	fig|6666666.314155.peg.2442	675812.VHA_001811	4.9e-300	1037.3	Vibrionales				ko:K19175					ko00000,ko02048				D	DNA helicase
23.6313	-3.11544	0.700586	-4.44691	8.71e-06	0.00174547	fig|6666666.314155.peg.2608	NA	NA	NA	NA	NA	NA	NA	NA	NA	NA	NA	NA	NA	NA	NA	NA	NA	NA
72.7506	-2.82143	0.635902	-4.43689	9.13e-06	0.00175	fig|6666666.314155.peg.3519	1122139.KB907862_gene700	4.5e-174	617.5	Gammaproteobacteria			3.6.4.12	ko:K03655	ko03440,map03440				ko00000,ko00001,ko01000,ko03400				K	transcriptional regulator
742.607	2.19455	0.497145	4.4143	1.01e-05	0.00184223	fig|6666666.314155.peg.1992	NA	NA	NA	NA	NA	NA	NA	NA	NA	NA	NA	NA	NA	NA	NA	NA	NA	NA
258.177	-2.66441	0.604127	-4.41034	1.03e-05	0.00184223	fig|6666666.314155.peg.4344	1137799.GZ78_03190	3.3e-63	247.7	Oceanospirillales	ttg2D	GO:0005575,GO:0005623,GO:0006810,GO:0006811,GO:0006820,GO:0006869,GO:0008150,GO:0009987,GO:0010876,GO:0015711,GO:0015748,GO:0015914,GO:0016043,GO:0030288,GO:0030313,GO:0031975,GO:0033036,GO:0042597,GO:0044464,GO:0051179,GO:0051234,GO:0061024,GO:0071702,GO:0071840,GO:0120009,GO:0120010		ko:K07323	ko02010,map02010	M00210			ko00000,ko00001,ko00002,ko02000	3.A.1.27.3			Q	ABC-type transport system involved in resistance to organic solvents, auxiliary component
114.469	-3.09817	0.707911	-4.37649	1.21e-05	0.00201828	fig|6666666.314155.peg.3987	1137799.GZ78_02260	2e-59	235	Oceanospirillales	frdC	GO:0000104,GO:0001539,GO:0003674,GO:0003824,GO:0005575,GO:0005622,GO:0005623,GO:0005886,GO:0006091,GO:0006113,GO:0006928,GO:0006996,GO:0008150,GO:0008152,GO:0008177,GO:0009061,GO:0009987,GO:0015980,GO:0016020,GO:0016043,GO:0016491,GO:0016627,GO:0016635,GO:0022607,GO:0030030,GO:0030031,GO:0032991,GO:0040011,GO:0044085,GO:0044237,GO:0044424,GO:0044425,GO:0044459,GO:0044464,GO:0044780,GO:0044781,GO:…		ko:K00246	ko00020,ko00190,ko00620,ko00650,ko00720,ko01100,ko01110,ko01120,ko01130,ko01200,ko02020,map00020,map00190,map00620,map00650,map00720,map01100,map01110,map01120,map01130,map01200,map02020	M00009,M00011,M00150,M00173	R02164	RC00045	ko00000,ko00001,ko00002			iYL1228.KPN_04551	C	Fumarate reductase subunit C
338.258	-2.45922	0.561549	-4.37936	1.19e-05	0.00201828	fig|6666666.314155.peg.4359	1137799.GZ78_03255	3.7e-73	281.2	Oceanospirillales	lptA	GO:0003674,GO:0005215,GO:0005488,GO:0005515,GO:0005575,GO:0005623,GO:0006810,GO:0006869,GO:0008150,GO:0009279,GO:0010876,GO:0015920,GO:0016020,GO:0017089,GO:0019867,GO:0030288,GO:0030312,GO:0030313,GO:0031975,GO:0033036,GO:0042597,GO:0042802,GO:0044462,GO:0044464,GO:0046836,GO:0051179,GO:0051234,GO:0071702,GO:0071944,GO:1901264		ko:K09774					ko00000,ko02000	1.B.42.1		iB21_1397.B21_03016,iECBD_1354.ECBD_0542,iECB_1328.ECB_03065,iECD_1391.ECD_03065	S	Involved in the assembly of lipopolysaccharide (LPS). Required for the translocation of LPS from the inner membrane to the outer membrane. May form a bridge between the inner membrane and the outer membrane, via interactions with LptC and LptD, thereby facilitating LPS transfer across the periplasm
1262.84	3.09441	0.708523	4.36741	1.26e-05	0.00204	fig|6666666.314155.peg.1748	1137799.GZ78_26315	1.3e-133	482.6	Oceanospirillales	btrR												E	Belongs to the DegT DnrJ EryC1 family
21.7598	-2.29313	0.528244	-4.34104	1.42e-05	0.00223349	fig|6666666.314155.peg.6367	1137799.GZ78_25145	0	1212.2	Oceanospirillales	acsA		6.2.1.1	ko:K01895	ko00010,ko00620,ko00640,ko00680,ko00720,ko01100,ko01110,ko01120,ko01130,ko01200,map00010,map00620,map00640,map00680,map00720,map01100,map01110,map01120,map01130,map01200	M00357	R00235,R00236,R00316,R00926,R01354	RC00004,RC00012,RC00043,RC00070,RC02746,RC02816	ko00000,ko00001,ko00002,ko01000,ko01004				I	Catalyzes the conversion of acetate into acetyl-CoA (AcCoA), an essential intermediate at the junction of anabolic and catabolic pathways. AcsA undergoes a two-step reaction. In the first half reaction, AcsA combines acetate with ATP to form acetyl-adenylate (AcAMP) intermediate. In the second half reaction, it can then transfer the acetyl group from AcAMP to the sulfhydryl group of CoA, forming …
100.498	-3.15693	0.737158	-4.28257	1.85e-05	0.00283	fig|6666666.314155.peg.1229	1137799.GZ78_18920	1.5e-176	625.5	Oceanospirillales	murG	GO:0000270,GO:0003674,GO:0003824,GO:0006022,GO:0006023,GO:0006024,GO:0006807,GO:0008150,GO:0008152,GO:0008194,GO:0008375,GO:0009058,GO:0009059,GO:0009252,GO:0009273,GO:0009987,GO:0016740,GO:0016757,GO:0016758,GO:0030203,GO:0034645,GO:0042546,GO:0043170,GO:0044036,GO:0044038,GO:0044085,GO:0044237,GO:0044249,GO:0044260,GO:0050511,GO:0070589,GO:0071554,GO:0071704,GO:0071840,GO:1901135,GO:1901137,GO:…	2.4.1.227	ko:K02563	ko00550,ko01100,ko01502,ko04112,map00550,map01100,map01502,map04112		R05032,R05662	RC00005,RC00049	ko00000,ko00001,ko01000,ko01011		GT28	iLJ478.TM0232,iSFV_1184.SFV_0083,iSF_1195.SF0087,iSFxv_1172.SFxv_0091,iS_1188.S0089	M	Cell wall formation. Catalyzes the transfer of a GlcNAc subunit on undecaprenyl-pyrophosphoryl-MurNAc-pentapeptide (lipid intermediate I) to form undecaprenyl-pyrophosphoryl-MurNAc- (pentapeptide)GlcNAc (lipid intermediate II)
56758.6	3.65302	0.856573	4.2647	2e-05	0.00287586	fig|6666666.314155.peg.1737	304371.MCP_0771	1.1e-11	77.8	Archaea													M	PFAM Glycosyl transferase, group 1
279.46	-3.18642	0.745963	-4.27155	1.94e-05	0.00287586	fig|6666666.314155.peg.2351	1027273.GZ77_15765	1.4e-37	161.8	Oceanospirillales													S	Phage derived protein Gp49-like (DUF891)
24.1593	-2.85983	0.671261	-4.26038	2.04e-05	0.00287586	fig|6666666.314155.peg.462	762903.Pedsa_1952	8.4e-08	63.5	Bacteria			1.11.1.5	ko:K00428					ko00000,ko01000				S	cellulase activity
332.674	2.43118	0.57234	4.24778	2.16e-05	0.00289	fig|6666666.314155.peg.4922	1137799.GZ78_18125	0	1348.2	Oceanospirillales	hbpA			ko:K15580	ko01501,ko02010,ko02024,map01501,map02010,map02024	M00439			ko00000,ko00001,ko00002,ko02000	3.A.1.5.1,3.A.1.5.18,3.A.1.5.19,3.A.1.5.25			E	Bacterial extracellular solute-binding proteins, family 5 Middle
32741.2	3.46367	0.814523	4.25239	2.11e-05	0.00289	fig|6666666.314155.peg.5181	1137799.GZ78_12310	1.1e-39	171	Oceanospirillales	gt4D												M	Glycosyltransferase Family 4
129.452	-2.87785	0.679988	-4.23221	2.31e-05	0.00302	fig|6666666.314155.peg.3469	1137799.GZ78_16125	0	1370.9	Oceanospirillales	smc			ko:K03529					ko00000,ko03036				D	Required for chromosome condensation and partitioning
67.5301	-3.56204	0.853671	-4.17262	3.01e-05	0.00384	fig|6666666.314155.peg.468	1137799.GZ78_03850	6.3e-225	786.6	Oceanospirillales	astB	GO:0003674,GO:0003824,GO:0006082,GO:0006520,GO:0006525,GO:0006527,GO:0006807,GO:0008150,GO:0008152,GO:0009015,GO:0009056,GO:0009063,GO:0009064,GO:0009065,GO:0009987,GO:0016054,GO:0016787,GO:0016810,GO:0016813,GO:0019752,GO:0043436,GO:0044237,GO:0044238,GO:0044248,GO:0044281,GO:0044282,GO:0046395,GO:0071704,GO:1901564,GO:1901565,GO:1901575,GO:1901605,GO:1901606	3.5.3.23	ko:K01484	ko00330,ko01100,map00330,map01100		R04189	RC00024	ko00000,ko00001,ko01000			iECH74115_1262.ECH74115_2463,iECSP_1301.ECSP_2313,iECs_1301.ECs2451,iG2583_1286.G2583_2191	E	Catalyzes the hydrolysis of N(2)-succinylarginine into N(2)-succinylornithine, ammonia and CO(2)
62.141	-1.90605	0.458024	-4.16146	3.16e-05	0.00393806	fig|6666666.314155.peg.2378	1117647.M5M_06180	5.6e-22	110.5	unclassified Gammaproteobacteria
50.8017	-1.74805	0.423499	-4.12763	3.67e-05	0.00436	fig|6666666.314155.peg.2691	1484157.PSNIH2_20905	4.3e-64	251.9	Gammaproteobacteria			3.1.12.1	ko:K07464					ko00000,ko01000,ko02048				L	phage-type endonuclease
11.1697	-2.45726	0.595057	-4.12945	3.64e-05	0.00436	fig|6666666.314155.peg.2774	NA	NA	NA	NA	NA	NA	NA	NA	NA	NA	NA	NA	NA	NA	NA	NA	NA	NA
6250.44	-2.542	0.617633	-4.11571	3.86e-05	0.00449336	fig|6666666.314155.peg.525	1137799.GZ78_05910	5.8e-42	176.4	Oceanospirillales	cspA			ko:K03704					ko00000,ko03000				K	Cold-shock'
7.06591	-3.51938	0.859436	-4.09499	4.22e-05	0.00481033	fig|6666666.314155.peg.2410	NA	NA	NA	NA	NA	NA	NA	NA	NA	NA	NA	NA	NA	NA	NA	NA	NA	NA
74932.5	3.41066	0.834958	4.08482	4.41e-05	0.00482062	fig|6666666.314155.peg.1738	269797.Mbar_A1112	1.8e-21	110.5	Euryarchaeota													S	Polysaccharide biosynthesis protein
40.5597	-3.00165	0.734459	-4.08689	4.37e-05	0.00482	fig|6666666.314155.peg.5317	1137799.GZ78_16260	1.1e-111	409.5	Oceanospirillales	recQ		3.6.4.12	ko:K03654	ko03018,map03018				ko00000,ko00001,ko01000,ko03400				F	ATP-dependent DNA helicase
14.8833	3.89335	0.955017	4.07674	4.57e-05	0.00489	fig|6666666.314155.peg.1457	1137799.GZ78_17260	2.7e-65	256.1	Oceanospirillales				ko:K07114					ko00000,ko02000	1.A.13.2.2,1.A.13.2.3			S	von Willebrand factor type A domain
5715.47	3.11097	0.766684	4.05769	4.96e-05	0.00497184	fig|6666666.314155.peg.1655	NA	NA	NA	NA	NA	NA	NA	NA	NA	NA	NA	NA	NA	NA	NA	NA	NA	NA
165.529	-2.38674	0.588144	-4.05808	4.95e-05	0.00497184	fig|6666666.314155.peg.2749	1122599.AUGR01000010_gene961	3.9e-14	83.6	Oceanospirillales			4.4.1.5	ko:K01759	ko00620,map00620		R02530	RC00004,RC00740	ko00000,ko00001,ko01000				E	Glyoxalase/Bleomycin resistance protein/Dioxygenase superfamily
83.7034	-2.2328	0.550524	-4.05577	5e-05	0.00497184	fig|6666666.314155.peg.2890	1137799.GZ78_10640	1.9e-57	228.4	Oceanospirillales													S	Protein of unknown function (DUF2721)
20.4898	-2.43059	0.599406	-4.05499	5.01e-05	0.00497	fig|6666666.314155.peg.4474	1137799.GZ78_20840	9.5e-196	689.9	Oceanospirillales	flhA			ko:K02400	ko02040,map02040				ko00000,ko00001,ko02035,ko02044	3.A.6.2,3.A.6.3			N	Required for formation of the rod structure of the flagellar apparatus. Together with FliI and FliH, may constitute the export apparatus of flagellin
10.0145	-2.77119	0.685174	-4.0445	5.24e-05	0.00508	fig|6666666.314155.peg.4263	NA	NA	NA	NA	NA	NA	NA	NA	NA	NA	NA	NA	NA	NA	NA	NA	NA	NA
91.0423	-2.41327	0.597136	-4.04141	5.31e-05	0.00508066	fig|6666666.314155.peg.4371	1137799.GZ78_03315	6.7e-12	75.5	Oceanospirillales	pmbA	GO:0005575,GO:0005622,GO:0005623,GO:0005737,GO:0005829,GO:0006508,GO:0006807,GO:0008150,GO:0008152,GO:0019538,GO:0043170,GO:0044238,GO:0044424,GO:0044444,GO:0044464,GO:0071704,GO:1901564		ko:K03592					ko00000,ko01002				S	Protease involved in proteolytic processing of the antibiotic Microcin B17 and in sensitivity to the DNA gyrase inhibitor LetD
3240.04	3.32789	0.826105	4.02842	5.62e-05	0.00526962	fig|6666666.314155.peg.1954	NA	NA	NA	NA	NA	NA	NA	NA	NA	NA	NA	NA	NA	NA	NA	NA	NA	NA
14.9086	-2.13848	0.531353	-4.02459	5.71e-05	0.00526962	fig|6666666.314155.peg.3576	NA	NA	NA	NA	NA	NA	NA	NA	NA	NA	NA	NA	NA	NA	NA	NA	NA	NA
13.73	2.99097	0.745956	4.00958	6.08e-05	0.00542	fig|6666666.314155.peg.1985	1027273.GZ77_20705	1.8e-172	612.1	Oceanospirillales	gipA			ko:K07496					ko00000				L	Probable transposase
112.271	-2.53805	0.634695	-3.99886	6.36e-05	0.00542316	fig|6666666.314155.peg.2492	1137799.GZ78_28935	7e-85	320.1	Oceanospirillales	MA20_44640			ko:K09986					ko00000				S	protein conserved in bacteria
15922.7	3.12108	0.779419	4.00437	6.22e-05	0.00542316	fig|6666666.314155.peg.3414	318161.Sden_1070	3.6e-188	664.5	Shewanellaceae			6.2.1.3	ko:K01897	ko00061,ko00071,ko01100,ko01212,ko02024,ko03320,ko04146,ko04216,ko04714,ko04920,map00061,map00071,map01100,map01212,map02024,map03320,map04146,map04216,map04714,map04920	M00086	R01280	RC00004,RC00014	ko00000,ko00001,ko00002,ko01000,ko01004,ko04147	4.C.1.1			I	PFAM AMP-dependent synthetase and ligase
481.071	2.28629	0.57197	3.99723	6.41e-05	0.00542	fig|6666666.314155.peg.539	1027273.GZ77_20705	1e-172	612.8	Oceanospirillales	gipA			ko:K07496					ko00000				L	Probable transposase
565.043	-3.24996	0.809888	-4.01285	6e-05	0.00542	fig|6666666.314155.peg.6206	NA	NA	NA	NA	NA	NA	NA	NA	NA	NA	NA	NA	NA	NA	NA	NA	NA	NA
7930.24	2.72539	0.682274	3.99456	6.48e-05	0.00542316	fig|6666666.314155.peg.6432	NA	NA	NA	NA	NA	NA	NA	NA	NA	NA	NA	NA	NA	NA	NA	NA	NA	NA
3662.04	-3.57006	0.897425	-3.97812	6.95e-05	0.00570488	fig|6666666.314155.peg.1341	1137799.GZ78_18610	9.4e-53	212.6	Oceanospirillales	hup			ko:K03530					ko00000,ko03032,ko03036,ko03400				L	Belongs to the bacterial histone-like protein family
6.31495	-2.79646	0.703471	-3.97523	7.03e-05	0.00570488	fig|6666666.314155.peg.5911	NA	NA	NA	NA	NA	NA	NA	NA	NA	NA	NA	NA	NA	NA	NA	NA	NA	NA
25052.5	3.92476	0.991158	3.95977	7.5e-05	0.00582	fig|6666666.314155.peg.1731	1137799.GZ78_26430	3.8e-227	793.9	Oceanospirillales	wbpA		1.1.1.136	ko:K02474,ko:K13015	ko00520,map00520		R00421,R06894	RC00291	ko00000,ko00001,ko01000,ko01005				M	Belongs to the UDP-glucose GDP-mannose dehydrogenase family
440.768	-2.68918	0.678293	-3.96463	7.35e-05	0.00582	fig|6666666.314155.peg.2556	1137799.GZ78_08710	3.9e-49	200.7	Oceanospirillales	lapB	GO:0003674,GO:0005488,GO:0005575,GO:0005622,GO:0005623,GO:0005737,GO:0005829,GO:0005886,GO:0005887,GO:0005975,GO:0005976,GO:0006629,GO:0008150,GO:0008152,GO:0008653,GO:0009987,GO:0016020,GO:0016021,GO:0031224,GO:0031226,GO:0043167,GO:0043169,GO:0043170,GO:0044237,GO:0044238,GO:0044255,GO:0044260,GO:0044262,GO:0044264,GO:0044424,GO:0044425,GO:0044444,GO:0044459,GO:0044464,GO:0046872,GO:0071704,GO:…		ko:K19804					ko00000				G	Modulates cellular lipopolysaccharide (LPS) levels by regulating LpxC, which is involved in lipid A biosynthesis. May act by modulating the proteolytic activity of FtsH towards LpxC. May also coordinate assembly of proteins involved in LPS synthesis at the plasma membrane
7.75236	-2.69387	0.67993	-3.96198	7.43e-05	0.00582231	fig|6666666.314155.peg.3051	NA	NA	NA	NA	NA	NA	NA	NA	NA	NA	NA	NA	NA	NA	NA	NA	NA	NA
18206.8	3.21218	0.812937	3.95132	7.77e-05	0.00586187	fig|6666666.314155.peg.3376	NA	NA	NA	NA	NA	NA	NA	NA	NA	NA	NA	NA	NA	NA	NA	NA	NA	NA
27.3108	-2.05131	0.518719	-3.95456	7.67e-05	0.00586187	fig|6666666.314155.peg.675	3055.EDP06008	8.2e-55	221.5	Chlorophyta													L	TatD related DNase
159.836	1.15214	0.291943	3.94646	7.93e-05	0.00589912	fig|6666666.314155.peg.1959	NA	NA	NA	NA	NA	NA	NA	NA	NA	NA	NA	NA	NA	NA	NA	NA	NA	NA
134.679	-2.94081	0.746029	-3.94195	8.08e-05	0.00592872	fig|6666666.314155.peg.5049	1137799.GZ78_03525	6.4e-70	270.4	Oceanospirillales	maa		2.3.1.18,2.3.1.79	ko:K00633,ko:K00661					ko00000,ko01000				S	Maltose acetyltransferase
6.46028	-3.41076	0.868349	-3.92787	8.57e-05	0.00611903	fig|6666666.314155.peg.3157	1121004.ATVC01000074_gene1223	1.7e-15	87.8	Neisseriales				ko:K07491					ko00000				L	Transposase IS200 like
1566.33	2.23262	0.568217	3.92917	8.52e-05	0.00611903	fig|6666666.314155.peg.7051	1137799.GZ78_09935	2.1e-230	804.7	Oceanospirillales													L	Transposase
20187.3	3.4685	0.885536	3.91683	8.97e-05	0.00624407	fig|6666666.314155.peg.1736	1137799.GZ78_26415	1.1e-160	572.8	Oceanospirillales	wbpE		2.6.1.98	ko:K13017	ko00520,map00520		R10141	RC00006,RC00781	ko00000,ko00001,ko01000,ko01005,ko01007				E	Belongs to the DegT DnrJ EryC1 family
19.1744	-2.1355	0.545234	-3.91666	8.98e-05	0.00624407	fig|6666666.314155.peg.788	NA	NA	NA	NA	NA	NA	NA	NA	NA	NA	NA	NA	NA	NA	NA	NA	NA	NA
17.9814	-2.36263	0.608104	-3.88524	0.00010223	0.00641253	fig|6666666.314155.peg.1045	1137799.GZ78_00425	5.1e-103	380.6	Oceanospirillales	yxeN	GO:0003333,GO:0003674,GO:0005215,GO:0005342,GO:0005575,GO:0005623,GO:0005886,GO:0006810,GO:0006811,GO:0006820,GO:0006865,GO:0008150,GO:0008509,GO:0008514,GO:0015075,GO:0015171,GO:0015318,GO:0015711,GO:0015849,GO:0016020,GO:0022857,GO:0034220,GO:0044464,GO:0046942,GO:0046943,GO:0051179,GO:0051234,GO:0055085,GO:0071702,GO:0071705,GO:0071944,GO:0098656,GO:1903825,GO:1905039		ko:K16962	ko02010,map02010	M00586			ko00000,ko00001,ko00002,ko02000	3.A.1.3			P	(ABC) transporter, permease
20048.6	2.96346	0.75913	3.90376	9.47e-05	0.00641253	fig|6666666.314155.peg.1275	1236000.L0AQN2_9CAUD	1.9e-10	73.6	Myoviridae													S	regulation of transcription, DNA-dependent
59525.5	3.6223	0.933993	3.87829	0.00010519	0.00641253	fig|6666666.314155.peg.1740	443254.Marpi_1251	2.8e-25	122.9	Bacteria			6.3.5.4	ko:K01953	ko00250,ko01100,ko01110,map00250,map01100,map01110		R00578	RC00010	ko00000,ko00001,ko01000,ko01002				E	asparagine synthase
15.9769	-3.01321	0.773762	-3.89424	9.85e-05	0.00641253	fig|6666666.314155.peg.2016	1137799.GZ78_23220	7.9e-85	319.7	Oceanospirillales	ppiB	GO:0000413,GO:0003674,GO:0003755,GO:0003824,GO:0005575,GO:0005622,GO:0005623,GO:0005737,GO:0005829,GO:0006464,GO:0006807,GO:0008150,GO:0008152,GO:0009987,GO:0016853,GO:0016859,GO:0018193,GO:0018208,GO:0019538,GO:0036211,GO:0043170,GO:0043412,GO:0044237,GO:0044238,GO:0044260,GO:0044267,GO:0044424,GO:0044444,GO:0044464,GO:0071704,GO:0140096,GO:1901564	2.7.11.1,5.2.1.8	ko:K03767,ko:K03768,ko:K08884	ko01503,ko04217,map01503,map04217				ko00000,ko00001,ko01000,ko01001,ko03110,ko04147				O	PPIases accelerate the folding of proteins. It catalyzes the cis-trans isomerization of proline imidic peptide bonds in oligopeptides
10.1751	-2.41845	0.621665	-3.89028	0.00010013	0.00641253	fig|6666666.314155.peg.2433	1177154.Y5S_03702	4.3e-64	251.9	Oceanospirillales			3.1.12.1	ko:K07464					ko00000,ko01000,ko02048				L	YqaJ-like viral recombinase domain
958.549	1.79887	0.463883	3.87786	0.00010538	0.00641	fig|6666666.314155.peg.3687	NA	NA	NA	NA	NA	NA	NA	NA	NA	NA	NA	NA	NA	NA	NA	NA	NA	NA
1493.96	2.38672	0.614871	3.88166	0.00010375	0.00641	fig|6666666.314155.peg.5426	NA	NA	NA	NA	NA	NA	NA	NA	NA	NA	NA	NA	NA	NA	NA	NA	NA	NA
277.307	2.07606	0.532457	3.89901	9.66e-05	0.00641253	fig|6666666.314155.peg.5430	NA	NA	NA	NA	NA	NA	NA	NA	NA	NA	NA	NA	NA	NA	NA	NA	NA	NA
98.6687	-2.48782	0.639682	-3.88916	0.00010059	0.00641253	fig|6666666.314155.peg.5587	1137799.GZ78_13360	1.2e-32	146.4	Bacteria													T	phosphoprotein phosphatase activity
4672.79	2.99092	0.769113	3.88879	0.00010075	0.00641253	fig|6666666.314155.peg.5876	NA	NA	NA	NA	NA	NA	NA	NA	NA	NA	NA	NA	NA	NA	NA	NA	NA	NA
13854.9	2.29163	0.588281	3.89547	9.8e-05	0.00641253	fig|6666666.314155.peg.7049	697282.Mettu_4229	5.8e-121	441	Methylococcales	epsN			ko:K16703					ko00000,ko01000,ko01003		GT4		M	Glycosyl transferase, group 1
10.6795	-2.60033	0.671591	-3.87189	0.00010799	0.0064978	fig|6666666.314155.peg.1010	1137799.GZ78_00690	7.9e-136	490	Oceanospirillales	putP			ko:K11928					ko00000,ko02000	2.A.21.2			E	Belongs to the sodium solute symporter (SSF) (TC 2.A.21) family
88447.4	4.18525	1.08174	3.869	0.00010928	0.0065	fig|6666666.314155.peg.1306	NA	NA	NA	NA	NA	NA	NA	NA	NA	NA	NA	NA	NA	NA	NA	NA	NA	NA
9.14201	-3.09109	0.799788	-3.86489	0.00011114	0.00654	fig|6666666.314155.peg.5653	1027273.GZ77_26345	4.1e-29	134	Oceanospirillales	higB-2												S	RelE cytotoxic translational repressor of toxin-antitoxin stability system
43.7031	-2.49617	0.646602	-3.86045	0.00011318	0.00658782	fig|6666666.314155.peg.1060	NA	NA	NA	NA	NA	NA	NA	NA	NA	NA	NA	NA	NA	NA	NA	NA	NA	NA
19442.6	4.3441	1.12771	3.85216	0.00011708	0.00674164	fig|6666666.314155.peg.2444	1137799.GZ78_09355	7.4e-259	899.8	Oceanospirillales	dndD			ko:K02057,ko:K03546,ko:K19171		M00221			ko00000,ko00002,ko02000,ko02048,ko03400	3.A.1.2			L	AAA domain
12752.6	2.71621	0.707306	3.84022	0.00012293	0.00700285	fig|6666666.314155.peg.5262	400682.PAC_15718067	3.7e-07	63.2	Metazoa			2.1.1.43	ko:K11428	ko00310,map00310		R03875,R03938,R04866,R04867	RC00003,RC00060,RC00181,RC00496	ko00000,ko00001,ko01000,ko03036				J	histone H4-K20 monomethylation
3893.22	2.47473	0.646702	3.82669	0.00012988	0.00732098	fig|6666666.314155.peg.6671	NA	NA	NA	NA	NA	NA	NA	NA	NA	NA	NA	NA	NA	NA	NA	NA	NA	NA
196.057	-2.96948	0.777071	-3.82137	0.00013271	0.0073264	fig|6666666.314155.peg.472	1137799.GZ78_03830	1e-129	469.5	Oceanospirillales													S	succinyldiaminopimelate aminotransferase
287.271	4.27458	1.11792	3.82368	0.00013147	0.0073264	fig|6666666.314155.peg.7148	1137799.GZ78_04930	1.9e-22	111.3	Oceanospirillales	braC			ko:K01999	ko02010,ko02024,map02010,map02024	M00237			ko00000,ko00001,ko00002,ko02000	3.A.1.4			E	With LivFGHM is involved in the high affinity leucine transport
310.556	3.03095	0.797981	3.79827	0.00014571	0.00796	fig|6666666.314155.peg.5424	1027273.GZ77_20705	3.4e-172	611.3	Oceanospirillales	gipA			ko:K07496					ko00000				L	Probable transposase
165.54	-2.70534	0.712738	-3.7957	0.00014723	0.00796	fig|6666666.314155.peg.4045	1137799.GZ78_02515	8.8e-44	183	Oceanospirillales	tatB	GO:0003674,GO:0005215,GO:0005488,GO:0005515,GO:0005575,GO:0005623,GO:0005886,GO:0005887,GO:0006810,GO:0006886,GO:0008104,GO:0008150,GO:0008320,GO:0008565,GO:0009977,GO:0015031,GO:0015291,GO:0015399,GO:0015405,GO:0015450,GO:0015833,GO:0016020,GO:0016021,GO:0022804,GO:0022857,GO:0022884,GO:0031224,GO:0031226,GO:0032991,GO:0033036,GO:0033281,GO:0034613,GO:0042802,GO:0042886,GO:0042887,GO:0043953,GO:…		ko:K03116,ko:K03117	ko03060,ko03070,map03060,map03070	M00336			ko00000,ko00001,ko00002,ko02044	2.A.64			U	Part of the twin-arginine translocation (Tat) system that transports large folded proteins containing a characteristic twin-arginine motif in their signal peptide across membranes. Together with TatC, TatB is part of a receptor directly interacting with Tat signal peptides. TatB may form an oligomeric binding site that transiently accommodates folded Tat precursor proteins before their translocat…
9508.85	3.52388	0.932056	3.78076	0.00015635	0.00805063	fig|6666666.314155.peg.1744	1008459.TASI_0391	4.3e-82	310.8	Alcaligenaceae	tilS		2.6.1.16,5.3.1.8,5.3.1.9,6.3.4.19	ko:K00820,ko:K04075,ko:K14058,ko:K15916	ko00010,ko00030,ko00051,ko00250,ko00500,ko00520,ko01100,ko01110,ko01120,ko01130,ko01200,ko04931,map00010,map00030,map00051,map00250,map00500,map00520,map01100,map01110,map01120,map01130,map01200,map04931	M00001,M00004,M00114	R00768,R01819,R02739,R02740,R03321,R09597	RC00010,RC00163,RC00376,RC00563,RC02633,RC02634,RC02752	ko00000,ko00001,ko00002,ko01000,ko01002,ko03016				DM	Glutamine amidotransferase domain
19876.6	3.23138	0.854008	3.78378	0.00015446	0.00805	fig|6666666.314155.peg.3526	NA	NA	NA	NA	NA	NA	NA	NA	NA	NA	NA	NA	NA	NA	NA	NA	NA	NA
369.583	-2.93441	0.775047	-3.7861	0.00015303	0.00805063	fig|6666666.314155.peg.3725	NA	NA	NA	NA	NA	NA	NA	NA	NA	NA	NA	NA	NA	NA	NA	NA	NA	NA
134.535	-2.88604	0.763135	-3.78182	0.00015568	0.00805063	fig|6666666.314155.peg.6976	1137799.GZ78_17375	2.4e-82	311.6	Oceanospirillales	sigK			ko:K03088					ko00000,ko03021				K	Belongs to the sigma-70 factor family. ECF subfamily
60.7914	-2.25726	0.596667	-3.78312	0.00015488	0.00805	fig|6666666.314155.peg.7002	NA	NA	NA	NA	NA	NA	NA	NA	NA	NA	NA	NA	NA	NA	NA	NA	NA	NA
45.2608	-2.59144	0.687369	-3.77009	0.00016319	0.00810486	fig|6666666.314155.peg.1093	1027273.GZ77_14820	7.7e-63	248.1	Gammaproteobacteria	VP0380												L	Belongs to the 'phage' integrase family
2456.01	1.87378	0.496352	3.77512	0.00015993	0.0081	fig|6666666.314155.peg.4839	1137799.GZ78_23870	1.7e-64	255.8	Bacteria				ko:K03284					ko00000,ko02000	1.A.35.1,1.A.35.3			P	Acts as a magnesium transporter
3415.52	1.74152	0.461898	3.77035	0.00016302	0.00810486	fig|6666666.314155.peg.4846	1137799.GZ78_23870	5.3e-87	330.9	Bacteria				ko:K03284					ko00000,ko02000	1.A.35.1,1.A.35.3			P	Acts as a magnesium transporter
721.948	-2.67238	0.708916	-3.76968	0.00016346	0.0081	fig|6666666.314155.peg.6157	1137799.GZ78_20695	1.6e-186	658.7	Oceanospirillales	pdhA		1.2.4.1	ko:K00161	ko00010,ko00020,ko00620,ko01100,ko01110,ko01120,ko01130,ko01200,ko04066,ko04922,ko05230,map00010,map00020,map00620,map01100,map01110,map01120,map01130,map01200,map04066,map04922,map05230	M00307	R00014,R00209,R01699,R03270	RC00004,RC00027,RC00627,RC02742,RC02744,RC02882	br01601,ko00000,ko00001,ko00002,ko01000				C	1-deoxy-D-xylulose-5-phosphate synthase
689.306	2.368	0.628728	3.76633	0.00016566	0.00813882	fig|6666666.314155.peg.2738	NA	NA	NA	NA	NA	NA	NA	NA	NA	NA	NA	NA	NA	NA	NA	NA	NA	NA
25.0024	-2.26747	0.603041	-3.76006	0.00016988	0.00819536	fig|6666666.314155.peg.1868	1137799.GZ78_23955	4.2e-47	193.7	Oceanospirillales	tusE	GO:0002097,GO:0002098,GO:0002143,GO:0003674,GO:0006139,GO:0006396,GO:0006399,GO:0006400,GO:0006725,GO:0006807,GO:0008033,GO:0008150,GO:0008152,GO:0009451,GO:0009987,GO:0010467,GO:0016070,GO:0034227,GO:0034470,GO:0034641,GO:0034660,GO:0043170,GO:0043412,GO:0044237,GO:0044238,GO:0046483,GO:0071704,GO:0090304,GO:0097163,GO:0140104,GO:1901360		ko:K11179	ko04122,map04122				ko00000,ko00001,ko01000,ko03016				P	part of a sulfur-relay system
887.301	2.22705	0.59226	3.76026	0.00016974	0.00819536	fig|6666666.314155.peg.5552	NA	NA	NA	NA	NA	NA	NA	NA	NA	NA	NA	NA	NA	NA	NA	NA	NA	NA
22.5356	-2.38572	0.635263	-3.75548	0.00017301	0.00827	fig|6666666.314155.peg.3180	305900.GV64_11700	8.6e-12	76.6	Oceanospirillales	ycaI	GO:0005575,GO:0005623,GO:0005886,GO:0016020,GO:0044464,GO:0071944		ko:K02238		M00429			ko00000,ko00002,ko02044	3.A.11.1,3.A.11.2			S	DNA internalization-related competence protein ComEC Rec2
11.1375	-2.35865	0.628699	-3.75164	0.00017568	0.00827451	fig|6666666.314155.peg.5574	NA	NA	NA	NA	NA	NA	NA	NA	NA	NA	NA	NA	NA	NA	NA	NA	NA	NA
5.06822	-3.13319	0.835302	-3.75097	0.00017615	0.00827451	fig|6666666.314155.peg.845	1137799.GZ78_07855	5e-44	183.7	Oceanospirillales	yigZ		2.1.1.45,3.4.13.9	ko:K00560,ko:K01271	ko00240,ko00670,ko01100,ko01523,map00240,map00670,map01100,map01523	M00053	R02101	RC00219,RC00332	ko00000,ko00001,ko00002,ko01000,ko01002				S	Uncharacterized protein family UPF0029
154.347	-2.61942	0.699339	-3.74556	0.00017999	0.00838133	fig|6666666.314155.peg.5643	1137799.GZ78_19410	1.5e-40	172.6	Bacteria													T	phosphoprotein phosphatase activity
30786.8	3.31739	0.886256	3.74315	0.00018173	0.00838915	fig|6666666.314155.peg.7047	1535422.ND16A_2051	3.3e-47	195.3	Colwelliaceae	tagA		2.4.1.187	ko:K05946	ko05111,map05111				ko00000,ko00001,ko01000,ko01003		GT26		M	TIGRFAM glycosyl transferase, WecB TagA CpsF family
448.516	1.77255	0.473866	3.74061	0.00018358	0.00840215	fig|6666666.314155.peg.4850	NA	NA	NA	NA	NA	NA	NA	NA	NA	NA	NA	NA	NA	NA	NA	NA	NA	NA
13.3536	-1.94818	0.521595	-3.73504	0.00018768	0.00851734	fig|6666666.314155.peg.3200	1137799.GZ78_15030	1.4e-268	931.8	Oceanospirillales	gspE			ko:K02454	ko03070,ko05111,map03070,map05111	M00331			ko00000,ko00001,ko00002,ko02044	3.A.15			NU	Type II secretory pathway, ATPase PulE Tfp pilus assembly pathway, ATPase PilB
16.5219	-2.98831	0.800729	-3.73199	0.00018998	0.00854893	fig|6666666.314155.peg.3154	1027273.GZ77_04535	2.9e-32	144.4	Oceanospirillales													L	Transposase DDE domain
385.645	-2.44555	0.656088	-3.72747	0.00019341	0.00863088	fig|6666666.314155.peg.791	1137799.GZ78_06815	1.1e-273	948.7	Oceanospirillales	mmsA		1.2.1.18,1.2.1.27	ko:K00140	ko00280,ko00410,ko00562,ko00640,ko01100,ko01200,map00280,map00410,map00562,map00640,map01100,map01200	M00013	R00705,R00706,R00922,R00935	RC00004,RC02723,RC02817	ko00000,ko00001,ko00002,ko01000				C	methylmalonate-semialdehyde dehydrogenase
18391.3	3.37627	0.906361	3.72508	0.00019525	0.0086411	fig|6666666.314155.peg.7053	1298865.H978DRAFT_1023	7.1e-57	227.6	Gammaproteobacteria													M	Pfam Glycosyl transferase family 2
12.495	-3.01639	0.813265	-3.70899	0.00020809	0.00913367	fig|6666666.314155.peg.6748	1127673.GLIP_2352	4.2e-71	274.6	Alteromonadaceae	gipA			ko:K07496					ko00000				L	Probable transposase
35286.9	3.21409	0.870262	3.69324	0.00022141	0.00963963	fig|6666666.314155.peg.7056	497965.Cyan7822_2807	7.5e-27	128.3	Bacteria													S	slime layer polysaccharide biosynthetic process
3378.78	2.37754	0.645445	3.68357	0.00022999	0.00993229	fig|6666666.314155.peg.5701	998674.ATTE01000001_gene3070	8.1e-20	104	Gammaproteobacteria	ygfJ		2.7.7.76	ko:K07141	ko00790,map00790		R11582		ko00000,ko00001,ko01000				S	MobA-Related Protein
929.408	3.06769	0.833767	3.67932	0.00023386	0.0100099	fig|6666666.314155.peg.1589	305900.GV64_16780	1.4e-133	482.6	Oceanospirillales				ko:K04763					ko00000,ko03036				L	Belongs to the 'phage' integrase family
2621.14	3.04207	0.82721	3.6775	0.00023553	0.0100099	fig|6666666.314155.peg.2438	999141.GME_09379	4.6e-118	431.8	Oceanospirillales	dptF			ko:K19173					ko00000,ko02048				S	COG0433 Predicted ATPase
90.4029	2.06102	0.563024	3.66063	0.0002516	0.0104913	fig|6666666.314155.peg.111	NA	NA	NA	NA	NA	NA	NA	NA	NA	NA	NA	NA	NA	NA	NA	NA	NA	NA
59.6964	-3.84663	1.05114	-3.65947	0.00025273	0.0104913	fig|6666666.314155.peg.473	1137799.GZ78_03825	1.4e-160	572.4	Oceanospirillales	astA		2.3.1.109	ko:K00673	ko00330,ko01100,map00330,map01100		R00832	RC00004,RC00064	ko00000,ko00001,ko01000				E	arginine N-succinyltransferase
13074.1	2.92141	0.797603	3.66274	0.00024953	0.0104913	fig|6666666.314155.peg.5179	1001585.MDS_0663	3.3e-81	308.5	Gammaproteobacteria
55524.3	3.48905	0.956535	3.64759	0.00026471	0.0106963	fig|6666666.314155.peg.1743	89187.ISM_03550	4e-157	561.2	Proteobacteria	tilS		2.6.1.16,5.3.1.8,5.3.1.9,6.3.4.19	ko:K00820,ko:K04075,ko:K15916	ko00010,ko00030,ko00051,ko00250,ko00500,ko00520,ko01100,ko01110,ko01120,ko01130,ko01200,ko04931,map00010,map00030,map00051,map00250,map00500,map00520,map01100,map01110,map01120,map01130,map01200,map04931	M00001,M00004,M00114	R00768,R01819,R02739,R02740,R03321,R09597	RC00010,RC00163,RC00376,RC00563,RC02633,RC02634,RC02752	ko00000,ko00001,ko00002,ko01000,ko01002,ko03016				D	ATPase of the PP-loop superfamily implicated in cell cycle control
15554.7	2.83195	0.776135	3.64879	0.00026348	0.0106963	fig|6666666.314155.peg.4980	1354300.AUQY01000002_gene1283	6.1e-11	74.7	Clostridia													S	B3/4 domain
2417.39	2.64295	0.726475	3.63804	0.00027472	0.0106963	fig|6666666.314155.peg.5161	NA	NA	NA	NA	NA	NA	NA	NA	NA	NA	NA	NA	NA	NA	NA	NA	NA	NA
12563.3	2.54338	0.698436	3.64154	0.00027101	0.0107	fig|6666666.314155.peg.5393	NA	NA	NA	NA	NA	NA	NA	NA	NA	NA	NA	NA	NA	NA	NA	NA	NA	NA
20.4203	-1.88673	0.518735	-3.63717	0.00027565	0.0106963	fig|6666666.314155.peg.5615	1137799.GZ78_22715	7.1e-117	426.8	Oceanospirillales	znuC	GO:0000041,GO:0000166,GO:0003674,GO:0003824,GO:0005215,GO:0005385,GO:0005488,GO:0005524,GO:0006810,GO:0006811,GO:0006812,GO:0006829,GO:0008144,GO:0008150,GO:0008324,GO:0015075,GO:0015318,GO:0015399,GO:0015405,GO:0016462,GO:0016787,GO:0016817,GO:0016818,GO:0016887,GO:0017076,GO:0017111,GO:0022804,GO:0022857,GO:0022890,GO:0030001,GO:0030554,GO:0032553,GO:0032555,GO:0032559,GO:0034220,GO:0035639,GO:…		ko:K02074,ko:K09817	ko02010,map02010	M00242,M00244			ko00000,ko00001,ko00002,ko01000,ko02000	3.A.1.15,3.A.1.15.3,3.A.1.15.5		iSFV_1184.SFV_1859,iSF_1195.SF1867,iSFxv_1172.SFxv_2092,iS_1188.S1934	P	Part of the ABC transporter complex ZnuABC involved in zinc import. Responsible for energy coupling to the transport system
130.697	-1.96948	0.540794	-3.64183	0.00027071	0.0106963	fig|6666666.314155.peg.564	1137799.GZ78_06080	2.6e-78	298.1	Gammaproteobacteria													S	Adenosyltransferase
18.3	-2.04405	0.561119	-3.64281	0.00026968	0.0106963	fig|6666666.314155.peg.6945	NA	NA	NA	NA	NA	NA	NA	NA	NA	NA	NA	NA	NA	NA	NA	NA	NA	NA
128.917	-2.28349	0.627312	-3.64012	0.00027252	0.0106963	fig|6666666.314155.peg.860	1027273.GZ77_15720	2.5e-138	498.4	Gammaproteobacteria	yfdH		2.4.1.83	ko:K00721,ko:K20534	ko00510,ko01100,map00510,map01100		R01009	RC00005	ko00000,ko00001,ko01000,ko01003,ko01005,ko02000	4.D.2.1.9	GT2		M	Catalyzes the transfer of 4-deoxy-4-formamido-L- arabinose from UDP to undecaprenyl phosphate. The modified arabinose is attached to lipid A and is required for resistance to polymyxin and cationic antimicrobial peptides
10516.5	2.57833	0.7068	3.6479	0.0002644	0.0106963	fig|6666666.314155.peg.878	NA	NA	NA	NA	NA	NA	NA	NA	NA	NA	NA	NA	NA	NA	NA	NA	NA	NA
63803.9	3.62153	0.998857	3.62567	0.00028821	0.0110239	fig|6666666.314155.peg.1745	89187.ISM_03545	1.6e-102	379.8	Alphaproteobacteria													M	Glycosyl transferase 4-like domain
109.711	-2.48871	0.686392	-3.62579	0.00028808	0.0110239	fig|6666666.314155.peg.2580	1137799.GZ78_29195	2.5e-97	361.7	Oceanospirillales													M	Domain of unknown function (DUF4892)
40.0396	-2.1039	0.581675	-3.61697	0.00029807	0.0113204	fig|6666666.314155.peg.6659	1137799.GZ78_12005	7.4e-72	276.6	Oceanospirillales	amiB	GO:0000003,GO:0000910,GO:0003674,GO:0003824,GO:0005575,GO:0005623,GO:0007049,GO:0008150,GO:0008745,GO:0009987,GO:0016787,GO:0016810,GO:0016811,GO:0019954,GO:0022402,GO:0022414,GO:0030288,GO:0030313,GO:0031975,GO:0032505,GO:0042597,GO:0043093,GO:0044464,GO:0051301,GO:0061783	3.5.1.28	ko:K01448	ko01503,map01503	M00727	R04112	RC00064,RC00141	ko00000,ko00001,ko00002,ko01000,ko01011,ko03036			iG2583_1286.G2583_4996	M	N-acetylmuramoyl-L-alanine amidase
30.8982	-2.53596	0.701663	-3.61421	0.00030127	0.0113611	fig|6666666.314155.peg.2870	305900.GV64_12045	4.1e-29	134	Oceanospirillales	nudL												L	COG0494 NTP pyrophosphohydrolases including oxidative damage repair enzymes
133.865	-1.81712	0.503334	-3.61016	0.00030601	0.0114594	fig|6666666.314155.peg.6580	1137799.GZ78_25675	3.6e-228	797.3	Oceanospirillales	yajR												EGP	Major facilitator Superfamily
6.91851	-2.78769	0.775775	-3.59343	0.00032636	0.0117291	fig|6666666.314155.peg.2153	NA	NA	NA	NA	NA	NA	NA	NA	NA	NA	NA	NA	NA	NA	NA	NA	NA	NA
92.1735	-2.96827	0.825163	-3.59719	0.00032167	0.0117291	fig|6666666.314155.peg.2582	1137799.GZ78_29190	1.2e-149	535.8	Oceanospirillales	lipV	GO:0003674,GO:0003824,GO:0005488,GO:0005504,GO:0006082,GO:0006629,GO:0006631,GO:0008150,GO:0008152,GO:0008289,GO:0009056,GO:0009062,GO:0009268,GO:0009628,GO:0009987,GO:0010447,GO:0016042,GO:0016054,GO:0016298,GO:0016787,GO:0016788,GO:0019752,GO:0031406,GO:0032787,GO:0033293,GO:0036094,GO:0043167,GO:0043168,GO:0043177,GO:0043436,GO:0044237,GO:0044238,GO:0044242,GO:0044248,GO:0044255,GO:0044281,GO:…		ko:K19311					ko00000,ko01000				S	Serine aminopeptidase, S33
5.80616	-2.947	0.818972	-3.59842	0.00032016	0.0117291	fig|6666666.314155.peg.4223	NA	NA	NA	NA	NA	NA	NA	NA	NA	NA	NA	NA	NA	NA	NA	NA	NA	NA
433.489	1.331	0.370315	3.59425	0.00032533	0.0117291	fig|6666666.314155.peg.5138	NA	NA	NA	NA	NA	NA	NA	NA	NA	NA	NA	NA	NA	NA	NA	NA	NA	NA
1096.31	2.27123	0.63201	3.59366	0.00032606	0.0117291	fig|6666666.314155.peg.6437	NA	NA	NA	NA	NA	NA	NA	NA	NA	NA	NA	NA	NA	NA	NA	NA	NA	NA
1316.52	2.45722	0.683149	3.5969	0.00032203	0.0117291	fig|6666666.314155.peg.6807	NA	NA	NA	NA	NA	NA	NA	NA	NA	NA	NA	NA	NA	NA	NA	NA	NA	NA
556.68	1.75852	0.490533	3.58491	0.0003372	0.0119582	fig|6666666.314155.peg.6187	NA	NA	NA	NA	NA	NA	NA	NA	NA	NA	NA	NA	NA	NA	NA	NA	NA	NA
741.541	1.52094	0.42424	3.58509	0.00033696	0.0119582	fig|6666666.314155.peg.6716	7994.ENSAMXP00000008385	1.3e-17	97.4	Actinopterygii	HUNK	GO:0003674,GO:0003824,GO:0004672,GO:0004674,GO:0005575,GO:0005622,GO:0005623,GO:0005634,GO:0005737,GO:0006464,GO:0006468,GO:0006793,GO:0006796,GO:0006807,GO:0007154,GO:0007165,GO:0007275,GO:0008150,GO:0008152,GO:0009987,GO:0016301,GO:0016310,GO:0016740,GO:0016772,GO:0016773,GO:0019538,GO:0023052,GO:0032501,GO:0032502,GO:0035556,GO:0036211,GO:0043170,GO:0043226,GO:0043227,GO:0043229,GO:0043231,GO:…	2.7.11.1	ko:K08797					ko00000,ko01000,ko01001				T	Hormonally up-regulated
9.92067	-2.57714	0.71929	-3.58289	0.00033982	0.0119719	fig|6666666.314155.peg.4970	1121935.AQXX01000080_gene845	7.2e-21	106.3	Proteobacteria													V	HNH endonuclease
1599.96	-2.79888	0.783516	-3.57221	0.00035398	0.0122526	fig|6666666.314155.peg.2586	1137799.GZ78_22985	3.8e-100	370.9	Oceanospirillales	hppD		1.13.11.27	ko:K00457	ko00130,ko00350,ko00360,ko01100,map00130,map00350,map00360,map01100	M00044	R01372,R02521	RC00505,RC00738	ko00000,ko00001,ko00002,ko01000,ko04147			iJN746.PP_3433	E	4-hydroxyphenylpyruvate dioxygenase
625.603	1.75964	0.49266	3.57172	0.00035465	0.0122526	fig|6666666.314155.peg.3625	NA	NA	NA	NA	NA	NA	NA	NA	NA	NA	NA	NA	NA	NA	NA	NA	NA	NA
172.27	-2.16615	0.606114	-3.57383	0.0003518	0.0123	fig|6666666.314155.peg.545	1137799.GZ78_05995	2.5e-122	444.9	Oceanospirillales	ybfF	GO:0003674,GO:0003824,GO:0005575,GO:0005622,GO:0005623,GO:0005737,GO:0005829,GO:0016787,GO:0016788,GO:0016790,GO:0044424,GO:0044444,GO:0044464,GO:0052689		ko:K01175					ko00000,ko01000				S	Alpha beta hydrolase
66.7542	-2.27609	0.639457	-3.55941	0.00037169	0.0125976	fig|6666666.314155.peg.2867	1137799.GZ78_10445	1.4e-93	349	Oceanospirillales	nudC_1												F	ADP-ribose pyrophosphatase
13.5671	-2.05859	0.578173	-3.56052	0.00037013	0.0125976	fig|6666666.314155.peg.654	1137799.GZ78_29010	0	1694.9	Oceanospirillales	leuS	GO:0003674,GO:0003824,GO:0004812,GO:0004823,GO:0005575,GO:0005622,GO:0005623,GO:0005737,GO:0005829,GO:0006082,GO:0006139,GO:0006399,GO:0006412,GO:0006418,GO:0006429,GO:0006518,GO:0006520,GO:0006725,GO:0006807,GO:0008150,GO:0008152,GO:0009058,GO:0009059,GO:0009987,GO:0010467,GO:0016070,GO:0016874,GO:0016875,GO:0019538,GO:0019752,GO:0034641,GO:0034645,GO:0034660,GO:0043038,GO:0043039,GO:0043043,GO:…	6.1.1.4	ko:K01869	ko00970,map00970	M00359,M00360	R03657	RC00055,RC00523	ko00000,ko00001,ko00002,ko01000,ko01007,ko03016,ko03029			iECOK1_1307.ECOK1_0652,iECS88_1305.ECS88_0684,iNRG857_1313.NRG857_02925,iPC815.YPO2610	J	due to the large number of codons that tRNA(Leu) recognizes, the leucyl-tRNA synthetase does not recognize the anticodon loop of the tRNA, but instead recognition is dependent on a conserved discriminator base A37 and a long arm
19747.2	2.73455	0.767564	3.56264	0.00036714	0.0125976	fig|6666666.314155.peg.7057	1173027.Mic7113_3611	1.2e-18	100.5	Oscillatoriales	wzx			ko:K03328					ko00000	2.A.66.2			S	Membrane protein involved in the export of o-antigen and teichoic acid
30.7484	-1.92514	0.54205	-3.5516	0.0003829	0.0127357	fig|6666666.314155.peg.3227	69395.JQLZ01000005_gene3856	1.9e-70	272.7	Caulobacterales	nirB		1.7.1.15	ko:K00362	ko00910,ko01120,map00910,map01120	M00530	R00787	RC00176	ko00000,ko00001,ko00002,ko01000				C	Belongs to the nitrite and sulfite reductase 4Fe-4S domain family
22.6814	-2.05205	0.577602	-3.5527	0.00038129	0.0127357	fig|6666666.314155.peg.4361	NA	NA	NA	NA	NA	NA	NA	NA	NA	NA	NA	NA	NA	NA	NA	NA	NA	NA
32.1942	-2.37173	0.667567	-3.5528	0.00038115	0.0127357	fig|6666666.314155.peg.5024	1137799.GZ78_11310	8.4e-65	253.1	Oceanospirillales	msrP	GO:0000302,GO:0001101,GO:0003674,GO:0003824,GO:0005488,GO:0005575,GO:0005623,GO:0006807,GO:0006950,GO:0006979,GO:0008150,GO:0008152,GO:0009987,GO:0010035,GO:0016491,GO:0016667,GO:0016672,GO:0016675,GO:0019538,GO:0030091,GO:0030288,GO:0030313,GO:0031975,GO:0042221,GO:0042597,GO:0043170,GO:0043546,GO:0044237,GO:0044238,GO:0044260,GO:0044267,GO:0044464,GO:0048037,GO:0050662,GO:0050896,GO:0055114,GO:…		ko:K07147					ko00000,ko01000				C	Part of the MsrPQ system that repairs oxidized periplasmic proteins containing methionine sulfoxide residues (Met-O), using respiratory chain electrons. Thus protects these proteins from oxidative-stress damage caused by reactive species of oxygen and chlorine generated by the host defense mechanisms. MsrPQ is essential for the maintenance of envelope integrity under bleach stress, rescuing a wid…
11.2957	-2.21643	0.624364	-3.5499	0.00038537	0.0127387	fig|6666666.314155.peg.602	1137799.GZ78_04665	1.3e-88	332.4	Oceanospirillales	ybgA												S	Protein of unknown function (DUF1722)
14.6087	-2.12886	0.601252	-3.54071	0.00039906	0.0131101	fig|6666666.314155.peg.1359	1137799.GZ78_18520	1.6e-41	175.3	Oceanospirillales	ybgC		3.1.2.23	ko:K01075,ko:K07107	ko00130,ko00362,ko01100,ko01110,ko01120,map00130,map00362,map01100,map01110,map01120		R01301	RC00004,RC00174	ko00000,ko00001,ko01000				S	Thioesterase
15005.1	3.11586	0.880828	3.53743	0.00040405	0.0131402	fig|6666666.314155.peg.3423	NA	NA	NA	NA	NA	NA	NA	NA	NA	NA	NA	NA	NA	NA	NA	NA	NA	NA
25259.5	3.44524	0.974088	3.53688	0.00040488	0.0131	fig|6666666.314155.peg.6701	1137799.GZ78_13360	3.6e-33	148.3	Bacteria													T	phosphoprotein phosphatase activity
3582.82	2.67098	0.755618	3.53483	0.00040804	0.0131629	fig|6666666.314155.peg.1063	NA	NA	NA	NA	NA	NA	NA	NA	NA	NA	NA	NA	NA	NA	NA	NA	NA	NA
17.8372	-2.2925	0.649702	-3.52855	0.00041784	0.0133985	fig|6666666.314155.peg.5375	305900.GV64_01030	7.3e-95	353.6	Oceanospirillales			2.5.1.18	ko:K00799	ko00480,ko00980,ko00982,ko00983,ko01524,ko05200,ko05204,ko05225,ko05418,map00480,map00980,map00982,map00983,map01524,map05200,map05204,map05225,map05418		R03522,R07002,R07003,R07004,R07023,R07024,R07025,R07026,R07069,R07070,R07083,R07084,R07091,R07092,R07093,R07094,R07100,R07113,R07116,R08280,R09409,R11905	RC00004,RC00069,RC00840,RC00948,RC01704,RC01705,RC01706,RC01758,RC01759,RC01765,RC01767,RC01769,RC02243,RC02527,RC02939,RC02940,RC02942,RC02943,RC02944	ko00000,ko00001,ko01000,ko02000	1.A.12.2.2,1.A.12.3.2			O	Glutathione S-transferase
53769.4	3.03039	0.85932	3.5265	0.00042109	0.0134223	fig|6666666.314155.peg.1751	46234.ANA_C12402	8.3e-32	144.1	Nostocales
5.69856	6.13937	1.74636	3.51552	0.0004389	0.0139072	fig|6666666.314155.peg.5839	NA	NA	NA	NA	NA	NA	NA	NA	NA	NA	NA	NA	NA	NA	NA	NA	NA	NA
1067.78	1.46204	0.416481	3.51045	0.00044735	0.014052	fig|6666666.314155.peg.5710	NA	NA	NA	NA	NA	NA	NA	NA	NA	NA	NA	NA	NA	NA	NA	NA	NA	NA
35.484	-1.81603	0.51744	-3.50964	0.00044872	0.014052	fig|6666666.314155.peg.6082	NA	NA	NA	NA	NA	NA	NA	NA	NA	NA	NA	NA	NA	NA	NA	NA	NA	NA
531.332	2.13728	0.609702	3.50545	0.00045584	0.0141921	fig|6666666.314155.peg.1987	NA	NA	NA	NA	NA	NA	NA	NA	NA	NA	NA	NA	NA	NA	NA	NA	NA	NA
7538.76	3.14743	0.900469	3.49532	0.00047349	0.0144065	fig|6666666.314155.peg.1746	1137799.GZ78_26325	4.3e-76	290.8	Oceanospirillales	epsL			ko:K19428					ko00000,ko01000				M	sugar transferases, involved in
7272.88	2.82779	0.808369	3.49814	0.00046852	0.0144065	fig|6666666.314155.peg.1801	NA	NA	NA	NA	NA	NA	NA	NA	NA	NA	NA	NA	NA	NA	NA	NA	NA	NA
67.9058	2.03699	0.582522	3.49685	0.00047079	0.0144	fig|6666666.314155.peg.4065	NA	NA	NA	NA	NA	NA	NA	NA	NA	NA	NA	NA	NA	NA	NA	NA	NA	NA
10149	3.08014	0.880899	3.49659	0.00047125	0.0144065	fig|6666666.314155.peg.7048	1298865.H978DRAFT_1020	1.2e-67	263.8	Gammaproteobacteria	epsO												M	Glycosyl transferase
40.2487	-2.55469	0.73123	-3.49369	0.00047639	0.0144	fig|6666666.314155.peg.2409	NA	NA	NA	NA	NA	NA	NA	NA	NA	NA	NA	NA	NA	NA	NA	NA	NA	NA
4953.21	2.77123	0.793705	3.49152	0.00048029	0.0144491	fig|6666666.314155.peg.2932	NA	NA	NA	NA	NA	NA	NA	NA	NA	NA	NA	NA	NA	NA	NA	NA	NA	NA
143.7	-2.61099	0.748251	-3.48946	0.000484	0.0144796	fig|6666666.314155.peg.377	1137799.GZ78_28990	3.6e-43	180.6	Gammaproteobacteria													I	Sterol carrier protein
788.65	2.02382	0.580874	3.48409	0.00049382	0.0145759	fig|6666666.314155.peg.1385	1137799.GZ78_18315	1e-133	483	Oceanospirillales	acdS		3.5.99.7,4.4.1.15	ko:K01505,ko:K05396	ko00270,map00270		R00997,R01874	RC00382,RC00419	ko00000,ko00001,ko01000				E	Catalyzes the alpha,beta-elimination reaction of D- cysteine and of several D-cysteine derivatives. It could be a defense mechanism against D-cysteine
53908.1	2.962	0.850371	3.48319	0.00049547	0.0145759	fig|6666666.314155.peg.1742	1111732.AZOD01000028_gene775	5.9e-119	434.1	Gammaproteobacteria	wblG												M	Glycosyl transferases group 1
85.151	-2.2907	0.65772	-3.48279	0.00049622	0.0145759	fig|6666666.314155.peg.1950	1137799.GZ78_23835	2.2e-92	345.5	Gammaproteobacteria
7034.16	2.73426	0.785309	3.48177	0.00049811	0.0145759	fig|6666666.314155.peg.5236	NA	NA	NA	NA	NA	NA	NA	NA	NA	NA	NA	NA	NA	NA	NA	NA	NA	NA
4748.72	1.75084	0.503756	3.47558	0.00050976	0.0148357	fig|6666666.314155.peg.1276	1137799.GZ78_09935	1.8e-229	801.6	Oceanospirillales													L	Transposase
4.8134	-2.63041	0.757777	-3.47121	0.00051811	0.0148368	fig|6666666.314155.peg.1499	523791.Kkor_2521	4.6e-29	134	Oceanospirillales													S	SpoIIAA-like
6788.44	2.46011	0.708595	3.47182	0.00051695	0.0148368	fig|6666666.314155.peg.4822	NA	NA	NA	NA	NA	NA	NA	NA	NA	NA	NA	NA	NA	NA	NA	NA	NA	NA
2450.41	2.54107	0.731748	3.47261	0.00051543	0.0148368	fig|6666666.314155.peg.6951	247633.GP2143_06878	2.3e-43	181.8	Gammaproteobacteria	rimK			ko:K05844					ko00000,ko01000,ko03009				O	protein conserved in archaea
103.879	-2.87937	0.829865	-3.46969	0.00052106	0.0148419	fig|6666666.314155.peg.1849	1137799.GZ78_24085	4e-154	550.8	Oceanospirillales	yqhD			ko:K00100,ko:K08325,ko:K19955	ko00640,ko00650,ko01120,map00640,map00650,map01120		R02528,R03544,R03545	RC00087,RC00739	ko00000,ko00001,ko01000				C	Iron-containing alcohol dehydrogenase
9.72904	-3.23095	0.933137	-3.46246	0.00053526	0.0151474	fig|6666666.314155.peg.1088	NA	NA	NA	NA	NA	NA	NA	NA	NA	NA	NA	NA	NA	NA	NA	NA	NA	NA
3087.82	2.60257	0.752017	3.46079	0.00053859	0.0151474	fig|6666666.314155.peg.1653	NA	NA	NA	NA	NA	NA	NA	NA	NA	NA	NA	NA	NA	NA	NA	NA	NA	NA
292.715	1.8421	0.532406	3.45995	0.00054027	0.0151474	fig|6666666.314155.peg.3846	NA	NA	NA	NA	NA	NA	NA	NA	NA	NA	NA	NA	NA	NA	NA	NA	NA	NA
1896.12	1.97236	0.570297	3.45848	0.00054324	0.0151513	fig|6666666.314155.peg.6439	NA	NA	NA	NA	NA	NA	NA	NA	NA	NA	NA	NA	NA	NA	NA	NA	NA	NA
14121.5	3.01778	0.872937	3.45704	0.00054614	0.0151533	fig|6666666.314155.peg.1739	NA	NA	NA	NA	NA	NA	NA	NA	NA	NA	NA	NA	NA	NA	NA	NA	NA	NA
83.6852	-1.53239	0.443634	-3.45417	0.00055199	0.0152365	fig|6666666.314155.peg.1304	715451.ambt_08765	1.4e-70	273.1	Gammaproteobacteria
47.7678	-2.13133	0.617683	-3.45052	0.00055951	0.015365	fig|6666666.314155.peg.7086	156889.Mmc1_1075	1.8e-18	99	Proteobacteria				ko:K07076					ko00000				L	PFAM DNA polymerase, beta domain protein region
401.154	-2.05307	0.595347	-3.44853	0.00056364	0.0154	fig|6666666.314155.peg.4701	1027273.GZ77_12025	1.7e-33	148.3	Oceanospirillales													D	Antitoxin component of a toxin-antitoxin (TA) module
54.184	2.45373	0.712803	3.44237	0.00057664	0.0156746	fig|6666666.314155.peg.4514	319224.Sputcn32_0860	0	1199.1	Shewanellaceae	pvdQ		3.5.1.97	ko:K07116					ko00000,ko01000				S	PFAM peptidase S45 penicillin amidase
1016.85	2.19681	0.638474	3.44072	0.00058018	0.0156912	fig|6666666.314155.peg.2284	NA	NA	NA	NA	NA	NA	NA	NA	NA	NA	NA	NA	NA	NA	NA	NA	NA	NA
39373.8	2.81054	0.81941	3.42996	0.00060368	0.016104	fig|6666666.314155.peg.1741	572547.Amico_1728	2.4e-09	70.5	Bacteria
164.594	-2.20198	0.641585	-3.43209	0.00059895	0.016104	fig|6666666.314155.peg.2098	1137799.GZ78_27775	2.4e-57	228	Oceanospirillales	clpS	GO:0003674,GO:0005488,GO:0005515,GO:0006950,GO:0008150,GO:0009266,GO:0009408,GO:0009628,GO:0050896,GO:0051087		ko:K06891					ko00000				S	Involved in the modulation of the specificity of the ClpAP-mediated ATP-dependent protein degradation
2519.27	2.19777	0.640824	3.4296	0.00060446	0.016104	fig|6666666.314155.peg.3962	1137799.GZ78_02055	1.8e-101	375.6	Bacteria				ko:K02030		M00236			ko00000,ko00002,ko02000	3.A.1.3			ET	amino acid transport
173.906	1.22172	0.356487	3.42711	0.00061004	0.0161721	fig|6666666.314155.peg.4404	NA	NA	NA	NA	NA	NA	NA	NA	NA	NA	NA	NA	NA	NA	NA	NA	NA	NA
518.739	2.07267	0.605497	3.42309	0.00061913	0.0163322	fig|6666666.314155.peg.342	NA	NA	NA	NA	NA	NA	NA	NA	NA	NA	NA	NA	NA	NA	NA	NA	NA	NA
9.8733	-2.28707	0.669629	-3.41543	0.00063681	0.0167162	fig|6666666.314155.peg.1611	NA	NA	NA	NA	NA	NA	NA	NA	NA	NA	NA	NA	NA	NA	NA	NA	NA	NA
19.6081	-1.91192	0.560181	-3.41304	0.00064242	0.0167814	fig|6666666.314155.peg.4006	1137799.GZ78_02360	8.4e-165	586.6	Oceanospirillales	dsbD		1.8.1.8	ko:K04084					ko00000,ko01000,ko03110	5.A.1.1			CO	Required to facilitate the formation of correct disulfide bonds in some periplasmic proteins and for the assembly of the periplasmic c-type cytochromes. Acts by transferring electrons from cytoplasmic thioredoxin to the periplasm. This transfer involves a cascade of disulfide bond formation and reduction steps
2511.21	-2.22711	0.653085	-3.41014	0.00064929	0.0168783	fig|6666666.314155.peg.2140	NA	NA	NA	NA	NA	NA	NA	NA	NA	NA	NA	NA	NA	NA	NA	NA	NA	NA
181.038	-1.99153	0.585232	-3.40298	0.00066656	0.017102	fig|6666666.314155.peg.2599	377629.TERTU_3307	4.6e-61	240.4	Gammaproteobacteria				ko:K18831					ko00000,ko02048,ko03000				K	transcription regulator containing HTH domain
3591.6	2.2433	0.658802	3.40512	0.00066135	0.017102	fig|6666666.314155.peg.6303	1137799.GZ78_23185	7.6e-12	79.3	Proteobacteria													S	head morphogenesis protein, SPP1 gp7
11.6972	-2.32189	0.682388	-3.4026	0.00066747	0.017102	fig|6666666.314155.peg.6411	1127673.GLIP_2352	7.1e-71	273.9	Alteromonadaceae	gipA			ko:K07496					ko00000				L	Probable transposase
19788.9	2.87693	0.845961	3.40078	0.00067194	0.0171346	fig|6666666.314155.peg.3791	NA	NA	NA	NA	NA	NA	NA	NA	NA	NA	NA	NA	NA	NA	NA	NA	NA	NA
1751.89	1.68101	0.495184	3.39472	0.00068698	0.0174351	fig|6666666.314155.peg.4428	NA	NA	NA	NA	NA	NA	NA	NA	NA	NA	NA	NA	NA	NA	NA	NA	NA	NA
10.5211	-2.17828	0.643572	-3.38467	0.00071263	0.0178324	fig|6666666.314155.peg.5259	305900.GV64_03105	1e-147	530	Oceanospirillales	bcr	GO:0003674,GO:0005215,GO:0005575,GO:0005623,GO:0005886,GO:0006810,GO:0006857,GO:0008150,GO:0015833,GO:0016020,GO:0022857,GO:0035442,GO:0035672,GO:0035673,GO:0042886,GO:0042887,GO:0042938,GO:0044464,GO:0051179,GO:0051234,GO:0055085,GO:0071702,GO:0071705,GO:0071916,GO:0071944,GO:1904680		ko:K07552					ko00000,ko02000	2.A.1.2			EGP	Major facilitator Superfamily
1006.81	2.09684	0.619271	3.38599	0.00070923	0.0178324	fig|6666666.314155.peg.5461	1137799.GZ78_14495	3.7e-77	296.2	Gammaproteobacteria				ko:K07484					ko00000				S	Transposase IS66 family
266.027	-2.09574	0.619184	-3.38467	0.00071263	0.0178324	fig|6666666.314155.peg.5859	1144325.PMI22_02558	3.8e-14	84	Gammaproteobacteria													D	Antitoxin component of a toxin-antitoxin (TA) module
1535	2.16466	0.640215	3.38115	0.00072183	0.0179785	fig|6666666.314155.peg.3243	NA	NA	NA	NA	NA	NA	NA	NA	NA	NA	NA	NA	NA	NA	NA	NA	NA	NA
12952.3	3.16327	0.936368	3.37824	0.00072953	0.0180862	fig|6666666.314155.peg.3512	NA	NA	NA	NA	NA	NA	NA	NA	NA	NA	NA	NA	NA	NA	NA	NA	NA	NA
9.48067	-2.13244	0.632625	-3.37078	0.00074955	0.0184969	fig|6666666.314155.peg.1504	NA	NA	NA	NA	NA	NA	NA	NA	NA	NA	NA	NA	NA	NA	NA	NA	NA	NA
1612.45	1.73921	0.516732	3.36578	0.00076329	0.0187495	fig|6666666.314155.peg.4729	NA	NA	NA	NA	NA	NA	NA	NA	NA	NA	NA	NA	NA	NA	NA	NA	NA	NA
108.947	-2.3652	0.703398	-3.36254	0.0007723	0.0188141	fig|6666666.314155.peg.1834	1137799.GZ78_24150	8e-152	543.1	Oceanospirillales
2257.36	2.17992	0.648957	3.35912	0.00078192	0.0188141	fig|6666666.314155.peg.2133	NA	NA	NA	NA	NA	NA	NA	NA	NA	NA	NA	NA	NA	NA	NA	NA	NA	NA
1148.79	1.80512	0.537603	3.35771	0.0007859	0.0188141	fig|6666666.314155.peg.3659	NA	NA	NA	NA	NA	NA	NA	NA	NA	NA	NA	NA	NA	NA	NA	NA	NA	NA
420.622	-2.36415	0.704435	-3.3561	0.00079051	0.0188141	fig|6666666.314155.peg.4343	1027273.GZ77_20095	4.3e-23	114	Gammaproteobacteria				ko:K07122	ko02010,map02010	M00210			ko00000,ko00001,ko00002,ko02000	3.A.1.27.3			S	NTP binding protein (Contains STAS domain)
15762.3	2.32976	0.693998	3.35702	0.00078788	0.0188141	fig|6666666.314155.peg.4983	1470593.BW43_03209	5.8e-141	507.7	Gammaproteobacteria													S	Iron-containing redox enzyme
12.9274	-2.258	0.672653	-3.35685	0.00078835	0.0188141	fig|6666666.314155.peg.5894	NA	NA	NA	NA	NA	NA	NA	NA	NA	NA	NA	NA	NA	NA	NA	NA	NA	NA
2153.4	2.05711	0.612694	3.35749	0.00078654	0.0188141	fig|6666666.314155.peg.7085	198467.NP92_06160	3.2e-34	151.4	Anoxybacillus													S	Protein of unknown function DUF86
3954.36	2.33257	0.695465	3.35397	0.00079661	0.0188755	fig|6666666.314155.peg.3047	NA	NA	NA	NA	NA	NA	NA	NA	NA	NA	NA	NA	NA	NA	NA	NA	NA	NA
124.64	-2.37731	0.709674	-3.34987	0.0008085	0.0189892	fig|6666666.314155.peg.1566	NA	NA	NA	NA	NA	NA	NA	NA	NA	NA	NA	NA	NA	NA	NA	NA	NA	NA
95.9063	-2.59391	0.774052	-3.35108	0.00080496	0.0189892	fig|6666666.314155.peg.1908	1127673.GLIP_2352	4.8e-75	287.7	Alteromonadaceae	gipA			ko:K07496					ko00000				L	Probable transposase
4786.09	2.53909	0.759941	3.34117	0.00083426	0.0191993	fig|6666666.314155.peg.1065	754476.Q7A_2612	2.6e-58	234.2	Thiotrichales				ko:K07012					ko00000,ko01000,ko02048				L	CRISPR-associated helicase, Cas3
6.50335	-2.03781	0.609335	-3.34431	0.00082487	0.0191993	fig|6666666.314155.peg.1550	1137799.GZ78_28290	2.1e-68	265.4	Oceanospirillales	ndoR		1.17.1.1	ko:K00523	ko00520,map00520		R03391,R03392	RC00230	ko00000,ko00001,ko01000				C	2Fe-2S iron-sulfur cluster binding domain
7.14694	6.39136	1.91312	3.3408	0.00083538	0.0191993	fig|6666666.314155.peg.3379	1137799.GZ78_15500	1.7e-108	398.7	Oceanospirillales	ccoO		1.9.3.1	ko:K00405,ko:K15862	ko00190,ko01100,ko02020,map00190,map01100,map02020	M00156			ko00000,ko00001,ko00002,ko01000	3.D.4.3		iIT341.HP0145	C	COG2993 Cbb3-type cytochrome oxidase, cytochrome c subunit
345.483	1.31011	0.391631	3.34526	0.00082205	0.0192	fig|6666666.314155.peg.3782	NA	NA	NA	NA	NA	NA	NA	NA	NA	NA	NA	NA	NA	NA	NA	NA	NA	NA
66.1586	-2.90813	0.870019	-3.34261	0.00082996	0.0191993	fig|6666666.314155.peg.810	1137799.GZ78_07255	7.8e-156	556.6	Oceanospirillales	ycjF	GO:0005575,GO:0005623,GO:0005886,GO:0016020,GO:0044464,GO:0071944		ko:K06883,ko:K08990					ko00000				S	Domain of unknown function (DUF697)
574.835	-2.23145	0.668466	-3.33816	0.00084335	0.0192727	fig|6666666.314155.peg.1861	NA	NA	NA	NA	NA	NA	NA	NA	NA	NA	NA	NA	NA	NA	NA	NA	NA	NA
55.0861	-1.90151	0.569764	-3.33737	0.00084577	0.0192727	fig|6666666.314155.peg.3728	1137799.GZ78_16690	1.9e-216	758.4	Oceanospirillales	nagE	GO:0003674,GO:0003824,GO:0005215,GO:0006810,GO:0006950,GO:0006974,GO:0008150,GO:0008643,GO:0009401,GO:0009987,GO:0015144,GO:0015764,GO:0016740,GO:0016772,GO:0016773,GO:0022804,GO:0022857,GO:0033554,GO:0034219,GO:0050896,GO:0051179,GO:0051234,GO:0051716,GO:0055085,GO:0071702,GO:0090563,GO:0090586,GO:1901264	2.7.1.193,2.7.1.199	ko:K02802,ko:K02803,ko:K02804,ko:K20116,ko:K20117,ko:K20118	ko00010,ko00520,ko02060,map00010,map00520,map02060	M00267,M00809	R02738,R05199	RC00017,RC03206	ko00000,ko00001,ko00002,ko01000,ko02000	4.A.1.1.13,4.A.1.1.14,4.A.1.1.15,4.A.1.1.2,4.A.1.1.5,4.A.1.1.7,4.A.1.1.9		iECP_1309.ECP_0691	G	PTS N-acetyl-D-glucosamine transporter
60052.3	3.3	0.989322	3.33562	0.00085111	0.0193122	fig|6666666.314155.peg.1591	NA	NA	NA	NA	NA	NA	NA	NA	NA	NA	NA	NA	NA	NA	NA	NA	NA	NA
25.3478	-2.24029	0.672548	-3.33105	0.00086518	0.0195487	fig|6666666.314155.peg.6971	1137799.GZ78_17345	2.7e-111	408.3	Oceanospirillales	sdh												S	Enoyl-(Acyl carrier protein) reductase
273.081	-1.89249	0.5687	-3.32775	0.00087551	0.0196989	fig|6666666.314155.peg.1947	1537994.JQFW01000057_gene414	8.3e-10	68.9	Alteromonadaceae
9858.63	2.58375	0.777823	3.32177	0.00089448	0.0200415	fig|6666666.314155.peg.7009	1198232.CYCME_1136	4.4e-57	228	Proteobacteria
11004.3	2.285	0.689019	3.31631	0.00091216	0.0203525	fig|6666666.314155.peg.7162	685778.AORL01000015_gene2405	3.1e-52	212.2	Sphingomonadales													S	Pfam Methyltransferase
130.397	-2.72517	0.82235	-3.31388	0.00092011	0.0204448	fig|6666666.314155.peg.6539	1137799.GZ78_25510	2e-39	167.9	Oceanospirillales	rpsQ	GO:0000028,GO:0003674,GO:0003676,GO:0003723,GO:0003735,GO:0005198,GO:0005488,GO:0005575,GO:0005622,GO:0005623,GO:0005737,GO:0005829,GO:0005840,GO:0006412,GO:0006518,GO:0006807,GO:0006996,GO:0008150,GO:0008152,GO:0009058,GO:0009059,GO:0009987,GO:0010467,GO:0015935,GO:0016043,GO:0019538,GO:0019843,GO:0022607,GO:0022613,GO:0022618,GO:0022626,GO:0022627,GO:0032991,GO:0034622,GO:0034641,GO:0034645,GO:…		ko:K02961	ko03010,map03010	M00178,M00179			br01610,ko00000,ko00001,ko00002,ko03011				J	One of the primary rRNA binding proteins, it binds specifically to the 5'-end of 16S ribosomal RNA
11604.6	2.82162	0.85409	3.30366	0.00095431	0.0208051	fig|6666666.314155.peg.1581	NA	NA	NA	NA	NA	NA	NA	NA	NA	NA	NA	NA	NA	NA	NA	NA	NA	NA
189.76	1.21296	0.367181	3.30343	0.00095511	0.0208051	fig|6666666.314155.peg.4726	1348657.M622_18920	8.2e-114	417.5	Betaproteobacteria													KLT	Protein kinase domain
31.1596	-2.66568	0.806054	-3.30707	0.00094278	0.0208051	fig|6666666.314155.peg.483	NA	NA	NA	NA	NA	NA	NA	NA	NA	NA	NA	NA	NA	NA	NA	NA	NA	NA
863.865	1.90186	0.575587	3.30421	0.00095246	0.0208051	fig|6666666.314155.peg.6445	45351.EDO37478	1.2e-32	148.3	Eukaryota		GO:0000151,GO:0000731,GO:0002039,GO:0002831,GO:0002832,GO:0003674,GO:0003824,GO:0004842,GO:0005102,GO:0005488,GO:0005515,GO:0005575,GO:0005622,GO:0005623,GO:0005634,GO:0005654,GO:0005737,GO:0005829,GO:0006139,GO:0006259,GO:0006281,GO:0006301,GO:0006464,GO:0006508,GO:0006511,GO:0006725,GO:0006807,GO:0006950,GO:0006974,GO:0008134,GO:0008150,GO:0008152,GO:0008270,GO:0009056,GO:0009057,GO:0009058,GO:…	2.3.2.27	ko:K10144	ko04115,ko04120,ko05162,map04115,map04120,map05162				ko00000,ko00001,ko01000,ko04121				S	zinc ion binding
17.9972	-2.24605	0.679954	-3.30324	0.00095575	0.0208051	fig|6666666.314155.peg.731	1137799.GZ78_06480	9.5e-96	356.3	Oceanospirillales	tag		3.2.2.20	ko:K01246	ko03410,map03410				ko00000,ko00001,ko01000,ko03400				L	DNA-3-methyladenine glycosylase
496.059	1.86432	0.56473	3.30126	0.00096252	0.0208675	fig|6666666.314155.peg.229	NA	NA	NA	NA	NA	NA	NA	NA	NA	NA	NA	NA	NA	NA	NA	NA	NA	NA
65755.3	2.99596	0.910368	3.29093	0.00099856	0.0208899	fig|6666666.314155.peg.1595	1137799.GZ78_28725	1.8e-103	382.5	Gammaproteobacteria													S	Acetyltransferase (GNAT) family
18.1378	-1.96288	0.595721	-3.29496	0.00098437	0.0208899	fig|6666666.314155.peg.4047	1137799.GZ78_02520	4.2e-22	110.2	Oceanospirillales	tatA			ko:K03116	ko03060,ko03070,map03060,map03070	M00336			ko00000,ko00001,ko00002,ko02044	2.A.64			U	Part of the twin-arginine translocation (Tat) system that transports large folded proteins containing a characteristic twin-arginine motif in their signal peptide across membranes. TatA could form the protein-conducting channel of the Tat system
15.1798	-1.98726	0.603425	-3.29331	0.00099017	0.0209	fig|6666666.314155.peg.4878	1137799.GZ78_19245	1.2e-119	436.8	Oceanospirillales	aas												I	Acyltransferase
22.5755	-2.27586	0.691562	-3.2909	0.00099866	0.0208899	fig|6666666.314155.peg.5173	118166.JH976537_gene1904	5.8e-18	96.3	Oscillatoriales	yefM		2.3.1.15	ko:K08591,ko:K19158,ko:K19159	ko00561,ko00564,ko01100,ko01110,map00561,map00564,map01100,map01110	M00089	R00851,R09380	RC00004,RC00039,RC00041	ko00000,ko00001,ko00002,ko01000,ko01004,ko02048				D	Antitoxin component of a toxin-antitoxin (TA) module
38.5286	2.67268	0.811587	3.29315	0.00099072	0.0208899	fig|6666666.314155.peg.5186	1027273.GZ77_20705	1e-172	612.8	Oceanospirillales	gipA			ko:K07496					ko00000				L	Probable transposase
372.968	2.16018	0.656343	3.29124	0.00099746	0.0208899	fig|6666666.314155.peg.5777	NA	NA	NA	NA	NA	NA	NA	NA	NA	NA	NA	NA	NA	NA	NA	NA	NA	NA
267.028	2.47469	0.751172	3.29444	0.00098619	0.0208899	fig|6666666.314155.peg.6374	NA	NA	NA	NA	NA	NA	NA	NA	NA	NA	NA	NA	NA	NA	NA	NA	NA	NA
13.851	3.90383	1.18427	3.29639	0.00097935	0.0208899	fig|6666666.314155.peg.7132	NA	NA	NA	NA	NA	NA	NA	NA	NA	NA	NA	NA	NA	NA	NA	NA	NA	NA
13.8571	-1.93477	0.586651	-3.298	0.00097376	0.0208899	fig|6666666.314155.peg.736	NA	NA	NA	NA	NA	NA	NA	NA	NA	NA	NA	NA	NA	NA	NA	NA	NA	NA
9.80966	-2.80888	0.854008	-3.28906	0.00100523	0.0209455	fig|6666666.314155.peg.5901	NA	NA	NA	NA	NA	NA	NA	NA	NA	NA	NA	NA	NA	NA	NA	NA	NA	NA
808.353	1.83586	0.559445	3.28157	0.00103231	0.0212876	fig|6666666.314155.peg.228	NA	NA	NA	NA	NA	NA	NA	NA	NA	NA	NA	NA	NA	NA	NA	NA	NA	NA
778.347	1.1914	0.363019	3.28191	0.00103105	0.0212876	fig|6666666.314155.peg.3670	NA	NA	NA	NA	NA	NA	NA	NA	NA	NA	NA	NA	NA	NA	NA	NA	NA	NA
9.45739	-2.0566	0.626777	-3.28122	0.00103357	0.0212876	fig|6666666.314155.peg.5309	1137799.GZ78_08895	3.8e-35	154.8	Oceanospirillales				ko:K20276	ko02024,map02024				ko00000,ko00001				Q	COG2931, RTX toxins and related Ca2 -binding proteins
282.102	1.82339	0.556006	3.27945	0.00104009	0.0213397	fig|6666666.314155.peg.6233	NA	NA	NA	NA	NA	NA	NA	NA	NA	NA	NA	NA	NA	NA	NA	NA	NA	NA
14.9651	-2.30835	0.70437	-3.27719	0.00104845	0.0214292	fig|6666666.314155.peg.629	NA	NA	NA	NA	NA	NA	NA	NA	NA	NA	NA	NA	NA	NA	NA	NA	NA	NA
16.2815	-2.49212	0.761676	-3.27189	0.0010683	0.0216745	fig|6666666.314155.peg.4483	1137799.GZ78_21005	4.3e-21	108.6	Oceanospirillales	fliH			ko:K02411	ko02040,map02040				ko00000,ko00001,ko02035,ko02044	3.A.6.2			NU	Flagellar assembly protein FliH
15.9302	-2.39664	0.732508	-3.27183	0.00106855	0.0216745	fig|6666666.314155.peg.5743	1137799.GZ78_22060	3.5e-83	314.3	Oceanospirillales													K	Helix-turn-helix XRE-family like proteins
131123	3.0118	0.92108	3.26985	0.00107603	0.0217392	fig|6666666.314155.peg.1307	NA	NA	NA	NA	NA	NA	NA	NA	NA	NA	NA	NA	NA	NA	NA	NA	NA	NA
237.426	-1.80879	0.553343	-3.26885	0.00107985	0.0217392	fig|6666666.314155.peg.6208	1137799.GZ78_20825	1.1e-46	193	Gammaproteobacteria	fliO			ko:K02418	ko02040,map02040				ko00000,ko00001,ko02035,ko02044	3.A.6.2			N	flagellar
23332.7	2.26216	0.692504	3.26663	0.00108834	0.021828	fig|6666666.314155.peg.3788	NA	NA	NA	NA	NA	NA	NA	NA	NA	NA	NA	NA	NA	NA	NA	NA	NA	NA
16.3363	-1.84356	0.564835	-3.2639	0.00109891	0.0219577	fig|6666666.314155.peg.1195	1137799.GZ78_00080	1.1e-102	379.4	Oceanospirillales	metI	GO:0000099,GO:0000101,GO:0003333,GO:0003674,GO:0003824,GO:0005215,GO:0005342,GO:0005575,GO:0005623,GO:0005886,GO:0005887,GO:0006810,GO:0006811,GO:0006812,GO:0006820,GO:0006855,GO:0006865,GO:0008150,GO:0008324,GO:0008509,GO:0008514,GO:0015075,GO:0015171,GO:0015179,GO:0015191,GO:0015238,GO:0015318,GO:0015399,GO:0015405,GO:0015711,GO:0015807,GO:0015821,GO:0015849,GO:0015893,GO:0016020,GO:0016021,GO:…		ko:K02072	ko02010,map02010	M00238			ko00000,ko00001,ko00002,ko02000	3.A.1.24		iPC815.YPO1072	P	ABC transporter permease
16.8065	3.82343	1.17221	3.26174	0.00110732	0.0220435	fig|6666666.314155.peg.6350	1027273.GZ77_20705	1e-172	612.8	Oceanospirillales	gipA			ko:K07496					ko00000				L	Probable transposase
1848.01	2.48827	0.76508	3.2523	0.00114476	0.0221223	fig|6666666.314155.peg.1064	556269.ACDQ01000004_gene1257	3.5e-34	152.5	Proteobacteria
31158.8	2.98298	0.915659	3.25774	0.00112304	0.0221223	fig|6666666.314155.peg.1603	NA	NA	NA	NA	NA	NA	NA	NA	NA	NA	NA	NA	NA	NA	NA	NA	NA	NA
454.131	1.58038	0.486358	3.24942	0.00115642	0.0221223	fig|6666666.314155.peg.1782	NA	NA	NA	NA	NA	NA	NA	NA	NA	NA	NA	NA	NA	NA	NA	NA	NA	NA
1270.83	2.5114	0.772323	3.25175	0.00114697	0.0221223	fig|6666666.314155.peg.3055	NA	NA	NA	NA	NA	NA	NA	NA	NA	NA	NA	NA	NA	NA	NA	NA	NA	NA
90022	2.87343	0.88303	3.25406	0.00113768	0.0221223	fig|6666666.314155.peg.5182	1215092.PA6_012_01220	3.1e-30	139.8	Pseudomonas aeruginosa group				ko:K18814					ko00000,ko02000	9.B.67.1			M	O-antigen ligase like membrane protein
278.32	-1.39915	0.430079	-3.25325	0.00114093	0.0221223	fig|6666666.314155.peg.5253	1137799.GZ78_12615	0	2399.8	Oceanospirillales	pilL			ko:K02487,ko:K06596,ko:K11526	ko02020,ko02025,map02020,map02025	M00507,M00508			ko00000,ko00001,ko00002,ko01001,ko02022,ko02035				T	Chemotaxis protein histidine kinase and related
11018.8	2.49906	0.768887	3.25023	0.00115313	0.0221223	fig|6666666.314155.peg.5462	NA	NA	NA	NA	NA	NA	NA	NA	NA	NA	NA	NA	NA	NA	NA	NA	NA	NA
663.32	1.56847	0.482703	3.24934	0.00115672	0.0221223	fig|6666666.314155.peg.5478	NA	NA	NA	NA	NA	NA	NA	NA	NA	NA	NA	NA	NA	NA	NA	NA	NA	NA
7639.03	2.40411	0.738436	3.25568	0.00113121	0.0221223	fig|6666666.314155.peg.6322	1137799.GZ78_23185	7.7e-07	62.4	Proteobacteria													S	head morphogenesis protein, SPP1 gp7
158.605	1.21367	0.372818	3.25541	0.00113229	0.0221223	fig|6666666.314155.peg.686	1137799.GZ78_06315	0	1515.7	Oceanospirillales	plsB	GO:0003674,GO:0003824,GO:0004366,GO:0005575,GO:0005623,GO:0005886,GO:0005887,GO:0006082,GO:0006629,GO:0006631,GO:0006644,GO:0006793,GO:0006796,GO:0008150,GO:0008152,GO:0008374,GO:0008610,GO:0008654,GO:0009058,GO:0009987,GO:0016020,GO:0016021,GO:0016740,GO:0016746,GO:0016747,GO:0019637,GO:0019752,GO:0031224,GO:0031226,GO:0032787,GO:0043436,GO:0044237,GO:0044238,GO:0044249,GO:0044255,GO:0044281,GO:…	2.3.1.15	ko:K00631	ko00561,ko00564,ko01100,ko01110,map00561,map00564,map01100,map01110	M00089	R00851,R09380	RC00004,RC00039,RC00041	ko00000,ko00001,ko00002,ko01000,ko01004			iECs_1301.ECs5024,iG2583_1286.G2583_4866	I	Belongs to the GPAT DAPAT family
8.08663	-2.12588	0.653132	-3.2549	0.00113434	0.0221223	fig|6666666.314155.peg.839	NA	NA	NA	NA	NA	NA	NA	NA	NA	NA	NA	NA	NA	NA	NA	NA	NA	NA
35328.1	2.22463	0.686131	3.24227	0.0011858	0.0225001	fig|6666666.314155.peg.3795	NA	NA	NA	NA	NA	NA	NA	NA	NA	NA	NA	NA	NA	NA	NA	NA	NA	NA
4853.36	2.32507	0.717285	3.24149	0.00118908	0.0225001	fig|6666666.314155.peg.5178	1136138.JH604625_gene3673	1.2e-88	333.6	Gammaproteobacteria				ko:K00786					ko00000,ko01000				M	Glycosyl transferase
6908.08	2.09227	0.645256	3.24254	0.00118468	0.0225001	fig|6666666.314155.peg.813	NA	NA	NA	NA	NA	NA	NA	NA	NA	NA	NA	NA	NA	NA	NA	NA	NA	NA
189694	3.32878	1.02732	3.24026	0.00119422	0.0225178	fig|6666666.314155.peg.1309	291112.PAU_01811	8.3e-79	300.8	Gammaproteobacteria													S	radical SAM domain protein
34.6382	-1.68387	0.520563	-3.2347	0.0012177	0.0228389	fig|6666666.314155.peg.2360	686340.Metal_0643	2.6e-37	162.5	Gammaproteobacteria			3.1.12.1	ko:K07464					ko00000,ko01000,ko02048				L	phage-type endonuclease
20.6438	-2.57776	0.797027	-3.23421	0.00121978	0.0228389	fig|6666666.314155.peg.2555	1137799.GZ78_08710	9.7e-33	146	Oceanospirillales	lapB	GO:0003674,GO:0005488,GO:0005575,GO:0005622,GO:0005623,GO:0005737,GO:0005829,GO:0005886,GO:0005887,GO:0005975,GO:0005976,GO:0006629,GO:0008150,GO:0008152,GO:0008653,GO:0009987,GO:0016020,GO:0016021,GO:0031224,GO:0031226,GO:0043167,GO:0043169,GO:0043170,GO:0044237,GO:0044238,GO:0044255,GO:0044260,GO:0044262,GO:0044264,GO:0044424,GO:0044425,GO:0044444,GO:0044459,GO:0044464,GO:0046872,GO:0071704,GO:…		ko:K19804					ko00000				G	Modulates cellular lipopolysaccharide (LPS) levels by regulating LpxC, which is involved in lipid A biosynthesis. May act by modulating the proteolytic activity of FtsH towards LpxC. May also coordinate assembly of proteins involved in LPS synthesis at the plasma membrane
1241.09	1.973	0.610583	3.23134	0.0012321	0.0229892	fig|6666666.314155.peg.1875	NA	NA	NA	NA	NA	NA	NA	NA	NA	NA	NA	NA	NA	NA	NA	NA	NA	NA
704.82	2.40286	0.744038	3.22948	0.00124014	0.0230264	fig|6666666.314155.peg.324	NA	NA	NA	NA	NA	NA	NA	NA	NA	NA	NA	NA	NA	NA	NA	NA	NA	NA
192.698	1.90823	0.590985	3.22889	0.0012427	0.0230264	fig|6666666.314155.peg.57	NA	NA	NA	NA	NA	NA	NA	NA	NA	NA	NA	NA	NA	NA	NA	NA	NA	NA
127.597	-2.23929	0.694126	-3.22606	0.00125509	0.0230962	fig|6666666.314155.peg.2558	1137799.GZ78_08720	1.5e-41	175.3	Oceanospirillales	himD	GO:0003674,GO:0003676,GO:0003677,GO:0005488,GO:0005575,GO:0005622,GO:0005623,GO:0005737,GO:0005829,GO:0006139,GO:0006351,GO:0006725,GO:0006807,GO:0008150,GO:0008152,GO:0009058,GO:0009059,GO:0009889,GO:0009987,GO:0010467,GO:0010556,GO:0016070,GO:0018130,GO:0019219,GO:0019222,GO:0019438,GO:0031323,GO:0031326,GO:0032774,GO:0034641,GO:0034645,GO:0034654,GO:0043170,GO:0044237,GO:0044238,GO:0044249,GO:…		ko:K05788					ko00000,ko03032,ko03036,ko03400				K	This protein is one of the two subunits of integration host factor, a specific DNA-binding protein that functions in genetic recombination as well as in transcriptional and translational control
866.553	1.06827	0.331047	3.22694	0.00125124	0.0230962	fig|6666666.314155.peg.3642	NA	NA	NA	NA	NA	NA	NA	NA	NA	NA	NA	NA	NA	NA	NA	NA	NA	NA
69.8151	-1.9029	0.59096	-3.22002	0.00128182	0.0231	fig|6666666.314155.peg.1248	1137799.GZ78_18840	9.4e-167	592.8	Oceanospirillales	rluD	GO:0000027,GO:0000154,GO:0000455,GO:0001522,GO:0003674,GO:0003824,GO:0005575,GO:0005622,GO:0005623,GO:0005737,GO:0005829,GO:0006139,GO:0006364,GO:0006396,GO:0006725,GO:0006807,GO:0006996,GO:0008150,GO:0008152,GO:0009451,GO:0009982,GO:0009987,GO:0010467,GO:0016043,GO:0016070,GO:0016072,GO:0016853,GO:0016866,GO:0022607,GO:0022613,GO:0022618,GO:0031118,GO:0034470,GO:0034622,GO:0034641,GO:0034660,GO:…	5.4.99.23,5.4.99.28,5.4.99.29	ko:K06177,ko:K06180					ko00000,ko01000,ko03009,ko03016			iE2348C_1286.E2348C_2868,iECED1_1282.ECED1_3035,iECSF_1327.ECSF_2432	J	Responsible for synthesis of pseudouridine from uracil
615.444	2.09411	0.649875	3.22232	0.00127155	0.0231077	fig|6666666.314155.peg.1991	NA	NA	NA	NA	NA	NA	NA	NA	NA	NA	NA	NA	NA	NA	NA	NA	NA	NA
409.1	2.82854	0.877626	3.22294	0.0012688	0.0231077	fig|6666666.314155.peg.2718	NA	NA	NA	NA	NA	NA	NA	NA	NA	NA	NA	NA	NA	NA	NA	NA	NA	NA
2863.77	2.08748	0.647491	3.22396	0.00126431	0.0231077	fig|6666666.314155.peg.5708	NA	NA	NA	NA	NA	NA	NA	NA	NA	NA	NA	NA	NA	NA	NA	NA	NA	NA
1993.98	2.4667	0.766203	3.21939	0.00128466	0.0231077	fig|6666666.314155.peg.6434	NA	NA	NA	NA	NA	NA	NA	NA	NA	NA	NA	NA	NA	NA	NA	NA	NA	NA
3792.46	2.50494	0.777916	3.22006	0.00128163	0.0231077	fig|6666666.314155.peg.7161	640081.Dsui_0070	1.1e-148	533.1	Betaproteobacteria													H	Methyltransferase
17.7971	-2.37995	0.73932	-3.2191	0.00128592	0.0231077	fig|6666666.314155.peg.808	1137799.GZ78_07260	2.3e-141	508.4	Oceanospirillales	ycjX			ko:K06918					ko00000				S	YcjX-like family, DUF463
25139.2	2.65747	0.82621	3.21646	0.00129781	0.0232434	fig|6666666.314155.peg.6874	NA	NA	NA	NA	NA	NA	NA	NA	NA	NA	NA	NA	NA	NA	NA	NA	NA	NA
18.5538	-2.49994	0.777652	-3.21473	0.00130566	0.0233061	fig|6666666.314155.peg.1079	NA	NA	NA	NA	NA	NA	NA	NA	NA	NA	NA	NA	NA	NA	NA	NA	NA	NA
3112.16	2.40207	0.747748	3.21241	0.00131628	0.0234175	fig|6666666.314155.peg.415	NA	NA	NA	NA	NA	NA	NA	NA	NA	NA	NA	NA	NA	NA	NA	NA	NA	NA
59.4306	-2.09098	0.651508	-3.20945	0.00132989	0.0234409	fig|6666666.314155.peg.2566	1137799.GZ78_08755	2.3e-180	638.3	Oceanospirillales	serC	GO:0003674,GO:0003824,GO:0004648,GO:0005488,GO:0005575,GO:0005622,GO:0005623,GO:0005737,GO:0005829,GO:0006081,GO:0006082,GO:0006520,GO:0006553,GO:0006563,GO:0006564,GO:0006725,GO:0006732,GO:0006766,GO:0006767,GO:0006793,GO:0006796,GO:0006807,GO:0008144,GO:0008150,GO:0008152,GO:0008483,GO:0008652,GO:0009058,GO:0009066,GO:0009067,GO:0009069,GO:0009070,GO:0009085,GO:0009089,GO:0009108,GO:0009110,GO:…	2.6.1.52	ko:K00831	ko00260,ko00680,ko00750,ko01100,ko01120,ko01130,ko01200,ko01230,map00260,map00680,map00750,map01100,map01120,map01130,map01200,map01230	M00020,M00124	R04173,R05085	RC00006,RC00036	ko00000,ko00001,ko00002,ko01000,ko01007			iEcE24377_1341.EcE24377A_1004,iPC815.YPO1389,iYL1228.KPN_00935	E	Catalyzes the reversible conversion of 3- phosphohydroxypyruvate to phosphoserine and of 3-hydroxy-2-oxo-4- phosphonooxybutanoate to phosphohydroxythreonine
3819.95	2.04117	0.636209	3.20833	0.0013351	0.0234409	fig|6666666.314155.peg.3254	NA	NA	NA	NA	NA	NA	NA	NA	NA	NA	NA	NA	NA	NA	NA	NA	NA	NA
8675.41	2.19016	0.682602	3.20855	0.00133407	0.0234409	fig|6666666.314155.peg.5180	1294143.H681_22425	6.9e-93	347.4	Bacteria	ssg												M	Protein conserved in bacteria
424.793	1.33807	0.416702	3.2111	0.00132229	0.0234409	fig|6666666.314155.peg.583	NA	NA	NA	NA	NA	NA	NA	NA	NA	NA	NA	NA	NA	NA	NA	NA	NA	NA
8.78592	-2.85835	0.891261	-3.20708	0.00134088	0.0234654	fig|6666666.314155.peg.4721	NA	NA	NA	NA	NA	NA	NA	NA	NA	NA	NA	NA	NA	NA	NA	NA	NA	NA
22.4341	-1.98788	0.620239	-3.20503	0.00135048	0.0235564	fig|6666666.314155.peg.2833	1137799.GZ78_10305	9.5e-121	439.5	Oceanospirillales	ung	GO:0003674,GO:0003824,GO:0004844,GO:0005575,GO:0005622,GO:0005623,GO:0005737,GO:0006139,GO:0006259,GO:0006281,GO:0006284,GO:0006285,GO:0006725,GO:0006807,GO:0006950,GO:0006974,GO:0008150,GO:0008152,GO:0009987,GO:0016787,GO:0016798,GO:0016799,GO:0019104,GO:0033554,GO:0034641,GO:0043170,GO:0044237,GO:0044238,GO:0044260,GO:0044424,GO:0044464,GO:0046483,GO:0050896,GO:0051716,GO:0071704,GO:0090304,GO:…	3.2.2.27	ko:K03648	ko03410,ko05340,map03410,map05340				ko00000,ko00001,ko01000,ko03400				L	Excises uracil residues from the DNA which can arise as a result of misincorporation of dUMP residues by DNA polymerase or due to deamination of cytosine
17041.1	2.13822	0.667882	3.2015	0.00136716	0.0236165	fig|6666666.314155.peg.1277	877418.ATWV01000006_gene2245	7.3e-15	88.6	Bacteria
1149.16	1.78313	0.556813	3.20239	0.00136294	0.0236165	fig|6666666.314155.peg.3566	NA	NA	NA	NA	NA	NA	NA	NA	NA	NA	NA	NA	NA	NA	NA	NA	NA	NA
7.34326	-2.18716	0.683151	-3.20158	0.00136677	0.0236165	fig|6666666.314155.peg.759	1137799.GZ78_06625	4.8e-97	360.5	Gammaproteobacteria			1.6.5.2	ko:K00355	ko00130,ko01110,ko05200,ko05225,ko05418,map00130,map01110,map05200,map05225,map05418		R02964,R03643,R03816	RC00819	ko00000,ko00001,ko01000				S	NADPH-dependent FMN reductase
31.9842	-2.29583	0.718022	-3.19743	0.00138656	0.0238746	fig|6666666.314155.peg.7187	1137799.GZ78_04910	1.3e-63	248.8	Oceanospirillales	livG	GO:0000166,GO:0003333,GO:0003674,GO:0005215,GO:0005304,GO:0005342,GO:0005488,GO:0005524,GO:0005575,GO:0006810,GO:0006811,GO:0006812,GO:0006820,GO:0006855,GO:0006865,GO:0008144,GO:0008150,GO:0008324,GO:0008509,GO:0008514,GO:0015075,GO:0015171,GO:0015173,GO:0015175,GO:0015179,GO:0015188,GO:0015192,GO:0015238,GO:0015318,GO:0015658,GO:0015711,GO:0015801,GO:0015803,GO:0015804,GO:0015807,GO:0015818,GO:…		ko:K01995,ko:K01998	ko02010,ko02024,map02010,map02024	M00237			ko00000,ko00001,ko00002,ko02000	3.A.1.4		iECNA114_1301.ECNA114_3561	E	Part of the ABC transporter complexes LivFGHMJ and LivFGHMK involved in the high-affinity transport of branched-chain amino acids
6237.33	2.29035	0.716727	3.19557	0.00139555	0.0239525	fig|6666666.314155.peg.3307	NA	NA	NA	NA	NA	NA	NA	NA	NA	NA	NA	NA	NA	NA	NA	NA	NA	NA
1559.64	2.65424	0.831393	3.19253	0.00141034	0.024129	fig|6666666.314155.peg.6510	NA	NA	NA	NA	NA	NA	NA	NA	NA	NA	NA	NA	NA	NA	NA	NA	NA	NA
4109.23	2.42265	0.759218	3.19098	0.00141791	0.0241812	fig|6666666.314155.peg.4941	NA	NA	NA	NA	NA	NA	NA	NA	NA	NA	NA	NA	NA	NA	NA	NA	NA	NA
3736	1.59671	0.500557	3.18987	0.00142334	0.0241969	fig|6666666.314155.peg.6400	NA	NA	NA	NA	NA	NA	NA	NA	NA	NA	NA	NA	NA	NA	NA	NA	NA	NA
11578.4	2.23869	0.702955	3.18469	0.0014491	0.0245567	fig|6666666.314155.peg.6917	6087.XP_002164527.2	2.7e-21	110.5	Metazoa													S	RNA ligase
74.9268	-2.27596	0.714949	-3.18339	0.00145561	0.0245892	fig|6666666.314155.peg.782	NA	NA	NA	NA	NA	NA	NA	NA	NA	NA	NA	NA	NA	NA	NA	NA	NA	NA
1607.86	2.14843	0.675308	3.18142	0.00146557	0.0246797	fig|6666666.314155.peg.4534	45351.EDO44950	3.2e-13	83.2	Metazoa	EFNB2	GO:0000902,GO:0000904,GO:0001525,GO:0001568,GO:0001654,GO:0001655,GO:0001667,GO:0001756,GO:0001822,GO:0001944,GO:0001945,GO:0002009,GO:0002040,GO:0002042,GO:0002376,GO:0002682,GO:0002684,GO:0002694,GO:0002696,GO:0003002,GO:0003404,GO:0003674,GO:0003824,GO:0004672,GO:0004713,GO:0005102,GO:0005488,GO:0005515,GO:0005575,GO:0005623,GO:0005886,GO:0005887,GO:0006464,GO:0006468,GO:0006793,GO:0006796,GO:…		ko:K05463,ko:K19495	ko04360,map04360				ko00000,ko00001,ko04052,ko04147,ko04516				T	ephrin receptor binding
5047.06	2.49749	0.785511	3.17945	0.00147557	0.0247101	fig|6666666.314155.peg.5301	NA	NA	NA	NA	NA	NA	NA	NA	NA	NA	NA	NA	NA	NA	NA	NA	NA	NA
4940.25	2.08952	0.657239	3.17924	0.00147661	0.0247101	fig|6666666.314155.peg.816	NA	NA	NA	NA	NA	NA	NA	NA	NA	NA	NA	NA	NA	NA	NA	NA	NA	NA
93.0391	-2.1512	0.677331	-3.176	0.00149323	0.0248933	fig|6666666.314155.peg.3766	1137799.GZ78_01200	4.6e-71	273.9	Gammaproteobacteria	argR	GO:0000820,GO:0000821,GO:0000976,GO:0000984,GO:0000986,GO:0000987,GO:0001017,GO:0001067,GO:0001130,GO:0001216,GO:0001217,GO:0003674,GO:0003676,GO:0003677,GO:0003690,GO:0003700,GO:0005488,GO:0005515,GO:0005575,GO:0005622,GO:0005623,GO:0005737,GO:0006082,GO:0006139,GO:0006259,GO:0006310,GO:0006355,GO:0006520,GO:0006521,GO:0006525,GO:0006725,GO:0006807,GO:0008150,GO:0008152,GO:0009064,GO:0009889,GO:…		ko:K03402					ko00000,ko03000				K	Regulates arginine biosynthesis genes
9384.68	2.47548	0.779608	3.17529	0.00149685	0.0248933	fig|6666666.314155.peg.5488	NA	NA	NA	NA	NA	NA	NA	NA	NA	NA	NA	NA	NA	NA	NA	NA	NA	NA
163130	2.99551	0.943762	3.174	0.00150351	0.0249267	fig|6666666.314155.peg.1272	870967.VIS19158_03796	4e-30	139.8	Vibrionales	ybcK												L	COG1961 Site-specific recombinases, DNA invertase Pin homologs
212.405	2.11953	0.668131	3.17233	0.00151222	0.0249936	fig|6666666.314155.peg.1884	NA	NA	NA	NA	NA	NA	NA	NA	NA	NA	NA	NA	NA	NA	NA	NA	NA	NA
357.322	1.59829	0.504094	3.17061	0.00152118	0.0250643	fig|6666666.314155.peg.230	NA	NA	NA	NA	NA	NA	NA	NA	NA	NA	NA	NA	NA	NA	NA	NA	NA	NA
2228.25	2.94086	0.928649	3.16681	0.00154119	0.0253162	fig|6666666.314155.peg.330	NA	NA	NA	NA	NA	NA	NA	NA	NA	NA	NA	NA	NA	NA	NA	NA	NA	NA
2557.31	1.94311	0.613785	3.16577	0.00154671	0.0253291	fig|6666666.314155.peg.3097	NA	NA	NA	NA	NA	NA	NA	NA	NA	NA	NA	NA	NA	NA	NA	NA	NA	NA
11.4115	-1.98272	0.627471	-3.15985	0.0015785	0.0255373	fig|6666666.314155.peg.1368	1137799.GZ78_18470	6.3e-117	426.8	Oceanospirillales	queC		6.3.4.20	ko:K06920	ko00790,ko01100,map00790,map01100		R09978	RC00959	ko00000,ko00001,ko01000,ko03016			iAF987.Gmet_3075	F	Catalyzes the ATP-dependent conversion of 7-carboxy-7- deazaguanine (CDG) to 7-cyano-7-deazaguanine (preQ(0))
5.42288	-2.45395	0.7763	-3.16108	0.00157183	0.0255373	fig|6666666.314155.peg.1632	NA	NA	NA	NA	NA	NA	NA	NA	NA	NA	NA	NA	NA	NA	NA	NA	NA	NA
30178.1	2.88513	0.912951	3.16022	0.0015765	0.0255373	fig|6666666.314155.peg.4855	78398.KS43_00485	8.9e-94	350.5	Gammaproteobacteria													K	AAA domain, putative AbiEii toxin, Type IV TA system
428.314	-1.7956	0.56825	-3.15988	0.00157836	0.0255373	fig|6666666.314155.peg.4999	1137799.GZ78_10785	1.4e-42	178.7	Gammaproteobacteria													K	conserved small protein
76.8623	-1.59311	0.504493	-3.15784	0.00158941	0.0256365	fig|6666666.314155.peg.604	717785.HYPMC_1318	1.2e-07	62	Proteobacteria
459.089	-2.74654	0.870234	-3.15609	0.00159897	0.0257132	fig|6666666.314155.peg.6158	1137799.GZ78_20700	2.6e-170	604.7	Oceanospirillales	ldh		1.4.1.9	ko:K00263	ko00280,ko00290,ko01100,ko01110,ko01130,map00280,map00290,map01100,map01110,map01130		R01088,R01434,R02196	RC00006,RC00036	ko00000,ko00001,ko01000				E	Belongs to the Glu Leu Phe Val dehydrogenases family
4271.97	2.10901	0.668704	3.15387	0.00161119	0.0258322	fig|6666666.314155.peg.272	1488328.JMCL01000026_gene5142	2.4e-06	60.5	Gammaproteobacteria				ko:K11021					ko00000,ko02042				M	COG3209 Rhs family protein
5107.81	2.04737	0.649452	3.15246	0.00161903	0.0258802	fig|6666666.314155.peg.3253	NA	NA	NA	NA	NA	NA	NA	NA	NA	NA	NA	NA	NA	NA	NA	NA	NA	NA
136.069	0.945113	0.299976	3.15063	0.00162917	0.0259649	fig|6666666.314155.peg.3758	1027273.GZ77_15475	4.8e-164	584.7	Gammaproteobacteria	gvpF		3.5.1.4,6.3.5.6,6.3.5.7	ko:K01426,ko:K02433	ko00330,ko00360,ko00380,ko00627,ko00643,ko00970,ko01100,ko01120,map00330,map00360,map00380,map00627,map00643,map00970,map01100,map01120		R02540,R03096,R03180,R03905,R03909,R04212,R05551,R05590	RC00010,RC00100,RC00950,RC01025	ko00000,ko00001,ko01000,ko03029				J	Allows the formation of correctly charged Gln-tRNA(Gln) through the transamidation of misacylated Glu-tRNA(Gln) in organisms which lack glutaminyl-tRNA synthetase. The reaction takes place in the presence of glutamine and ATP through an activated gamma-phospho-Glu-tRNA(Gln)
10020.6	2.26563	0.719415	3.14927	0.00163681	0.0260093	fig|6666666.314155.peg.3792	NA	NA	NA	NA	NA	NA	NA	NA	NA	NA	NA	NA	NA	NA	NA	NA	NA	NA
7601.48	2.89637	0.921663	3.14255	0.00167486	0.0264568	fig|6666666.314155.peg.1619	1535422.ND16A_2994	1.2e-37	162.2	Gammaproteobacteria													S	Domain of unknown function (DUF4160)
273.15	3.60539	1.14709	3.14306	0.00167192	0.0264568	fig|6666666.314155.peg.4302	1137799.GZ78_02965	6.1e-188	663.3	Oceanospirillales	aapJ	GO:0005575,GO:0005623,GO:0042597,GO:0044464		ko:K09969	ko02010,map02010	M00232			ko00000,ko00001,ko00002,ko02000	3.A.1.3.18,3.A.1.3.7,3.A.1.3.8			ET	Amino acid ABC transporter substrate-binding protein
60.6668	1.41915	0.451754	3.14143	0.00168127	0.02648	fig|6666666.314155.peg.3655	NA	NA	NA	NA	NA	NA	NA	NA	NA	NA	NA	NA	NA	NA	NA	NA	NA	NA
160.101	-2.57329	0.82023	-3.13728	0.00170525	0.0266075	fig|6666666.314155.peg.1851	1137799.GZ78_24080	2.6e-159	568.2	Oceanospirillales				ko:K07119					ko00000				S	NAD(P)-dependent
32.7004	-2.18951	0.697819	-3.13764	0.00170313	0.0266075	fig|6666666.314155.peg.2845	485915.Dret_0626	6e-149	533.9	Desulfovibrionales			2.7.7.49	ko:K00986					ko00000,ko01000				L	PFAM RNA-directed DNA polymerase (Reverse transcriptase)
357.758	1.92989	0.615283	3.13659	0.00170924	0.0266075	fig|6666666.314155.peg.337	NA	NA	NA	NA	NA	NA	NA	NA	NA	NA	NA	NA	NA	NA	NA	NA	NA	NA
205.255	-1.07481	0.342464	-3.13847	0.00169835	0.0266075	fig|6666666.314155.peg.4680	1453501.JELR01000002_gene244	7.7e-07	61.6	Gammaproteobacteria
6.98023	-2.16825	0.691469	-3.13572	0.00171432	0.0266093	fig|6666666.314155.peg.1688	1137799.GZ78_28095	1.4e-48	198.7	Oceanospirillales	iscA	GO:0003674,GO:0005488,GO:0005506,GO:0005575,GO:0005622,GO:0005623,GO:0005737,GO:0005829,GO:0006790,GO:0006807,GO:0008150,GO:0008152,GO:0008198,GO:0009987,GO:0010467,GO:0016043,GO:0016226,GO:0016530,GO:0019538,GO:0022607,GO:0031163,GO:0034986,GO:0043167,GO:0043169,GO:0043170,GO:0044085,GO:0044237,GO:0044238,GO:0044424,GO:0044444,GO:0044464,GO:0046872,GO:0046914,GO:0048037,GO:0051186,GO:0051536,GO:…		ko:K13628					ko00000,ko03016			iAPECO1_1312.APECO1_3997,iB21_1397.B21_02384,iBWG_1329.BWG_2292,iE2348C_1286.E2348C_2811,iEC042_1314.EC042_2732,iEC55989_1330.EC55989_2813,iECABU_c1320.ECABU_c28340,iECBD_1354.ECBD_1156,iECB_1328.ECB_02420,iECDH10B_1368.ECDH10B_2695,iECD_1391.ECD_02420,iECED1_1282.ECED1_2959,iECIAI1_1343.ECIAI1_2580,iECIAI39_1322.ECIAI39_2729,iECNA114_1301.ECNA114_2607,iECO103_1326.ECO103_3045,iECO111_1330.ECO111…	S	Belongs to the HesB IscA family
37.6936	-2.71875	0.867904	-3.13254	0.00173298	0.0267934	fig|6666666.314155.peg.1848	1137799.GZ78_24090	8.3e-59	233	Oceanospirillales	nonF												S	ThiJ PfpI
22.8589	-1.70712	0.545058	-3.132	0.00173619	0.0267934	fig|6666666.314155.peg.3502	NA	NA	NA	NA	NA	NA	NA	NA	NA	NA	NA	NA	NA	NA	NA	NA	NA	NA
58.6378	-2.38504	0.762141	-3.12939	0.00175171	0.0268378	fig|6666666.314155.peg.1356	1137799.GZ78_18535	5e-114	417.2	Oceanospirillales	ruvB	GO:0000725,GO:0003674,GO:0003678,GO:0003824,GO:0004003,GO:0004386,GO:0005575,GO:0005622,GO:0005623,GO:0005737,GO:0005829,GO:0006139,GO:0006259,GO:0006281,GO:0006310,GO:0006725,GO:0006807,GO:0006950,GO:0006974,GO:0006996,GO:0007154,GO:0008026,GO:0008094,GO:0008150,GO:0008152,GO:0009314,GO:0009378,GO:0009411,GO:0009416,GO:0009432,GO:0009605,GO:0009628,GO:0009987,GO:0009991,GO:0016043,GO:0016462,GO:…	3.6.4.12	ko:K03551	ko03440,map03440				ko00000,ko00001,ko01000,ko03400				L	The RuvA-RuvB complex in the presence of ATP renatures cruciform structure in supercoiled DNA with palindromic sequence, indicating that it may promote strand exchange reactions in homologous recombination. RuvAB is a helicase that mediates the Holliday junction migration by localized denaturation and reannealing
6624	1.98357	0.634138	3.12799	0.00176008	0.0268378	fig|6666666.314155.peg.3789	NA	NA	NA	NA	NA	NA	NA	NA	NA	NA	NA	NA	NA	NA	NA	NA	NA	NA
20342.2	2.76096	0.882033	3.13022	0.00174678	0.0268378	fig|6666666.314155.peg.5261	NA	NA	NA	NA	NA	NA	NA	NA	NA	NA	NA	NA	NA	NA	NA	NA	NA	NA
146.777	-2.25647	0.721536	-3.12731	0.00176413	0.0268378	fig|6666666.314155.peg.7121	1027273.GZ77_16125	3.7e-60	238	Oceanospirillales	azoR	GO:0000166,GO:0003674,GO:0003824,GO:0005488,GO:0005575,GO:0005622,GO:0005623,GO:0005737,GO:0005829,GO:0006732,GO:0006950,GO:0006979,GO:0008081,GO:0008150,GO:0008152,GO:0008770,GO:0009058,GO:0009108,GO:0009987,GO:0010181,GO:0016491,GO:0016651,GO:0016655,GO:0016661,GO:0016787,GO:0016788,GO:0032553,GO:0036094,GO:0042578,GO:0043167,GO:0043168,GO:0044237,GO:0044249,GO:0044424,GO:0044444,GO:0044464,GO:…		ko:K01118					ko00000,ko01000				C	Catalyzes the reductive cleavage of azo bond in aromatic azo compounds to the corresponding amines. Requires NADH, but not NADPH, as an electron donor for its activity
4.97086	-2.51091	0.802598	-3.12848	0.00175712	0.0268378	fig|6666666.314155.peg.742	1137799.GZ78_06555	1.5e-85	322.4	Proteobacteria
5481.42	2.07177	0.662654	3.12647	0.00176918	0.0268384	fig|6666666.314155.peg.6395	NA	NA	NA	NA	NA	NA	NA	NA	NA	NA	NA	NA	NA	NA	NA	NA	NA	NA
17.9975	-2.64798	0.847261	-3.12534	0.00177602	0.0268611	fig|6666666.314155.peg.1652	NA	NA	NA	NA	NA	NA	NA	NA	NA	NA	NA	NA	NA	NA	NA	NA	NA	NA
6187.61	2.01013	0.643333	3.12456	0.00178071	0.0268611	fig|6666666.314155.peg.3263	NA	NA	NA	NA	NA	NA	NA	NA	NA	NA	NA	NA	NA	NA	NA	NA	NA	NA
17.8116	-1.55938	0.499288	-3.12321	0.00178893	0.0269093	fig|6666666.314155.peg.4044	1137799.GZ78_02510	5.3e-117	427.2	Oceanospirillales	tatC	GO:0003674,GO:0005215,GO:0005488,GO:0005515,GO:0005575,GO:0005623,GO:0005886,GO:0005887,GO:0006810,GO:0006886,GO:0008104,GO:0008150,GO:0008320,GO:0008565,GO:0009314,GO:0009628,GO:0009977,GO:0015031,GO:0015291,GO:0015399,GO:0015405,GO:0015450,GO:0015833,GO:0016020,GO:0016021,GO:0022804,GO:0022857,GO:0022884,GO:0031224,GO:0031226,GO:0032991,GO:0033036,GO:0033281,GO:0034613,GO:0042802,GO:0042886,GO:…		ko:K03118	ko03060,ko03070,map03060,map03070	M00336			ko00000,ko00001,ko00002,ko02044	2.A.64			U	Part of the twin-arginine translocation (Tat) system that transports large folded proteins containing a characteristic twin-arginine motif in their signal peptide across membranes. Together with TatB, TatC is part of a receptor directly interacting with Tat signal peptides
17012.4	2.18498	0.700113	3.1209	0.001803	0.027045	fig|6666666.314155.peg.4981	1470593.BW43_03206	1.3e-91	343.6	Gammaproteobacteria													F	Biotin carboxylase
9.428	-2.46294	0.78951	-3.11958	0.00181106	0.0270614	fig|6666666.314155.peg.2655	1137799.GZ78_09075	1.1e-120	439.5	Oceanospirillales	cdsA	GO:0003674,GO:0003824,GO:0004605,GO:0005575,GO:0005618,GO:0005623,GO:0006139,GO:0006220,GO:0006221,GO:0006629,GO:0006644,GO:0006650,GO:0006655,GO:0006725,GO:0006753,GO:0006793,GO:0006796,GO:0006807,GO:0008150,GO:0008152,GO:0008610,GO:0008654,GO:0009058,GO:0009117,GO:0009165,GO:0009987,GO:0016020,GO:0016024,GO:0016740,GO:0016772,GO:0016779,GO:0018130,GO:0019438,GO:0019637,GO:0030312,GO:0034641,GO:…	2.7.7.41	ko:K00981	ko00564,ko01100,ko01110,ko04070,map00564,map01100,map01110,map04070	M00093	R01799	RC00002	ko00000,ko00001,ko00002,ko01000				S	Belongs to the CDS family
5371.06	2.07314	0.664666	3.11907	0.0018142	0.0270614	fig|6666666.314155.peg.3790	NA	NA	NA	NA	NA	NA	NA	NA	NA	NA	NA	NA	NA	NA	NA	NA	NA	NA
269.163	-1.46394	0.469637	-3.11716	0.001826	0.0271617	fig|6666666.314155.peg.2160	NA	NA	NA	NA	NA	NA	NA	NA	NA	NA	NA	NA	NA	NA	NA	NA	NA	NA
95.281	-2.13797	0.686511	-3.11426	0.00184408	0.0273547	fig|6666666.314155.peg.605	1137799.GZ78_04660	3.3e-221	774.2	Oceanospirillales	phrB	GO:0003674,GO:0003824,GO:0003904,GO:0003913,GO:0006139,GO:0006259,GO:0006281,GO:0006464,GO:0006725,GO:0006807,GO:0006950,GO:0006974,GO:0008150,GO:0008152,GO:0009987,GO:0016829,GO:0016830,GO:0018298,GO:0019538,GO:0033554,GO:0034641,GO:0036211,GO:0043170,GO:0043412,GO:0044237,GO:0044238,GO:0044260,GO:0044267,GO:0046483,GO:0050896,GO:0051716,GO:0071704,GO:0090304,GO:0140097,GO:1901360,GO:1901564	4.1.99.3	ko:K01669					ko00000,ko01000,ko03400				L	Belongs to the DNA photolyase family
2719.96	2.68547	0.862808	3.11248	0.00185525	0.0274444	fig|6666666.314155.peg.4417	NA	NA	NA	NA	NA	NA	NA	NA	NA	NA	NA	NA	NA	NA	NA	NA	NA	NA
76.4063	1.33874	0.430402	3.11044	0.00186807	0.027558	fig|6666666.314155.peg.3927	NA	NA	NA	NA	NA	NA	NA	NA	NA	NA	NA	NA	NA	NA	NA	NA	NA	NA
139.229	1.80833	0.582492	3.10447	0.0019062	0.0276889	fig|6666666.314155.peg.1180	28229.ND2E_3950	2.7e-164	585.1	Colwelliaceae													C	Na+/H+ antiporter family
42.3799	-2.02828	0.653117	-3.10555	0.00189928	0.0276889	fig|6666666.314155.peg.1389	1137799.GZ78_18295	1.9e-145	521.9	Oceanospirillales	glpG	GO:0000976,GO:0000984,GO:0000986,GO:0000987,GO:0001017,GO:0001067,GO:0003674,GO:0003676,GO:0003677,GO:0003690,GO:0003824,GO:0004175,GO:0004252,GO:0005488,GO:0005515,GO:0005575,GO:0005623,GO:0005886,GO:0005887,GO:0006355,GO:0006508,GO:0006807,GO:0008150,GO:0008152,GO:0008233,GO:0008236,GO:0009889,GO:0009890,GO:0009892,GO:0010468,GO:0010556,GO:0010558,GO:0010605,GO:0010629,GO:0016020,GO:0016021,GO:…		ko:K02441					ko00000				S	membrane protein (homolog of Drosophila rhomboid)
156.264	1.11718	0.359614	3.10662	0.00189242	0.0276889	fig|6666666.314155.peg.1436	NA	NA	NA	NA	NA	NA	NA	NA	NA	NA	NA	NA	NA	NA	NA	NA	NA	NA
12.5399	-2.58577	0.832069	-3.10764	0.0018859	0.0276889	fig|6666666.314155.peg.1780	NA	NA	NA	NA	NA	NA	NA	NA	NA	NA	NA	NA	NA	NA	NA	NA	NA	NA
62.7876	-2.00822	0.646961	-3.10408	0.00190874	0.0276889	fig|6666666.314155.peg.2617	NA	NA	NA	NA	NA	NA	NA	NA	NA	NA	NA	NA	NA	NA	NA	NA	NA	NA
1433.09	1.66441	0.536319	3.10339	0.00191314	0.0276889	fig|6666666.314155.peg.3960	1137799.GZ78_02045	1.1e-159	569.7	Gammaproteobacteria
6216.04	2.07768	0.66884	3.10639	0.00189388	0.0276889	fig|6666666.314155.peg.4928	NA	NA	NA	NA	NA	NA	NA	NA	NA	NA	NA	NA	NA	NA	NA	NA	NA	NA
13.9044	-1.6412	0.529948	-3.09691	0.00195551	0.0282257	fig|6666666.314155.peg.5318	1137799.GZ78_16260	4.8e-52	210.7	Oceanospirillales	recQ		3.6.4.12	ko:K03654	ko03018,map03018				ko00000,ko00001,ko01000,ko03400				F	ATP-dependent DNA helicase
136.541	1.37495	0.444512	3.09318	0.00198027	0.0284	fig|6666666.314155.peg.1147	NA	NA	NA	NA	NA	NA	NA	NA	NA	NA	NA	NA	NA	NA	NA	NA	NA	NA
1120.53	1.7165	0.555081	3.09233	0.00198591	0.0283675	fig|6666666.314155.peg.2144	NA	NA	NA	NA	NA	NA	NA	NA	NA	NA	NA	NA	NA	NA	NA	NA	NA	NA
14.3083	-1.5936	0.515354	-3.09224	0.00198652	0.0283675	fig|6666666.314155.peg.5892	NA	NA	NA	NA	NA	NA	NA	NA	NA	NA	NA	NA	NA	NA	NA	NA	NA	NA
8837.43	2.24516	0.725772	3.09348	0.00197822	0.0283675	fig|6666666.314155.peg.633	NA	NA	NA	NA	NA	NA	NA	NA	NA	NA	NA	NA	NA	NA	NA	NA	NA	NA
2280.83	2.16312	0.700474	3.08809	0.0020145	0.0286403	fig|6666666.314155.peg.3352	NA	NA	NA	NA	NA	NA	NA	NA	NA	NA	NA	NA	NA	NA	NA	NA	NA	NA
5.05382	-2.40042	0.777383	-3.08782	0.00201632	0.0286403	fig|6666666.314155.peg.673	NA	NA	NA	NA	NA	NA	NA	NA	NA	NA	NA	NA	NA	NA	NA	NA	NA	NA
7.65192	-2.36323	0.766899	-3.08154	0.0020593	0.0288994	fig|6666666.314155.peg.1161	NA	NA	NA	NA	NA	NA	NA	NA	NA	NA	NA	NA	NA	NA	NA	NA	NA	NA
12107.4	2.63967	0.85607	3.08348	0.00204598	0.0288994	fig|6666666.314155.peg.1582	NA	NA	NA	NA	NA	NA	NA	NA	NA	NA	NA	NA	NA	NA	NA	NA	NA	NA
38.4393	-1.77553	0.575907	-3.08302	0.00204909	0.0288994	fig|6666666.314155.peg.1976	1137799.GZ78_23470	4.3e-49	200.3	Oceanospirillales	hmgA	GO:0000976,GO:0001067,GO:0001130,GO:0001217,GO:0003674,GO:0003676,GO:0003677,GO:0003690,GO:0003700,GO:0003824,GO:0004411,GO:0005488,GO:0005506,GO:0005575,GO:0006082,GO:0006355,GO:0006520,GO:0006558,GO:0006559,GO:0006570,GO:0006572,GO:0006725,GO:0006807,GO:0008150,GO:0008152,GO:0009056,GO:0009063,GO:0009072,GO:0009074,GO:0009889,GO:0009890,GO:0009892,GO:0009987,GO:0010468,GO:0010556,GO:0010558,GO:…	1.13.11.5	ko:K00451	ko00350,ko00643,ko01100,ko01120,map00350,map00643,map01100,map01120	M00044	R02519	RC00737	ko00000,ko00001,ko00002,ko01000				Q	Involved in the catabolism of homogentisate (2,5- dihydroxyphenylacetate or 2,5-OH-PhAc), a central intermediate in the degradation of phenylalanine and tyrosine. Catalyzes the oxidative ring cleavage of the aromatic ring of homogentisate to yield maleylacetoacetate
107.214	-2.80621	0.910687	-3.08143	0.00206012	0.0288994	fig|6666666.314155.peg.6267	1137799.GZ78_21420	1.1e-188	666	Oceanospirillales	proV		3.6.3.32	ko:K02000	ko02010,map02010	M00208			ko00000,ko00001,ko00002,ko01000,ko02000	3.A.1.12			E	ABC transporter
585.019	1.52567	0.495151	3.08122	0.00206154	0.0288994	fig|6666666.314155.peg.6369	1120985.AUMI01000011_gene179	3.4e-08	66.6	Negativicutes			5.1.1.13	ko:K01779	ko00250,ko01054,map00250,map01054		R00491	RC00302	ko00000,ko00001,ko01000				M	aspartate racemase
23.5387	-2.78569	0.90454	-3.07967	0.00207228	0.0289194	fig|6666666.314155.peg.6213	1127673.GLIP_2352	7.9e-70	270.4	Alteromonadaceae	gipA			ko:K07496					ko00000				L	Probable transposase
142.796	1.71033	0.555398	3.07946	0.00207377	0.0289194	fig|6666666.314155.peg.6617	NA	NA	NA	NA	NA	NA	NA	NA	NA	NA	NA	NA	NA	NA	NA	NA	NA	NA
185.461	1.26971	0.41257	3.07756	0.00208706	0.0290072	fig|6666666.314155.peg.1149	NA	NA	NA	NA	NA	NA	NA	NA	NA	NA	NA	NA	NA	NA	NA	NA	NA	NA
4.92658	-3.05732	0.99364	-3.07689	0.00209172	0.0290072	fig|6666666.314155.peg.2700	1117647.M5M_06180	6.4e-16	89.7	unclassified Gammaproteobacteria
201.049	1.73078	0.562774	3.07544	0.00210193	0.0290072	fig|6666666.314155.peg.5380	NA	NA	NA	NA	NA	NA	NA	NA	NA	NA	NA	NA	NA	NA	NA	NA	NA	NA
183.565	1.99347	0.648347	3.0747	0.00210715	0.0290072	fig|6666666.314155.peg.5443	NA	NA	NA	NA	NA	NA	NA	NA	NA	NA	NA	NA	NA	NA	NA	NA	NA	NA
1998.81	2.12985	0.692449	3.07582	0.00209925	0.0290072	fig|6666666.314155.peg.7158	1437824.BN940_10751	2.2e-118	431.8	Alcaligenaceae	rfbF		2.7.7.33	ko:K00978	ko00500,ko00520,ko01100,map00500,map00520,map01100		R00956	RC00002	ko00000,ko00001,ko01000				JM	Nucleotidyl transferase
35.3585	3.84485	1.25324	3.06794	0.00215541	0.0295954	fig|6666666.314155.peg.970	1137799.GZ78_16930	3.7e-134	484.2	Oceanospirillales	tas	GO:0003674,GO:0003824,GO:0004033,GO:0005575,GO:0005622,GO:0005623,GO:0005737,GO:0005829,GO:0006950,GO:0007154,GO:0008150,GO:0008152,GO:0009267,GO:0009605,GO:0009987,GO:0009991,GO:0016491,GO:0016614,GO:0016616,GO:0031667,GO:0031668,GO:0031669,GO:0033554,GO:0034198,GO:0042594,GO:0044424,GO:0044444,GO:0044464,GO:0050896,GO:0051716,GO:0055114,GO:0071496,GO:1990928											C	Aldo keto reductase
11.3906	-2.40371	0.784206	-3.06515	0.0021756	0.0296577	fig|6666666.314155.peg.2189	1027273.GZ77_03000	1.6e-76	292.4	Gammaproteobacteria			3.1.3.3	ko:K07315,ko:K20977	ko02020,ko02025,map02020,map02025	M00820			ko00000,ko00001,ko00002,ko01000,ko02022,ko03021				T	response regulator
77.162	2.11567	0.690023	3.06609	0.00216881	0.0296577	fig|6666666.314155.peg.2737	NA	NA	NA	NA	NA	NA	NA	NA	NA	NA	NA	NA	NA	NA	NA	NA	NA	NA
11755.6	2.2687	0.740192	3.06502	0.00217656	0.0296577	fig|6666666.314155.peg.834	NA	NA	NA	NA	NA	NA	NA	NA	NA	NA	NA	NA	NA	NA	NA	NA	NA	NA
4103.23	2.36025	0.770569	3.063	0.0021913	0.0297074	fig|6666666.314155.peg.2752	NA	NA	NA	NA	NA	NA	NA	NA	NA	NA	NA	NA	NA	NA	NA	NA	NA	NA
2134.02	2.45662	0.801957	3.06329	0.0021892	0.0297074	fig|6666666.314155.peg.6882	NA	NA	NA	NA	NA	NA	NA	NA	NA	NA	NA	NA	NA	NA	NA	NA	NA	NA
6.68574	-1.88453	0.61592	-3.0597	0.00221561	0.0299611	fig|6666666.314155.peg.2340	1137799.GZ78_09240	9.1e-110	402.9	Oceanospirillales				ko:K06921					ko00000				S	Archaea bacterial proteins of unknown function
4734.67	2.00254	0.654889	3.05784	0.00222942	0.0300718	fig|6666666.314155.peg.6420	NA	NA	NA	NA	NA	NA	NA	NA	NA	NA	NA	NA	NA	NA	NA	NA	NA	NA
99.9317	-2.35168	0.769725	-3.05522	0.00224895	0.0302547	fig|6666666.314155.peg.1904	305900.GV64_13980	1.4e-37	163.3	Oceanospirillales	lolA	GO:0002790,GO:0003674,GO:0005215,GO:0005575,GO:0005623,GO:0006810,GO:0008104,GO:0008150,GO:0008565,GO:0009306,GO:0009987,GO:0015031,GO:0015833,GO:0030288,GO:0030313,GO:0031975,GO:0032940,GO:0033036,GO:0034613,GO:0042597,GO:0042886,GO:0042953,GO:0042954,GO:0044464,GO:0044872,GO:0044873,GO:0044874,GO:0045184,GO:0046903,GO:0051179,GO:0051234,GO:0051641,GO:0070727,GO:0071702,GO:0071705,GO:0072321,GO:…		ko:K03634					ko00000				M	Participates in the translocation of lipoproteins from the inner membrane to the outer membrane. Only forms a complex with a lipoprotein if the residue after the N-terminal Cys is not an aspartate (The Asp acts as a targeting signal to indicate that the lipoprotein should stay in the inner membrane)
2025.56	2.32063	0.759792	3.05429	0.00225592	0.0302547	fig|6666666.314155.peg.1969	NA	NA	NA	NA	NA	NA	NA	NA	NA	NA	NA	NA	NA	NA	NA	NA	NA	NA
90.399	-1.22161	0.400034	-3.05376	0.00225992	0.0302547	fig|6666666.314155.peg.5565	1137799.GZ78_08475	0	1394.4	Oceanospirillales	parC	GO:0000819,GO:0003674,GO:0003676,GO:0003677,GO:0005488,GO:0005575,GO:0005622,GO:0005623,GO:0005737,GO:0005829,GO:0005886,GO:0006139,GO:0006259,GO:0006265,GO:0006276,GO:0006725,GO:0006807,GO:0006996,GO:0007049,GO:0007059,GO:0007062,GO:0008150,GO:0008152,GO:0009330,GO:0009987,GO:0016020,GO:0016043,GO:0019897,GO:0019898,GO:0022402,GO:0030541,GO:0032991,GO:0034641,GO:0043170,GO:0044237,GO:0044238,GO:…	5.99.1.3	ko:K02469,ko:K02621					ko00000,ko01000,ko02048,ko03032,ko03036,ko03400				L	Topoisomerase IV is essential for chromosome segregation. It relaxes supercoiled DNA. Performs the decatenation events required during the replication of a circular DNA molecule
783.867	-2.26585	0.742403	-3.05204	0.0022729	0.0302677	fig|6666666.314155.peg.2584	1137799.GZ78_22975	1.3e-126	459.1	Oceanospirillales	phhA	GO:0003674,GO:0003824,GO:0004497,GO:0004505,GO:0006082,GO:0006520,GO:0006558,GO:0006559,GO:0006725,GO:0006807,GO:0008150,GO:0008152,GO:0009056,GO:0009063,GO:0009072,GO:0009074,GO:0009987,GO:0016054,GO:0016491,GO:0016705,GO:0016714,GO:0017144,GO:0019439,GO:0019752,GO:0042737,GO:0043436,GO:0044237,GO:0044238,GO:0044248,GO:0044281,GO:0044282,GO:0046395,GO:0055114,GO:0071704,GO:1901360,GO:1901361,GO:…	1.14.16.1	ko:K00500	ko00360,ko00400,ko00790,ko01100,ko01230,map00360,map00400,map00790,map01100,map01230		R01795,R07211	RC00490	ko00000,ko00001,ko01000				E	catalyzes the formation of 4a-hydroxytetrahydrobiopterin and tyrosine from phenylalanine and tetrahydrobiopterin
801.49	1.29637	0.424847	3.05139	0.00227785	0.0302677	fig|6666666.314155.peg.3848	NA	NA	NA	NA	NA	NA	NA	NA	NA	NA	NA	NA	NA	NA	NA	NA	NA	NA
20.4714	-2.09223	0.68563	-3.05155	0.00227665	0.0302677	fig|6666666.314155.peg.4096	NA	NA	NA	NA	NA	NA	NA	NA	NA	NA	NA	NA	NA	NA	NA	NA	NA	NA
1868.27	2.06848	0.678616	3.04808	0.00230308	0.0304679	fig|6666666.314155.peg.258	NA	NA	NA	NA	NA	NA	NA	NA	NA	NA	NA	NA	NA	NA	NA	NA	NA	NA
2359.91	2.3025	0.755616	3.04718	0.00230998	0.0304679	fig|6666666.314155.peg.3786	NA	NA	NA	NA	NA	NA	NA	NA	NA	NA	NA	NA	NA	NA	NA	NA	NA	NA
7.04965	-2.29818	0.754157	-3.04735	0.00230866	0.0304679	fig|6666666.314155.peg.4990	1137799.GZ78_18210	1.5e-23	116.3	Bacteria													O	tape measure
47.5359	-1.9119	0.627907	-3.04489	0.00232769	0.030626	fig|6666666.314155.peg.2122	NA	NA	NA	NA	NA	NA	NA	NA	NA	NA	NA	NA	NA	NA	NA	NA	NA	NA
4338.95	2.20241	0.723801	3.04284	0.00234358	0.0307595	fig|6666666.314155.peg.655	NA	NA	NA	NA	NA	NA	NA	NA	NA	NA	NA	NA	NA	NA	NA	NA	NA	NA
4.43662	-2.37657	0.781746	-3.04007	0.0023652	0.0308618	fig|6666666.314155.peg.3695	1137799.GZ78_16540	2.5e-52	211.5	Oceanospirillales
237.08	-1.31813	0.43396	-3.03744	0.00238595	0.0308618	fig|6666666.314155.peg.3704	1031711.RSPO_c02812	2e-08	66.2	Proteobacteria
2148.14	2.26384	0.745008	3.03868	0.00237618	0.0308618	fig|6666666.314155.peg.6362	NA	NA	NA	NA	NA	NA	NA	NA	NA	NA	NA	NA	NA	NA	NA	NA	NA	NA
63.5272	-2.25395	0.741817	-3.03842	0.00237826	0.0308618	fig|6666666.314155.peg.6843	1137799.GZ78_11580	6.7e-69	266.9	Oceanospirillales													S	DinB family
805.015	1.41257	0.464977	3.03794	0.00238204	0.0308618	fig|6666666.314155.peg.6952	1042377.AFPJ01000027_gene2657	1.1e-128	466.5	Alteromonadaceae	doeB			ko:K06987					ko00000				S	Succinylglutamate desuccinylase aspartoacylase
131.543	-2.22611	0.732828	-3.0377	0.00238391	0.0308618	fig|6666666.314155.peg.861	NA	NA	NA	NA	NA	NA	NA	NA	NA	NA	NA	NA	NA	NA	NA	NA	NA	NA
1580.99	1.68991	0.556927	3.03434	0.00241062	0.0311057	fig|6666666.314155.peg.6453	NA	NA	NA	NA	NA	NA	NA	NA	NA	NA	NA	NA	NA	NA	NA	NA	NA	NA
9.21974	-2.06624	0.681426	-3.03223	0.00242752	0.0312484	fig|6666666.314155.peg.4461	1137799.GZ78_05675	6.5e-86	323.9	Oceanospirillales	glk	GO:0003674,GO:0003824,GO:0004340,GO:0004396,GO:0005575,GO:0005622,GO:0005623,GO:0005737,GO:0005829,GO:0005975,GO:0006082,GO:0006090,GO:0006091,GO:0006096,GO:0006139,GO:0006163,GO:0006164,GO:0006165,GO:0006725,GO:0006732,GO:0006733,GO:0006753,GO:0006754,GO:0006757,GO:0006793,GO:0006796,GO:0006807,GO:0008150,GO:0008152,GO:0009056,GO:0009058,GO:0009108,GO:0009117,GO:0009123,GO:0009124,GO:0009126,GO:…	2.7.1.2	ko:K00845	ko00010,ko00052,ko00500,ko00520,ko00521,ko00524,ko01100,ko01110,ko01120,ko01130,ko01200,map00010,map00052,map00500,map00520,map00521,map00524,map01100,map01110,map01120,map01130,map01200	M00001,M00549	R00299,R01600,R01786	RC00002,RC00017	ko00000,ko00001,ko00002,ko01000			iNRG857_1313.NRG857_12000	F	Belongs to the bacterial glucokinase family
10508.8	2.06619	0.681729	3.0308	0.00243905	0.0313216	fig|6666666.314155.peg.3793	NA	NA	NA	NA	NA	NA	NA	NA	NA	NA	NA	NA	NA	NA	NA	NA	NA	NA
1458.2	2.08371	0.687869	3.02923	0.00245177	0.0313844	fig|6666666.314155.peg.626	80884.CCF34291	1.1e-11	78.2	Glomerellales													M	Ankyrin repeats (many copies)
6425.64	2.11735	0.699082	3.02875	0.00245566	0.0313844	fig|6666666.314155.peg.817	NA	NA	NA	NA	NA	NA	NA	NA	NA	NA	NA	NA	NA	NA	NA	NA	NA	NA
8069.05	2.04556	0.675948	3.02621	0.00247639	0.031574	fig|6666666.314155.peg.1279	NA	NA	NA	NA	NA	NA	NA	NA	NA	NA	NA	NA	NA	NA	NA	NA	NA	NA
10181.8	1.98629	0.656824	3.02408	0.00249388	0.0317215	fig|6666666.314155.peg.3315	1141662.OOA_13912	3.8e-27	131	Providencia	rnr	GO:0003674,GO:0003824,GO:0005488,GO:0005509,GO:0006807,GO:0008150,GO:0008152,GO:0008194,GO:0008375,GO:0016262,GO:0016740,GO:0016757,GO:0016758,GO:0016787,GO:0016810,GO:0016811,GO:0019538,GO:0036210,GO:0036211,GO:0043087,GO:0043167,GO:0043169,GO:0043170,GO:0043412,GO:0044033,GO:0044238,GO:0046872,GO:0050568,GO:0050790,GO:0051336,GO:0051704,GO:0065007,GO:0065009,GO:0071704,GO:0140096,GO:1901564		ko:K11063,ko:K12573,ko:K19615	ko02020,ko02024,ko03018,map02020,map02024,map03018				ko00000,ko00001,ko01000,ko02042,ko03016,ko03019				MQ	pathogenesis
725.399	1.29252	0.427755	3.02163	0.00251418	0.031788	fig|6666666.314155.peg.1106	NA	NA	NA	NA	NA	NA	NA	NA	NA	NA	NA	NA	NA	NA	NA	NA	NA	NA
913.751	1.87175	0.619811	3.01987	0.00252879	0.031788	fig|6666666.314155.peg.3342	NA	NA	NA	NA	NA	NA	NA	NA	NA	NA	NA	NA	NA	NA	NA	NA	NA	NA
1862.17	2.00961	0.665336	3.02044	0.00252411	0.031788	fig|6666666.314155.peg.5215	NA	NA	NA	NA	NA	NA	NA	NA	NA	NA	NA	NA	NA	NA	NA	NA	NA	NA
7834.42	2.32683	0.77041	3.02024	0.00252571	0.031788	fig|6666666.314155.peg.7153	1458275.AZ34_04145	2.9e-77	295	Betaproteobacteria				ko:K05303					ko00000,ko01000				S	Macrocin-O-methyltransferase (TylF)
72.5314	-2.29292	0.758938	-3.02122	0.00251756	0.031788	fig|6666666.314155.peg.898	1137799.GZ78_24290	1.1e-142	512.7	Oceanospirillales	ispH	GO:0003674,GO:0003824,GO:0005488,GO:0005575,GO:0005622,GO:0005623,GO:0005737,GO:0005829,GO:0006081,GO:0006082,GO:0006090,GO:0006629,GO:0006644,GO:0006720,GO:0006793,GO:0006796,GO:0008150,GO:0008152,GO:0008299,GO:0008610,GO:0008654,GO:0009058,GO:0009240,GO:0009987,GO:0016491,GO:0019288,GO:0019637,GO:0019682,GO:0019752,GO:0032787,GO:0042380,GO:0043436,GO:0044237,GO:0044238,GO:0044249,GO:0044255,GO:…	1.17.7.4,2.7.4.25	ko:K00945,ko:K02945,ko:K03527	ko00240,ko00900,ko01100,ko01110,ko01130,ko03010,map00240,map00900,map01100,map01110,map01130,map03010	M00052,M00096,M00178	R00158,R00512,R01665,R05884,R08210	RC00002,RC01137,RC01487	br01610,ko00000,ko00001,ko00002,ko01000,ko03011			iECIAI1_1343.ECIAI1_0030,iECW_1372.ECW_m0028,iEKO11_1354.EKO11_3884,iEcHS_1320.EcHS_A0031,iEcolC_1368.EcolC_3626,iIT341.HP0400,iLJ478.TM1444,iPC815.YPO0477,iSFV_1184.SFV_0023,iSF_1195.SF0026,iSFxv_1172.SFxv_0027,iS_1188.S0028,iWFL_1372.ECW_m0028,iYL1228.KPN_00024	IM	Catalyzes the conversion of 1-hydroxy-2-methyl-2-(E)- butenyl 4-diphosphate (HMBPP) into a mixture of isopentenyl diphosphate (IPP) and dimethylallyl diphosphate (DMAPP). Acts in the terminal step of the DOXP MEP pathway for isoprenoid precursor biosynthesis
604.703	3.13972	1.04018	3.01843	0.00254089	0.0318652	fig|6666666.314155.peg.1238	NA	NA	NA	NA	NA	NA	NA	NA	NA	NA	NA	NA	NA	NA	NA	NA	NA	NA
63.9633	2.48396	0.823256	3.01724	0.00255087	0.0319156	fig|6666666.314155.peg.149	NA	NA	NA	NA	NA	NA	NA	NA	NA	NA	NA	NA	NA	NA	NA	NA	NA	NA
4128.24	2.56431	0.850261	3.01591	0.00256209	0.0319813	fig|6666666.314155.peg.1286	NA	NA	NA	NA	NA	NA	NA	NA	NA	NA	NA	NA	NA	NA	NA	NA	NA	NA
440.874	2.05559	0.681786	3.015	0.00256977	0.0320025	fig|6666666.314155.peg.5437	NA	NA	NA	NA	NA	NA	NA	NA	NA	NA	NA	NA	NA	NA	NA	NA	NA	NA
422.666	1.83606	0.609703	3.0114	0.00260046	0.0321394	fig|6666666.314155.peg.3425	NA	NA	NA	NA	NA	NA	NA	NA	NA	NA	NA	NA	NA	NA	NA	NA	NA	NA
9.21929	-2.36475	0.785019	-3.01235	0.00259236	0.0321394	fig|6666666.314155.peg.4125	NA	NA	NA	NA	NA	NA	NA	NA	NA	NA	NA	NA	NA	NA	NA	NA	NA	NA
32.592	-1.64866	0.547414	-3.01173	0.00259764	0.0321394	fig|6666666.314155.peg.5105	NA	NA	NA	NA	NA	NA	NA	NA	NA	NA	NA	NA	NA	NA	NA	NA	NA	NA
12.4476	-2.13081	0.707698	-3.0109	0.00260476	0.0321	fig|6666666.314155.peg.7130	NA	NA	NA	NA	NA	NA	NA	NA	NA	NA	NA	NA	NA	NA	NA	NA	NA	NA
20.3665	5.81408	1.9315	3.01014	0.00261124	0.0321453	fig|6666666.314155.peg.1602	NA	NA	NA	NA	NA	NA	NA	NA	NA	NA	NA	NA	NA	NA	NA	NA	NA	NA
2156.95	2.33076	0.77561	3.00507	0.00265518	0.0326112	fig|6666666.314155.peg.451	NA	NA	NA	NA	NA	NA	NA	NA	NA	NA	NA	NA	NA	NA	NA	NA	NA	NA
37.202	3.926	1.3072	3.00336	0.00267013	0.0327197	fig|6666666.314155.peg.2043	1137799.GZ78_23030	9e-38	162.5	Oceanospirillales	hupB			ko:K03530					ko00000,ko03032,ko03036,ko03400				L	Histone-like DNA-binding protein which is capable of wrapping DNA to stabilize it, and thus to prevent its denaturation under extreme environmental conditions
58.2343	-2.0041	0.66746	-3.00258	0.002677	0.0327291	fig|6666666.314155.peg.2152	1137799.GZ78_24770	3.8e-122	444.5	Oceanospirillales	fieF	GO:0000041,GO:0003674,GO:0005215,GO:0005381,GO:0005385,GO:0005488,GO:0005515,GO:0005575,GO:0005623,GO:0005886,GO:0006810,GO:0006811,GO:0006812,GO:0006826,GO:0006829,GO:0006873,GO:0006875,GO:0006876,GO:0006882,GO:0008150,GO:0008324,GO:0009987,GO:0015075,GO:0015086,GO:0015093,GO:0015291,GO:0015318,GO:0015341,GO:0015562,GO:0015684,GO:0015691,GO:0016020,GO:0019725,GO:0022804,GO:0022857,GO:0022883,GO:…		ko:K13283					ko00000,ko02000	2.A.4.7.1			U	Belongs to the cation diffusion facilitator (CDF) transporter (TC 2.A.4) family
66.0388	-2.22591	0.741667	-3.00123	0.00268893	0.0328001	fig|6666666.314155.peg.1077	1027273.GZ77_02670	3.2e-103	381.7	Oceanospirillales	prpE		3.1.3.16	ko:K01090,ko:K07313					ko00000,ko01000				T	Diadenosine tetraphosphatase and related serine threonine protein
9016.01	1.95197	0.651342	2.99684	0.00272794	0.033125	fig|6666666.314155.peg.4459	4577.GRMZM2G536120_P01	3.9e-07	63.2	Poales													O	Ankyrin repeats (3 copies)
6.70914	-1.96697	0.656217	-2.99744	0.00272256	0.033125	fig|6666666.314155.peg.5787	1137799.GZ78_28585	3.7e-58	231.1	Oceanospirillales	gmr_1		2.7.7.65	ko:K21025,ko:K21084	ko02025,ko02026,map02025,map02026				ko00000,ko00001,ko01000				T	Putative diguanylate phosphodiesterase
926.152	-2.30495	0.770106	-2.99303	0.00276223	0.0334654	fig|6666666.314155.peg.2042	1027273.GZ77_05680	0	1321.2	Oceanospirillales	lon	GO:0000166,GO:0003674,GO:0003676,GO:0003677,GO:0003824,GO:0004175,GO:0004176,GO:0004252,GO:0005488,GO:0005524,GO:0005575,GO:0005622,GO:0005623,GO:0005737,GO:0005829,GO:0006508,GO:0006515,GO:0006807,GO:0006950,GO:0008144,GO:0008150,GO:0008152,GO:0008233,GO:0008236,GO:0009056,GO:0009057,GO:0009266,GO:0009314,GO:0009408,GO:0009628,GO:0009987,GO:0010165,GO:0010212,GO:0016462,GO:0016787,GO:0016817,GO:…	3.4.21.53	ko:K01338	ko04112,map04112				ko00000,ko00001,ko01000,ko01002				O	ATP-dependent serine protease that mediates the selective degradation of mutant and abnormal proteins as well as certain short-lived regulatory proteins. Required for cellular homeostasis and for survival from DNA damage and developmental changes induced by stress. Degrades polypeptides processively to yield small peptide fragments that are 5 to 10 amino acids long. Binds to DNA in a double-stran…
50.1905	-2.48093	0.829943	-2.98928	0.00279635	0.0338023	fig|6666666.314155.peg.4360	1137799.GZ78_03260	1.2e-122	446	Oceanospirillales	lptB	GO:0003674,GO:0003824,GO:0005215,GO:0005319,GO:0005575,GO:0005623,GO:0005886,GO:0006810,GO:0006869,GO:0008150,GO:0010876,GO:0015221,GO:0015399,GO:0015405,GO:0015437,GO:0015920,GO:0016020,GO:0016021,GO:0016462,GO:0016787,GO:0016817,GO:0016818,GO:0016887,GO:0017111,GO:0022804,GO:0022857,GO:0022884,GO:0031224,GO:0032991,GO:0033036,GO:0034040,GO:0042623,GO:0042626,GO:0043190,GO:0043492,GO:0044425,GO:…		ko:K01990,ko:K06861	ko02010,map02010	M00254,M00320			ko00000,ko00001,ko00002,ko01000,ko02000	1.B.42.1,3.A.1			S	ABC transporter ATP-binding protein
1779.1	1.7914	0.599471	2.98831	0.00280527	0.0338338	fig|6666666.314155.peg.3794	NA	NA	NA	NA	NA	NA	NA	NA	NA	NA	NA	NA	NA	NA	NA	NA	NA	NA
1661.93	1.72796	0.578647	2.98622	0.00282452	0.0338586	fig|6666666.314155.peg.1579	1137799.GZ78_27435	1.5e-23	114.8	Gammaproteobacteria
57.1763	-2.08672	0.69886	-2.98589	0.00282752	0.0338586	fig|6666666.314155.peg.2225	1137799.GZ78_24480	2e-170	605.1	Oceanospirillales	gpsA	GO:0003674,GO:0003824,GO:0004367,GO:0006072,GO:0006629,GO:0006644,GO:0006793,GO:0006796,GO:0008150,GO:0008152,GO:0008610,GO:0008654,GO:0009058,GO:0009987,GO:0016491,GO:0016614,GO:0016616,GO:0019637,GO:0044237,GO:0044238,GO:0044249,GO:0044255,GO:0052646,GO:0055114,GO:0071704,GO:0090407,GO:1901135,GO:1901576	1.1.1.94	ko:K00057,ko:K07175	ko00564,ko01110,map00564,map01110		R00842,R00844	RC00029	ko00000,ko00001,ko01000			iJN678.gpsA,iJN746.PP_4169	I	Glycerol-3-phosphate dehydrogenase
4632.84	1.88923	0.632835	2.98534	0.00283262	0.0338586	fig|6666666.314155.peg.3050	NA	NA	NA	NA	NA	NA	NA	NA	NA	NA	NA	NA	NA	NA	NA	NA	NA	NA
268.172	-1.56095	0.522586	-2.98697	0.00281754	0.0338586	fig|6666666.314155.peg.4735	NA	NA	NA	NA	NA	NA	NA	NA	NA	NA	NA	NA	NA	NA	NA	NA	NA	NA
21810.1	2.43079	0.815045	2.9824	0.00286002	0.0340532	fig|6666666.314155.peg.5117	1415755.JQLV01000001_gene3290	1.2e-64	253.8	Gammaproteobacteria			3.5.3.9	ko:K02083	ko00230,ko01120,map00230,map01120		R02423	RC00064	ko00000,ko00001,ko01000,ko01002				E	the allantoate amidohydrolase from Escherichia coli forms a dimer and binds zinc ions for catalytic activity and catalyzes the conversion of allantoate to (S)-ureidoglycolate and ammonia
5817.4	2.20204	0.738388	2.98222	0.00286162	0.0340532	fig|6666666.314155.peg.5160	1235792.C808_03396	1.2e-34	152.9	Clostridia													S	Uncharacterised protein conserved in bacteria (DUF2326)
8660.46	1.80301	0.605109	2.97965	0.00288578	0.0342646	fig|6666666.314155.peg.5747	NA	NA	NA	NA	NA	NA	NA	NA	NA	NA	NA	NA	NA	NA	NA	NA	NA	NA
4835.06	1.98516	0.666396	2.97895	0.00289241	0.0342674	fig|6666666.314155.peg.1584	NA	NA	NA	NA	NA	NA	NA	NA	NA	NA	NA	NA	NA	NA	NA	NA	NA	NA
1666.73	1.76273	0.59194	2.97789	0.00290239	0.0343069	fig|6666666.314155.peg.1485	NA	NA	NA	NA	NA	NA	NA	NA	NA	NA	NA	NA	NA	NA	NA	NA	NA	NA
1161.54	1.38761	0.466123	2.97692	0.00291161	0.0343069	fig|6666666.314155.peg.3462	NA	NA	NA	NA	NA	NA	NA	NA	NA	NA	NA	NA	NA	NA	NA	NA	NA	NA
178.103	1.9796	0.665061	2.97657	0.00291497	0.0343069	fig|6666666.314155.peg.40	NA	NA	NA	NA	NA	NA	NA	NA	NA	NA	NA	NA	NA	NA	NA	NA	NA	NA
71.9408	0.96488	0.324264	2.9756	0.00292415	0.0343395	fig|6666666.314155.peg.1099	NA	NA	NA	NA	NA	NA	NA	NA	NA	NA	NA	NA	NA	NA	NA	NA	NA	NA
16.4183	3.61296	1.21531	2.97287	0.0029503	0.0345708	fig|6666666.314155.peg.3926	NA	NA	NA	NA	NA	NA	NA	NA	NA	NA	NA	NA	NA	NA	NA	NA	NA	NA
316.426	1.27899	0.430416	2.97152	0.00296333	0.0346477	fig|6666666.314155.peg.7064	155864.EDL933_0248	2.3e-14	84.3	Gammaproteobacteria	yncM												L	Transposase
9.54014	-1.96863	0.662667	-2.97077	0.00297051	0.0346559	fig|6666666.314155.peg.1912	NA	NA	NA	NA	NA	NA	NA	NA	NA	NA	NA	NA	NA	NA	NA	NA	NA	NA
10.1875	-2.27516	0.766164	-2.96954	0.00298243	0.0347193	fig|6666666.314155.peg.762	NA	NA	NA	NA	NA	NA	NA	NA	NA	NA	NA	NA	NA	NA	NA	NA	NA	NA
924.736	1.93605	0.65243	2.96744	0.00300289	0.03487	fig|6666666.314155.peg.3201	NA	NA	NA	NA	NA	NA	NA	NA	NA	NA	NA	NA	NA	NA	NA	NA	NA	NA
2283.35	1.71667	0.578613	2.96688	0.00300839	0.03487	fig|6666666.314155.peg.4527	1027273.GZ77_20755	2.5e-34	151.8	Oceanospirillales				ko:K03746					ko00000,ko03036,ko03400				K	H-NS histone family
9.3693	-2.19429	0.739901	-2.96566	0.00302037	0.0349332	fig|6666666.314155.peg.4027	1027273.GZ77_23375	1.2e-43	183	Bacteria													T	phosphoprotein phosphatase activity
10545.3	1.92331	0.6489	2.96395	0.00303718	0.0350494	fig|6666666.314155.peg.5039	NA	NA	NA	NA	NA	NA	NA	NA	NA	NA	NA	NA	NA	NA	NA	NA	NA	NA
514.807	-1.23609	0.41713	-2.96331	0.0030435	0.035	fig|6666666.314155.peg.5831	1122243.KB903793_gene1855	8.5e-13	79.3	Moraxellaceae	mvpT			ko:K18829					ko00000,ko02048				S	Virulence-associated protein
32.1249	-2.56351	0.865296	-2.96258	0.00305077	0.0350577	fig|6666666.314155.peg.317	1027273.GZ77_11765	2.7e-80	305.1	Oceanospirillales	lipB	GO:0003674,GO:0003824,GO:0006082,GO:0006464,GO:0006629,GO:0006631,GO:0006633,GO:0006732,GO:0006790,GO:0006807,GO:0008150,GO:0008152,GO:0008610,GO:0009058,GO:0009106,GO:0009107,GO:0009108,GO:0009249,GO:0009892,GO:0009987,GO:0010467,GO:0010468,GO:0010605,GO:0010629,GO:0016053,GO:0016415,GO:0016740,GO:0016746,GO:0016747,GO:0016772,GO:0016779,GO:0016874,GO:0016879,GO:0016979,GO:0018065,GO:0018130,GO:…	2.3.1.181	ko:K03801	ko00785,ko01100,map00785,map01100		R07766,R07769	RC00039,RC00992,RC02867	ko00000,ko00001,ko01000			iECSF_1327.ECSF_0569,iSFV_1184.SFV_0696,iSFxv_1172.SFxv_0718	H	Catalyzes the transfer of endogenously produced octanoic acid from octanoyl-acyl-carrier-protein onto the lipoyl domains of lipoate-dependent enzymes. Lipoyl-ACP can also act as a substrate although octanoyl-ACP is likely to be the physiological substrate
1315.11	1.57713	0.532632	2.96101	0.00306636	0.0351614	fig|6666666.314155.peg.3667	NA	NA	NA	NA	NA	NA	NA	NA	NA	NA	NA	NA	NA	NA	NA	NA	NA	NA
865.384	1.97478	0.667429	2.95879	0.00308851	0.0353397	fig|6666666.314155.peg.4387	153721.MYP_1687	1.5e-40	173.3	Cytophagia	kmo	GO:0003674,GO:0003824,GO:0004497,GO:0008150,GO:0008152,GO:0009058,GO:0016491,GO:0019748,GO:0044550,GO:0055114	1.14.13.9	ko:K00486	ko00380,ko01100,map00380,map01100	M00038	R01960	RC00046	ko00000,ko00001,ko00002,ko01000				H	Catalyzes the hydroxylation of L-kynurenine (L-Kyn) to form 3-hydroxy-L-kynurenine (L-3OHKyn). Required for synthesis of quinolinic acid
10944.4	2.42952	0.822116	2.9552	0.00312465	0.035601	fig|6666666.314155.peg.1620	NA	NA	NA	NA	NA	NA	NA	NA	NA	NA	NA	NA	NA	NA	NA	NA	NA	NA
465.956	1.51266	0.511788	2.95563	0.00312027	0.035601	fig|6666666.314155.peg.7081	NA	NA	NA	NA	NA	NA	NA	NA	NA	NA	NA	NA	NA	NA	NA	NA	NA	NA
19.5137	-1.99077	0.674237	-2.95263	0.00315078	0.0358225	fig|6666666.314155.peg.5485	1137799.GZ78_13830	2.6e-121	441.4	Oceanospirillales	deoD	GO:0003674,GO:0003824,GO:0004731,GO:0005488,GO:0005515,GO:0005575,GO:0005622,GO:0005623,GO:0005737,GO:0005829,GO:0006139,GO:0006152,GO:0006725,GO:0006807,GO:0006950,GO:0006974,GO:0008150,GO:0008152,GO:0009056,GO:0009116,GO:0009164,GO:0009987,GO:0015949,GO:0016740,GO:0016757,GO:0016763,GO:0019439,GO:0019686,GO:0033554,GO:0034641,GO:0034655,GO:0034656,GO:0042278,GO:0042802,GO:0044237,GO:0044238,GO:…	2.4.2.1,2.4.2.28	ko:K00772,ko:K03784	ko00230,ko00240,ko00270,ko00760,ko01100,ko01110,map00230,map00240,map00270,map00760,map01100,map01110	M00034	R01402,R01561,R01863,R01969,R02147,R02294,R02295,R02297,R02484,R02557,R02748,R08368,R10244	RC00033,RC00063,RC00122,RC02819	ko00000,ko00001,ko00002,ko01000			iAPECO1_1312.APECO1_1997,iB21_1397.B21_04226,iE2348C_1286.E2348C_4682,iEC042_1314.EC042_4881,iECABU_c1320.ECABU_c50190,iECBD_1354.ECBD_3636,iECB_1328.ECB_04260,iECD_1391.ECD_04260,iECED1_1282.ECED1_5255,iECIAI39_1322.ECIAI39_4916,iECNA114_1301.ECNA114_4626,iECO26_1355.ECO26_5590,iECOK1_1307.ECOK1_4950,iECP_1309.ECP_4768,iEcolC_1368.EcolC_3672,iLF82_1304.LF82_0467,iNRG857_1313.NRG857_22170,iPC815.…	F	Catalyzes the reversible phosphorolysis of ribonucleosides and 2'- deoxyribonucleosides to the free base and (2'-deoxy)ribose-1- phosphate
259.623	-2.17195	0.735781	-2.95191	0.0031582	0.0358308	fig|6666666.314155.peg.1227	1137799.GZ78_18930	1.1e-215	755.7	Oceanospirillales	murD	GO:0000270,GO:0003674,GO:0003824,GO:0005488,GO:0005515,GO:0005575,GO:0005622,GO:0005623,GO:0005737,GO:0006022,GO:0006023,GO:0006024,GO:0006807,GO:0008150,GO:0008152,GO:0008764,GO:0009058,GO:0009059,GO:0009252,GO:0009273,GO:0009987,GO:0016874,GO:0016879,GO:0016881,GO:0030203,GO:0034645,GO:0042546,GO:0042802,GO:0043170,GO:0044036,GO:0044038,GO:0044085,GO:0044237,GO:0044249,GO:0044260,GO:0044424,GO:…	6.3.2.9	ko:K01925	ko00471,ko00550,ko01100,map00471,map00550,map01100		R02783	RC00064,RC00141	ko00000,ko00001,ko01000,ko01011			iAPECO1_1312.APECO1_1898,iECNA114_1301.ECNA114_0081,iECOK1_1307.ECOK1_0089,iECP_1309.ECP_0090,iECS88_1305.ECS88_0091,iECSF_1327.ECSF_0098,iLF82_1304.LF82_1418,iNRG857_1313.NRG857_00450,iUMN146_1321.UM146_23225,iUTI89_1310.UTI89_C0097	M	Cell wall formation. Catalyzes the addition of glutamate to the nucleotide precursor UDP-N-acetylmuramoyl-L-alanine (UMA)
17.4624	-1.98057	0.671276	-2.95045	0.00317313	0.0359	fig|6666666.314155.peg.4122	NA	NA	NA	NA	NA	NA	NA	NA	NA	NA	NA	NA	NA	NA	NA	NA	NA	NA
1399.05	2.154	0.731051	2.94644	0.00321454	0.0360877	fig|6666666.314155.peg.2218	NA	NA	NA	NA	NA	NA	NA	NA	NA	NA	NA	NA	NA	NA	NA	NA	NA	NA
2208.41	2.31685	0.786262	2.94667	0.00321216	0.0360877	fig|6666666.314155.peg.3458	NA	NA	NA	NA	NA	NA	NA	NA	NA	NA	NA	NA	NA	NA	NA	NA	NA	NA
14441.6	2.13175	0.723324	2.94716	0.00320707	0.0360877	fig|6666666.314155.peg.4985	1306406.ASHX01000001_gene2909	4e-98	365.2	Actinobacteria	metZ	GO:0000096,GO:0000097,GO:0003674,GO:0003824,GO:0003962,GO:0004123,GO:0006082,GO:0006520,GO:0006555,GO:0006790,GO:0006807,GO:0008150,GO:0008152,GO:0008652,GO:0009058,GO:0009066,GO:0009067,GO:0009086,GO:0009987,GO:0016053,GO:0016740,GO:0016765,GO:0016829,GO:0016846,GO:0019752,GO:0043436,GO:0044237,GO:0044238,GO:0044249,GO:0044272,GO:0044281,GO:0044283,GO:0046394,GO:0071704,GO:1901564,GO:1901566,GO:…	2.5.1.48,4.4.1.8	ko:K01739,ko:K01760,ko:K10764	ko00270,ko00450,ko00920,ko01100,ko01110,ko01130,ko01230,map00270,map00450,map00920,map01100,map01110,map01130,map01230	M00017	R00782,R00999,R01286,R01288,R02408,R02508,R03217,R03260,R04941,R04944,R04945,R04946	RC00020,RC00056,RC00069,RC00382,RC00420,RC00488,RC00710,RC01245,RC02303,RC02848,RC02866	ko00000,ko00001,ko00002,ko01000			iNJ661.Rv0391	E	Catalyzes the formation of L-homocysteine from O- succinyl-L-homoserine (OSHS) and hydrogen sulfide
12455.9	2.21242	0.750762	2.9469	0.0032098	0.0360877	fig|6666666.314155.peg.5463	NA	NA	NA	NA	NA	NA	NA	NA	NA	NA	NA	NA	NA	NA	NA	NA	NA	NA
1009.33	2.36011	0.801206	2.9457	0.00322225	0.0360986	fig|6666666.314155.peg.3394	NA	NA	NA	NA	NA	NA	NA	NA	NA	NA	NA	NA	NA	NA	NA	NA	NA	NA
9.05039	-2.52568	0.857793	-2.94439	0.00323592	0.0361761	fig|6666666.314155.peg.4357	1137799.GZ78_03250	1.7e-32	145.2	Bacteria	lptC	GO:0003674,GO:0005215,GO:0005488,GO:0005515,GO:0005575,GO:0005623,GO:0005886,GO:0005887,GO:0006810,GO:0006869,GO:0008150,GO:0010876,GO:0015920,GO:0016020,GO:0016021,GO:0017089,GO:0030288,GO:0030313,GO:0031224,GO:0031226,GO:0031975,GO:0033036,GO:0042597,GO:0042802,GO:0044425,GO:0044459,GO:0044464,GO:0046836,GO:0051179,GO:0051234,GO:0071702,GO:0071944,GO:1901264		ko:K02040,ko:K11719	ko02010,ko02020,ko05152,map02010,map02020,map05152	M00222			ko00000,ko00001,ko00002,ko02000	1.B.42.1,3.A.1.7		iB21_1397.B21_03015,iECBD_1354.ECBD_0543,iECB_1328.ECB_03064,iECD_1391.ECD_03064	P	lipopolysaccharide transmembrane transporter activity
44321.7	2.91094	0.989264	2.94254	0.00325535	0.0363175	fig|6666666.314155.peg.1609	90371.CY43_20160	7.4e-92	344	Gammaproteobacteria			2.7.7.49	ko:K00986					ko00000,ko01000				L	reverse transcriptase
7130.1	1.94584	0.661719	2.94059	0.00327592	0.036471	fig|6666666.314155.peg.5074	NA	NA	NA	NA	NA	NA	NA	NA	NA	NA	NA	NA	NA	NA	NA	NA	NA	NA
940.411	1.40262	0.477467	2.93762	0.00330746	0.03667	fig|6666666.314155.peg.3689	NA	NA	NA	NA	NA	NA	NA	NA	NA	NA	NA	NA	NA	NA	NA	NA	NA	NA
10.0139	-1.97047	0.670774	-2.93761	0.00330749	0.0367	fig|6666666.314155.peg.6166	1041147.AUFB01000003_gene3917	1.6e-46	193.4	Rhizobiaceae			3.1.1.17	ko:K01053,ko:K02352	ko00030,ko00053,ko00930,ko01100,ko01110,ko01120,ko01130,ko01200,ko01220,map00030,map00053,map00930,map01100,map01110,map01120,map01130,map01200,map01220	M00129	R01519,R02933,R03751	RC00537,RC00983	ko00000,ko00001,ko00002,ko01000,ko04147				G	SMP-30/Gluconolaconase/LRE-like region
128.285	-1.79937	0.612919	-2.93575	0.00332745	0.0368151	fig|6666666.314155.peg.3136	1137799.GZ78_26920	3.5e-127	461.1	Oceanospirillales	ycfH	GO:0003674,GO:0003824,GO:0004518,GO:0004536,GO:0005575,GO:0005622,GO:0005623,GO:0005737,GO:0005829,GO:0006139,GO:0006259,GO:0006308,GO:0006725,GO:0006807,GO:0008150,GO:0008152,GO:0009056,GO:0009057,GO:0009987,GO:0016787,GO:0016788,GO:0019439,GO:0034641,GO:0034655,GO:0043170,GO:0044237,GO:0044238,GO:0044248,GO:0044260,GO:0044265,GO:0044270,GO:0044424,GO:0044444,GO:0044464,GO:0046483,GO:0046700,GO:…		ko:K03424					ko00000,ko01000				L	TatD family
6759.03	1.84462	0.628782	2.93364	0.00335012	0.0369	fig|6666666.314155.peg.3248	NA	NA	NA	NA	NA	NA	NA	NA	NA	NA	NA	NA	NA	NA	NA	NA	NA	NA
11.6656	7.1994	2.45387	2.9339	0.00334737	0.0369134	fig|6666666.314155.peg.6520	1027273.GZ77_18710	3.9e-15	86.7	Oceanospirillales	rpsL	GO:0000372,GO:0000375,GO:0000376,GO:0003674,GO:0003676,GO:0003723,GO:0003735,GO:0005198,GO:0005488,GO:0005575,GO:0005622,GO:0005623,GO:0005737,GO:0005829,GO:0005840,GO:0006139,GO:0006396,GO:0006412,GO:0006518,GO:0006725,GO:0006807,GO:0008150,GO:0008152,GO:0008380,GO:0009058,GO:0009059,GO:0009893,GO:0009987,GO:0010467,GO:0010468,GO:0010604,GO:0010628,GO:0015935,GO:0016070,GO:0019219,GO:0019222,GO:…		ko:K02950	ko03010,map03010	M00178,M00179			br01610,ko00000,ko00001,ko00002,ko03011				J	Interacts with and stabilizes bases of the 16S rRNA that are involved in tRNA selection in the A site and with the mRNA backbone. Located at the interface of the 30S and 50S subunits, it traverses the body of the 30S subunit contacting proteins on the other side and probably holding the rRNA structure together. The combined cluster of proteins S8, S12 and S17 appears to hold together the shoulder…
13940.4	2.15166	0.7347	2.92863	0.00340464	0.0370566	fig|6666666.314155.peg.2200	NA	NA	NA	NA	NA	NA	NA	NA	NA	NA	NA	NA	NA	NA	NA	NA	NA	NA
4.98995	-2.60574	0.888809	-2.93172	0.00337086	0.0370566	fig|6666666.314155.peg.2746	1137799.GZ78_16355	7.1e-33	147.9	Bacteria			2.7.9.2	ko:K01007	ko00620,ko00680,ko00720,ko01100,ko01120,ko01200,map00620,map00680,map00720,map01100,map01120,map01200	M00173,M00374	R00199	RC00002,RC00015	ko00000,ko00001,ko00002,ko01000				G	Belongs to the PEP-utilizing enzyme family
33.252	-1.70854	0.583056	-2.93032	0.00338614	0.0370566	fig|6666666.314155.peg.2888	1137799.GZ78_10630	8.4e-307	1058.9	Oceanospirillales	recJ	GO:0003674,GO:0003824,GO:0004518,GO:0004527,GO:0004529,GO:0004536,GO:0006139,GO:0006259,GO:0006281,GO:0006310,GO:0006725,GO:0006807,GO:0006950,GO:0006974,GO:0008150,GO:0008152,GO:0008297,GO:0008409,GO:0009314,GO:0009628,GO:0009987,GO:0010165,GO:0010212,GO:0016787,GO:0016788,GO:0016796,GO:0016895,GO:0033554,GO:0034641,GO:0035312,GO:0043170,GO:0044237,GO:0044238,GO:0044260,GO:0045145,GO:0046483,GO:…		ko:K07462	ko03410,ko03430,ko03440,map03410,map03430,map03440				ko00000,ko00001,ko01000,ko03400				L	exonuclease recJ
30.8482	-1.93556	0.660718	-2.92948	0.00339524	0.0370566	fig|6666666.314155.peg.3328	NA	NA	NA	NA	NA	NA	NA	NA	NA	NA	NA	NA	NA	NA	NA	NA	NA	NA
1882.42	1.13975	0.389148	2.92884	0.00340234	0.0370566	fig|6666666.314155.peg.3923	NA	NA	NA	NA	NA	NA	NA	NA	NA	NA	NA	NA	NA	NA	NA	NA	NA	NA
227.454	1.41359	0.482287	2.93101	0.00337862	0.0370566	fig|6666666.314155.peg.4406	NA	NA	NA	NA	NA	NA	NA	NA	NA	NA	NA	NA	NA	NA	NA	NA	NA	NA
20.5593	-1.38716	0.473788	-2.92781	0.00341363	0.0370791	fig|6666666.314155.peg.3289	NA	NA	NA	NA	NA	NA	NA	NA	NA	NA	NA	NA	NA	NA	NA	NA	NA	NA
4980.49	1.76873	0.604272	2.92704	0.00342201	0.0370948	fig|6666666.314155.peg.4625	7370.XP_005182168.1	2.4e-07	63.2	Diptera		GO:0003674,GO:0003824,GO:0004175,GO:0004252,GO:0006508,GO:0006807,GO:0008150,GO:0008152,GO:0008233,GO:0008236,GO:0016787,GO:0017171,GO:0019538,GO:0043170,GO:0044238,GO:0070011,GO:0071704,GO:0140096,GO:1901564											O	serine-type endopeptidase activity. It is involved in the biological process described with proteolysis
1433.4	1.98562	0.679649	2.92154	0.0034831	0.0372259	fig|6666666.314155.peg.2743	NA	NA	NA	NA	NA	NA	NA	NA	NA	NA	NA	NA	NA	NA	NA	NA	NA	NA
168.21	-2.3608	0.807146	-2.92487	0.00344595	0.0372259	fig|6666666.314155.peg.3985	NA	NA	NA	NA	NA	NA	NA	NA	NA	NA	NA	NA	NA	NA	NA	NA	NA	NA
8856.43	2.34036	0.800552	2.92343	0.00346194	0.0372259	fig|6666666.314155.peg.5464	NA	NA	NA	NA	NA	NA	NA	NA	NA	NA	NA	NA	NA	NA	NA	NA	NA	NA
3037.31	1.39174	0.476468	2.92095	0.00348971	0.0372259	fig|6666666.314155.peg.5500	NA	NA	NA	NA	NA	NA	NA	NA	NA	NA	NA	NA	NA	NA	NA	NA	NA	NA
31.8733	3.53884	1.21146	2.92114	0.00348748	0.0372259	fig|6666666.314155.peg.5572	1137799.GZ78_08440	1.1e-53	215.7	Oceanospirillales	trxA	GO:0003674,GO:0003824,GO:0004791,GO:0005575,GO:0005622,GO:0005623,GO:0005737,GO:0005829,GO:0006950,GO:0006979,GO:0008150,GO:0008152,GO:0009636,GO:0009987,GO:0015035,GO:0015036,GO:0016209,GO:0016491,GO:0016651,GO:0016667,GO:0016668,GO:0016671,GO:0019725,GO:0033554,GO:0034599,GO:0042221,GO:0042592,GO:0044424,GO:0044444,GO:0044464,GO:0045454,GO:0047134,GO:0050789,GO:0050794,GO:0050896,GO:0051716,GO:…		ko:K03671	ko04621,ko05418,map04621,map05418				ko00000,ko00001,ko03110			iECW_1372.ECW_m4079,iECs_1301.ECs4714,iEKO11_1354.EKO11_4576,iG2583_1286.G2583_4574,iSBO_1134.SBO_3791,iSDY_1059.SDY_3968,iSF_1195.SF3854,iSSON_1240.SSON_3952,iS_1188.S3905,iWFL_1372.ECW_m4079,iZ_1308.Z5291	O	Belongs to the thioredoxin family
5409.43	1.85219	0.633408	2.92417	0.00345381	0.0372259	fig|6666666.314155.peg.6346	NA	NA	NA	NA	NA	NA	NA	NA	NA	NA	NA	NA	NA	NA	NA	NA	NA	NA
131.82	-1.96162	0.671232	-2.92241	0.00347331	0.0372259	fig|6666666.314155.peg.6505	NA	NA	NA	NA	NA	NA	NA	NA	NA	NA	NA	NA	NA	NA	NA	NA	NA	NA
5.36689	5.58645	1.9111	2.92315	0.00346507	0.0372259	fig|6666666.314155.peg.6546	1137799.GZ78_25545	1.2e-50	205.7	Oceanospirillales	rplR	GO:0003674,GO:0003676,GO:0003723,GO:0003735,GO:0005198,GO:0005488,GO:0005575,GO:0005622,GO:0005623,GO:0005737,GO:0005829,GO:0005840,GO:0006412,GO:0006518,GO:0006807,GO:0008097,GO:0008150,GO:0008152,GO:0009058,GO:0009059,GO:0009987,GO:0010467,GO:0015934,GO:0019538,GO:0019843,GO:0022625,GO:0022626,GO:0032991,GO:0034641,GO:0034645,GO:0040007,GO:0043043,GO:0043170,GO:0043226,GO:0043228,GO:0043229,GO:…		ko:K02881	ko03010,map03010	M00178,M00179			br01610,ko00000,ko00001,ko00002,ko03011				J	This is one of the proteins that binds and probably mediates the attachment of the 5S RNA into the large ribosomal subunit, where it forms part of the central protuberance
2290.39	2.01718	0.690815	2.92	0.00350026	0.0372642	fig|6666666.314155.peg.6278	1137799.GZ78_13360	4e-30	137.9	Bacteria													T	phosphoprotein phosphatase activity
128.865	1.42301	0.487441	2.91934	0.0035077	0.0372693	fig|6666666.314155.peg.4574	NA	NA	NA	NA	NA	NA	NA	NA	NA	NA	NA	NA	NA	NA	NA	NA	NA	NA
20.3732	3.65786	1.25406	2.91682	0.00353615	0.0374575	fig|6666666.314155.peg.3151	1137799.GZ78_27000	2.2e-78	298.5	Oceanospirillales	yceD	GO:0005575,GO:0005622,GO:0005623,GO:0005737,GO:0005829,GO:0008150,GO:0040007,GO:0044424,GO:0044444,GO:0044464		ko:K07040					ko00000				S	metal-binding, possibly nucleic acid-binding protein
6.49339	-2.68423	0.920347	-2.91654	0.0035394	0.0374575	fig|6666666.314155.peg.4827	NA	NA	NA	NA	NA	NA	NA	NA	NA	NA	NA	NA	NA	NA	NA	NA	NA	NA
6.28139	-2.44621	0.839158	-2.91508	0.00355602	0.0375592	fig|6666666.314155.peg.6697	1137799.GZ78_11720	2.8e-118	431.4	Oceanospirillales	tatC	GO:0003674,GO:0005215,GO:0005488,GO:0005515,GO:0005575,GO:0005623,GO:0005886,GO:0005887,GO:0006810,GO:0006886,GO:0008104,GO:0008150,GO:0008320,GO:0008565,GO:0009314,GO:0009628,GO:0009977,GO:0015031,GO:0015291,GO:0015399,GO:0015405,GO:0015450,GO:0015833,GO:0016020,GO:0016021,GO:0022804,GO:0022857,GO:0022884,GO:0031224,GO:0031226,GO:0032991,GO:0033036,GO:0033281,GO:0034613,GO:0042802,GO:0042886,GO:…		ko:K03118	ko03060,ko03070,map03060,map03070	M00336			ko00000,ko00001,ko00002,ko02044	2.A.64			U	Part of the twin-arginine translocation (Tat) system that transports large folded proteins containing a characteristic twin-arginine motif in their signal peptide across membranes. Together with TatB, TatC is part of a receptor directly interacting with Tat signal peptides
15.5484	-2.25544	0.774627	-2.91165	0.00359525	0.0378243	fig|6666666.314155.peg.4657	1218352.B597_001745	3.5e-33	148.3	Pseudomonas stutzeri group													S	Adenylate cyclase
13476.5	1.89216	0.64985	2.91168	0.00359489	0.0378243	fig|6666666.314155.peg.4982	1470593.BW43_03207	2.5e-55	223	Proteobacteria
5.73674	-1.8763	0.644761	-2.91006	0.00361358	0.0378953	fig|6666666.314155.peg.1921	1137799.GZ78_23865	6.3e-220	770	Oceanospirillales	norM												V	Multidrug transporter MatE
5306.62	1.91958	0.659996	2.90848	0.00363196	0.0379	fig|6666666.314155.peg.3355	654923.Q8QUN8_ISKNN	3.2e-14	86.7	Viruses
7045.43	1.80742	0.621332	2.90894	0.00362659	0.0378953	fig|6666666.314155.peg.6310	1137799.GZ78_23185	3.7e-10	73.6	Proteobacteria													S	head morphogenesis protein, SPP1 gp7
40.2124	3.62542	1.24653	2.90842	0.0036326	0.0378953	fig|6666666.314155.peg.7097	NA	NA	NA	NA	NA	NA	NA	NA	NA	NA	NA	NA	NA	NA	NA	NA	NA	NA
11.7526	-1.77784	0.611361	-2.90801	0.00363738	0.0378953	fig|6666666.314155.peg.714	305900.GV64_01355	3e-240	837.4	Oceanospirillales				ko:K00313					ko00000,ko01000				C	Electron transfer flavoprotein-ubiquinone oxidoreductase
224.876	-2.02311	0.69631	-2.90547	0.00366699	0.0380557	fig|6666666.314155.peg.2567	1027273.GZ77_02530	0	1514.6	Oceanospirillales	gyrA		5.99.1.3	ko:K02469					ko00000,ko01000,ko03032,ko03400				L	A type II topoisomerase that negatively supercoils closed circular double-stranded (ds) DNA in an ATP-dependent manner to modulate DNA topology and maintain chromosomes in an underwound state. Negative supercoiling favors strand separation, and DNA replication, transcription, recombination and repair, all of which involve strand separation. Also able to catalyze the interconversion of other topol…
61647.7	2.32792	0.801056	2.90606	0.00366016	0.0380557	fig|6666666.314155.peg.5878	NA	NA	NA	NA	NA	NA	NA	NA	NA	NA	NA	NA	NA	NA	NA	NA	NA	NA
8130.45	2.05747	0.708495	2.904	0.00368423	0.0380973	fig|6666666.314155.peg.3829	NA	NA	NA	NA	NA	NA	NA	NA	NA	NA	NA	NA	NA	NA	NA	NA	NA	NA
22.9588	-2.39693	0.825523	-2.90353	0.00368985	0.0380973	fig|6666666.314155.peg.4058	1137799.GZ78_02605	2.6e-85	321.6	Oceanospirillales	MA20_30020			ko:K05812					ko00000				S	DTW
24274	2.01614	0.694425	2.90332	0.00369235	0.0380973	fig|6666666.314155.peg.7052	1298865.H978DRAFT_1017	3.5e-84	318.9	Gammaproteobacteria													M	O-Antigen ligase
25.4377	-1.50977	0.520676	-2.89962	0.00373611	0.0384747	fig|6666666.314155.peg.3746	NA	NA	NA	NA	NA	NA	NA	NA	NA	NA	NA	NA	NA	NA	NA	NA	NA	NA
342.362	-2.96135	1.02318	-2.89427	0.00380038	0.0389322	fig|6666666.314155.peg.3721	1137799.GZ78_16660	4.6e-80	303.9	Gammaproteobacteria	crr	GO:0003674,GO:0003824,GO:0005575,GO:0005622,GO:0005623,GO:0005737,GO:0005829,GO:0005886,GO:0006109,GO:0006793,GO:0006796,GO:0006810,GO:0008150,GO:0008152,GO:0008643,GO:0009401,GO:0009892,GO:0009898,GO:0009987,GO:0016020,GO:0016301,GO:0016310,GO:0016740,GO:0016772,GO:0019222,GO:0019897,GO:0019898,GO:0031234,GO:0044237,GO:0044424,GO:0044425,GO:0044444,GO:0044459,GO:0044464,GO:0045912,GO:0048519,GO:…		ko:K02755,ko:K02756,ko:K02757,ko:K02777	ko00010,ko00500,ko00520,ko02026,ko02060,ko05111,map00010,map00500,map00520,map02026,map02060,map05111	M00265,M00266,M00268,M00270,M00271,M00272,M00303,M00806	R02738,R02780,R04111,R04394,R05132,R08559	RC00017,RC03206	ko00000,ko00001,ko00002,ko01000,ko02000	4.A.1.1.1,4.A.1.2.11,4.A.1.2.2,4.A.1.2.5,4.A.1.2.6		e_coli_core.b2417,iAF1260.b2417,iAPECO1_1312.APECO1_4128,iB21_1397.B21_02278,iBWG_1329.BWG_2179,iE2348C_1286.E2348C_2603,iEC042_1314.EC042_2626,iEC55989_1330.EC55989_2707,iECABU_c1320.ECABU_c27380,iECBD_1354.ECBD_1264,iECB_1328.ECB_02317,iECDH10B_1368.ECDH10B_2582,iECDH1ME8569_1439.ECDH1ME8569_2351,iECD_1391.ECD_02317,iECED1_1282.ECED1_2861,iECH74115_1262.ECH74115_3648,iECIAI1_1343.ECIAI1_2475,iE…	G	pts system
39.4039	3.58536	1.23885	2.89411	0.00380234	0.0389322	fig|6666666.314155.peg.4609	305900.GV64_22870	2.9e-19	101.3	Oceanospirillales	secG	GO:0003674,GO:0005215,GO:0005575,GO:0005623,GO:0005886,GO:0006605,GO:0006612,GO:0006613,GO:0006614,GO:0006616,GO:0006810,GO:0006886,GO:0008104,GO:0008150,GO:0008320,GO:0008565,GO:0009987,GO:0015031,GO:0015833,GO:0016020,GO:0016043,GO:0022857,GO:0022884,GO:0031522,GO:0032978,GO:0032991,GO:0033036,GO:0033365,GO:0034613,GO:0042886,GO:0042887,GO:0043952,GO:0044464,GO:0045047,GO:0045184,GO:0046907,GO:…		ko:K03075	ko02024,ko03060,ko03070,map02024,map03060,map03070	M00335			ko00000,ko00001,ko00002,ko02044	3.A.5.1,3.A.5.2			U	Preprotein translocase subunit SecG
12192.6	1.94176	0.67083	2.89456	0.00379693	0.0389322	fig|6666666.314155.peg.4752	NA	NA	NA	NA	NA	NA	NA	NA	NA	NA	NA	NA	NA	NA	NA	NA	NA	NA
485.053	1.2175	0.42087	2.8928	0.0038182	0.0390199	fig|6666666.314155.peg.1777	1123508.JH636439_gene1045	1.7e-48	200.3	Planctomycetes	solA	GO:0000166,GO:0003674,GO:0003824,GO:0005488,GO:0005575,GO:0005622,GO:0005623,GO:0005737,GO:0005829,GO:0006950,GO:0006974,GO:0008150,GO:0008152,GO:0009987,GO:0016491,GO:0016645,GO:0016647,GO:0033554,GO:0036094,GO:0043167,GO:0043168,GO:0044424,GO:0044444,GO:0044464,GO:0048037,GO:0050131,GO:0050660,GO:0050662,GO:0050896,GO:0051716,GO:0055114,GO:0097159,GO:1901265,GO:1901363	1.5.3.1	ko:K00301,ko:K02846	ko00260,ko01100,map00260,map01100		R00610	RC00060,RC00557	ko00000,ko00001,ko01000			iEC042_1314.EC042_1126	E	FAD dependent oxidoreductase
61.9112	-1.98736	0.68742	-2.89105	0.00383963	0.0391642	fig|6666666.314155.peg.5871	1137799.GZ78_19090	2e-47	194.9	Oceanospirillales	uraH	GO:0006139,GO:0006144,GO:0006725,GO:0006807,GO:0008150,GO:0008152,GO:0009112,GO:0009987,GO:0034641,GO:0044237,GO:0044238,GO:0044281,GO:0046483,GO:0055086,GO:0071704,GO:0072521,GO:1901360,GO:1901564	3.5.2.17,4.1.1.97	ko:K07127,ko:K13485	ko00230,ko01100,ko01120,map00230,map01100,map01120	M00546	R06601,R06604	RC01551,RC03393	ko00000,ko00001,ko00002,ko01000,ko02000	9.B.35.1.2,9.B.35.2			S	Belongs to the transthyretin family. 5-hydroxyisourate hydrolase subfamily
18.0653	-1.93942	0.671171	-2.8896	0.0038573	0.0392696	fig|6666666.314155.peg.4157	NA	NA	NA	NA	NA	NA	NA	NA	NA	NA	NA	NA	NA	NA	NA	NA	NA	NA
46.8315	1.66365	0.576009	2.88824	0.0038741	0.0393641	fig|6666666.314155.peg.18	NA	NA	NA	NA	NA	NA	NA	NA	NA	NA	NA	NA	NA	NA	NA	NA	NA	NA
1313.46	1.92305	0.665954	2.88765	0.00388128	0.0393641	fig|6666666.314155.peg.5776	NA	NA	NA	NA	NA	NA	NA	NA	NA	NA	NA	NA	NA	NA	NA	NA	NA	NA
28592.5	2.17298	0.753187	2.88505	0.00391357	0.0396166	fig|6666666.314155.peg.4986	1123033.ARNF01000051_gene1043	1.2e-76	293.9	Gammaproteobacteria													EGP	Major facilitator Superfamily
24.7607	-1.63214	0.566177	-2.88274	0.00394235	0.0398326	fig|6666666.314155.peg.1758	1137799.GZ78_26290	1.9e-78	298.5	Oceanospirillales	cvpA	GO:0005575,GO:0005623,GO:0005886,GO:0008150,GO:0008152,GO:0009058,GO:0009403,GO:0009404,GO:0009987,GO:0016020,GO:0019748,GO:0044237,GO:0044249,GO:0044464,GO:0044550,GO:0071944		ko:K03558					ko00000				S	colicin V production
265.069	1.94241	0.675126	2.87711	0.00401334	0.0404075	fig|6666666.314155.peg.5435	NA	NA	NA	NA	NA	NA	NA	NA	NA	NA	NA	NA	NA	NA	NA	NA	NA	NA
27.1495	3.06269	1.06453	2.87703	0.00401434	0.0404075	fig|6666666.314155.peg.6335	NA	NA	NA	NA	NA	NA	NA	NA	NA	NA	NA	NA	NA	NA	NA	NA	NA	NA
1096.47	2.01422	0.700529	2.87529	0.00403655	0.0405282	fig|6666666.314155.peg.3353	NA	NA	NA	NA	NA	NA	NA	NA	NA	NA	NA	NA	NA	NA	NA	NA	NA	NA
12.714	-1.71821	0.597659	-2.87491	0.00404147	0.0405282	fig|6666666.314155.peg.6468	1137799.GZ78_21910	2.1e-21	108.6	Oceanospirillales	add		3.5.4.2,3.5.4.4	ko:K01488,ko:K19572,ko:K21053	ko00230,ko01100,ko05340,map00230,map01100,map05340		R01244,R01560,R02556	RC00477	ko00000,ko00001,ko01000				F	Adenosine/AMP deaminase
236.912	1.58475	0.551768	2.87213	0.0040772	0.0405826	fig|6666666.314155.peg.3038	NA	NA	NA	NA	NA	NA	NA	NA	NA	NA	NA	NA	NA	NA	NA	NA	NA	NA
353.716	1.71568	0.596994	2.87387	0.00405478	0.0405826	fig|6666666.314155.peg.5381	NA	NA	NA	NA	NA	NA	NA	NA	NA	NA	NA	NA	NA	NA	NA	NA	NA	NA
212.183	-2.08788	0.726678	-2.87318	0.00406361	0.0405826	fig|6666666.314155.peg.6067	NA	NA	NA	NA	NA	NA	NA	NA	NA	NA	NA	NA	NA	NA	NA	NA	NA	NA
1914.04	2.38704	0.830988	2.87253	0.00407195	0.0405826	fig|6666666.314155.peg.6455	NA	NA	NA	NA	NA	NA	NA	NA	NA	NA	NA	NA	NA	NA	NA	NA	NA	NA
1666.81	1.45051	0.50557	2.86906	0.00411696	0.0409023	fig|6666666.314155.peg.3266	NA	NA	NA	NA	NA	NA	NA	NA	NA	NA	NA	NA	NA	NA	NA	NA	NA	NA
2918.77	2.44081	0.851362	2.86694	0.0041446	0.0409489	fig|6666666.314155.peg.2792	NA	NA	NA	NA	NA	NA	NA	NA	NA	NA	NA	NA	NA	NA	NA	NA	NA	NA
453.203	1.26201	0.440118	2.86743	0.00413819	0.0409489	fig|6666666.314155.peg.5513	NA	NA	NA	NA	NA	NA	NA	NA	NA	NA	NA	NA	NA	NA	NA	NA	NA	NA
12.8604	-1.62507	0.566732	-2.86743	0.00413814	0.0409489	fig|6666666.314155.peg.6309	NA	NA	NA	NA	NA	NA	NA	NA	NA	NA	NA	NA	NA	NA	NA	NA	NA	NA
15518	2.29654	0.802292	2.86248	0.00420343	0.0411251	fig|6666666.314155.peg.1608	400668.Mmwyl1_2429	1.4e-47	196.1	Gammaproteobacteria				ko:K18996					ko00000,ko03032				K	Transcriptional regulator
7.09018	-2.15953	0.754528	-2.8621	0.0042085	0.0411251	fig|6666666.314155.peg.2424	NA	NA	NA	NA	NA	NA	NA	NA	NA	NA	NA	NA	NA	NA	NA	NA	NA	NA
8.10302	-2.78234	0.971378	-2.86433	0.00417897	0.0411251	fig|6666666.314155.peg.362	NA	NA	NA	NA	NA	NA	NA	NA	NA	NA	NA	NA	NA	NA	NA	NA	NA	NA
20.3603	-2.00361	0.699411	-2.86471	0.00417387	0.0411251	fig|6666666.314155.peg.4201	NA	NA	NA	NA	NA	NA	NA	NA	NA	NA	NA	NA	NA	NA	NA	NA	NA	NA
90.195	-2.06712	0.722118	-2.86258	0.00420203	0.0411251	fig|6666666.314155.peg.6431	1137799.GZ78_21760	9.4e-114	416.4	Oceanospirillales	yigA			ko:K09921					ko00000				S	protein conserved in bacteria
9.7254	-1.69754	0.592771	-2.86374	0.00418673	0.0411	fig|6666666.314155.peg.650	NA	NA	NA	NA	NA	NA	NA	NA	NA	NA	NA	NA	NA	NA	NA	NA	NA	NA
899.926	1.95106	0.682182	2.86002	0.00423608	0.0413191	fig|6666666.314155.peg.6124	1137799.GZ78_19030	4.4e-104	384	Oceanospirillales	rutR			ko:K09017					ko00000,ko03000				K	transcriptional regulator
3017.29	2.75041	0.96357	2.8544	0.00431182	0.0419814	fig|6666666.314155.peg.1628	NA	NA	NA	NA	NA	NA	NA	NA	NA	NA	NA	NA	NA	NA	NA	NA	NA	NA
231.05	2.70961	0.949922	2.85246	0.00433821	0.0421617	fig|6666666.314155.peg.81	NA	NA	NA	NA	NA	NA	NA	NA	NA	NA	NA	NA	NA	NA	NA	NA	NA	NA
2768.05	1.92281	0.674629	2.85017	0.00436953	0.0423582	fig|6666666.314155.peg.1651	NA	NA	NA	NA	NA	NA	NA	NA	NA	NA	NA	NA	NA	NA	NA	NA	NA	NA
412.358	2.11286	0.741399	2.84983	0.00437425	0.0423582	fig|6666666.314155.peg.5133	NA	NA	NA	NA	NA	NA	NA	NA	NA	NA	NA	NA	NA	NA	NA	NA	NA	NA
10.4236	-1.71392	0.601731	-2.84831	0.00439521	0.0424299	fig|6666666.314155.peg.2084	1137799.GZ78_27680	6.5e-35	152.9	Oceanospirillales	rraA	GO:0003674,GO:0004857,GO:0005575,GO:0005622,GO:0005623,GO:0005737,GO:0005829,GO:0008150,GO:0008428,GO:0009892,GO:0009894,GO:0009895,GO:0010605,GO:0019219,GO:0019222,GO:0030234,GO:0031323,GO:0031324,GO:0031329,GO:0031330,GO:0032069,GO:0032074,GO:0043086,GO:0044092,GO:0044424,GO:0044444,GO:0044464,GO:0045934,GO:0048519,GO:0048523,GO:0050789,GO:0050790,GO:0050794,GO:0051171,GO:0051172,GO:0051252,GO:…		ko:K02553					ko00000,ko03019			iJR904.b3929	H	Catalyzes the aldol cleavage of 4-hydroxy-4-methyl-2- oxoglutarate (HMG) into 2 molecules of pyruvate. Also contains a secondary oxaloacetate (OAA) decarboxylase activity due to the common pyruvate enolate transition state formed following C-C bond cleavage in the retro-aldol and decarboxylation reactions
5738.73	1.84555	0.647982	2.84814	0.00439749	0.0424299	fig|6666666.314155.peg.3356	NA	NA	NA	NA	NA	NA	NA	NA	NA	NA	NA	NA	NA	NA	NA	NA	NA	NA
9.58815	-1.99539	0.701133	-2.84595	0.00442798	0.0425706	fig|6666666.314155.peg.1770	305900.GV64_15455	4.2e-109	401.7	Oceanospirillales	tgpA		2.3.2.13	ko:K22452					ko00000,ko01000				E	COG1305 Transglutaminase-like enzymes
20423.9	2.00439	0.704258	2.84611	0.00442575	0.0425706	fig|6666666.314155.peg.7157	111781.Lepto7376_0537	2e-122	446.8	Oscillatoriales				ko:K20444					ko00000,ko01000,ko01005,ko02000	4.D.1.3	GT2,GT4		M	glycosyl transferase family 2
663.862	1.25237	0.440148	2.84534	0.00443647	0.0425758	fig|6666666.314155.peg.3583	NA	NA	NA	NA	NA	NA	NA	NA	NA	NA	NA	NA	NA	NA	NA	NA	NA	NA
28.644	-2.73929	0.962945	-2.8447	0.00444527	0.042584	fig|6666666.314155.peg.2169	1027273.GZ77_03310	7.4e-48	196.8	Oceanospirillales	yafS												Q	COG0500 SAM-dependent methyltransferases
5.69782	-2.17385	0.764598	-2.84312	0.00446738	0.0426432	fig|6666666.314155.peg.1982	1137799.GZ78_23460	9.5e-59	233	Oceanospirillales	polB	GO:0003674,GO:0003824,GO:0003887,GO:0004518,GO:0004527,GO:0004529,GO:0004536,GO:0006139,GO:0006259,GO:0006260,GO:0006261,GO:0006281,GO:0006725,GO:0006807,GO:0006950,GO:0006974,GO:0007154,GO:0008150,GO:0008152,GO:0008296,GO:0008408,GO:0009058,GO:0009059,GO:0009432,GO:0009605,GO:0009987,GO:0009991,GO:0016740,GO:0016772,GO:0016779,GO:0016787,GO:0016788,GO:0016796,GO:0016895,GO:0018130,GO:0019438,GO:…	2.7.7.7	ko:K02336,ko:K06877,ko:K07501					ko00000,ko01000,ko03400				L	Has polymerase, DNA-binding and 3'-5' exonuclease activities. In Aeropyrum pernix this protein is sensitive to aphidicolin and stable at 95 C
850.352	2.58426	0.908821	2.84353	0.00446169	0.0426432	fig|6666666.314155.peg.3577	NA	NA	NA	NA	NA	NA	NA	NA	NA	NA	NA	NA	NA	NA	NA	NA	NA	NA
702.5	1.20932	0.425669	2.84099	0.00449739	0.0428532	fig|6666666.314155.peg.2158	NA	NA	NA	NA	NA	NA	NA	NA	NA	NA	NA	NA	NA	NA	NA	NA	NA	NA
13119.9	2.19366	0.772494	2.83971	0.00451544	0.0429488	fig|6666666.314155.peg.5756	NA	NA	NA	NA	NA	NA	NA	NA	NA	NA	NA	NA	NA	NA	NA	NA	NA	NA
2167.75	-1.86397	0.6567	-2.83839	0.00453418	0.0430506	fig|6666666.314155.peg.2352	1027273.GZ77_15760	5.9e-43	179.9	Gammaproteobacteria													K	Helix-turn-helix domain
7.21215	-2.06653	0.728502	-2.83668	0.00455853	0.0432051	fig|6666666.314155.peg.3520	1042377.AFPJ01000028_gene2145	3.9e-44	184.9	Gammaproteobacteria			3.6.4.12	ko:K03655	ko03440,map03440				ko00000,ko00001,ko01000,ko03400				K	transcriptional regulator
7218.67	1.6701	0.588871	2.83611	0.00456663	0.0432054	fig|6666666.314155.peg.5755	NA	NA	NA	NA	NA	NA	NA	NA	NA	NA	NA	NA	NA	NA	NA	NA	NA	NA
6478.82	2.14112	0.75554	2.8339	0.00459837	0.043429	fig|6666666.314155.peg.2201	69293.ENSGACP00000000928	6.7e-11	75.9	Actinopterygii	SERPINE1	GO:0000003,GO:0000302,GO:0001300,GO:0001525,GO:0001568,GO:0001666,GO:0001678,GO:0001775,GO:0001817,GO:0001819,GO:0001890,GO:0001893,GO:0001944,GO:0001952,GO:0001953,GO:0002020,GO:0002237,GO:0002274,GO:0002376,GO:0002576,GO:0002682,GO:0002684,GO:0002685,GO:0002687,GO:0002688,GO:0002690,GO:0003006,GO:0003674,GO:0004857,GO:0004866,GO:0004867,GO:0005102,GO:0005488,GO:0005515,GO:0005575,GO:0005576,GO:…		ko:K03982	ko04066,ko04115,ko04218,ko04371,ko04390,ko04610,ko04933,ko05142,map04066,map04115,map04218,map04371,map04390,map04610,map04933,map05142				ko00000,ko00001,ko00536,ko04147				V	Serpin peptidase inhibitor, clade E (nexin, plasminogen activator inhibitor type 1), member 1
464.126	-1.57775	0.557187	-2.83163	0.00463111	0.0435845	fig|6666666.314155.peg.1712	1137799.GZ78_26480	5.4e-248	864	Oceanospirillales	fimV			ko:K07288,ko:K08086,ko:K15845	ko05120,map05120				ko00000,ko00001				NU	Tfp pilus assembly protein
27340.1	2.78337	0.982881	2.83185	0.00462798	0.0436	fig|6666666.314155.peg.5594	NA	NA	NA	NA	NA	NA	NA	NA	NA	NA	NA	NA	NA	NA	NA	NA	NA	NA
1728.95	1.96507	0.694435	2.82974	0.00465859	0.0437663	fig|6666666.314155.peg.5733	NA	NA	NA	NA	NA	NA	NA	NA	NA	NA	NA	NA	NA	NA	NA	NA	NA	NA
6413.5	2.43432	0.860871	2.82774	0.00468778	0.0438865	fig|6666666.314155.peg.1654	1205910.B005_5084	2.4e-08	66.2	Actinobacteria
41.0588	-1.66903	0.590134	-2.82822	0.00468069	0.0439	fig|6666666.314155.peg.5061	1137799.GZ78_25990	1.6e-36	158.3	Oceanospirillales
38.7858	-1.91567	0.678237	-2.82448	0.00473574	0.0441	fig|6666666.314155.peg.2072	1137799.GZ78_22890	4.9e-179	633.6	Oceanospirillales	cysB	GO:0003674,GO:0003676,GO:0003677,GO:0005488,GO:0005515,GO:0005575,GO:0005622,GO:0005623,GO:0005737,GO:0005829,GO:0008150,GO:0009314,GO:0009628,GO:0010165,GO:0010212,GO:0042802,GO:0044424,GO:0044444,GO:0044464,GO:0050896,GO:0097159,GO:1901363		ko:K13634					ko00000,ko03000				K	in Escherichia coli this protein regulates cysteine biosynthesis by controlling expression of the cys regulon
6439.41	1.7412	0.61626	2.82542	0.00472181	0.0441042	fig|6666666.314155.peg.5752	NA	NA	NA	NA	NA	NA	NA	NA	NA	NA	NA	NA	NA	NA	NA	NA	NA	NA
41.556	-1.75969	0.622932	-2.82485	0.00473032	0.0441042	fig|6666666.314155.peg.6919	1137799.GZ78_19605	5.8e-198	696.8	Oceanospirillales	yjjK												S	ABC transporter ATP-binding protein
16.4791	-1.69082	0.599005	-2.82271	0.00476189	0.0442707	fig|6666666.314155.peg.1929	NA	NA	NA	NA	NA	NA	NA	NA	NA	NA	NA	NA	NA	NA	NA	NA	NA	NA
2851.97	2.35336	0.834056	2.82159	0.00477863	0.0443494	fig|6666666.314155.peg.1730	NA	NA	NA	NA	NA	NA	NA	NA	NA	NA	NA	NA	NA	NA	NA	NA	NA	NA
5.35897	-2.37798	0.843037	-2.82073	0.00479144	0.0443913	fig|6666666.314155.peg.4920	NA	NA	NA	NA	NA	NA	NA	NA	NA	NA	NA	NA	NA	NA	NA	NA	NA	NA
365.491	-2.49931	0.887518	-2.81607	0.00486156	0.0448166	fig|6666666.314155.peg.1209	1137799.GZ78_00025	1.2e-100	372.5	Oceanospirillales	gmhA	GO:0003674,GO:0005488,GO:0005515,GO:0006275,GO:0008150,GO:0009889,GO:0009891,GO:0009893,GO:0010556,GO:0010557,GO:0010604,GO:0019219,GO:0019222,GO:0030174,GO:0031323,GO:0031325,GO:0031326,GO:0031328,GO:0032298,GO:0042802,GO:0045740,GO:0045935,GO:0048518,GO:0048522,GO:0050789,GO:0050794,GO:0051052,GO:0051054,GO:0051171,GO:0051173,GO:0060255,GO:0065007,GO:0080090,GO:0090329,GO:2000105,GO:2000112	2.7.1.167,2.7.1.33,2.7.7.70,5.3.1.28	ko:K03271,ko:K03272,ko:K03525,ko:K12961	ko00540,ko00770,ko01100,map00540,map00770,map01100	M00064,M00120	R02971,R03018,R04391,R05644,R05645,R05646,R09768,R09769	RC00002,RC00017,RC00078,RC00434	ko00000,ko00001,ko00002,ko01000,ko01005,ko03036				G	Catalyzes the isomerization of sedoheptulose 7-phosphate in D-glycero-D-manno-heptose 7-phosphate
108527	2.77221	0.984103	2.81699	0.00484763	0.0448166	fig|6666666.314155.peg.4987	1196083.SALWKB12_1630	9e-85	320.1	Betaproteobacteria			1.3.3.11	ko:K06137					ko00000,ko01000				H	Iron-containing redox enzyme
9.59417	3.43734	1.22064	2.81601	0.00486246	0.0448166	fig|6666666.314155.peg.5107	1137799.GZ78_25770	5.1e-58	230.3	Gammaproteobacteria
1514.07	2.17989	0.774473	2.81467	0.00488273	0.0449261	fig|6666666.314155.peg.5407	1137799.GZ78_13360	6.7e-11	72.8	Bacteria													T	phosphoprotein phosphatase activity
252.614	1.5885	0.564577	2.8136	0.00489899	0.0449984	fig|6666666.314155.peg.5861	1137799.GZ78_09935	2.9e-216	757.7	Oceanospirillales													L	Transposase
44.4017	-1.60355	0.570288	-2.81182	0.00492618	0.0452	fig|6666666.314155.peg.2064	1137799.GZ78_22935	2.2e-102	378.3	Oceanospirillales	nfuA	GO:0003674,GO:0005488,GO:0005575,GO:0005622,GO:0005623,GO:0005737,GO:0005829,GO:0006790,GO:0006807,GO:0006873,GO:0006875,GO:0006879,GO:0006950,GO:0006979,GO:0007154,GO:0008150,GO:0008152,GO:0009267,GO:0009605,GO:0009987,GO:0009991,GO:0010106,GO:0010467,GO:0015976,GO:0016043,GO:0016226,GO:0019538,GO:0019725,GO:0022607,GO:0030003,GO:0031163,GO:0031667,GO:0031668,GO:0031669,GO:0033554,GO:0042592,GO:…		ko:K07400,ko:K19168					ko00000,ko02048				C	Involved in iron-sulfur cluster biogenesis. Binds a 4Fe- 4S cluster, can transfer this cluster to apoproteins, and thereby intervenes in the maturation of Fe S proteins. Could also act as a scaffold chaperone for damaged Fe S proteins
85.5641	-2.00289	0.712558	-2.81085	0.00494109	0.0452	fig|6666666.314155.peg.4031	1137799.GZ78_02460	8.5e-91	339.7	Oceanospirillales	pilN			ko:K02663					ko00000,ko02035,ko02044				NU	pilus assembly protein PilN
38.8557	1.41395	0.503853	2.80627	0.00501193	0.045616	fig|6666666.314155.peg.155	NA	NA	NA	NA	NA	NA	NA	NA	NA	NA	NA	NA	NA	NA	NA	NA	NA	NA
6842.17	1.91617	0.682902	2.80592	0.00501734	0.0456	fig|6666666.314155.peg.3045	NA	NA	NA	NA	NA	NA	NA	NA	NA	NA	NA	NA	NA	NA	NA	NA	NA	NA
65.5679	4.87554	1.7375	2.80607	0.00501499	0.045616	fig|6666666.314155.peg.3153	NA	NA	NA	NA	NA	NA	NA	NA	NA	NA	NA	NA	NA	NA	NA	NA	NA	NA
1382.35	1.62321	0.578434	2.80621	0.00501286	0.045616	fig|6666666.314155.peg.439	NA	NA	NA	NA	NA	NA	NA	NA	NA	NA	NA	NA	NA	NA	NA	NA	NA	NA
61.6989	1.80902	0.645201	2.8038	0.00505041	0.0458389	fig|6666666.314155.peg.153	NA	NA	NA	NA	NA	NA	NA	NA	NA	NA	NA	NA	NA	NA	NA	NA	NA	NA
154.407	1.33041	0.47467	2.8028	0.00506605	0.0459	fig|6666666.314155.peg.1420	NA	NA	NA	NA	NA	NA	NA	NA	NA	NA	NA	NA	NA	NA	NA	NA	NA	NA
5.89794	-2.29216	0.818502	-2.80043	0.00510341	0.0461634	fig|6666666.314155.peg.635	NA	NA	NA	NA	NA	NA	NA	NA	NA	NA	NA	NA	NA	NA	NA	NA	NA	NA
114.664	-1.42173	0.5079	-2.79923	0.00512253	0.0462583	fig|6666666.314155.peg.7004	NA	NA	NA	NA	NA	NA	NA	NA	NA	NA	NA	NA	NA	NA	NA	NA	NA	NA
3134.28	1.7255	0.616654	2.79816	0.00513942	0.0463326	fig|6666666.314155.peg.4731	1137799.GZ78_09620	1.1e-190	673.3	Oceanospirillales
19.7515	-1.72409	0.616535	-2.79642	0.00516715	0.0465043	fig|6666666.314155.peg.1855	1056512.D515_00869	3.1e-27	127.9	Vibrionales	clcA	GO:0003674,GO:0005215,GO:0005488,GO:0005515,GO:0005575,GO:0005623,GO:0005886,GO:0005887,GO:0006810,GO:0006811,GO:0006812,GO:0006820,GO:0006821,GO:0008150,GO:0008324,GO:0015075,GO:0015077,GO:0015078,GO:0015291,GO:0015297,GO:0015298,GO:0015299,GO:0015318,GO:0015672,GO:0015698,GO:0015706,GO:0016020,GO:0016021,GO:0022804,GO:0022857,GO:0022890,GO:0031224,GO:0031226,GO:0031404,GO:0034220,GO:0042802,GO:…		ko:K03281					ko00000	2.A.49		iAF1260.b0155,iB21_1397.B21_00153,iBWG_1329.BWG_0148,iE2348C_1286.E2348C_0162,iEC042_1314.EC042_0155,iEC55989_1330.EC55989_0149,iECBD_1354.ECBD_3463,iECDH10B_1368.ECDH10B_0135,iECDH1ME8569_1439.ECDH1ME8569_0149,iECD_1391.ECD_00154,iECIAI1_1343.ECIAI1_0153,iECO103_1326.ECO103_0155,iECSE_1348.ECSE_0156,iECUMN_1333.ECUMN_0152,iECW_1372.ECW_m0152,iEKO11_1354.EKO11_3761,iETEC_1333.ETEC_0151,iEcDH1_136…	P	Probably acts as an electrical shunt for an outwardly- directed proton pump that is linked to amino acid decarboxylation, as part of the extreme acid resistance (XAR) response
45.2642	1.80011	0.644176	2.79444	0.00519896	0.0466	fig|6666666.314155.peg.124	NA	NA	NA	NA	NA	NA	NA	NA	NA	NA	NA	NA	NA	NA	NA	NA	NA	NA
283.876	1.50481	0.538498	2.79446	0.00519863	0.0466	fig|6666666.314155.peg.459	NA	NA	NA	NA	NA	NA	NA	NA	NA	NA	NA	NA	NA	NA	NA	NA	NA	NA
52.3165	-1.66038	0.594022	-2.79515	0.0051875	0.0465559	fig|6666666.314155.peg.5887	1137799.GZ78_19045	5.1e-233	813.5	Oceanospirillales	xdhA		1.17.1.4,1.2.5.3	ko:K03518,ko:K13481,ko:K13482	ko00230,ko01100,ko01120,map00230,map01100,map01120	M00546	R01768,R02103,R11168	RC00143,RC02800	ko00000,ko00001,ko00002,ko01000				F	Xanthine dehydrogenase
851.526	2.63039	0.942355	2.79129	0.00524982	0.0468547	fig|6666666.314155.peg.4906	NA	NA	NA	NA	NA	NA	NA	NA	NA	NA	NA	NA	NA	NA	NA	NA	NA	NA
8.05671	-2.17432	0.778876	-2.79161	0.00524461	0.0469	fig|6666666.314155.peg.6000	NA	NA	NA	NA	NA	NA	NA	NA	NA	NA	NA	NA	NA	NA	NA	NA	NA	NA
1195.07	1.93019	0.693356	2.78384	0.00537191	0.0475684	fig|6666666.314155.peg.1188	NA	NA	NA	NA	NA	NA	NA	NA	NA	NA	NA	NA	NA	NA	NA	NA	NA	NA
226.114	-1.97971	0.71128	-2.78331	0.00538068	0.0475684	fig|6666666.314155.peg.1234	1137799.GZ78_18900	2.5e-173	614.8	Oceanospirillales	ftsA	GO:0000166,GO:0003674,GO:0005488,GO:0005515,GO:0005524,GO:0005575,GO:0005622,GO:0005623,GO:0005737,GO:0005829,GO:0005886,GO:0008144,GO:0008150,GO:0009898,GO:0009987,GO:0016020,GO:0017076,GO:0030554,GO:0032153,GO:0032553,GO:0032555,GO:0032559,GO:0035639,GO:0036094,GO:0042802,GO:0043167,GO:0043168,GO:0044424,GO:0044425,GO:0044444,GO:0044459,GO:0044464,GO:0051301,GO:0071944,GO:0097159,GO:0097367,GO:…		ko:K03590	ko04112,map04112				ko00000,ko00001,ko03036,ko04812				D	Cell division protein that is involved in the assembly of the Z ring. May serve as a membrane anchor for the Z ring
2328.91	4.18304	1.5018	2.78536	0.00534689	0.0476	fig|6666666.314155.peg.2192	1027273.GZ77_20705	3.6e-172	611.3	Oceanospirillales	gipA			ko:K07496					ko00000				L	Probable transposase
11.529	3.92618	1.41069	2.78317	0.00538309	0.0476	fig|6666666.314155.peg.3381	1137799.GZ78_15510	3.5e-158	564.3	Oceanospirillales	ccoP			ko:K00406	ko00190,ko01100,ko02020,map00190,map01100,map02020	M00156			ko00000,ko00001,ko00002	3.D.4.3		iJN746.PP_4253	C	C-type cytochrome. Part of the cbb3-type cytochrome c oxidase complex
24.0194	-1.81032	0.649973	-2.78522	0.00534907	0.0475684	fig|6666666.314155.peg.590	1137799.GZ78_06220	9.2e-69	266.2	Oceanospirillales	dtd	GO:0002161,GO:0003674,GO:0003824,GO:0005575,GO:0005622,GO:0005623,GO:0005737,GO:0006139,GO:0006399,GO:0006450,GO:0006725,GO:0006807,GO:0006950,GO:0008150,GO:0008152,GO:0009266,GO:0009408,GO:0009628,GO:0009987,GO:0016070,GO:0016787,GO:0016788,GO:0034641,GO:0034660,GO:0043170,GO:0044237,GO:0044238,GO:0044424,GO:0044464,GO:0046483,GO:0050896,GO:0051499,GO:0051500,GO:0052689,GO:0065007,GO:0065008,GO:…		ko:K07560					ko00000,ko01000,ko03016				J	rejects L-amino acids rather than detecting D-amino acids in the active site. By recycling D-aminoacyl-tRNA to D-amino acids and free tRNA molecules, this enzyme counteracts the toxicity associated with the formation of D-aminoacyl-tRNA entities in vivo and helps enforce protein L-homochirality
10.9438	-1.65418	0.594166	-2.78404	0.00536869	0.0475684	fig|6666666.314155.peg.907	1027273.GZ77_08625	4.7e-92	344.4	Gammaproteobacteria													L	Transposase DDE domain
373.903	2.02601	0.728207	2.7822	0.00539926	0.0476327	fig|6666666.314155.peg.3022	NA	NA	NA	NA	NA	NA	NA	NA	NA	NA	NA	NA	NA	NA	NA	NA	NA	NA
455.34	1.7924	0.644449	2.78129	0.00541439	0.0476429	fig|6666666.314155.peg.3688	NA	NA	NA	NA	NA	NA	NA	NA	NA	NA	NA	NA	NA	NA	NA	NA	NA	NA
29.5066	-1.44336	0.518998	-2.78106	0.00541821	0.0476429	fig|6666666.314155.peg.5053	NA	NA	NA	NA	NA	NA	NA	NA	NA	NA	NA	NA	NA	NA	NA	NA	NA	NA
2801.73	2.32626	0.836627	2.78052	0.00542721	0.0476438	fig|6666666.314155.peg.4414	NA	NA	NA	NA	NA	NA	NA	NA	NA	NA	NA	NA	NA	NA	NA	NA	NA	NA
56.1725	1.30681	0.470873	2.77529	0.00551523	0.0483373	fig|6666666.314155.peg.55	NA	NA	NA	NA	NA	NA	NA	NA	NA	NA	NA	NA	NA	NA	NA	NA	NA	NA
5.38013	-2.2105	0.797053	-2.77334	0.00554848	0.0483911	fig|6666666.314155.peg.4257	NA	NA	NA	NA	NA	NA	NA	NA	NA	NA	NA	NA	NA	NA	NA	NA	NA	NA
3722.96	2.45155	0.88387	2.77366	0.00554296	0.0483911	fig|6666666.314155.peg.5549	1137799.GZ78_08415	3.2e-121	441	Gammaproteobacteria	queH		1.17.99.6,3.1.26.4	ko:K03470,ko:K09765	ko03030,map03030				ko00000,ko00001,ko01000,ko03016,ko03032				C	Catalyzes the conversion of epoxyqueuosine (oQ) to queuosine (Q), which is a hypermodified base found in the wobble positions of tRNA(Asp), tRNA(Asn), tRNA(His) and tRNA(Tyr)
2172.54	1.97343	0.711486	2.77368	0.00554266	0.0484	fig|6666666.314155.peg.658	NA	NA	NA	NA	NA	NA	NA	NA	NA	NA	NA	NA	NA	NA	NA	NA	NA	NA
2746.69	1.5651	0.564712	2.77149	0.00558	0.0485868	fig|6666666.314155.peg.6307	1137799.GZ78_23185	3.6e-22	114	Proteobacteria													S	head morphogenesis protein, SPP1 gp7
7.09845	-1.71886	0.620798	-2.76879	0.00562656	0.04891	fig|6666666.314155.peg.2714	1137799.GZ78_09650	6.3e-145	520	Oceanospirillales													K	Transcriptional regulator, AbiEi antitoxin N-terminal domain
4671.82	1.95248	0.705306	2.76828	0.00563538	0.04891	fig|6666666.314155.peg.4642	NA	NA	NA	NA	NA	NA	NA	NA	NA	NA	NA	NA	NA	NA	NA	NA	NA	NA
145.498	1.01442	0.366897	2.76487	0.00569454	0.0492264	fig|6666666.314155.peg.3292	1141662.OOA_13912	1e-09	72	Providencia	rnr	GO:0003674,GO:0003824,GO:0005488,GO:0005509,GO:0006807,GO:0008150,GO:0008152,GO:0008194,GO:0008375,GO:0016262,GO:0016740,GO:0016757,GO:0016758,GO:0016787,GO:0016810,GO:0016811,GO:0019538,GO:0036210,GO:0036211,GO:0043087,GO:0043167,GO:0043169,GO:0043170,GO:0043412,GO:0044033,GO:0044238,GO:0046872,GO:0050568,GO:0050790,GO:0051336,GO:0051704,GO:0065007,GO:0065009,GO:0071704,GO:0140096,GO:1901564		ko:K11063,ko:K12573,ko:K19615	ko02020,ko02024,ko03018,map02020,map02024,map03018				ko00000,ko00001,ko01000,ko02042,ko03016,ko03019				MQ	pathogenesis
16.1956	-1.9934	0.721321	-2.76354	0.0057178	0.0492	fig|6666666.314155.peg.5064	NA	NA	NA	NA	NA	NA	NA	NA	NA	NA	NA	NA	NA	NA	NA	NA	NA	NA
7.61141	-2.04454	0.73965	-2.7642	0.00570631	0.0492264	fig|6666666.314155.peg.5278	1137799.GZ78_12820	1.3e-160	572.4	Oceanospirillales	pldB		3.1.1.5	ko:K01048	ko00564,map00564				ko00000,ko00001,ko01000				I	COG2267 Lysophospholipase
12.1892	-2.0283	0.73388	-2.7638	0.00571331	0.0492	fig|6666666.314155.peg.5599	195250.CM001776_gene1270	3.2e-27	128.6	Synechococcus	def3	GO:0003674,GO:0003824,GO:0006464,GO:0006807,GO:0008150,GO:0008152,GO:0009987,GO:0016787,GO:0016810,GO:0016811,GO:0018193,GO:0018206,GO:0019538,GO:0031365,GO:0036211,GO:0042586,GO:0043170,GO:0043412,GO:0043686,GO:0044237,GO:0044238,GO:0044260,GO:0044267,GO:0071704,GO:1901564	3.5.1.88	ko:K01462					ko00000,ko01000				J	Removes the formyl group from the N-terminal Met of newly synthesized proteins. Requires at least a dipeptide for an efficient rate of reaction. N-terminal L-methionine is a prerequisite for activity but the enzyme has broad specificity at other positions
12.8623	-1.70123	0.615514	-2.76392	0.00571111	0.0492264	fig|6666666.314155.peg.6686	NA	NA	NA	NA	NA	NA	NA	NA	NA	NA	NA	NA	NA	NA	NA	NA	NA	NA
2771.8	1.90462	0.689688	2.76157	0.00575246	0.049287	fig|6666666.314155.peg.2217	NA	NA	NA	NA	NA	NA	NA	NA	NA	NA	NA	NA	NA	NA	NA	NA	NA	NA
8184.49	1.66879	0.604195	2.76201	0.00574473	0.049287	fig|6666666.314155.peg.3358	NA	NA	NA	NA	NA	NA	NA	NA	NA	NA	NA	NA	NA	NA	NA	NA	NA	NA
2001.83	1.95464	0.707755	2.76174	0.00574942	0.049287	fig|6666666.314155.peg.4304	NA	NA	NA	NA	NA	NA	NA	NA	NA	NA	NA	NA	NA	NA	NA	NA	NA	NA
5543.67	2.1803	0.789792	2.7606	0.00576952	0.0493542	fig|6666666.314155.peg.1606	NA	NA	NA	NA	NA	NA	NA	NA	NA	NA	NA	NA	NA	NA	NA	NA	NA	NA
589.883	1.382	0.500938	2.75882	0.00580101	0.0495445	fig|6666666.314155.peg.442	1319815.HMPREF0202_01748	4.2e-188	664.1	Fusobacteria				ko:K03320					ko00000,ko02000	1.A.11			P	Ammonium Transporter Family
211.441	2.4578	0.892021	2.75531	0.00586363	0.0496831	fig|6666666.314155.peg.1516	NA	NA	NA	NA	NA	NA	NA	NA	NA	NA	NA	NA	NA	NA	NA	NA	NA	NA
1175.09	1.81958	0.66036	2.75544	0.0058614	0.0496831	fig|6666666.314155.peg.1558	NA	NA	NA	NA	NA	NA	NA	NA	NA	NA	NA	NA	NA	NA	NA	NA	NA	NA
30.0661	-1.36307	0.49443	-2.75685	0.00583606	0.0496831	fig|6666666.314155.peg.1997	1027273.GZ77_05935	3.7e-236	824.7	Oceanospirillales	uvrD-2		3.6.4.12	ko:K03657	ko03420,ko03430,map03420,map03430				ko00000,ko00001,ko01000,ko03400				L	DNA helicase
10.163	-1.96145	0.711703	-2.756	0.00585137	0.0496831	fig|6666666.314155.peg.4806	NA	NA	NA	NA	NA	NA	NA	NA	NA	NA	NA	NA	NA	NA	NA	NA	NA	NA
19.3917	3.74831	1.35961	2.7569	0.00583527	0.0496831	fig|6666666.314155.peg.7189	1137799.GZ78_04900	9.9e-14	82	Oceanospirillales	livF	GO:0000166,GO:0003333,GO:0003674,GO:0005215,GO:0005304,GO:0005342,GO:0005488,GO:0005524,GO:0006810,GO:0006811,GO:0006812,GO:0006820,GO:0006855,GO:0006865,GO:0008144,GO:0008150,GO:0008324,GO:0008509,GO:0008514,GO:0015075,GO:0015171,GO:0015175,GO:0015179,GO:0015188,GO:0015238,GO:0015318,GO:0015658,GO:0015711,GO:0015801,GO:0015803,GO:0015804,GO:0015807,GO:0015818,GO:0015823,GO:0015829,GO:0015849,GO:…		ko:K01996	ko02010,ko02024,map02010,map02024	M00237			ko00000,ko00001,ko00002,ko02000	3.A.1.4		iAPECO1_1312.APECO1_3005,iECs_1301.ECs4301,iSSON_1240.SSON_3692,iUTI89_1310.UTI89_C3961,iYL1228.KPN_03816,iZ_1308.Z4824	E	Branched-chain amino acid transport
51.3169	-2.27412	0.825959	-2.75331	0.00589957	0.0499087	fig|6666666.314155.peg.7023	1042209.HK44_017950	1e-17	95.5	Bacteria													K	addiction module killer protein
42.7506	-1.63213	0.593149	-2.75164	0.00592975	0.050006	fig|6666666.314155.peg.1214	1280001.BAOA01000022_gene585	6.6e-183	646.7	Vibrionales	ugpC	GO:0000166,GO:0001406,GO:0001407,GO:0003674,GO:0003824,GO:0005215,GO:0005488,GO:0005524,GO:0005575,GO:0005623,GO:0005886,GO:0006810,GO:0006811,GO:0006820,GO:0008144,GO:0008150,GO:0008509,GO:0008514,GO:0015075,GO:0015169,GO:0015399,GO:0015405,GO:0015430,GO:0015605,GO:0015711,GO:0015748,GO:0015794,GO:0016020,GO:0016021,GO:0016462,GO:0016787,GO:0016817,GO:0016818,GO:0016887,GO:0017076,GO:0017111,GO:…	3.6.3.20	ko:K05816,ko:K10112	ko02010,map02010	M00194,M00196,M00197,M00198,M00200,M00201,M00206,M00207,M00491,M00602,M00605,M00606			ko00000,ko00001,ko00002,ko01000,ko02000	3.A.1.1,3.A.1.1.3		iAF1260.b3450,iB21_1397.B21_03252,iBWG_1329.BWG_3141,iECABU_c1320.ECABU_c38800,iECB_1328.ECB_03299,iECDH10B_1368.ECDH10B_3624,iECD_1391.ECD_03299,iETEC_1333.ETEC_3696,iJO1366.b3450,iJR904.b3450,iUMNK88_1353.UMNK88_4218,iY75_1357.Y75_RS19980,ic_1306.c4239	P	Belongs to the ABC transporter superfamily
4286.64	-1.71253	0.622275	-2.75205	0.0059224	0.050006	fig|6666666.314155.peg.6139	1137799.GZ78_18980	7.4e-205	719.9	Oceanospirillales	yhbH			ko:K09786					ko00000				S	Belongs to the UPF0229 family
499.221	1.20533	0.438221	2.7505	0.00595037	0.0500223	fig|6666666.314155.peg.3590	NA	NA	NA	NA	NA	NA	NA	NA	NA	NA	NA	NA	NA	NA	NA	NA	NA	NA
25.2076	-1.94372	0.706656	-2.75058	0.00594893	0.0500223	fig|6666666.314155.peg.3996	1137799.GZ78_02300	1.8e-57	228.4	Gammaproteobacteria	sycN												S	protein secretion
195.209	1.44733	0.526459	2.74919	0.0059743	0.0501448	fig|6666666.314155.peg.4611	1027273.GZ77_06110	8.4e-09	68.6	Bacteria													S	anaphase-promoting complex binding
10601.8	1.9411	0.706519	2.74742	0.00600663	0.0503373	fig|6666666.314155.peg.6376	675815.VOA_001506	1.5e-54	219.5	Vibrionales
1276.25	1.26567	0.460898	2.7461	0.00603087	0.0503797	fig|6666666.314155.peg.3613	NA	NA	NA	NA	NA	NA	NA	NA	NA	NA	NA	NA	NA	NA	NA	NA	NA	NA
6.46816	-2.10627	0.767141	-2.74561	0.00603991	0.0503797	fig|6666666.314155.peg.4259	NA	NA	NA	NA	NA	NA	NA	NA	NA	NA	NA	NA	NA	NA	NA	NA	NA	NA
10810.8	1.66403	0.605863	2.74654	0.00602273	0.0503797	fig|6666666.314155.peg.6702	NA	NA	NA	NA	NA	NA	NA	NA	NA	NA	NA	NA	NA	NA	NA	NA	NA	NA
5690.53	1.79268	0.653062	2.74504	0.00605044	0.050389	fig|6666666.314155.peg.3354	654923.Q8QUN8_ISKNN	3e-12	80.1	Viruses
5886.7	1.73756	0.633239	2.74393	0.00607081	0.0504801	fig|6666666.314155.peg.2611	NA	NA	NA	NA	NA	NA	NA	NA	NA	NA	NA	NA	NA	NA	NA	NA	NA	NA
589.482	1.10446	0.40259	2.74339	0.00608086	0.0504853	fig|6666666.314155.peg.4874	1137799.GZ78_23870	7.9e-86	327	Bacteria				ko:K03284					ko00000,ko02000	1.A.35.1,1.A.35.3			P	Acts as a magnesium transporter
5.0937	5.12897	1.87403	2.73687	0.00620277	0.0507123	fig|6666666.314155.peg.1220	NA	NA	NA	NA	NA	NA	NA	NA	NA	NA	NA	NA	NA	NA	NA	NA	NA	NA
2981.71	2.09433	0.765408	2.73623	0.00621477	0.0507123	fig|6666666.314155.peg.1399	NA	NA	NA	NA	NA	NA	NA	NA	NA	NA	NA	NA	NA	NA	NA	NA	NA	NA
999.638	1.17236	0.428459	2.73622	0.0062149	0.0507123	fig|6666666.314155.peg.1750	1137799.GZ78_26310	2.4e-257	894.4	Oceanospirillales	wbpM		4.2.1.115	ko:K15894	ko00520,map00520		R09697	RC02609	ko00000,ko00001,ko01000				GM	Polysaccharide biosynthesis protein
38.1093	-1.73449	0.63405	-2.73558	0.00622707	0.0507123	fig|6666666.314155.peg.1839	NA	NA	NA	NA	NA	NA	NA	NA	NA	NA	NA	NA	NA	NA	NA	NA	NA	NA
27.1508	-1.70811	0.623488	-2.7396	0.00615139	0.0507123	fig|6666666.314155.peg.2688	1137799.GZ78_09245	8.5e-246	856.3	Gammaproteobacteria													H	PFAM von Willebrand factor type A
5176.99	1.88121	0.686709	2.73945	0.00615421	0.0507123	fig|6666666.314155.peg.3963	1137799.GZ78_02075	2.9e-38	164.5	Oceanospirillales	sypA			ko:K04749,ko:K20978	ko02020,ko02025,map02020,map02025				ko00000,ko00001,ko03021				T	STAS domain
6701.9	1.79596	0.656934	2.73386	0.00625973	0.0507123	fig|6666666.314155.peg.4043	NA	NA	NA	NA	NA	NA	NA	NA	NA	NA	NA	NA	NA	NA	NA	NA	NA	NA
200.402	1.51634	0.553544	2.73934	0.00615631	0.0507123	fig|6666666.314155.peg.4118	NA	NA	NA	NA	NA	NA	NA	NA	NA	NA	NA	NA	NA	NA	NA	NA	NA	NA
403.517	1.07896	0.393675	2.74075	0.00612991	0.0507123	fig|6666666.314155.peg.5021	NA	NA	NA	NA	NA	NA	NA	NA	NA	NA	NA	NA	NA	NA	NA	NA	NA	NA
6186.74	2.35807	0.861843	2.73608	0.00621767	0.0507123	fig|6666666.314155.peg.5741	NA	NA	NA	NA	NA	NA	NA	NA	NA	NA	NA	NA	NA	NA	NA	NA	NA	NA
4556.33	1.67914	0.614107	2.73429	0.00625157	0.0507123	fig|6666666.314155.peg.6345	NA	NA	NA	NA	NA	NA	NA	NA	NA	NA	NA	NA	NA	NA	NA	NA	NA	NA
2585.26	1.88984	0.689786	2.73975	0.00614852	0.0507123	fig|6666666.314155.peg.6401	NA	NA	NA	NA	NA	NA	NA	NA	NA	NA	NA	NA	NA	NA	NA	NA	NA	NA
47.421	3.43455	1.25595	2.73462	0.00624525	0.0507123	fig|6666666.314155.peg.6502	1137799.GZ78_25325	2.8e-62	244.6	Oceanospirillales	rplJ	GO:0003674,GO:0003735,GO:0005198,GO:0005488,GO:0005575,GO:0005618,GO:0005622,GO:0005623,GO:0005737,GO:0005829,GO:0005840,GO:0005886,GO:0006412,GO:0006417,GO:0006518,GO:0006807,GO:0008150,GO:0008152,GO:0009058,GO:0009059,GO:0009889,GO:0009890,GO:0009892,GO:0009987,GO:0010467,GO:0010468,GO:0010556,GO:0010558,GO:0010605,GO:0010608,GO:0010629,GO:0015934,GO:0016020,GO:0017148,GO:0019222,GO:0019538,GO:…		ko:K02864,ko:K02935	ko03010,map03010	M00178,M00179			br01610,ko00000,ko00001,ko00002,ko03011				J	Forms part of the ribosomal stalk, playing a central role in the interaction of the ribosome with GTP-bound translation factors
417.673	1.48788	0.543565	2.73727	0.00619516	0.0507123	fig|6666666.314155.peg.6717	13037.EHJ71993	3.1e-15	89.7	Lepidoptera	lkb1	GO:0000003,GO:0000226,GO:0000278,GO:0000578,GO:0001700,GO:0001932,GO:0001934,GO:0002009,GO:0002064,GO:0002065,GO:0002066,GO:0003002,GO:0003006,GO:0003674,GO:0003824,GO:0004672,GO:0004674,GO:0005488,GO:0005515,GO:0005575,GO:0005622,GO:0005623,GO:0005634,GO:0005737,GO:0005768,GO:0005938,GO:0006403,GO:0006464,GO:0006468,GO:0006793,GO:0006796,GO:0006807,GO:0006996,GO:0007010,GO:0007017,GO:0007028,GO:…	2.7.11.1	ko:K07298	ko04068,ko04140,ko04150,ko04151,ko04152,ko04211,ko04530,ko04920,map04068,map04140,map04150,map04151,map04152,map04211,map04530,map04920				ko00000,ko00001,ko01000,ko01001				T	Protein tyrosine kinase
1684.28	1.38036	0.504582	2.73565	0.00622566	0.0507123	fig|6666666.314155.peg.7015	1279015.KB908465_gene152	9.4e-36	156	Gammaproteobacteria	hit			ko:K02503					ko00000,ko04147				FG	Diadenosine tetraphosphate
12.4894	-2.41296	0.882252	-2.735	0.00623805	0.0507123	fig|6666666.314155.peg.828	927677.ALVU02000006_gene461	4.5e-23	114.4	Cyanobacteria													S	nucleic acid-binding protein contains PIN domain
13.5165	2.65952	0.973147	2.7329	0.00627785	0.0507823	fig|6666666.314155.peg.3913	1027273.GZ77_20705	1.1e-171	609.4	Oceanospirillales	gipA			ko:K07496					ko00000				L	Probable transposase
65.9777	1.96355	0.719302	2.7298	0.00633719	0.051185	fig|6666666.314155.peg.114	NA	NA	NA	NA	NA	NA	NA	NA	NA	NA	NA	NA	NA	NA	NA	NA	NA	NA
244.181	1.18342	0.433792	2.72808	0.00637041	0.0513758	fig|6666666.314155.peg.666	1137799.GZ78_06260	2.9e-114	418.7	Oceanospirillales	wzzE	GO:0000041,GO:0000271,GO:0003674,GO:0005215,GO:0005488,GO:0005515,GO:0005575,GO:0005623,GO:0005886,GO:0005975,GO:0005976,GO:0006810,GO:0006811,GO:0006812,GO:0006820,GO:0006826,GO:0008150,GO:0008152,GO:0009058,GO:0009059,GO:0009246,GO:0009987,GO:0015343,GO:0015620,GO:0015682,GO:0015685,GO:0015688,GO:0015711,GO:0015850,GO:0015891,GO:0016020,GO:0016051,GO:0022857,GO:0030001,GO:0033692,GO:0034637,GO:…		ko:K05789,ko:K05790					ko00000,ko01005			iAF1260.b3785,iB21_1397.B21_03612,iBWG_1329.BWG_3467,iECBD_1354.ECBD_4254,iECB_1328.ECB_03663,iECDH10B_1368.ECDH10B_3974,iECDH1ME8569_1439.ECDH1ME8569_3667,iECD_1391.ECD_03663,iECH74115_1262.ECH74115_5218,iECIAI1_1343.ECIAI1_3972,iECSP_1301.ECSP_4833,iECUMN_1333.ECUMN_4310,iETEC_1333.ETEC_4067,iEcDH1_1363.EcDH1_4191,iEcE24377_1341.EcE24377A_4296,iEcHS_1320.EcHS_A4002,iJO1366.b3785,iSF_1195.SF3859…	M	G-rich domain on putative tyrosine kinase
8528.59	1.75108	0.642303	2.72625	0.00640593	0.0515846	fig|6666666.314155.peg.6174	7159.AAEL002234-PA	1.5e-09	71.6	Nematocera													M	Ankyrin repeat
43637	2.71952	0.997998	2.72497	0.00643069	0.0517062	fig|6666666.314155.peg.6632	1565129.JSFF01000025_gene1284	6.5e-118	431	Gammaproteobacteria													S	AAA ATPase domain
1663.88	1.51871	0.557647	2.72342	0.00646106	0.0517174	fig|6666666.314155.peg.3054	NA	NA	NA	NA	NA	NA	NA	NA	NA	NA	NA	NA	NA	NA	NA	NA	NA	NA
8.30731	-1.82135	0.668676	-2.72382	0.00645321	0.0517174	fig|6666666.314155.peg.3843	1137799.GZ78_01455	6e-88	330.1	Bacteria			3.6.1.13,3.6.1.55	ko:K01515,ko:K03574	ko00230,map00230		R01054	RC00002	ko00000,ko00001,ko01000,ko03400				L	nUDIX hydrolase
14.3602	3.97674	1.46001	2.72378	0.00645389	0.0517174	fig|6666666.314155.peg.6531	1137799.GZ78_25470	7.4e-101	373.2	Oceanospirillales	rplD	GO:0001130,GO:0001217,GO:0003674,GO:0003676,GO:0003700,GO:0003723,GO:0003735,GO:0004857,GO:0005198,GO:0005488,GO:0005575,GO:0005618,GO:0005622,GO:0005623,GO:0005737,GO:0005829,GO:0005840,GO:0005844,GO:0005886,GO:0006355,GO:0006412,GO:0006417,GO:0006518,GO:0006807,GO:0006996,GO:0008150,GO:0008152,GO:0008428,GO:0009058,GO:0009059,GO:0009889,GO:0009890,GO:0009892,GO:0009987,GO:0010467,GO:0010468,GO:…		ko:K02926,ko:K16193	ko03010,map03010	M00178			br01610,ko00000,ko00001,ko00002,ko03011				J	Forms part of the polypeptide exit tunnel
2118.11	1.86154	0.683809	2.72232	0.00648261	0.0518125	fig|6666666.314155.peg.3833	NA	NA	NA	NA	NA	NA	NA	NA	NA	NA	NA	NA	NA	NA	NA	NA	NA	NA
349.185	1.91806	0.705332	2.71937	0.00654063	0.0521983	fig|6666666.314155.peg.2755	NA	NA	NA	NA	NA	NA	NA	NA	NA	NA	NA	NA	NA	NA	NA	NA	NA	NA
54.1233	-1.65998	0.611268	-2.71563	0.00661497	0.0527131	fig|6666666.314155.peg.688	1027273.GZ77_12340	3.1e-44	184.5	Gammaproteobacteria
205.509	-0.850005	0.313244	-2.71356	0.00665652	0.0527349	fig|6666666.314155.peg.1345	NA	NA	NA	NA	NA	NA	NA	NA	NA	NA	NA	NA	NA	NA	NA	NA	NA	NA
8415.06	2.63134	0.970773	2.71057	0.00671682	0.0527349	fig|6666666.314155.peg.1612	365044.Pnap_3723	2.3e-10	72.8	Proteobacteria
1069.51	1.71275	0.631501	2.71219	0.0066841	0.0527349	fig|6666666.314155.peg.1656	NA	NA	NA	NA	NA	NA	NA	NA	NA	NA	NA	NA	NA	NA	NA	NA	NA	NA
9595.57	1.74547	0.644058	2.71011	0.00672604	0.0527349	fig|6666666.314155.peg.3345	NA	NA	NA	NA	NA	NA	NA	NA	NA	NA	NA	NA	NA	NA	NA	NA	NA	NA
4.77558	-2.3846	0.879868	-2.71018	0.00672459	0.0527349	fig|6666666.314155.peg.3937	1137799.GZ78_01940	1e-38	166	Oceanospirillales	ispE	GO:0000166,GO:0003674,GO:0003824,GO:0005488,GO:0005524,GO:0006629,GO:0006720,GO:0006793,GO:0006796,GO:0008144,GO:0008150,GO:0008152,GO:0008299,GO:0008610,GO:0009058,GO:0009987,GO:0016301,GO:0016310,GO:0016740,GO:0016772,GO:0016773,GO:0017076,GO:0030554,GO:0032553,GO:0032555,GO:0032559,GO:0035639,GO:0036094,GO:0040007,GO:0043167,GO:0043168,GO:0044237,GO:0044238,GO:0044249,GO:0044255,GO:0050515,GO:…	2.1.1.182,2.7.1.148	ko:K00919,ko:K02528,ko:K16924	ko00900,ko01100,ko01110,ko01130,map00900,map01100,map01110,map01130	M00096,M00582	R05634,R10716	RC00002,RC00003,RC01439,RC03257	ko00000,ko00001,ko00002,ko01000,ko02000,ko03009	3.A.1.29		iEC55989_1330.EC55989_1304,iLJ478.TM1383,iYO844.BSU00460	I	Catalyzes the phosphorylation of the position 2 hydroxy group of 4-diphosphocytidyl-2C-methyl-D-erythritol
29.7034	-1.72967	0.637553	-2.71298	0.0066682	0.0527349	fig|6666666.314155.peg.3988	1137799.GZ78_02265	3.9e-139	500.7	Oceanospirillales	frdB	GO:0000104,GO:0001539,GO:0003674,GO:0003824,GO:0005488,GO:0005575,GO:0005622,GO:0005623,GO:0005737,GO:0005829,GO:0005886,GO:0006091,GO:0006113,GO:0006928,GO:0006996,GO:0008150,GO:0008152,GO:0009055,GO:0009061,GO:0009987,GO:0015980,GO:0016020,GO:0016043,GO:0016491,GO:0016627,GO:0022607,GO:0022900,GO:0030030,GO:0030031,GO:0032991,GO:0040011,GO:0044085,GO:0044237,GO:0044424,GO:0044425,GO:0044444,GO:…	1.3.5.1,1.3.5.4	ko:K00240,ko:K00245	ko00020,ko00190,ko00620,ko00650,ko00720,ko01100,ko01110,ko01120,ko01130,ko01200,ko02020,map00020,map00190,map00620,map00650,map00720,map01100,map01110,map01120,map01130,map01200,map02020	M00009,M00011,M00149,M00150,M00173,M00374,M00376	R02164	RC00045	ko00000,ko00001,ko00002,ko01000			iNJ661.Rv1553,iPC815.YPO0359,iSDY_1059.SDY_4397	C	Part of four member fumarate reductase enzyme complex FrdABCD which catalyzes the reduction of fumarate to succinate during anaerobic respiration
5.70046	-2.75617	1.0154	-2.71437	0.00664024	0.0527349	fig|6666666.314155.peg.5136	1127673.GLIP_2352	1.2e-70	273.1	Alteromonadaceae	gipA			ko:K07496					ko00000				L	Probable transposase
154.56	1.63739	0.603611	2.71266	0.00667453	0.0527349	fig|6666666.314155.peg.5448	NA	NA	NA	NA	NA	NA	NA	NA	NA	NA	NA	NA	NA	NA	NA	NA	NA	NA
7.03451	-1.66849	0.614579	-2.71485	0.0066306	0.0527349	fig|6666666.314155.peg.6856	305900.GV64_00875	4.7e-176	624	Oceanospirillales	urtC			ko:K11960,ko:K11961	ko02010,map02010	M00323			ko00000,ko00001,ko00002,ko02000	3.A.1.4.4,3.A.1.4.5			E	Belongs to the binding-protein-dependent transport system permease family
7526.91	1.7754	0.655097	2.71013	0.00672564	0.0527349	fig|6666666.314155.peg.6916	NA	NA	NA	NA	NA	NA	NA	NA	NA	NA	NA	NA	NA	NA	NA	NA	NA	NA
4196.07	1.81438	0.669127	2.71157	0.00669656	0.0527349	fig|6666666.314155.peg.7156	111781.Lepto7376_2195	1.5e-122	446.4	Bacteria
8577.08	2.42206	0.894198	2.70864	0.00675601	0.0528803	fig|6666666.314155.peg.4419	NA	NA	NA	NA	NA	NA	NA	NA	NA	NA	NA	NA	NA	NA	NA	NA	NA	NA
6.16819	-2.17401	0.802743	-2.70823	0.00676434	0.0528803	fig|6666666.314155.peg.5078	1137799.GZ78_25880	1.5e-69	268.9	Oceanospirillales	eamB												E	transporter LysE
3730.38	1.77361	0.655163	2.70712	0.00678691	0.0529795	fig|6666666.314155.peg.5492	NA	NA	NA	NA	NA	NA	NA	NA	NA	NA	NA	NA	NA	NA	NA	NA	NA	NA
6.74374	-1.96443	0.726224	-2.70499	0.00683068	0.0531661	fig|6666666.314155.peg.4281	981383.AEWH01000062_gene2312	1.4e-07	64.3	Bacteria													IU	cell wall organization
3280.67	1.75215	0.647636	2.70546	0.00682104	0.0531661	fig|6666666.314155.peg.7011	1027273.GZ77_09530	1.4e-61	242.3	Oceanospirillales	higA	GO:0006355,GO:0008150,GO:0009889,GO:0010468,GO:0010556,GO:0019219,GO:0019222,GO:0031323,GO:0031326,GO:0050789,GO:0050794,GO:0051171,GO:0051252,GO:0060255,GO:0065007,GO:0080090,GO:1903506,GO:2000112,GO:2001141		ko:K18831					ko00000,ko02048,ko03000				K	transcriptional regulator
9.63412	3.38791	1.25336	2.70307	0.00687026	0.0533966	fig|6666666.314155.peg.5339	1137799.GZ78_13400	2.3e-67	261.9	Bacteria	gspM	GO:0008150,GO:0009405,GO:0044419,GO:0051704		ko:K02462	ko03070,ko05111,map03070,map05111	M00331			ko00000,ko00001,ko00002,ko02044	3.A.15			U	Involved in a type II secretion system (T2SS, formerly general secretion pathway, GSP) for the export of proteins
1722.31	1.89844	0.702717	2.70157	0.00690136	0.0535605	fig|6666666.314155.peg.2904	NA	NA	NA	NA	NA	NA	NA	NA	NA	NA	NA	NA	NA	NA	NA	NA	NA	NA
2026.72	1.87224	0.693545	2.69952	0.00694388	0.0537348	fig|6666666.314155.peg.2291	NA	NA	NA	NA	NA	NA	NA	NA	NA	NA	NA	NA	NA	NA	NA	NA	NA	NA
1063.19	1.22249	0.452838	2.69961	0.00694211	0.0537348	fig|6666666.314155.peg.6509	83406.HDN1F_19200	3.2e-147	528.1	Gammaproteobacteria													S	Fic/DOC family
4119.62	1.94387	0.720527	2.69784	0.00697903	0.0539289	fig|6666666.314155.peg.3340	NA	NA	NA	NA	NA	NA	NA	NA	NA	NA	NA	NA	NA	NA	NA	NA	NA	NA
6.59326	4.14952	1.53855	2.69703	0.00699615	0.0539833	fig|6666666.314155.peg.3736	1137799.GZ78_16715	1.3e-193	682.2	Oceanospirillales	fba		4.1.2.13	ko:K01624	ko00010,ko00030,ko00051,ko00680,ko00710,ko01100,ko01110,ko01120,ko01130,ko01200,ko01230,map00010,map00030,map00051,map00680,map00710,map01100,map01110,map01120,map01130,map01200,map01230	M00001,M00003,M00165,M00167,M00344,M00345	R01068,R01070,R01829,R02568	RC00438,RC00439,RC00603,RC00604	ko00000,ko00001,ko00002,ko01000			iJN746.PP_4960	G	catalyzes the reversible aldol condensation of dihydroxyacetonephosphate and glyceraldehyde 3-phosphate in the Calvin cycle, glycolysis and gluconeogenesis
27.4014	-2.4594	0.912655	-2.69477	0.00704365	0.0542716	fig|6666666.314155.peg.4339	1137799.GZ78_03170	2.7e-101	374.8	Oceanospirillales	hisG	GO:0000105,GO:0003674,GO:0003824,GO:0003879,GO:0006082,GO:0006520,GO:0006547,GO:0006725,GO:0006807,GO:0008150,GO:0008152,GO:0008652,GO:0009058,GO:0009987,GO:0016053,GO:0016740,GO:0016757,GO:0016763,GO:0018130,GO:0019438,GO:0019752,GO:0034641,GO:0043436,GO:0044237,GO:0044238,GO:0044249,GO:0044281,GO:0044283,GO:0046394,GO:0046483,GO:0052803,GO:0071704,GO:1901360,GO:1901362,GO:1901564,GO:1901566,GO:…	2.4.2.17	ko:K00765,ko:K02502	ko00340,ko01100,ko01110,ko01230,map00340,map01100,map01110,map01230	M00026	R01071	RC02819,RC03200	ko00000,ko00001,ko00002,ko01000				E	Catalyzes the condensation of ATP and 5-phosphoribose 1- diphosphate to form N'-(5'-phosphoribosyl)-ATP (PR-ATP). Has a crucial role in the pathway because the rate of histidine biosynthesis seems to be controlled primarily by regulation of HisG enzymatic activity
187.31	1.25412	0.46565	2.69328	0.00707535	0.0544375	fig|6666666.314155.peg.2298	NA	NA	NA	NA	NA	NA	NA	NA	NA	NA	NA	NA	NA	NA	NA	NA	NA	NA
173.564	1.39042	0.516561	2.69169	0.00710909	0.0546186	fig|6666666.314155.peg.3748	NA	NA	NA	NA	NA	NA	NA	NA	NA	NA	NA	NA	NA	NA	NA	NA	NA	NA
56.8176	-2.00909	0.746654	-2.69079	0.00712822	0.0546871	fig|6666666.314155.peg.2078	305900.GV64_14125	6.2e-157	560.1	Oceanospirillales	prpC	GO:0003674,GO:0003824,GO:0004108,GO:0006082,GO:0006091,GO:0006113,GO:0006629,GO:0006631,GO:0008150,GO:0008152,GO:0009987,GO:0015980,GO:0016740,GO:0016746,GO:0016829,GO:0016830,GO:0016833,GO:0016999,GO:0017144,GO:0019541,GO:0019679,GO:0019752,GO:0032787,GO:0036440,GO:0043436,GO:0044237,GO:0044238,GO:0044255,GO:0044281,GO:0046459,GO:0046912,GO:0050440,GO:0055114,GO:0071704	2.3.3.1,2.3.3.5	ko:K01647,ko:K01659	ko00020,ko00630,ko00640,ko01100,ko01110,ko01120,ko01130,ko01200,ko01210,ko01230,map00020,map00630,map00640,map01100,map01110,map01120,map01130,map01200,map01210,map01230	M00009,M00010,M00012,M00740	R00351,R00931	RC00004,RC00067,RC00406,RC02827	br01601,ko00000,ko00001,ko00002,ko01000			iECED1_1282.ECED1_0365,iECIAI1_1343.ECIAI1_0334,iECIAI39_1322.ECIAI39_0347,iECP_1309.ECP_0408,iECSF_1327.ECSF_0308,iEcE24377_1341.EcE24377A_0357,iJN746.PP_2335,iLF82_1304.LF82_1740,iNRG857_1313.NRG857_01630	C	Belongs to the citrate synthase family
77.7587	1.35867	0.505214	2.68929	0.00716044	0.0547774	fig|6666666.314155.peg.2441	1137799.GZ78_09320	1.1e-74	287	Oceanospirillales				ko:K19175					ko00000,ko02048				D	Domain of unknown function DUF87
1375.8	2.07726	0.772405	2.68933	0.00715949	0.0547774	fig|6666666.314155.peg.5590	NA	NA	NA	NA	NA	NA	NA	NA	NA	NA	NA	NA	NA	NA	NA	NA	NA	NA
67.3614	-2.2577	0.84016	-2.68723	0.00720471	0.0548029	fig|6666666.314155.peg.1709	1137799.GZ78_26495	7.3e-67	260	Oceanospirillales				ko:K02614	ko00360,map00360		R09840	RC00004,RC00014	ko00000,ko00001,ko01000				Q	protein, possibly involved in aromatic compounds catabolism
8.11291	-2.06623	0.768602	-2.68829	0.00718185	0.0548029	fig|6666666.314155.peg.3288	NA	NA	NA	NA	NA	NA	NA	NA	NA	NA	NA	NA	NA	NA	NA	NA	NA	NA
1123.42	2.03706	0.757926	2.68768	0.00719512	0.0548029	fig|6666666.314155.peg.6440	45351.EDO37478	3.2e-34	153.7	Eukaryota		GO:0000151,GO:0000731,GO:0002039,GO:0002831,GO:0002832,GO:0003674,GO:0003824,GO:0004842,GO:0005102,GO:0005488,GO:0005515,GO:0005575,GO:0005622,GO:0005623,GO:0005634,GO:0005654,GO:0005737,GO:0005829,GO:0006139,GO:0006259,GO:0006281,GO:0006301,GO:0006464,GO:0006508,GO:0006511,GO:0006725,GO:0006807,GO:0006950,GO:0006974,GO:0008134,GO:0008150,GO:0008152,GO:0008270,GO:0009056,GO:0009057,GO:0009058,GO:…	2.3.2.27	ko:K10144	ko04115,ko04120,ko05162,map04115,map04120,map05162				ko00000,ko00001,ko01000,ko04121				S	zinc ion binding
8.48251	-1.88855	0.702782	-2.68725	0.00720438	0.0548029	fig|6666666.314155.peg.6853	1137799.GZ78_11470	1.7e-112	412.1	Oceanospirillales	urtE			ko:K11963	ko02010,map02010	M00323			ko00000,ko00001,ko00002,ko02000	3.A.1.4.4,3.A.1.4.5			E	ABC transporter ATP-binding protein
17261.9	1.97563	0.735816	2.68495	0.00725407	0.0551001	fig|6666666.314155.peg.6412	NA	NA	NA	NA	NA	NA	NA	NA	NA	NA	NA	NA	NA	NA	NA	NA	NA	NA
36742	2.21052	0.82348	2.68436	0.00726682	0.0551187	fig|6666666.314155.peg.1646	1137799.GZ78_23145	3.4e-33	147.5	Proteobacteria
352.013	2.02525	0.755311	2.68135	0.00733263	0.0555392	fig|6666666.314155.peg.5354	1137799.GZ78_13630	3.8e-59	234.2	Oceanospirillales	cueR	GO:0000976,GO:0000984,GO:0000986,GO:0000987,GO:0001017,GO:0001067,GO:0001130,GO:0001131,GO:0001199,GO:0001204,GO:0001216,GO:0003674,GO:0003676,GO:0003677,GO:0003690,GO:0003700,GO:0005488,GO:0005507,GO:0005515,GO:0005575,GO:0006139,GO:0006351,GO:0006355,GO:0006725,GO:0006807,GO:0008150,GO:0008152,GO:0009058,GO:0009059,GO:0009889,GO:0009891,GO:0009893,GO:0009987,GO:0010035,GO:0010038,GO:0010467,GO:…		ko:K19591		M00769			ko00000,ko00002,ko01504,ko03000				K	Activator of copper-responsive regulon genes
31.1284	-1.67323	0.624686	-2.67852	0.00739488	0.0559316	fig|6666666.314155.peg.547	1137799.GZ78_06005	2.1e-124	451.8	Oceanospirillales	cpdA	GO:0003674,GO:0003824,GO:0004112,GO:0004114,GO:0004115,GO:0005488,GO:0005506,GO:0008081,GO:0008150,GO:0008198,GO:0009987,GO:0016043,GO:0016787,GO:0016788,GO:0042545,GO:0042578,GO:0043167,GO:0043169,GO:0045229,GO:0046872,GO:0046914,GO:0071554,GO:0071555,GO:0071840	2.1.2.2,3.1.4.53	ko:K03651,ko:K11175	ko00230,ko00670,ko01100,ko01110,ko01130,ko02025,map00230,map00670,map01100,map01110,map01130,map02025	M00048	R00191,R04325,R04326	RC00026,RC00197,RC00296,RC01128	ko00000,ko00001,ko00002,ko01000				S	Hydrolyzes cAMP to 5'-AMP. Plays an important regulatory role in modulating the intracellular concentration of cAMP, thereby influencing cAMP-dependent processes
2000.61	1.89893	0.709397	2.67683	0.00743227	0.0560303	fig|6666666.314155.peg.3474	NA	NA	NA	NA	NA	NA	NA	NA	NA	NA	NA	NA	NA	NA	NA	NA	NA	NA
214.433	1.22168	0.456374	2.67693	0.00743	0.0560303	fig|6666666.314155.peg.5241	5833.MAL13P1.237	2.9e-08	67	Haemosporida
5155.27	1.76388	0.65902	2.67651	0.00743931	0.0560303	fig|6666666.314155.peg.7155	712898.Pvag_1967	9.3e-147	526.9	Pantoea	wzt		3.6.3.38	ko:K09689,ko:K09691	ko02010,map02010	M00249,M00250			ko00000,ko00001,ko00002,ko01000,ko02000	3.A.1.101,3.A.1.103			GM	ABC transporter
21.4589	-2.42948	0.908054	-2.67548	0.00746228	0.0561243	fig|6666666.314155.peg.5523	1137799.GZ78_28555	1.9e-92	345.1	Oceanospirillales	efp	GO:0003674,GO:0003676,GO:0003723,GO:0003746,GO:0005488,GO:0005575,GO:0005622,GO:0005623,GO:0005737,GO:0005829,GO:0006412,GO:0006414,GO:0006417,GO:0006448,GO:0006518,GO:0006807,GO:0008135,GO:0008150,GO:0008152,GO:0009058,GO:0009059,GO:0009889,GO:0009890,GO:0009892,GO:0009987,GO:0010467,GO:0010468,GO:0010556,GO:0010558,GO:0010605,GO:0010608,GO:0010629,GO:0017148,GO:0019222,GO:0019538,GO:0031323,GO:…		ko:K02356					ko00000,ko03012				J	Involved in peptide bond synthesis. Alleviates ribosome stalling that occurs when 3 or more consecutive Pro residues or the sequence PPG is present in a protein, possibly by augmenting the peptidyl transferase activity of the ribosome. Modification of Lys-34 is required for alleviation
324.472	2.53992	0.950261	2.67286	0.00752074	0.0564847	fig|6666666.314155.peg.5246	NA	NA	NA	NA	NA	NA	NA	NA	NA	NA	NA	NA	NA	NA	NA	NA	NA	NA
2765.06	2.12292	0.794921	2.67061	0.00757144	0.0567858	fig|6666666.314155.peg.4938	1027273.GZ77_23690	2.9e-100	372.5	Oceanospirillales													S	outer membrane porin, OprD family
6164.69	1.91344	0.716773	2.66952	0.00759597	0.0568901	fig|6666666.314155.peg.7000	NA	NA	NA	NA	NA	NA	NA	NA	NA	NA	NA	NA	NA	NA	NA	NA	NA	NA
6.18396	4.24001	1.58918	2.66805	0.00762926	0.0570596	fig|6666666.314155.peg.6861	305900.GV64_00895	1.7e-45	188.3	Oceanospirillales	ureA		3.5.1.5	ko:K01430,ko:K14048	ko00220,ko00230,ko00791,ko01100,ko01120,ko05120,map00220,map00230,map00791,map01100,map01120,map05120		R00131	RC02798,RC02806	ko00000,ko00001,ko01000			iECH74115_1262.ECH74115_1321,iECO103_1326.ECO103_3797,iECO111_1330.ECO111_1227,iECO26_1355.ECO26_1280,iECSP_1301.ECSP_1249,iECs_1301.ECs1322,iUMNK88_1353.UMNK88_1199,iZ_1308.Z1143,iZ_1308.Z1582	E	Belongs to the urease gamma subunit family
7.92619	-1.9886	0.745824	-2.66632	0.00766871	0.0572747	fig|6666666.314155.peg.5578	NA	NA	NA	NA	NA	NA	NA	NA	NA	NA	NA	NA	NA	NA	NA	NA	NA	NA
2241.87	1.97282	0.740923	2.66265	0.00775271	0.0578214	fig|6666666.314155.peg.7170	1137799.GZ78_04920	1.5e-07	61.2	Oceanospirillales	livH	GO:0003333,GO:0003674,GO:0005215,GO:0005304,GO:0005342,GO:0005575,GO:0005623,GO:0005886,GO:0005887,GO:0006810,GO:0006811,GO:0006812,GO:0006820,GO:0006855,GO:0006865,GO:0008150,GO:0008324,GO:0008509,GO:0008514,GO:0015075,GO:0015171,GO:0015173,GO:0015175,GO:0015179,GO:0015188,GO:0015190,GO:0015192,GO:0015238,GO:0015318,GO:0015658,GO:0015711,GO:0015801,GO:0015803,GO:0015804,GO:0015807,GO:0015818,GO:…		ko:K01997	ko02010,ko02024,map02010,map02024	M00237			ko00000,ko00001,ko00002,ko02000	3.A.1.4		iSFV_1184.SFV_3460,iSF_1195.SF3475,iSFxv_1172.SFxv_3791,iS_1188.S4288	E	Belongs to the binding-protein-dependent transport system permease family
11299.8	1.8004	0.676342	2.66196	0.00776865	0.0578597	fig|6666666.314155.peg.3235	NA	NA	NA	NA	NA	NA	NA	NA	NA	NA	NA	NA	NA	NA	NA	NA	NA	NA
194.81	1.42583	0.535725	2.66149	0.0077795	0.05786	fig|6666666.314155.peg.25	NA	NA	NA	NA	NA	NA	NA	NA	NA	NA	NA	NA	NA	NA	NA	NA	NA	NA
14.5725	3.98503	1.49832	2.65967	0.00782176	0.0580769	fig|6666666.314155.peg.6543	1137799.GZ78_25530	2.5e-44	184.5	Oceanospirillales	rpsN	GO:0000028,GO:0003674,GO:0003735,GO:0005198,GO:0005575,GO:0005618,GO:0005622,GO:0005623,GO:0005737,GO:0005829,GO:0005840,GO:0006412,GO:0006518,GO:0006807,GO:0006996,GO:0008150,GO:0008152,GO:0009058,GO:0009059,GO:0009987,GO:0010467,GO:0015935,GO:0016043,GO:0019538,GO:0022607,GO:0022613,GO:0022618,GO:0022626,GO:0022627,GO:0030312,GO:0032991,GO:0034622,GO:0034641,GO:0034645,GO:0042254,GO:0042255,GO:…		ko:K02954	ko03010,map03010	M00178,M00179			br01610,ko00000,ko00001,ko00002,ko03011				J	Binds 16S rRNA, required for the assembly of 30S particles and may also be responsible for determining the conformation of the 16S rRNA at the A site
39.6405	-1.92053	0.722193	-2.6593	0.00783035	0.0580769	fig|6666666.314155.peg.7103	1137799.GZ78_20010	9e-50	202.6	Oceanospirillales	fur	GO:0000976,GO:0001067,GO:0001130,GO:0001216,GO:0001217,GO:0003674,GO:0003676,GO:0003677,GO:0003690,GO:0003700,GO:0005488,GO:0005575,GO:0005622,GO:0005623,GO:0005737,GO:0005829,GO:0006355,GO:0008150,GO:0008270,GO:0009889,GO:0009890,GO:0009891,GO:0009892,GO:0009893,GO:0010468,GO:0010556,GO:0010557,GO:0010558,GO:0010604,GO:0010605,GO:0010628,GO:0010629,GO:0019219,GO:0019222,GO:0031323,GO:0031324,GO:…		ko:K03711					ko00000,ko03000				K	Belongs to the Fur family
308.006	-2.74271	1.03274	-2.65577	0.00791286	0.0586077	fig|6666666.314155.peg.6269	1137799.GZ78_21435	1.1e-173	615.9	Oceanospirillales	opuAC			ko:K02002	ko02010,map02010	M00208			ko00000,ko00001,ko00002,ko02000	3.A.1.12			E	ABC transporter substrate-binding protein
1885.68	1.83939	0.693466	2.65246	0.00799079	0.0591032	fig|6666666.314155.peg.3035	NA	NA	NA	NA	NA	NA	NA	NA	NA	NA	NA	NA	NA	NA	NA	NA	NA	NA
93.9073	1.34098	0.506773	2.64612	0.00814216	0.0599742	fig|6666666.314155.peg.1100	NA	NA	NA	NA	NA	NA	NA	NA	NA	NA	NA	NA	NA	NA	NA	NA	NA	NA
1760.18	1.66054	0.627356	2.64689	0.00812368	0.0599742	fig|6666666.314155.peg.1824	NA	NA	NA	NA	NA	NA	NA	NA	NA	NA	NA	NA	NA	NA	NA	NA	NA	NA
104.554	1.57753	0.596139	2.64625	0.00813907	0.0599742	fig|6666666.314155.peg.3740	NA	NA	NA	NA	NA	NA	NA	NA	NA	NA	NA	NA	NA	NA	NA	NA	NA	NA
22.3848	5.04838	1.90995	2.6432	0.00821257	0.0604098	fig|6666666.314155.peg.6428	NA	NA	NA	NA	NA	NA	NA	NA	NA	NA	NA	NA	NA	NA	NA	NA	NA	NA
334.64	1.46005	0.552789	2.64125	0.00826016	0.0606765	fig|6666666.314155.peg.6495	305900.GV64_23310	2.5e-42	179.1	Oceanospirillales	coaX		2.7.1.33,6.3.4.15	ko:K01947,ko:K03525	ko00770,ko00780,ko01100,map00770,map00780,map01100	M00120	R01074,R02971,R03018,R04391,R05145	RC00002,RC00017,RC00043,RC00070,RC00096,RC02896	ko00000,ko00001,ko00002,ko01000				F	Catalyzes the phosphorylation of pantothenate (Pan), the first step in CoA biosynthesis
392.443	1.77961	0.674203	2.63958	0.00830097	0.0608094	fig|6666666.314155.peg.1990	NA	NA	NA	NA	NA	NA	NA	NA	NA	NA	NA	NA	NA	NA	NA	NA	NA	NA
5172.26	1.53791	0.582618	2.63965	0.0082992	0.0608094	fig|6666666.314155.peg.6304	1137799.GZ78_23185	1.7e-102	381.7	Proteobacteria													S	head morphogenesis protein, SPP1 gp7
12526.1	2.54686	0.965929	2.63669	0.00837188	0.0612451	fig|6666666.314155.peg.3947	NA	NA	NA	NA	NA	NA	NA	NA	NA	NA	NA	NA	NA	NA	NA	NA	NA	NA
38.6495	-1.69516	0.643106	-2.6359	0.00839146	0.0613046	fig|6666666.314155.peg.1202	1137799.GZ78_00040	1.5e-14	85.1	Bacteria			6.3.5.2	ko:K01951	ko00230,ko00983,ko01100,map00230,map00983,map01100	M00050	R01230,R01231,R08244	RC00010,RC00204	ko00000,ko00001,ko00002,ko01000,ko01002				F	GMP synthase (glutamine-hydrolyzing) activity
28.4555	-1.94026	0.736784	-2.63342	0.00845302	0.061336	fig|6666666.314155.peg.1323	NA	NA	NA	NA	NA	NA	NA	NA	NA	NA	NA	NA	NA	NA	NA	NA	NA	NA
3333.67	1.74668	0.663253	2.63351	0.00845077	0.061336	fig|6666666.314155.peg.2212	NA	NA	NA	NA	NA	NA	NA	NA	NA	NA	NA	NA	NA	NA	NA	NA	NA	NA
1818.84	1.34064	0.509039	2.63366	0.00844697	0.061336	fig|6666666.314155.peg.321	NA	NA	NA	NA	NA	NA	NA	NA	NA	NA	NA	NA	NA	NA	NA	NA	NA	NA
318.794	1.58932	0.603282	2.63445	0.00842736	0.061336	fig|6666666.314155.peg.3890	NA	NA	NA	NA	NA	NA	NA	NA	NA	NA	NA	NA	NA	NA	NA	NA	NA	NA
950.62	1.23195	0.467562	2.63484	0.0084177	0.061336	fig|6666666.314155.peg.414	NA	NA	NA	NA	NA	NA	NA	NA	NA	NA	NA	NA	NA	NA	NA	NA	NA	NA
10.1884	-1.6747	0.636452	-2.63131	0.00850576	0.0615398	fig|6666666.314155.peg.2128	1137799.GZ78_08535	1.1e-88	332.8	Oceanospirillales				ko:K02299	ko00190,ko01100,map00190,map01100	M00417			ko00000,ko00001,ko00002	3.D.4.5			C	Cytochrome O ubiquinol oxidase
4.59307	-3.02044	1.14823	-2.63052	0.00852533	0.0615398	fig|6666666.314155.peg.3938	1137799.GZ78_01945	2e-83	315.5	Oceanospirillales	lolB	GO:0003674,GO:0005488,GO:0005575,GO:0005623,GO:0006807,GO:0008104,GO:0008150,GO:0008152,GO:0008289,GO:0009279,GO:0010876,GO:0016020,GO:0019538,GO:0019867,GO:0030312,GO:0030313,GO:0031975,GO:0033036,GO:0033218,GO:0034613,GO:0042157,GO:0042277,GO:0043170,GO:0044238,GO:0044462,GO:0044464,GO:0044872,GO:0044873,GO:0044874,GO:0051179,GO:0051641,GO:0051668,GO:0070727,GO:0071704,GO:0071723,GO:0071944,GO:…		ko:K02494					ko00000				M	Plays a critical role in the incorporation of lipoproteins in the outer membrane after they are released by the LolA protein
6.34476	-1.84675	0.702037	-2.63055	0.00852457	0.0615398	fig|6666666.314155.peg.5109	1137799.GZ78_25750	1.6e-256	891.7	Oceanospirillales	comM			ko:K07391					ko00000				O	ATPase with chaperone activity
14.1098	-2.10779	0.801304	-2.63045	0.00852708	0.0615398	fig|6666666.314155.peg.724	1137799.GZ78_06430	1.6e-30	139	Oceanospirillales	yaeJ	GO:0003674,GO:0003676,GO:0003723,GO:0003747,GO:0003824,GO:0004045,GO:0005488,GO:0006412,GO:0006414,GO:0006415,GO:0006417,GO:0006518,GO:0006807,GO:0008079,GO:0008135,GO:0008150,GO:0008152,GO:0009058,GO:0009059,GO:0009889,GO:0009987,GO:0010467,GO:0010468,GO:0010556,GO:0010608,GO:0016043,GO:0016150,GO:0016787,GO:0016788,GO:0019222,GO:0019538,GO:0022411,GO:0031323,GO:0031326,GO:0032268,GO:0032984,GO:…		ko:K15034					ko00000,ko03012				J	chain release factor
39.0032	-2.23742	0.851473	-2.6277	0.0085964	0.0619565	fig|6666666.314155.peg.1235	1137799.GZ78_18900	3.6e-35	153.7	Oceanospirillales	ftsA	GO:0000166,GO:0003674,GO:0005488,GO:0005515,GO:0005524,GO:0005575,GO:0005622,GO:0005623,GO:0005737,GO:0005829,GO:0005886,GO:0008144,GO:0008150,GO:0009898,GO:0009987,GO:0016020,GO:0017076,GO:0030554,GO:0032153,GO:0032553,GO:0032555,GO:0032559,GO:0035639,GO:0036094,GO:0042802,GO:0043167,GO:0043168,GO:0044424,GO:0044425,GO:0044444,GO:0044459,GO:0044464,GO:0051301,GO:0071944,GO:0097159,GO:0097367,GO:…		ko:K03590	ko04112,map04112				ko00000,ko00001,ko03036,ko04812				D	Cell division protein that is involved in the assembly of the Z ring. May serve as a membrane anchor for the Z ring
352.199	2.36281	0.899927	2.62556	0.0086506	0.0622634	fig|6666666.314155.peg.352	NA	NA	NA	NA	NA	NA	NA	NA	NA	NA	NA	NA	NA	NA	NA	NA	NA	NA
6.64029	-1.88497	0.718985	-2.62171	0.00874909	0.0628877	fig|6666666.314155.peg.6093	NA	NA	NA	NA	NA	NA	NA	NA	NA	NA	NA	NA	NA	NA	NA	NA	NA	NA
1987.49	2.04339	0.780654	2.61753	0.00885677	0.0632992	fig|6666666.314155.peg.1270	NA	NA	NA	NA	NA	NA	NA	NA	NA	NA	NA	NA	NA	NA	NA	NA	NA	NA
1156.11	1.36655	0.522226	2.61678	0.00887642	0.0632992	fig|6666666.314155.peg.3276	1141662.OOA_12635	3.5e-27	131.3	Gammaproteobacteria	tcdB	GO:0003674,GO:0003824,GO:0005488,GO:0005509,GO:0006807,GO:0008150,GO:0008152,GO:0008194,GO:0008375,GO:0016262,GO:0016740,GO:0016757,GO:0016758,GO:0016787,GO:0016810,GO:0016811,GO:0019538,GO:0036210,GO:0036211,GO:0043087,GO:0043167,GO:0043169,GO:0043170,GO:0043412,GO:0044033,GO:0044238,GO:0046872,GO:0050568,GO:0050790,GO:0051336,GO:0051704,GO:0065007,GO:0065009,GO:0071704,GO:0140096,GO:1901564		ko:K11063	ko02024,map02024				ko00000,ko00001,ko02042				M	TcdA/TcdB catalytic glycosyltransferase domain
11753.5	1.92079	0.734091	2.61656	0.008882	0.0632992	fig|6666666.314155.peg.4442	NA	NA	NA	NA	NA	NA	NA	NA	NA	NA	NA	NA	NA	NA	NA	NA	NA	NA
68.9333	-1.93161	0.737825	-2.61798	0.0088453	0.0632992	fig|6666666.314155.peg.5690	1137799.GZ78_22450	7.8e-106	389.8	Oceanospirillales	dnaA	GO:0000166,GO:0003674,GO:0003676,GO:0003677,GO:0003688,GO:0003690,GO:0005488,GO:0005515,GO:0005524,GO:0005575,GO:0005622,GO:0005623,GO:0005737,GO:0005829,GO:0005886,GO:0006139,GO:0006259,GO:0006260,GO:0006261,GO:0006270,GO:0006275,GO:0006725,GO:0006807,GO:0008144,GO:0008150,GO:0008152,GO:0009058,GO:0009059,GO:0009889,GO:0009987,GO:0010556,GO:0016020,GO:0017076,GO:0019219,GO:0019222,GO:0030554,GO:…		ko:K02313	ko02020,ko04112,map02020,map04112				ko00000,ko00001,ko03032,ko03036				L	it binds specifically double-stranded DNA at a 9 bp consensus (dnaA box) 5'-TTATC CA A CA A-3'. DnaA binds to ATP and to acidic phospholipids
1833.97	1.74997	0.668875	2.61629	0.00888907	0.0632992	fig|6666666.314155.peg.5774	NA	NA	NA	NA	NA	NA	NA	NA	NA	NA	NA	NA	NA	NA	NA	NA	NA	NA
162.703	1.05471	0.402873	2.61797	0.00884553	0.0632992	fig|6666666.314155.peg.6594	NA	NA	NA	NA	NA	NA	NA	NA	NA	NA	NA	NA	NA	NA	NA	NA	NA	NA
24.8064	-1.65458	0.632051	-2.61779	0.00885003	0.0632992	fig|6666666.314155.peg.779	1137799.GZ78_06735	4.1e-36	157.5	Bacteria	fjo27
1986.95	1.43451	0.548477	2.61544	0.00891133	0.0633734	fig|6666666.314155.peg.4617	NA	NA	NA	NA	NA	NA	NA	NA	NA	NA	NA	NA	NA	NA	NA	NA	NA	NA
6334.65	1.5671	0.599565	2.61373	0.00895605	0.0634301	fig|6666666.314155.peg.2296	NA	NA	NA	NA	NA	NA	NA	NA	NA	NA	NA	NA	NA	NA	NA	NA	NA	NA
5265.48	1.53707	0.587915	2.61445	0.00893719	0.0634301	fig|6666666.314155.peg.372	NA	NA	NA	NA	NA	NA	NA	NA	NA	NA	NA	NA	NA	NA	NA	NA	NA	NA
4.68149	-2.4729	0.94643	-2.61287	0.00897853	0.0634301	fig|6666666.314155.peg.4205	NA	NA	NA	NA	NA	NA	NA	NA	NA	NA	NA	NA	NA	NA	NA	NA	NA	NA
62.7097	-2.14338	0.820277	-2.61299	0.00897537	0.0634301	fig|6666666.314155.peg.554	1027273.GZ77_25800	1e-71	276.2	Gammaproteobacteria				ko:K00666					ko00000,ko01000,ko01004				L	Transposase
67.198	1.17139	0.448199	2.61356	0.0089605	0.0634301	fig|6666666.314155.peg.6340	1137799.GZ78_21560	0	1181.4	Oceanospirillales	hutA			ko:K16087					ko00000,ko02000	1.B.14.2			P	TonB dependent receptor
4291.25	1.88307	0.720814	2.61242	0.00899045	0.0634306	fig|6666666.314155.peg.2037	NA	NA	NA	NA	NA	NA	NA	NA	NA	NA	NA	NA	NA	NA	NA	NA	NA	NA
722.587	1.55121	0.594202	2.61057	0.0090391	0.0636063	fig|6666666.314155.peg.2031	NA	NA	NA	NA	NA	NA	NA	NA	NA	NA	NA	NA	NA	NA	NA	NA	NA	NA
1235.09	1.74827	0.669636	2.61077	0.00903389	0.0636063	fig|6666666.314155.peg.3459	NA	NA	NA	NA	NA	NA	NA	NA	NA	NA	NA	NA	NA	NA	NA	NA	NA	NA
4180.79	2.67667	1.02614	2.60849	0.00909425	0.0638266	fig|6666666.314155.peg.3851	NA	NA	NA	NA	NA	NA	NA	NA	NA	NA	NA	NA	NA	NA	NA	NA	NA	NA
95.4839	2.41801	0.926889	2.60874	0.00908771	0.0638266	fig|6666666.314155.peg.6585	NA	NA	NA	NA	NA	NA	NA	NA	NA	NA	NA	NA	NA	NA	NA	NA	NA	NA
346.539	1.80647	0.692819	2.60742	0.00912261	0.0639418	fig|6666666.314155.peg.3968	1219065.VPR01S_10_01480	1.8e-107	396	Vibrionales	glpD	GO:0000166,GO:0003674,GO:0003824,GO:0004368,GO:0005488,GO:0005575,GO:0005622,GO:0005623,GO:0005737,GO:0005886,GO:0005887,GO:0006072,GO:0006091,GO:0006793,GO:0006796,GO:0008150,GO:0008152,GO:0009055,GO:0009056,GO:0009331,GO:0009987,GO:0016020,GO:0016021,GO:0016491,GO:0016614,GO:0016901,GO:0019637,GO:0022900,GO:0031224,GO:0031226,GO:0032991,GO:0036094,GO:0043167,GO:0043168,GO:0044237,GO:0044424,GO:…	1.1.5.3	ko:K00111	ko00564,ko01110,map00564,map01110		R00848	RC00029	ko00000,ko00001,ko01000			iSSON_1240.SSON_3663	C	Belongs to the FAD-dependent glycerol-3-phosphate dehydrogenase family
1616.38	1.62786	0.624654	2.60602	0.00916023	0.064015	fig|6666666.314155.peg.4939	305900.GV64_19985	1.1e-215	756.1	Proteobacteria	tlcA-B			ko:K03301					ko00000	2.A.12			C	Provides the rickettsial cell with host ATP in exchange for rickettsial ADP. This is an obligate exchange system. This energy acquiring activity is an important component of rickettsial parasitism
12.1906	-1.72366	0.661496	-2.60569	0.0091689	0.064015	fig|6666666.314155.peg.5514	1137799.GZ78_13955	9.6e-122	443	Oceanospirillales	truC	GO:0001522,GO:0003674,GO:0003824,GO:0005575,GO:0005622,GO:0005623,GO:0005737,GO:0005829,GO:0006139,GO:0006396,GO:0006399,GO:0006400,GO:0006725,GO:0006807,GO:0008033,GO:0008150,GO:0008152,GO:0009451,GO:0009982,GO:0009987,GO:0010467,GO:0016070,GO:0016853,GO:0016866,GO:0031119,GO:0034470,GO:0034641,GO:0034660,GO:0043170,GO:0043412,GO:0044237,GO:0044238,GO:0044424,GO:0044444,GO:0044464,GO:0046483,GO:…	5.4.99.26	ko:K06175					ko00000,ko01000,ko03016				J	synthase
5121.5	1.71896	0.659559	2.60622	0.00915465	0.064015	fig|6666666.314155.peg.6291	1205908.AKXW01000084_gene1991	1.9e-19	101.7	Vibrionales				ko:K06218					ko00000,ko02048				DJ	ParE-like toxin of type II bacterial toxin-antitoxin system
18.4925	-2.20962	0.848585	-2.60388	0.00921743	0.0641101	fig|6666666.314155.peg.2080	1137799.GZ78_27635	4.6e-192	677.2	Oceanospirillales	prpF	GO:0003674,GO:0003824,GO:0006082,GO:0006629,GO:0006631,GO:0008150,GO:0008152,GO:0009056,GO:0009062,GO:0009987,GO:0016042,GO:0016054,GO:0016853,GO:0016860,GO:0016863,GO:0016999,GO:0017001,GO:0017144,GO:0019541,GO:0019543,GO:0019626,GO:0019629,GO:0019752,GO:0032787,GO:0042737,GO:0043436,GO:0044237,GO:0044238,GO:0044242,GO:0044248,GO:0044255,GO:0044281,GO:0044282,GO:0046395,GO:0046459,GO:0071704,GO:…		ko:K09788	ko00640,map00640		R11264	RC03405	ko00000,ko00001,ko01000				S	protein conserved in bacteria
56.9398	-1.85278	0.711609	-2.60365	0.00922377	0.0641101	fig|6666666.314155.peg.3146	1137799.GZ78_26975	7e-125	453.4	Oceanospirillales													IQ	Catalyzes the first of the two reduction steps in the elongation cycle of fatty acid synthesis
2055.82	1.85996	0.714215	2.6042	0.00920902	0.0641101	fig|6666666.314155.peg.4307	NA	NA	NA	NA	NA	NA	NA	NA	NA	NA	NA	NA	NA	NA	NA	NA	NA	NA
8.19189	-2.0474	0.786435	-2.6034	0.00923042	0.0641101	fig|6666666.314155.peg.4492	1137799.GZ78_20970	5.7e-37	161	Oceanospirillales	flgK			ko:K02396	ko02040,map02040				ko00000,ko00001,ko02035				N	flagellar hook-associated protein
6.98067	-1.87372	0.720461	-2.60072	0.00930288	0.0645212	fig|6666666.314155.peg.1816	NA	NA	NA	NA	NA	NA	NA	NA	NA	NA	NA	NA	NA	NA	NA	NA	NA	NA
637.126	1.11293	0.428089	2.59976	0.00932883	0.0645212	fig|6666666.314155.peg.3674	NA	NA	NA	NA	NA	NA	NA	NA	NA	NA	NA	NA	NA	NA	NA	NA	NA	NA
1318.9	1.92929	0.742129	2.59968	0.00933121	0.0645212	fig|6666666.314155.peg.399	NA	NA	NA	NA	NA	NA	NA	NA	NA	NA	NA	NA	NA	NA	NA	NA	NA	NA
68.0513	2.02251	0.77808	2.59936	0.00933977	0.0645212	fig|6666666.314155.peg.5471	NA	NA	NA	NA	NA	NA	NA	NA	NA	NA	NA	NA	NA	NA	NA	NA	NA	NA
62.883	-2.33759	0.899421	-2.59899	0.00934985	0.0645212	fig|6666666.314155.peg.6655	1137799.GZ78_12015	1.3e-85	322.8	Oceanospirillales	nnrD	GO:0003674,GO:0003824,GO:0016829,GO:0016835,GO:0016836,GO:0016853,GO:0016854,GO:0052855,GO:0052856,GO:0052857	4.2.1.136,5.1.99.6	ko:K17758,ko:K17759					ko00000,ko01000				G	Bifunctional enzyme that catalyzes the epimerization of the S- and R-forms of NAD(P)HX and the dehydration of the S-form of NAD(P)HX at the expense of ADP, which is converted to AMP. This allows the repair of both epimers of NAD(P)HX, a damaged form of NAD(P)H that is a result of enzymatic or heat-dependent hydration
115.233	1.41897	0.546095	2.5984	0.00936601	0.0645495	fig|6666666.314155.peg.5476	NA	NA	NA	NA	NA	NA	NA	NA	NA	NA	NA	NA	NA	NA	NA	NA	NA	NA
11541.7	2.49123	0.959069	2.59755	0.00938923	0.0645963	fig|6666666.314155.peg.7050	748247.AZKH_0944	4.4e-48	197.6	Betaproteobacteria			2.3.1.30,6.2.1.41	ko:K00640,ko:K18687	ko00270,ko00920,ko00984,ko01100,ko01110,ko01120,ko01200,ko01230,ko05111,map00270,map00920,map00984,map01100,map01110,map01120,map01200,map01230,map05111	M00021	R00586,R10769	RC00004,RC00014,RC00041	ko00000,ko00001,ko00002,ko01000				E	Evidence 3 Function proposed based on presence of conserved amino acid motif, structural feature or limited homology
92.6116	1.17371	0.4519	2.59727	0.00939692	0.0645963	fig|6666666.314155.peg.718	NA	NA	NA	NA	NA	NA	NA	NA	NA	NA	NA	NA	NA	NA	NA	NA	NA	NA
2337.54	-2.08482	0.803054	-2.59612	0.00942842	0.0647298	fig|6666666.314155.peg.790	1137799.GZ78_06805	9.5e-64	249.6	Oceanospirillales	elaA	GO:0003674,GO:0003824,GO:0006464,GO:0006473,GO:0006807,GO:0008150,GO:0008152,GO:0009987,GO:0016740,GO:0016746,GO:0016747,GO:0019538,GO:0036211,GO:0043170,GO:0043412,GO:0043543,GO:0044237,GO:0044238,GO:0044260,GO:0044267,GO:0071704,GO:1901564		ko:K02348					ko00000				S	Acetyltransferase (GNAT) domain
6.91451	-2.20844	0.850863	-2.59553	0.00944439	0.0647564	fig|6666666.314155.peg.3941	NA	NA	NA	NA	NA	NA	NA	NA	NA	NA	NA	NA	NA	NA	NA	NA	NA	NA
35.8417	-1.45036	0.559021	-2.59447	0.0094736	0.0648736	fig|6666666.314155.peg.6674	1137799.GZ78_11920	1e-243	849	Oceanospirillales	purA	GO:0003674,GO:0003824,GO:0004019,GO:0005575,GO:0005622,GO:0005623,GO:0005737,GO:0005829,GO:0006139,GO:0006163,GO:0006164,GO:0006167,GO:0006725,GO:0006753,GO:0006793,GO:0006796,GO:0006807,GO:0006950,GO:0006974,GO:0008150,GO:0008152,GO:0009058,GO:0009116,GO:0009117,GO:0009119,GO:0009123,GO:0009124,GO:0009126,GO:0009127,GO:0009150,GO:0009152,GO:0009156,GO:0009161,GO:0009163,GO:0009165,GO:0009167,GO:…	6.3.4.4	ko:K01939	ko00230,ko00250,ko01100,map00230,map00250,map01100	M00049	R01135	RC00458,RC00459	ko00000,ko00001,ko00002,ko01000			iECNA114_1301.ECNA114_4393,iECSF_1327.ECSF_4063,iJN746.PP_4889	F	Plays an important role in the de novo pathway of purine nucleotide biosynthesis. Catalyzes the first committed step in the biosynthesis of AMP from IMP
5.98258	-2.16338	0.834098	-2.59368	0.00949543	0.06494	fig|6666666.314155.peg.2071	NA	NA	NA	NA	NA	NA	NA	NA	NA	NA	NA	NA	NA	NA	NA	NA	NA	NA
93.8228	-2.38912	0.92148	-2.59269	0.00952274	0.0650437	fig|6666666.314155.peg.6165	NA	NA	NA	NA	NA	NA	NA	NA	NA	NA	NA	NA	NA	NA	NA	NA	NA	NA
2100.44	-1.96557	0.758798	-2.59038	0.00958707	0.0652845	fig|6666666.314155.peg.4288	1137799.GZ78_02835	2.3e-262	911	Oceanospirillales	phoH			ko:K07175					ko00000				T	ATPase related to phosphate starvation-inducible protein PhoH
6.05595	4.12482	1.59253	2.59011	0.00959456	0.0652845	fig|6666666.314155.peg.5802	1137799.GZ78_08200	1.1e-95	355.9	Oceanospirillales	recG	GO:0003674,GO:0003678,GO:0003724,GO:0003824,GO:0004003,GO:0004004,GO:0004386,GO:0005575,GO:0005622,GO:0005623,GO:0005737,GO:0005829,GO:0005886,GO:0006139,GO:0006725,GO:0006807,GO:0006996,GO:0008026,GO:0008094,GO:0008150,GO:0008152,GO:0008186,GO:0009314,GO:0009379,GO:0009628,GO:0009987,GO:0010501,GO:0016020,GO:0016043,GO:0016070,GO:0016462,GO:0016787,GO:0016817,GO:0016818,GO:0016887,GO:0017111,GO:…	3.6.4.12	ko:K03655	ko03440,map03440				ko00000,ko00001,ko01000,ko03400				L	Critical role in recombination and DNA repair. Helps process Holliday junction intermediates to mature products by catalyzing branch migration. Has a DNA unwinding activity characteristic of a DNA helicase with a 3'- to 5'- polarity. Unwinds branched duplex DNA (Y-DNA)
207.782	1.41615	0.546607	2.5908	0.00957532	0.0652845	fig|6666666.314155.peg.6608	NA	NA	NA	NA	NA	NA	NA	NA	NA	NA	NA	NA	NA	NA	NA	NA	NA	NA
625.808	1.82435	0.7045	2.58957	0.00960969	0.0653044	fig|6666666.314155.peg.3034	NA	NA	NA	NA	NA	NA	NA	NA	NA	NA	NA	NA	NA	NA	NA	NA	NA	NA
46.9524	-1.52613	0.589592	-2.58846	0.00964075	0.0654325	fig|6666666.314155.peg.6680	NA	NA	NA	NA	NA	NA	NA	NA	NA	NA	NA	NA	NA	NA	NA	NA	NA	NA
507.279	2.00653	0.775779	2.58647	0.00969651	0.0657276	fig|6666666.314155.peg.2453	NA	NA	NA	NA	NA	NA	NA	NA	NA	NA	NA	NA	NA	NA	NA	NA	NA	NA
7277.74	1.61971	0.626695	2.58452	0.00975133	0.0660156	fig|6666666.314155.peg.2994	NA	NA	NA	NA	NA	NA	NA	NA	NA	NA	NA	NA	NA	NA	NA	NA	NA	NA
10.5425	-1.9447	0.753389	-2.58127	0.00984363	0.0665563	fig|6666666.314155.peg.139	NA	NA	NA	NA	NA	NA	NA	NA	NA	NA	NA	NA	NA	NA	NA	NA	NA	NA
76.039	-1.78712	0.692584	-2.58036	0.00986975	0.0666488	fig|6666666.314155.peg.5796	1137799.GZ78_08250	0	1373.6	Oceanospirillales	spoT	GO:0003674,GO:0003824,GO:0005575,GO:0005618,GO:0005622,GO:0005623,GO:0005737,GO:0005829,GO:0005886,GO:0006139,GO:0006163,GO:0006725,GO:0006753,GO:0006793,GO:0006796,GO:0006807,GO:0006950,GO:0007154,GO:0008150,GO:0008152,GO:0008728,GO:0008893,GO:0009116,GO:0009117,GO:0009119,GO:0009150,GO:0009259,GO:0009267,GO:0009605,GO:0009987,GO:0009991,GO:0015949,GO:0015969,GO:0016020,GO:0016740,GO:0016772,GO:…	2.7.6.5,3.1.7.2	ko:K00951,ko:K01139	ko00230,map00230		R00336,R00429	RC00002,RC00078	ko00000,ko00001,ko01000,ko03009			iECNA114_1301.ECNA114_3794,iECOK1_1307.ECOK1_4092,iECP_1309.ECP_3748,iECS88_1305.ECS88_4065,iECSF_1327.ECSF_3486,iLF82_1304.LF82_2165,iNRG857_1313.NRG857_18145,iUMN146_1321.UM146_18405,iUTI89_1310.UTI89_C4195,ic_1306.c4475	KT	In eubacteria ppGpp (guanosine 3'-diphosphate 5-' diphosphate) is a mediator of the stringent response that coordinates a variety of cellular activities in response to changes in nutritional abundance
7.78693	-1.88129	0.729217	-2.57987	0.00988362	0.0666584	fig|6666666.314155.peg.4696	NA	NA	NA	NA	NA	NA	NA	NA	NA	NA	NA	NA	NA	NA	NA	NA	NA	NA
193.282	1.1745	0.455484	2.57858	0.00992068	0.066738	fig|6666666.314155.peg.1988	NA	NA	NA	NA	NA	NA	NA	NA	NA	NA	NA	NA	NA	NA	NA	NA	NA	NA
14465.6	1.82763	0.708861	2.57826	0.00992997	0.066738	fig|6666666.314155.peg.2030	NA	NA	NA	NA	NA	NA	NA	NA	NA	NA	NA	NA	NA	NA	NA	NA	NA	NA
4285.19	1.79644	0.69691	2.57773	0.00994528	0.066738	fig|6666666.314155.peg.2230	NA	NA	NA	NA	NA	NA	NA	NA	NA	NA	NA	NA	NA	NA	NA	NA	NA	NA
36.4727	-1.74829	0.678173	-2.57795	0.00993892	0.066738	fig|6666666.314155.peg.5826	1207076.ALAT01000194_gene1113	5.1e-34	151.4	Pseudomonas stutzeri group													S	Fic/DOC family
9716.71	1.63687	0.635122	2.57725	0.0099589	0.0667458	fig|6666666.314155.peg.7144	745411.B3C1_15884	9.9e-42	177.6	unclassified Gammaproteobacteria				ko:K06926					ko00000				S	AAA domain, putative AbiEii toxin, Type IV TA system
1726.36	1.61857	0.628514	2.57523	0.0100173	0.0670532	fig|6666666.314155.peg.2213	NA	NA	NA	NA	NA	NA	NA	NA	NA	NA	NA	NA	NA	NA	NA	NA	NA	NA
16.2911	-1.70612	0.662647	-2.5747	0.0100328	0.0670734	fig|6666666.314155.peg.4911	1137799.GZ78_18070	1.8e-86	325.5	Gammaproteobacteria				ko:K03832					ko00000,ko02000	2.C.1.1			M	Interacts with outer membrane receptor proteins that carry out high-affinity binding and energy dependent uptake into the periplasmic space of specific substrates. It could act to transduce energy from the cytoplasmic membrane to specific energy- requiring processes in the outer membrane, resulting in the release into the periplasm of ligands bound by these outer membrane proteins
2393.82	1.82489	0.709423	2.57235	0.0101011	0.0674455	fig|6666666.314155.peg.368	NA	NA	NA	NA	NA	NA	NA	NA	NA	NA	NA	NA	NA	NA	NA	NA	NA	NA
55.8772	0.796713	0.30994	2.57054	0.010154	0.0674625	fig|6666666.314155.peg.1163	NA	NA	NA	NA	NA	NA	NA	NA	NA	NA	NA	NA	NA	NA	NA	NA	NA	NA
1256.32	1.18562	0.461187	2.57079	0.0101465	0.0674625	fig|6666666.314155.peg.3683	NA	NA	NA	NA	NA	NA	NA	NA	NA	NA	NA	NA	NA	NA	NA	NA	NA	NA
10.6777	-1.76827	0.687719	-2.5712	0.0101346	0.0674625	fig|6666666.314155.peg.5014	1137799.GZ78_11100	2.6e-96	358.2	Oceanospirillales	rmuC			ko:K09760					ko00000				V	protein conserved in bacteria
80.0888	-1.27652	0.496527	-2.5709	0.0101435	0.0674625	fig|6666666.314155.peg.5592	1137799.GZ78_22835	1.5e-257	895.2	Oceanospirillales	uvrD	GO:0003674,GO:0003678,GO:0003824,GO:0004003,GO:0004386,GO:0005488,GO:0005515,GO:0005575,GO:0005622,GO:0005623,GO:0005737,GO:0005829,GO:0006139,GO:0006259,GO:0006260,GO:0006261,GO:0006281,GO:0006289,GO:0006298,GO:0006725,GO:0006807,GO:0006950,GO:0006974,GO:0006996,GO:0008026,GO:0008094,GO:0008150,GO:0008152,GO:0009058,GO:0009059,GO:0009314,GO:0009628,GO:0009987,GO:0015616,GO:0016043,GO:0016462,GO:…	3.6.4.12	ko:K03657	ko03420,ko03430,map03420,map03430				ko00000,ko00001,ko01000,ko03400				L	Unwinds DNA duplexes with 3' to 5' polarity with respect to the bound strand and initiates unwinding most effectively when a single-stranded region is present
190.591	1.73876	0.676825	2.56899	0.0101996	0.0676812	fig|6666666.314155.peg.5418	NA	NA	NA	NA	NA	NA	NA	NA	NA	NA	NA	NA	NA	NA	NA	NA	NA	NA
734.315	1.25388	0.488573	2.56641	0.0102758	0.0681025	fig|6666666.314155.peg.3978	1137799.GZ78_02205	1.9e-263	915.2	Oceanospirillales													NU	Protein of unknown function (DUF1631)
6.92179	4.52498	1.76464	2.56425	0.0103399	0.068443	fig|6666666.314155.peg.7191	1137799.GZ78_04900	1.6e-43	181.8	Oceanospirillales	livF	GO:0000166,GO:0003333,GO:0003674,GO:0005215,GO:0005304,GO:0005342,GO:0005488,GO:0005524,GO:0006810,GO:0006811,GO:0006812,GO:0006820,GO:0006855,GO:0006865,GO:0008144,GO:0008150,GO:0008324,GO:0008509,GO:0008514,GO:0015075,GO:0015171,GO:0015175,GO:0015179,GO:0015188,GO:0015238,GO:0015318,GO:0015658,GO:0015711,GO:0015801,GO:0015803,GO:0015804,GO:0015807,GO:0015818,GO:0015823,GO:0015829,GO:0015849,GO:…		ko:K01996	ko02010,ko02024,map02010,map02024	M00237			ko00000,ko00001,ko00002,ko02000	3.A.1.4		iAPECO1_1312.APECO1_3005,iECs_1301.ECs4301,iSSON_1240.SSON_3692,iUTI89_1310.UTI89_C3961,iYL1228.KPN_03816,iZ_1308.Z4824	E	Branched-chain amino acid transport
426.709	-1.72965	0.674773	-2.5633	0.0103681	0.068545	fig|6666666.314155.peg.2806	1137799.GZ78_10180	5.2e-99	367.1	Oceanospirillales	rpoE	GO:0005575,GO:0005622,GO:0005623,GO:0005737,GO:0006355,GO:0006950,GO:0006970,GO:0008150,GO:0009266,GO:0009628,GO:0009889,GO:0010468,GO:0010556,GO:0019219,GO:0019222,GO:0031323,GO:0031326,GO:0044424,GO:0044464,GO:0050789,GO:0050794,GO:0050896,GO:0051171,GO:0051252,GO:0060255,GO:0065007,GO:0080090,GO:1903506,GO:2000112,GO:2001141		ko:K03088					ko00000,ko03021				K	Belongs to the sigma-70 factor family. ECF subfamily
12.0612	-1.89921	0.741206	-2.56233	0.0103974	0.0685688	fig|6666666.314155.peg.1794	1137799.GZ78_27280	4.8e-28	130.2	Oceanospirillales	paaF		1.1.1.35,4.2.1.17,5.1.2.3	ko:K01715,ko:K01782	ko00071,ko00280,ko00281,ko00310,ko00362,ko00380,ko00410,ko00640,ko00650,ko00903,ko00930,ko01040,ko01100,ko01110,ko01120,ko01130,ko01200,ko01212,map00071,map00280,map00281,map00310,map00362,map00380,map00410,map00640,map00650,map00903,map00930,map01040,map01100,map01110,map01120,map01130,map01200,map01212	M00032,M00087	R01975,R03026,R03045,R03276,R04137,R04170,R04203,R04204,R04224,R04737,R04738,R04739,R04740,R04741,R04744,R04745,R04746,R04748,R04749,R05066,R05305,R06411,R06412,R06941,R06942,R07935,R07951,R08093,R08094	RC00029,RC00099,RC00117,RC00241,RC00525,RC00831,RC00834,RC00896,RC01086,RC01095,RC01098,RC01103,RC01217,RC02115	ko00000,ko00001,ko00002,ko01000				I	Belongs to the enoyl-CoA hydratase isomerase family
373.52	1.19479	0.466248	2.56257	0.01039	0.0685688	fig|6666666.314155.peg.231	NA	NA	NA	NA	NA	NA	NA	NA	NA	NA	NA	NA	NA	NA	NA	NA	NA	NA
40771.9	2.20983	0.862982	2.56069	0.0104466	0.0688085	fig|6666666.314155.peg.2198	NA	NA	NA	NA	NA	NA	NA	NA	NA	NA	NA	NA	NA	NA	NA	NA	NA	NA
7250.7	1.83695	0.718458	2.55679	0.0105642	0.069498	fig|6666666.314155.peg.6938	NA	NA	NA	NA	NA	NA	NA	NA	NA	NA	NA	NA	NA	NA	NA	NA	NA	NA
6.35996	3.84577	1.50545	2.55456	0.0106322	0.0698595	fig|6666666.314155.peg.6927	1137799.GZ78_19660	7.9e-112	409.8	Oceanospirillales	ribE	GO:0003674,GO:0003824,GO:0004746,GO:0005575,GO:0005622,GO:0005623,GO:0005737,GO:0005829,GO:0006766,GO:0006767,GO:0006771,GO:0006807,GO:0008150,GO:0008152,GO:0009058,GO:0009110,GO:0009231,GO:0009987,GO:0016740,GO:0016765,GO:0017144,GO:0018130,GO:0034641,GO:0042364,GO:0042726,GO:0042727,GO:0044237,GO:0044249,GO:0044271,GO:0044281,GO:0044283,GO:0044424,GO:0044444,GO:0044464,GO:0046483,GO:0071704,GO:…	2.5.1.9,3.5.4.25,4.1.99.12	ko:K00793,ko:K14652	ko00740,ko00790,ko01100,ko01110,map00740,map00790,map01100,map01110	M00125,M00840	R00066,R00425,R07281	RC00293,RC00958,RC00960,RC01792,RC01815,RC02504	ko00000,ko00001,ko00002,ko01000			iSB619.SA_RS08950	H	Riboflavin synthase
298.748	1.14353	0.448267	2.55101	0.0107412	0.0704893	fig|6666666.314155.peg.533	1190603.AJYD01000067_gene3154	1.4e-201	709.1	Vibrionales				ko:K20265	ko02024,map02024				ko00000,ko00001,ko02000	2.A.3.7.1,2.A.3.7.3			E	COG0531 Amino acid transporters
1269.41	1.85357	0.72748	2.54793	0.0108363	0.0710262	fig|6666666.314155.peg.2306	NA	NA	NA	NA	NA	NA	NA	NA	NA	NA	NA	NA	NA	NA	NA	NA	NA	NA
3426.82	1.74038	0.683231	2.54727	0.0108568	0.0710739	fig|6666666.314155.peg.2231	NA	NA	NA	NA	NA	NA	NA	NA	NA	NA	NA	NA	NA	NA	NA	NA	NA	NA
1632.65	1.96517	0.772152	2.54506	0.010926	0.0714394	fig|6666666.314155.peg.2814	NA	NA	NA	NA	NA	NA	NA	NA	NA	NA	NA	NA	NA	NA	NA	NA	NA	NA
47.5729	-1.35517	0.532717	-2.54389	0.0109627	0.0715917	fig|6666666.314155.peg.148	NA	NA	NA	NA	NA	NA	NA	NA	NA	NA	NA	NA	NA	NA	NA	NA	NA	NA
762.199	1.18554	0.466947	2.53892	0.0111195	0.0722658	fig|6666666.314155.peg.3503	NA	NA	NA	NA	NA	NA	NA	NA	NA	NA	NA	NA	NA	NA	NA	NA	NA	NA
91.3289	-1.97562	0.777976	-2.53944	0.0111031	0.0722658	fig|6666666.314155.peg.4364	1137799.GZ78_03285	2.5e-69	268.1	Oceanospirillales	ptsN	GO:0001932,GO:0001934,GO:0003674,GO:0003824,GO:0004857,GO:0005215,GO:0005575,GO:0005622,GO:0005623,GO:0005737,GO:0005829,GO:0005886,GO:0006810,GO:0008047,GO:0008150,GO:0008643,GO:0009401,GO:0009893,GO:0010033,GO:0010243,GO:0010562,GO:0010604,GO:0015144,GO:0016020,GO:0016740,GO:0016772,GO:0016773,GO:0019207,GO:0019209,GO:0019220,GO:0019222,GO:0019887,GO:0022804,GO:0022857,GO:0022898,GO:0030234,GO:…	2.7.1.202	ko:K02768,ko:K02769,ko:K02770,ko:K02806	ko00051,ko01100,ko01120,ko02060,map00051,map01100,map01120,map02060	M00273	R03232	RC00017,RC03206	ko00000,ko00001,ko00002,ko01000,ko02000	4.A.2.1			G	PTS fructose transporter subunit IIA
776.21	1.88792	0.743408	2.53955	0.0110996	0.0722658	fig|6666666.314155.peg.4647	NA	NA	NA	NA	NA	NA	NA	NA	NA	NA	NA	NA	NA	NA	NA	NA	NA	NA
10.1118	-1.76843	0.69653	-2.53891	0.0111199	0.0722658	fig|6666666.314155.peg.958	1137799.GZ78_17050	2.4e-93	348.2	Oceanospirillales	cysZ	GO:0000096,GO:0000097,GO:0000103,GO:0003674,GO:0005215,GO:0005575,GO:0005623,GO:0005886,GO:0005887,GO:0006082,GO:0006520,GO:0006534,GO:0006790,GO:0006807,GO:0006810,GO:0006811,GO:0006812,GO:0006820,GO:0008150,GO:0008152,GO:0008271,GO:0008272,GO:0008324,GO:0008509,GO:0008512,GO:0008652,GO:0009058,GO:0009069,GO:0009070,GO:0009675,GO:0009987,GO:0015075,GO:0015077,GO:0015078,GO:0015103,GO:0015116,GO:…		ko:K06203					ko00000			iJR904.b2413,iYL1228.KPN_02760	E	High affinity, high specificity proton-dependent sulfate transporter, which mediates sulfate uptake. Provides the sulfur source for the cysteine synthesis pathway
2642.89	1.44608	0.569718	2.53823	0.0111415	0.0723186	fig|6666666.314155.peg.6610	717774.Marme_2624	2.8e-31	142.1	Oceanospirillales	aroQ	GO:0003674,GO:0003824,GO:0004106,GO:0005488,GO:0005515,GO:0005575,GO:0005576,GO:0005623,GO:0006082,GO:0006520,GO:0006558,GO:0006725,GO:0006807,GO:0008150,GO:0008152,GO:0008652,GO:0009058,GO:0009072,GO:0009073,GO:0009094,GO:0009095,GO:0009987,GO:0016053,GO:0016853,GO:0016866,GO:0017144,GO:0019438,GO:0019752,GO:0042597,GO:0042802,GO:0042803,GO:0043436,GO:0043648,GO:0044237,GO:0044238,GO:0044249,GO:…	4.2.1.51,5.4.99.5	ko:K04093,ko:K04518	ko00400,ko01100,ko01110,ko01130,ko01230,map00400,map01100,map01110,map01130,map01230	M00024,M00025	R00691,R01373,R01715	RC00360,RC03116	ko00000,ko00001,ko00002,ko01000				M	Chorismate mutase type II
77.6916	1.92014	0.756652	2.53768	0.0111589	0.0723435	fig|6666666.314155.peg.5474	NA	NA	NA	NA	NA	NA	NA	NA	NA	NA	NA	NA	NA	NA	NA	NA	NA	NA
250.913	-1.88789	0.744196	-2.53682	0.0111865	0.0724347	fig|6666666.314155.peg.789	1137799.GZ78_06800	1.9e-198	698.4	Oceanospirillales	ald		1.4.1.1	ko:K00259	ko00250,ko00430,ko01100,map00250,map00430,map01100		R00396	RC00008	ko00000,ko00001,ko01000				E	Belongs to the AlaDH PNT family
3897.19	1.67214	0.65982	2.53424	0.0112692	0.0727994	fig|6666666.314155.peg.1002	155864.EDL933_0248	1.3e-101	376.3	Gammaproteobacteria	yncM												L	Transposase
159.853	2.18332	0.861794	2.53346	0.0112943	0.0727994	fig|6666666.314155.peg.112	NA	NA	NA	NA	NA	NA	NA	NA	NA	NA	NA	NA	NA	NA	NA	NA	NA	NA
2854.94	1.60076	0.631783	2.53372	0.0112859	0.0727994	fig|6666666.314155.peg.1888	NA	NA	NA	NA	NA	NA	NA	NA	NA	NA	NA	NA	NA	NA	NA	NA	NA	NA
10.4961	-2.17098	0.856953	-2.53337	0.0112972	0.0727994	fig|6666666.314155.peg.997	1294143.H681_23270	3e-69	268.1	Gammaproteobacteria	wbfU			ko:K03606,ko:K13012	ko05111,map05111				ko00000,ko00001,ko01005				M	COG2148 Sugar transferases involved in lipopolysaccharide synthesis
32.4508	-2.4373	0.962325	-2.53272	0.0113183	0.0728477	fig|6666666.314155.peg.6351	1027273.GZ77_18110	5.7e-08	62.4	Gammaproteobacteria	VP0380												L	Belongs to the 'phage' integrase family
4.60982	-2.37743	0.938988	-2.53191	0.0113445	0.0729286	fig|6666666.314155.peg.1484	298386.PBPRA1368	8.6e-125	453.8	Vibrionales	ynfM			ko:K08224					ko00000,ko02000	2.A.1.36			EGP	Major facilitator Superfamily
4.88137	-2.03341	0.803489	-2.53072	0.0113828	0.0730876	fig|6666666.314155.peg.1674	1137799.GZ78_28165	6.3e-185	653.3	Oceanospirillales	queA	GO:0002097,GO:0002099,GO:0003674,GO:0003824,GO:0005575,GO:0005622,GO:0005623,GO:0005737,GO:0005829,GO:0006139,GO:0006396,GO:0006399,GO:0006400,GO:0006725,GO:0006807,GO:0008033,GO:0008150,GO:0008152,GO:0008616,GO:0009058,GO:0009116,GO:0009119,GO:0009163,GO:0009314,GO:0009451,GO:0009628,GO:0009987,GO:0010467,GO:0016070,GO:0016740,GO:0016853,GO:0018130,GO:0019438,GO:0034404,GO:0034470,GO:0034641,GO:…	2.4.2.29,2.4.99.17	ko:K00773,ko:K07568			R03789,R10209	RC00063	ko00000,ko01000,ko03016				J	Transfers and isomerizes the ribose moiety from AdoMet to the 7-aminomethyl group of 7-deazaguanine (preQ1-tRNA) to give epoxyqueuosine (oQ-tRNA)
6193.89	1.63605	0.647183	2.52795	0.011473	0.0735712	fig|6666666.314155.peg.1560	NA	NA	NA	NA	NA	NA	NA	NA	NA	NA	NA	NA	NA	NA	NA	NA	NA	NA
10.9635	5.16156	2.04211	2.52757	0.0114856	0.0735712	fig|6666666.314155.peg.5605	NA	NA	NA	NA	NA	NA	NA	NA	NA	NA	NA	NA	NA	NA	NA	NA	NA	NA
7.06539	-1.94251	0.768666	-2.52711	0.0115004	0.0735778	fig|6666666.314155.peg.7120	305900.GV64_05155	6.5e-101	374	Oceanospirillales													K	transcriptional regulator
1148.47	1.20601	0.477373	2.52634	0.0115259	0.0736531	fig|6666666.314155.peg.7063	155864.EDL933_0248	7.3e-94	350.5	Gammaproteobacteria	yncM												L	Transposase
214.975	1.89775	0.751572	2.52504	0.0115684	0.0738366	fig|6666666.314155.peg.5473	NA	NA	NA	NA	NA	NA	NA	NA	NA	NA	NA	NA	NA	NA	NA	NA	NA	NA
23294	1.65048	0.65538	2.51835	0.0117905	0.0751645	fig|6666666.314155.peg.4754	NA	NA	NA	NA	NA	NA	NA	NA	NA	NA	NA	NA	NA	NA	NA	NA	NA	NA
2456.92	1.19538	0.474908	2.51708	0.0118333	0.0752582	fig|6666666.314155.peg.2512	1123033.ARNF01000087_gene1386	8.8e-79	301.2	Gammaproteobacteria	csy1			ko:K19127					ko00000,ko02048				S	crispr-associated protein
65.5244	-0.945078	0.375416	-2.51742	0.0118219	0.0752582	fig|6666666.314155.peg.5840	1027273.GZ77_25885	1.7e-77	298.9	Oceanospirillales													Q	Haemolysin-type calcium-binding repeat (2 copies)
79.4023	1.35528	0.53891	2.51486	0.0119081	0.0756442	fig|6666666.314155.peg.7205	NA	NA	NA	NA	NA	NA	NA	NA	NA	NA	NA	NA	NA	NA	NA	NA	NA	NA
549.683	1.96244	0.780605	2.514	0.011937	0.0757375	fig|6666666.314155.peg.1596	NA	NA	NA	NA	NA	NA	NA	NA	NA	NA	NA	NA	NA	NA	NA	NA	NA	NA
7.40063	-1.61627	0.643226	-2.51276	0.0119791	0.0759148	fig|6666666.314155.peg.2771	1137799.GZ78_16355	5e-15	88.6	Bacteria			2.7.9.2	ko:K01007	ko00620,ko00680,ko00720,ko01100,ko01120,ko01200,map00620,map00680,map00720,map01100,map01120,map01200	M00173,M00374	R00199	RC00002,RC00015	ko00000,ko00001,ko00002,ko01000				G	Belongs to the PEP-utilizing enzyme family
477.354	1.62869	0.648398	2.51187	0.0120093	0.0760165	fig|6666666.314155.peg.128	NA	NA	NA	NA	NA	NA	NA	NA	NA	NA	NA	NA	NA	NA	NA	NA	NA	NA
2160.22	1.92034	0.764805	2.51089	0.0120428	0.0760818	fig|6666666.314155.peg.4641	NA	NA	NA	NA	NA	NA	NA	NA	NA	NA	NA	NA	NA	NA	NA	NA	NA	NA
210.899	1.33108	0.530157	2.51073	0.0120481	0.0760818	fig|6666666.314155.peg.5475	NA	NA	NA	NA	NA	NA	NA	NA	NA	NA	NA	NA	NA	NA	NA	NA	NA	NA
5.68315	1.68847	0.673045	2.5087	0.0121177	0.0764313	fig|6666666.314155.peg.4172	1137799.GZ78_09935	1.8e-229	801.6	Oceanospirillales													L	Transposase
45.101	-1.9349	0.771467	-2.50808	0.0121388	0.0764743	fig|6666666.314155.peg.5525	1137799.GZ78_28575	9.6e-169	599.7	Oceanospirillales
36.2586	-2.11446	0.84334	-2.50725	0.0121675	0.0764755	fig|6666666.314155.peg.4007	1137799.GZ78_02365	2.6e-71	274.6	Oceanospirillales	aroQ	GO:0003674,GO:0003824,GO:0003855,GO:0006082,GO:0008150,GO:0008152,GO:0009058,GO:0009423,GO:0009987,GO:0016053,GO:0016829,GO:0016835,GO:0016836,GO:0019752,GO:0043436,GO:0043648,GO:0043650,GO:0044237,GO:0044249,GO:0044281,GO:0044283,GO:0046394,GO:0046417,GO:0071704,GO:1901576	3.4.13.9,4.2.1.10	ko:K01271,ko:K03785,ko:K03786	ko00400,ko01100,ko01110,ko01130,ko01230,map00400,map01100,map01110,map01130,map01230	M00022	R03084	RC00848	ko00000,ko00001,ko00002,ko01000,ko01002			iIT341.HP1038,iJN746.PP_0560	E	Catalyzes a trans-dehydration via an enolate intermediate
4842.26	1.48457	0.592032	2.50757	0.0121563	0.0764755	fig|6666666.314155.peg.4318	NA	NA	NA	NA	NA	NA	NA	NA	NA	NA	NA	NA	NA	NA	NA	NA	NA	NA
686.4	1.31216	0.523481	2.5066	0.0121897	0.0765252	fig|6666666.314155.peg.5811	NA	NA	NA	NA	NA	NA	NA	NA	NA	NA	NA	NA	NA	NA	NA	NA	NA	NA
5712.98	1.76588	0.70507	2.50455	0.0122607	0.0768808	fig|6666666.314155.peg.7143	NA	NA	NA	NA	NA	NA	NA	NA	NA	NA	NA	NA	NA	NA	NA	NA	NA	NA
11546.8	1.9094	0.763036	2.50237	0.0123363	0.0772644	fig|6666666.314155.peg.1311	1166948.JPZL01000001_gene2983	2.8e-17	96.3	Gammaproteobacteria				ko:K07505					ko00000				L	AAA domain
27.4474	-1.82084	0.728792	-2.49844	0.0124742	0.0780365	fig|6666666.314155.peg.4326	1137799.GZ78_03035	3.9e-140	504.2	Oceanospirillales	pstB		3.6.3.27	ko:K02036	ko02010,map02010	M00222			ko00000,ko00001,ko00002,ko01000,ko02000	3.A.1.7			P	Part of the ABC transporter complex PstSACB involved in phosphate import. Responsible for energy coupling to the transport system
15.8783	-1.80054	0.721208	-2.49656	0.0125403	0.0783587	fig|6666666.314155.peg.4115	NA	NA	NA	NA	NA	NA	NA	NA	NA	NA	NA	NA	NA	NA	NA	NA	NA	NA
180573	3.67186	1.47113	2.49595	0.0125619	0.0784022	fig|6666666.314155.peg.1308	NA	NA	NA	NA	NA	NA	NA	NA	NA	NA	NA	NA	NA	NA	NA	NA	NA	NA
17.9669	-2.13682	0.857432	-2.49211	0.0126986	0.0791628	fig|6666666.314155.peg.1718	1137799.GZ78_26460	1.1e-93	349.7	Oceanospirillales	trpF	GO:0000162,GO:0003674,GO:0003824,GO:0004425,GO:0004640,GO:0006082,GO:0006520,GO:0006568,GO:0006576,GO:0006586,GO:0006725,GO:0006807,GO:0008150,GO:0008152,GO:0008652,GO:0009058,GO:0009072,GO:0009073,GO:0009308,GO:0009309,GO:0009987,GO:0016053,GO:0016829,GO:0016830,GO:0016831,GO:0016853,GO:0016860,GO:0016861,GO:0018130,GO:0019438,GO:0019752,GO:0034641,GO:0042401,GO:0042430,GO:0042435,GO:0043436,GO:…	4.1.1.48,4.2.1.160,4.2.1.20,5.3.1.24	ko:K01696,ko:K01817,ko:K13498,ko:K22100	ko00260,ko00400,ko00790,ko01100,ko01110,ko01130,ko01230,map00260,map00400,map00790,map01100,map01110,map01130,map01230	M00023,M00840	R00674,R02340,R02722,R03508,R03509,R11072	RC00209,RC00210,RC00700,RC00701,RC00944,RC00945,RC02868,RC03343	ko00000,ko00001,ko00002,ko01000			iJN678.trpF,iPC815.YPO2205,iSBO_1134.SBO_1804,iSDY_1059.SDY_1330	E	Belongs to the TrpF family
1194.95	1.25039	0.501881	2.49142	0.0127235	0.0791839	fig|6666666.314155.peg.2849	NA	NA	NA	NA	NA	NA	NA	NA	NA	NA	NA	NA	NA	NA	NA	NA	NA	NA
49.2125	1.80754	0.725595	2.49112	0.0127343	0.0791839	fig|6666666.314155.peg.5394	NA	NA	NA	NA	NA	NA	NA	NA	NA	NA	NA	NA	NA	NA	NA	NA	NA	NA
30.2461	-1.62857	0.653841	-2.49078	0.0127463	0.0791839	fig|6666666.314155.peg.7094	305900.GV64_08325	0	1094.7	Oceanospirillales	ywqD		2.7.10.1	ko:K08252,ko:K16554	ko05111,map05111				ko00000,ko00001,ko01000,ko02000	8.A.3.1			D	protein involved in exopolysaccharide biosynthesis
12.953	-1.86723	0.751726	-2.48393	0.0129942	0.0805368	fig|6666666.314155.peg.3888	1137799.GZ78_01840	3.4e-256	890.6	Oceanospirillales	cls	GO:0003674,GO:0003824,GO:0005575,GO:0006629,GO:0006644,GO:0006650,GO:0006655,GO:0006793,GO:0006796,GO:0008150,GO:0008152,GO:0008610,GO:0008654,GO:0008808,GO:0009058,GO:0009987,GO:0016020,GO:0016740,GO:0016772,GO:0016780,GO:0019637,GO:0030572,GO:0032048,GO:0032049,GO:0044237,GO:0044238,GO:0044249,GO:0044255,GO:0045017,GO:0046471,GO:0046474,GO:0046486,GO:0071704,GO:0090407,GO:1901576		ko:K06131	ko00564,ko01100,map00564,map01100		R07390	RC00017	ko00000,ko00001,ko01000			iSDY_1059.SDY_1307	I	Catalyzes the reversible phosphatidyl group transfer from one phosphatidylglycerol molecule to another to form cardiolipin (CL) (diphosphatidylglycerol) and glycerol
14.4644	-1.34818	0.542696	-2.48423	0.0129831	0.0805368	fig|6666666.314155.peg.7197	1137799.GZ78_04870	2.7e-76	291.6	Oceanospirillales	cheB		3.1.1.61,3.5.1.44	ko:K03412,ko:K03413	ko02020,ko02030,map02020,map02030	M00506			ko00000,ko00001,ko00002,ko01000,ko02022,ko02035				NT	Protein-glutamate methylesterase
37.1198	1.32345	0.532992	2.48305	0.0130263	0.0806428	fig|6666666.314155.peg.3681	NA	NA	NA	NA	NA	NA	NA	NA	NA	NA	NA	NA	NA	NA	NA	NA	NA	NA
5945.73	1.57255	0.633452	2.4825	0.0130463	0.0806732	fig|6666666.314155.peg.397	NA	NA	NA	NA	NA	NA	NA	NA	NA	NA	NA	NA	NA	NA	NA	NA	NA	NA
274.082	1.23482	0.497511	2.482	0.0130649	0.080695	fig|6666666.314155.peg.5135	NA	NA	NA	NA	NA	NA	NA	NA	NA	NA	NA	NA	NA	NA	NA	NA	NA	NA
8855.54	1.63306	0.658198	2.48111	0.0130975	0.0807101	fig|6666666.314155.peg.1556	NA	NA	NA	NA	NA	NA	NA	NA	NA	NA	NA	NA	NA	NA	NA	NA	NA	NA
4.90899	2.32956	0.938898	2.48116	0.0130955	0.0807101	fig|6666666.314155.peg.3247	NA	NA	NA	NA	NA	NA	NA	NA	NA	NA	NA	NA	NA	NA	NA	NA	NA	NA
21575	1.80959	0.729815	2.47952	0.0131558	0.0808011	fig|6666666.314155.peg.1312	NA	NA	NA	NA	NA	NA	NA	NA	NA	NA	NA	NA	NA	NA	NA	NA	NA	NA
18.0404	-1.6327	0.658445	-2.47964	0.0131517	0.0808011	fig|6666666.314155.peg.5447	NA	NA	NA	NA	NA	NA	NA	NA	NA	NA	NA	NA	NA	NA	NA	NA	NA	NA
5.91313	-2.07627	0.837381	-2.47948	0.0131575	0.0808011	fig|6666666.314155.peg.685	1137799.GZ78_06310	2.4e-115	421.8	Oceanospirillales	rsmJ	GO:0000154,GO:0001510,GO:0003674,GO:0003824,GO:0006139,GO:0006364,GO:0006396,GO:0006725,GO:0006807,GO:0008150,GO:0008152,GO:0008168,GO:0008170,GO:0008173,GO:0008649,GO:0008757,GO:0008990,GO:0009451,GO:0009987,GO:0010467,GO:0016070,GO:0016072,GO:0016435,GO:0016740,GO:0016741,GO:0022613,GO:0031167,GO:0032259,GO:0034470,GO:0034641,GO:0034660,GO:0036308,GO:0042254,GO:0043170,GO:0043412,GO:0043414,GO:…	2.1.1.242	ko:K15984					ko00000,ko01000,ko03009				J	Specifically methylates the guanosine in position 1516 of 16S rRNA
7.95314	2.54882	1.02957	2.47561	0.013301	0.0808695	fig|6666666.314155.peg.136	NA	NA	NA	NA	NA	NA	NA	NA	NA	NA	NA	NA	NA	NA	NA	NA	NA	NA
6.72565	-2.00949	0.811375	-2.47664	0.0132624	0.0808695	fig|6666666.314155.peg.1817	1137799.GZ78_04270	6.9e-34	149.8	Gammaproteobacteria													L	Transposase
422.672	1.64637	0.66449	2.47765	0.0132252	0.0808695	fig|6666666.314155.peg.1926	NA	NA	NA	NA	NA	NA	NA	NA	NA	NA	NA	NA	NA	NA	NA	NA	NA	NA
39.0929	-1.86457	0.753048	-2.47604	0.013285	0.0808695	fig|6666666.314155.peg.2564	1137799.GZ78_08745	3.2e-73	281.2	Oceanospirillales	hisC		2.6.1.9	ko:K00817	ko00340,ko00350,ko00360,ko00400,ko00401,ko00960,ko01100,ko01110,ko01130,ko01230,map00340,map00350,map00360,map00400,map00401,map00960,map01100,map01110,map01130,map01230	M00026	R00694,R00734,R03243	RC00006,RC00888	ko00000,ko00001,ko00002,ko01000,ko01007				E	Belongs to the class-II pyridoxal-phosphate-dependent aminotransferase family. Histidinol-phosphate aminotransferase subfamily
30.6745	1.35467	0.547355	2.47495	0.0133256	0.0808695	fig|6666666.314155.peg.273	1027273.GZ77_20705	1e-172	612.8	Oceanospirillales	gipA			ko:K07496					ko00000				L	Probable transposase
184.123	1.90207	0.767498	2.47828	0.0132018	0.0808695	fig|6666666.314155.peg.341	NA	NA	NA	NA	NA	NA	NA	NA	NA	NA	NA	NA	NA	NA	NA	NA	NA	NA
40.5429	-1.03631	0.418632	-2.47546	0.0133064	0.0808695	fig|6666666.314155.peg.3513	440512.C211_20433	2.2e-22	112.1	Gammaproteobacteria													P	SMART Rhodanese domain protein
13708.8	1.76688	0.712845	2.47863	0.0131888	0.0808695	fig|6666666.314155.peg.4628	136037.KDR18219	5e-31	142.1	Insecta													S	prohibitin homologues
218.357	1.04103	0.420699	2.47452	0.0133416	0.0808695	fig|6666666.314155.peg.4760	NA	NA	NA	NA	NA	NA	NA	NA	NA	NA	NA	NA	NA	NA	NA	NA	NA	NA
10.5828	-1.4557	0.587722	-2.47685	0.0132547	0.0808695	fig|6666666.314155.peg.5051	1027273.GZ77_20705	8.8e-172	609.8	Oceanospirillales	gipA			ko:K07496					ko00000				L	Probable transposase
214.493	-0.954911	0.385576	-2.47659	0.0132646	0.0808695	fig|6666666.314155.peg.6404	NA	NA	NA	NA	NA	NA	NA	NA	NA	NA	NA	NA	NA	NA	NA	NA	NA	NA
39.4478	-1.50084	0.606574	-2.4743	0.0133499	0.0808695	fig|6666666.314155.peg.7101	1137799.GZ78_20000	9.3e-40	169.5	Oceanospirillales	rnfH			ko:K03154,ko:K09801	ko04122,map04122				ko00000,ko00001				S	Belongs to the UPF0125 (RnfH) family
24.1765	-1.30633	0.528485	-2.47184	0.013442	0.0812808	fig|6666666.314155.peg.1825	1027273.GZ77_06470	6.6e-52	210.7	Oceanospirillales	ppiB		5.2.1.8	ko:K03767,ko:K03768	ko01503,ko04217,map01503,map04217				ko00000,ko00001,ko01000,ko03110,ko04147				M	PPIases accelerate the folding of proteins. It catalyzes the cis-trans isomerization of proline imidic peptide bonds in oligopeptides
15.1459	4.80911	1.94569	2.47168	0.0134482	0.0812808	fig|6666666.314155.peg.6549	1137799.GZ78_25560	7.3e-66	256.5	Oceanospirillales	rplO	GO:0003674,GO:0003735,GO:0005198,GO:0005575,GO:0005622,GO:0005623,GO:0005737,GO:0005829,GO:0005840,GO:0005886,GO:0006412,GO:0006518,GO:0006807,GO:0008150,GO:0008152,GO:0009058,GO:0009059,GO:0009987,GO:0010467,GO:0015934,GO:0016020,GO:0019538,GO:0022625,GO:0022626,GO:0032991,GO:0034641,GO:0034645,GO:0043043,GO:0043170,GO:0043226,GO:0043228,GO:0043229,GO:0043232,GO:0043603,GO:0043604,GO:0044237,GO:…		ko:K02876	ko03010,map03010	M00178,M00179			br01610,ko00000,ko00001,ko00002,ko03011				J	Binds to the 23S rRNA
886.622	1.60279	0.648665	2.47091	0.013477	0.0813631	fig|6666666.314155.peg.6633	NA	NA	NA	NA	NA	NA	NA	NA	NA	NA	NA	NA	NA	NA	NA	NA	NA	NA
12712.6	1.85319	0.750368	2.46971	0.0135221	0.081544	fig|6666666.314155.peg.1970	NA	NA	NA	NA	NA	NA	NA	NA	NA	NA	NA	NA	NA	NA	NA	NA	NA	NA
18.04	-1.54367	0.625428	-2.46818	0.0135802	0.0818021	fig|6666666.314155.peg.141	NA	NA	NA	NA	NA	NA	NA	NA	NA	NA	NA	NA	NA	NA	NA	NA	NA	NA
47.3656	-1.69253	0.686267	-2.46628	0.0136524	0.0821444	fig|6666666.314155.peg.5088	305900.GV64_06640	1.7e-21	108.2	Oceanospirillales	yjbQ												S	Uncharacterised protein family UPF0047
8.85239	-1.67441	0.67931	-2.46487	0.0137063	0.082376	fig|6666666.314155.peg.3889	1137799.GZ78_01845	1.5e-114	419.1	Oceanospirillales	yfcA	GO:0005575,GO:0005623,GO:0005886,GO:0006950,GO:0008150,GO:0009266,GO:0009408,GO:0009628,GO:0016020,GO:0044464,GO:0050896,GO:0071944		ko:K07090,ko:K11312					ko00000				S	membrane transporter protein
285.059	-1.48236	0.601685	-2.46367	0.0137521	0.0825588	fig|6666666.314155.peg.4032	1137799.GZ78_02465	4.7e-178	630.6	Oceanospirillales	pilM			ko:K02662					ko00000,ko02035,ko02044				NU	Pilus assembly protein
34.3073	-1.37738	0.559229	-2.46299	0.0137783	0.0826233	fig|6666666.314155.peg.4608	1137799.GZ78_20170	2.1e-37	161.4	Oceanospirillales	rimP	GO:0000028,GO:0005575,GO:0005622,GO:0005623,GO:0005737,GO:0005829,GO:0005886,GO:0006412,GO:0006518,GO:0006807,GO:0006996,GO:0008150,GO:0008152,GO:0009058,GO:0009059,GO:0009987,GO:0010467,GO:0016020,GO:0016043,GO:0019538,GO:0022607,GO:0022613,GO:0022618,GO:0034622,GO:0034641,GO:0034645,GO:0042254,GO:0042255,GO:0042274,GO:0043043,GO:0043170,GO:0043603,GO:0043604,GO:0043933,GO:0044085,GO:0044237,GO:…		ko:K09748					ko00000,ko03009				S	Required for maturation of 30S ribosomal subunits
4130.8	1.58424	0.643571	2.46164	0.0138304	0.082843	fig|6666666.314155.peg.5499	NA	NA	NA	NA	NA	NA	NA	NA	NA	NA	NA	NA	NA	NA	NA	NA	NA	NA
4837.5	-1.45	0.589915	-2.45798	0.0139723	0.0835993	fig|6666666.314155.peg.2626	1137799.GZ78_08925	3.9e-174	617.5	Oceanospirillales	rpoS	GO:0000988,GO:0000990,GO:0001000,GO:0001121,GO:0001123,GO:0003674,GO:0005488,GO:0005515,GO:0005575,GO:0005622,GO:0005623,GO:0005737,GO:0006139,GO:0006351,GO:0006352,GO:0006355,GO:0006725,GO:0006807,GO:0008150,GO:0008152,GO:0009058,GO:0009059,GO:0009889,GO:0009987,GO:0010467,GO:0010468,GO:0010556,GO:0016070,GO:0016987,GO:0018130,GO:0019219,GO:0019222,GO:0019438,GO:0019899,GO:0031323,GO:0031326,GO:…		ko:K03087	ko02026,ko05111,map02026,map05111				ko00000,ko00001,ko03021				K	RNA polymerase sigma factor RpoS
5.75152	-2.20118	0.896544	-2.45518	0.0140813	0.0840642	fig|6666666.314155.peg.2497	1027273.GZ77_06230	2.1e-37	161.8	Gammaproteobacteria				ko:K07076					ko00000				S	Nucleotidyltransferase domain
17.6817	-1.60023	0.651741	-2.45531	0.0140763	0.0840642	fig|6666666.314155.peg.5579	1137799.GZ78_15455	1.4e-202	712.2	Oceanospirillales	ubiH			ko:K03184,ko:K03185	ko00130,ko01100,ko01110,map00130,map01100,map01110	M00117	R04989,R06146,R08773,R08775	RC01254,RC02670	ko00000,ko00001,ko00002,ko01000				CH	2-polyprenyl-6-methoxyphenol hydroxylase and related FAD-dependent
13.2484	-1.50494	0.613097	-2.45466	0.014102	0.0840935	fig|6666666.314155.peg.4664	1137799.GZ78_05240	6.9e-30	136	Oceanospirillales	argE	GO:0003674,GO:0003824,GO:0005488,GO:0006082,GO:0006520,GO:0006525,GO:0006526,GO:0006807,GO:0008150,GO:0008152,GO:0008270,GO:0008652,GO:0008777,GO:0009058,GO:0009064,GO:0009084,GO:0009987,GO:0016053,GO:0016787,GO:0016810,GO:0016811,GO:0019213,GO:0019752,GO:0043167,GO:0043169,GO:0043436,GO:0044237,GO:0044238,GO:0044249,GO:0044281,GO:0044283,GO:0046394,GO:0046872,GO:0046914,GO:0050897,GO:0071704,GO:…	3.5.1.16	ko:K01438	ko00220,ko01100,ko01110,ko01130,ko01210,ko01230,map00220,map01100,map01110,map01130,map01210,map01230	M00028,M00845	R00669,R09107	RC00064,RC00300	ko00000,ko00001,ko00002,ko01000			iECUMN_1333.ECUMN_4488	E	Belongs to the peptidase M20A family. ArgE subfamily
20.7701	1.01183	0.413039	2.44973	0.0142964	0.085158	fig|6666666.314155.peg.6890	305900.GV64_02860	6.4e-56	224.9	Oceanospirillales	lapC			ko:K12542		M00330			ko00000,ko00002,ko02000,ko02044	3.A.1.109.4,8.A.1			M	secretion protein
141.62	1.64517	0.671725	2.44917	0.0143185	0.0851953	fig|6666666.314155.peg.1874	NA	NA	NA	NA	NA	NA	NA	NA	NA	NA	NA	NA	NA	NA	NA	NA	NA	NA
7.21312	-2.10191	0.858809	-2.44747	0.0143862	0.0855028	fig|6666666.314155.peg.2912	1137799.GZ78_16355	7.5e-32	144.4	Bacteria			2.7.9.2	ko:K01007	ko00620,ko00680,ko00720,ko01100,ko01120,ko01200,map00620,map00680,map00720,map01100,map01120,map01200	M00173,M00374	R00199	RC00002,RC00015	ko00000,ko00001,ko00002,ko01000				G	Belongs to the PEP-utilizing enzyme family
148.416	-1.60454	0.655963	-2.44608	0.0144418	0.0856434	fig|6666666.314155.peg.2649	1137799.GZ78_09055	9.8e-67	259.6	Oceanospirillales	skp	GO:0001530,GO:0003674,GO:0005488,GO:0005515,GO:0005575,GO:0005623,GO:0006457,GO:0006807,GO:0008104,GO:0008150,GO:0008152,GO:0008289,GO:0009279,GO:0009987,GO:0010467,GO:0016020,GO:0016043,GO:0019538,GO:0019867,GO:0022417,GO:0022607,GO:0030288,GO:0030312,GO:0030313,GO:0031647,GO:0031975,GO:0032978,GO:0033036,GO:0034613,GO:0042597,GO:0042802,GO:0043163,GO:0043165,GO:0043170,GO:0044085,GO:0044091,GO:…		ko:K06142					ko00000				M	COG2825 Outer membrane protein
28.2777	2.28503	0.934133	2.44615	0.0144392	0.0856434	fig|6666666.314155.peg.5353	1137799.GZ78_13625	0	1290	Oceanospirillales	copA		3.6.3.54	ko:K17686	ko01524,ko04016,map01524,map04016		R00086	RC00002	ko00000,ko00001,ko01000	3.A.3.5			P	P-type ATPase
3132.17	1.31523	0.538	2.44467	0.0144984	0.0858838	fig|6666666.314155.peg.6197	NA	NA	NA	NA	NA	NA	NA	NA	NA	NA	NA	NA	NA	NA	NA	NA	NA	NA
37420.5	2.20772	0.903568	2.44334	0.0145521	0.0861065	fig|6666666.314155.peg.7010	1198232.CYCME_1135	6.9e-149	533.5	Gammaproteobacteria				ko:K19169					ko00000,ko02048				S	DNA-sulfur modification-associated
3119.27	1.76087	0.721161	2.44172	0.0146176	0.0862086	fig|6666666.314155.peg.2739	NA	NA	NA	NA	NA	NA	NA	NA	NA	NA	NA	NA	NA	NA	NA	NA	NA	NA
34.964	-2.02495	0.829058	-2.44247	0.0145871	0.0862086	fig|6666666.314155.peg.3465	1137799.GZ78_16110	9.5e-98	362.8	Oceanospirillales													S	protein conserved in bacteria
746.374	1.72106	0.704785	2.44197	0.0146074	0.0862086	fig|6666666.314155.peg.370	NA	NA	NA	NA	NA	NA	NA	NA	NA	NA	NA	NA	NA	NA	NA	NA	NA	NA
1276.89	-1.64702	0.675088	-2.43971	0.0146989	0.0865927	fig|6666666.314155.peg.6140	1137799.GZ78_18975	0	1247.3	Oceanospirillales	prkA	GO:0003674,GO:0003824,GO:0004672,GO:0006464,GO:0006468,GO:0006793,GO:0006796,GO:0006807,GO:0006950,GO:0006995,GO:0007154,GO:0008150,GO:0008152,GO:0009267,GO:0009605,GO:0009987,GO:0009991,GO:0016301,GO:0016310,GO:0016740,GO:0016772,GO:0016773,GO:0019538,GO:0031667,GO:0031668,GO:0031669,GO:0033554,GO:0036211,GO:0042594,GO:0043170,GO:0043412,GO:0043562,GO:0044237,GO:0044238,GO:0044260,GO:0044267,GO:…		ko:K07180					ko00000				T	PrkA family serine protein kinase
73.4251	-2.14363	0.879683	-2.43682	0.0148169	0.0871919	fig|6666666.314155.peg.471	1137799.GZ78_03840	1.2e-175	622.5	Oceanospirillales	astA		2.3.1.109	ko:K00673	ko00330,ko01100,map00330,map01100		R00832	RC00004,RC00064	ko00000,ko00001,ko01000				E	arginine N-succinyltransferase
281.219	-1.79694	0.737906	-2.43519	0.014884	0.0874907	fig|6666666.314155.peg.2799	1137799.GZ78_10140	1.8e-49	201.8	Oceanospirillales													NU	Domain of unknown function (DUF4845)
1325.91	1.57429	0.646934	2.43347	0.014955	0.0878116	fig|6666666.314155.peg.1429	NA	NA	NA	NA	NA	NA	NA	NA	NA	NA	NA	NA	NA	NA	NA	NA	NA	NA
1784.09	2.36544	0.973211	2.43055	0.0150761	0.0882282	fig|6666666.314155.peg.1301	870187.Thini_2424	4e-87	328.2	Thiotrichales													L	PFAM Transposase DDE domain
38.0837	2.23604	0.920568	2.42898	0.0151413	0.0882282	fig|6666666.314155.peg.1564	NA	NA	NA	NA	NA	NA	NA	NA	NA	NA	NA	NA	NA	NA	NA	NA	NA	NA
254.414	1.61706	0.665649	2.4293	0.015128	0.0882282	fig|6666666.314155.peg.1942	NA	NA	NA	NA	NA	NA	NA	NA	NA	NA	NA	NA	NA	NA	NA	NA	NA	NA
78754.4	2.36854	0.974918	2.42947	0.0151208	0.0882282	fig|6666666.314155.peg.2443	443255.SCLAV_2515	2.8e-118	432.2	Actinobacteria				ko:K19169					ko00000,ko02048				S	DNA-sulfur modification-associated
4.86751	3.42548	1.40899	2.43116	0.0150507	0.0882282	fig|6666666.314155.peg.4342	1137799.GZ78_03180	4.4e-33	146.7	Oceanospirillales	yrbA	GO:0003674,GO:0005488,GO:0005575,GO:0005622,GO:0005623,GO:0005737,GO:0005829,GO:0044424,GO:0044444,GO:0044464,GO:0048037,GO:0051536,GO:0051537,GO:0051540		ko:K07390					ko00000,ko03029,ko03110				K	Belongs to the BolA IbaG family
722.519	-1.49548	0.615457	-2.42986	0.0151046	0.0882282	fig|6666666.314155.peg.5352	749222.Nitsa_1130	4.3e-13	81.6	delta/epsilon subdivisions				ko:K12976,ko:K16079					ko00000,ko01000,ko01005,ko02000	1.B.4.2.1			M	Has lipid A 3-O-deacylase activity. Hydrolyzes the ester bond at the 3 position of lipid A, a bioactive component of lipopolysaccharide (LPS), thereby releasing the primary fatty acyl moiety
8.19511	-1.93567	0.796632	-2.42982	0.0151064	0.0882282	fig|6666666.314155.peg.938	1137799.GZ78_17160	9.4e-105	386.3	Oceanospirillales	pilC	GO:0002790,GO:0005575,GO:0005623,GO:0005886,GO:0006810,GO:0008104,GO:0008150,GO:0009297,GO:0009306,GO:0009987,GO:0015031,GO:0015628,GO:0015833,GO:0016020,GO:0016043,GO:0022607,GO:0030030,GO:0030031,GO:0032940,GO:0033036,GO:0042886,GO:0043711,GO:0044085,GO:0044464,GO:0045184,GO:0046903,GO:0051179,GO:0051234,GO:0055085,GO:0071702,GO:0071705,GO:0071806,GO:0071840,GO:0071944,GO:0098776		ko:K02653					ko00000,ko02035,ko02044	3.A.15.2			U	type II secretion system protein
4887.13	1.79999	0.741538	2.42738	0.0152083	0.0885224	fig|6666666.314155.peg.2753	NA	NA	NA	NA	NA	NA	NA	NA	NA	NA	NA	NA	NA	NA	NA	NA	NA	NA
107.403	-2.17698	0.897484	-2.42565	0.015281	0.088849	fig|6666666.314155.peg.5254	1137799.GZ78_12620	1.5e-59	235.7	Oceanospirillales	chpC			ko:K03408,ko:K06598	ko02020,ko02025,ko02030,map02020,map02025,map02030				ko00000,ko00001,ko02035				NT	CheW-like domain
10412	1.87034	0.771367	2.4247	0.0153209	0.0889844	fig|6666666.314155.peg.5496	NA	NA	NA	NA	NA	NA	NA	NA	NA	NA	NA	NA	NA	NA	NA	NA	NA	NA
4.86653	3.63811	1.50311	2.42039	0.0155037	0.0899483	fig|6666666.314155.peg.5600	305900.GV64_02215	7.5e-34	149.8	Oceanospirillales													S	tryptophan synthase subunit beta
31.9679	-1.19667	0.494789	-2.41855	0.0155826	0.0902108	fig|6666666.314155.peg.4504	1137799.GZ78_05665	5.7e-140	503.8	Oceanospirillales	yocS			ko:K03453					ko00000	2.A.28		iYO844.BSU19350	S	Bile acid sodium symporter
133.257	-1.64772	0.681215	-2.4188	0.0155717	0.0902108	fig|6666666.314155.peg.6658	1137799.GZ78_12005	1.7e-105	389	Oceanospirillales	amiB	GO:0000003,GO:0000910,GO:0003674,GO:0003824,GO:0005575,GO:0005623,GO:0007049,GO:0008150,GO:0008745,GO:0009987,GO:0016787,GO:0016810,GO:0016811,GO:0019954,GO:0022402,GO:0022414,GO:0030288,GO:0030313,GO:0031975,GO:0032505,GO:0042597,GO:0043093,GO:0044464,GO:0051301,GO:0061783	3.5.1.28	ko:K01448	ko01503,map01503	M00727	R04112	RC00064,RC00141	ko00000,ko00001,ko00002,ko01000,ko01011,ko03036			iG2583_1286.G2583_4996	M	N-acetylmuramoyl-L-alanine amidase
12.3501	-1.76682	0.730721	-2.41791	0.0156097	0.0902701	fig|6666666.314155.peg.821	NA	NA	NA	NA	NA	NA	NA	NA	NA	NA	NA	NA	NA	NA	NA	NA	NA	NA
1129.64	1.4403	0.595957	2.41679	0.0156581	0.0904521	fig|6666666.314155.peg.4313	NA	NA	NA	NA	NA	NA	NA	NA	NA	NA	NA	NA	NA	NA	NA	NA	NA	NA
7.26618	-2.02741	0.839412	-2.41527	0.0157234	0.0907314	fig|6666666.314155.peg.6583	1137799.GZ78_25685	1.4e-85	322.4	Oceanospirillales	ygfA	GO:0003674,GO:0003824,GO:0006082,GO:0006575,GO:0006725,GO:0006730,GO:0006732,GO:0006760,GO:0006807,GO:0008150,GO:0008152,GO:0009058,GO:0009108,GO:0009396,GO:0009987,GO:0016053,GO:0016874,GO:0016879,GO:0016882,GO:0018130,GO:0019438,GO:0019752,GO:0022611,GO:0030272,GO:0032502,GO:0034641,GO:0035999,GO:0042398,GO:0042558,GO:0042559,GO:0043436,GO:0043603,GO:0043604,GO:0044237,GO:0044249,GO:0044271,GO:…	6.3.3.2	ko:K01934	ko00670,ko01100,map00670,map01100		R02301	RC00183	ko00000,ko00001,ko01000			iECABU_c1320.ECABU_c31940,iECOK1_1307.ECOK1_3298,iECSF_1327.ECSF_2705,iUTI89_1310.UTI89_C3298	H	Belongs to the 5-formyltetrahydrofolate cyclo-ligase family
5201.6	1.57823	0.653772	2.41403	0.015777	0.0909045	fig|6666666.314155.peg.3785	1027273.GZ77_13255	1.3e-76	294.3	Bacteria
402.208	1.47955	0.612958	2.41379	0.0157873	0.0909045	fig|6666666.314155.peg.5497	NA	NA	NA	NA	NA	NA	NA	NA	NA	NA	NA	NA	NA	NA	NA	NA	NA	NA
604.305	-1.78602	0.740181	-2.41295	0.0158239	0.0910169	fig|6666666.314155.peg.5238	1137799.GZ78_12530	6.3e-304	1049.3	Oceanospirillales	pckA	GO:0000166,GO:0003674,GO:0003824,GO:0004611,GO:0004612,GO:0005488,GO:0005524,GO:0005575,GO:0005622,GO:0005623,GO:0005737,GO:0005829,GO:0005975,GO:0005996,GO:0006006,GO:0006094,GO:0008144,GO:0008150,GO:0008152,GO:0009058,GO:0016051,GO:0016829,GO:0016830,GO:0016831,GO:0017076,GO:0019318,GO:0019319,GO:0030554,GO:0032553,GO:0032555,GO:0032559,GO:0035639,GO:0036094,GO:0043167,GO:0043168,GO:0044238,GO:…	4.1.1.49	ko:K01610	ko00010,ko00020,ko00620,ko00710,ko01100,ko01110,ko01120,ko01130,ko01200,map00010,map00020,map00620,map00710,map01100,map01110,map01120,map01130,map01200	M00003,M00170	R00341	RC00002,RC02741	ko00000,ko00001,ko00002,ko01000			iSB619.SA_RS09060,iYO844.BSU30560	H	Involved in the gluconeogenesis. Catalyzes the conversion of oxaloacetate (OAA) to phosphoenolpyruvate (PEP) through direct phosphoryl transfer between the nucleoside triphosphate and OAA
7.30331	-1.68908	0.700407	-2.41157	0.0158838	0.0910684	fig|6666666.314155.peg.3596	NA	NA	NA	NA	NA	NA	NA	NA	NA	NA	NA	NA	NA	NA	NA	NA	NA	NA
64.4672	-1.18032	0.489431	-2.41161	0.0158821	0.0910684	fig|6666666.314155.peg.4034	1137799.GZ78_02470	0	1459.9	Oceanospirillales	mrcA	GO:0000270,GO:0003674,GO:0003824,GO:0004180,GO:0004185,GO:0005488,GO:0005515,GO:0005575,GO:0005623,GO:0005886,GO:0005887,GO:0006022,GO:0006023,GO:0006024,GO:0006508,GO:0006807,GO:0008144,GO:0008150,GO:0008152,GO:0008233,GO:0008236,GO:0008238,GO:0008360,GO:0008658,GO:0008955,GO:0009002,GO:0009058,GO:0009059,GO:0009252,GO:0009273,GO:0009987,GO:0016020,GO:0016021,GO:0016740,GO:0016757,GO:0016758,GO:…	2.4.1.129,3.4.16.4	ko:K05366	ko00550,ko01100,ko01501,map00550,map01100,map01501				ko00000,ko00001,ko01000,ko01003,ko01011		GT51		M	penicillin-binding protein
123.42	-1.74308	0.722629	-2.41214	0.0158591	0.0910684	fig|6666666.314155.peg.6667	1137799.GZ78_11950	4.9e-227	793.5	Oceanospirillales	hflX			ko:K03665					ko00000,ko03009				S	GTPase that associates with the 50S ribosomal subunit and may have a role during protein synthesis or ribosome biogenesis
11283.1	1.86769	0.77595	2.40697	0.0160854	0.0921257	fig|6666666.314155.peg.2342	NA	NA	NA	NA	NA	NA	NA	NA	NA	NA	NA	NA	NA	NA	NA	NA	NA	NA
88.7857	1.24278	0.51662	2.40561	0.0161456	0.0923714	fig|6666666.314155.peg.1158	NA	NA	NA	NA	NA	NA	NA	NA	NA	NA	NA	NA	NA	NA	NA	NA	NA	NA
81.7339	1.15706	0.481348	2.4038	0.0162256	0.0926143	fig|6666666.314155.peg.1424	NA	NA	NA	NA	NA	NA	NA	NA	NA	NA	NA	NA	NA	NA	NA	NA	NA	NA
37.3765	-1.72666	0.718254	-2.40397	0.0162182	0.0926143	fig|6666666.314155.peg.5358	1137799.GZ78_13640	1.1e-69	269.2	Oceanospirillales	copG												S	metal-binding protein
57.1565	-2.24331	0.933358	-2.40348	0.0162399	0.0926143	fig|6666666.314155.peg.897	1137799.GZ78_24285	2.8e-74	284.6	Oceanospirillales	fkpB	GO:0000413,GO:0003674,GO:0003755,GO:0003824,GO:0005575,GO:0005622,GO:0005623,GO:0005737,GO:0005829,GO:0006457,GO:0006464,GO:0006807,GO:0008150,GO:0008152,GO:0009987,GO:0016853,GO:0016859,GO:0018193,GO:0018208,GO:0019538,GO:0036211,GO:0043170,GO:0043412,GO:0044237,GO:0044238,GO:0044260,GO:0044267,GO:0044424,GO:0044444,GO:0044464,GO:0061077,GO:0071704,GO:0140096,GO:1901564	5.2.1.8	ko:K03774,ko:K03775					ko00000,ko01000,ko03110				O	Peptidyl-prolyl cis-trans
167.604	1.63272	0.679456	2.40298	0.016262	0.0926415	fig|6666666.314155.peg.289	NA	NA	NA	NA	NA	NA	NA	NA	NA	NA	NA	NA	NA	NA	NA	NA	NA	NA
6652.96	1.60128	0.6668	2.40143	0.016331	0.092936	fig|6666666.314155.peg.3242	NA	NA	NA	NA	NA	NA	NA	NA	NA	NA	NA	NA	NA	NA	NA	NA	NA	NA
15.5531	-1.82686	0.761794	-2.3981	0.0164802	0.092994	fig|6666666.314155.peg.4887	NA	NA	NA	NA	NA	NA	NA	NA	NA	NA	NA	NA	NA	NA	NA	NA	NA	NA
171.551	1.33105	0.554521	2.40037	0.0163787	0.092994	fig|6666666.314155.peg.5421	NA	NA	NA	NA	NA	NA	NA	NA	NA	NA	NA	NA	NA	NA	NA	NA	NA	NA
262.733	1.34968	0.562751	2.39837	0.0164683	0.092994	fig|6666666.314155.peg.5477	NA	NA	NA	NA	NA	NA	NA	NA	NA	NA	NA	NA	NA	NA	NA	NA	NA	NA
79.8228	2.81745	1.17383	2.40022	0.0163853	0.092994	fig|6666666.314155.peg.5857	NA	NA	NA	NA	NA	NA	NA	NA	NA	NA	NA	NA	NA	NA	NA	NA	NA	NA
529.625	-1.66972	0.69604	-2.39889	0.016445	0.092994	fig|6666666.314155.peg.6498	1137799.GZ78_25310	2.7e-91	341.3	Oceanospirillales	nusG	GO:0005575,GO:0005618,GO:0005622,GO:0005623,GO:0005737,GO:0005829,GO:0005886,GO:0006139,GO:0006351,GO:0006353,GO:0006355,GO:0006725,GO:0006807,GO:0008150,GO:0008152,GO:0009058,GO:0009059,GO:0009889,GO:0009987,GO:0010467,GO:0010468,GO:0010556,GO:0016020,GO:0016070,GO:0018130,GO:0019219,GO:0019222,GO:0019438,GO:0030312,GO:0031323,GO:0031326,GO:0031554,GO:0031564,GO:0032774,GO:0034641,GO:0034645,GO:…		ko:K02601					ko00000,ko03009,ko03021				K	Participates in transcription elongation, termination and antitermination
5.56093	2.92045	1.21778	2.39818	0.0164769	0.092994	fig|6666666.314155.peg.6775	NA	NA	NA	NA	NA	NA	NA	NA	NA	NA	NA	NA	NA	NA	NA	NA	NA	NA
112.958	-1.93287	0.805817	-2.39864	0.016456	0.092994	fig|6666666.314155.peg.7136	1137799.GZ78_04970	4e-148	530.8	Oceanospirillales	rpoH			ko:K03089					ko00000,ko03021				K	Sigma factors are initiation factors that promote the attachment of RNA polymerase to specific initiation sites and are then released. This sigma factor is involved in regulation of expression of heat shock genes
28.2236	-1.27505	0.531521	-2.39888	0.0164454	0.092994	fig|6666666.314155.peg.7171	1137799.GZ78_05170	3.9e-80	304.3	Gammaproteobacteria	tnpR												L	Resolvase
663.913	1.48207	0.618652	2.39565	0.016591	0.0935211	fig|6666666.314155.peg.6442	45351.EDO37478	7.1e-33	149.4	Eukaryota		GO:0000151,GO:0000731,GO:0002039,GO:0002831,GO:0002832,GO:0003674,GO:0003824,GO:0004842,GO:0005102,GO:0005488,GO:0005515,GO:0005575,GO:0005622,GO:0005623,GO:0005634,GO:0005654,GO:0005737,GO:0005829,GO:0006139,GO:0006259,GO:0006281,GO:0006301,GO:0006464,GO:0006508,GO:0006511,GO:0006725,GO:0006807,GO:0006950,GO:0006974,GO:0008134,GO:0008150,GO:0008152,GO:0008270,GO:0009056,GO:0009057,GO:0009058,GO:…	2.3.2.27	ko:K10144	ko04115,ko04120,ko05162,map04115,map04120,map05162				ko00000,ko00001,ko01000,ko04121				S	zinc ion binding
256.073	1.41022	0.589166	2.39358	0.0166848	0.0939508	fig|6666666.314155.peg.4781	1027273.GZ77_20705	1.5e-171	609	Oceanospirillales	gipA			ko:K07496					ko00000				L	Probable transposase
52.0642	-1.15331	0.481949	-2.39301	0.0167109	0.0939986	fig|6666666.314155.peg.2295	566466.NOR53_2775	8.2e-41	173.7	unclassified Gammaproteobacteria			3.2.2.24	ko:K05521					ko00000,ko01000				T	Cyclin-dependent kinase inhibitor 3 (CDKN3)
7.95768	3.36131	1.40489	2.39257	0.0167309	0.0940125	fig|6666666.314155.peg.6903	1137799.GZ78_19555	8.1e-88	329.7	Oceanospirillales	radA	GO:0000725,GO:0003674,GO:0003676,GO:0003677,GO:0003697,GO:0003824,GO:0005488,GO:0005575,GO:0005622,GO:0005623,GO:0005737,GO:0005829,GO:0006139,GO:0006259,GO:0006281,GO:0006310,GO:0006725,GO:0006807,GO:0006950,GO:0006974,GO:0008094,GO:0008150,GO:0008152,GO:0009314,GO:0009628,GO:0009987,GO:0016462,GO:0016787,GO:0016817,GO:0016818,GO:0016887,GO:0017111,GO:0033554,GO:0034641,GO:0042623,GO:0043170,GO:…		ko:K04485					ko00000,ko03400				O	DNA-dependent ATPase involved in processing of recombination intermediates, plays a role in repairing DNA breaks. Stimulates the branch migration of RecA-mediated strand transfer reactions, allowing the 3' invading strand to extend heteroduplex DNA faster. Binds ssDNA in the presence of ADP but not other nucleotides, has ATPase activity that is stimulated by ssDNA and various branched DNA structu…
17.2917	-1.65353	0.691232	-2.39215	0.0167498	0.0940202	fig|6666666.314155.peg.824	933262.AXAM01000044_gene1411	1.1e-67	263.1	Proteobacteria													S	Protein of unknown function (DUF3780)
23.1919	2.09095	0.874481	2.39108	0.0167989	0.0941972	fig|6666666.314155.peg.5822	1137799.GZ78_19350	8.6e-42	176	Oceanospirillales	hslR	GO:0003674,GO:0003676,GO:0003677,GO:0003723,GO:0003727,GO:0005488,GO:0005575,GO:0005622,GO:0005623,GO:0005737,GO:0005829,GO:0006139,GO:0006725,GO:0006807,GO:0006950,GO:0008150,GO:0008152,GO:0009266,GO:0009408,GO:0009451,GO:0009628,GO:0009987,GO:0016070,GO:0033554,GO:0034605,GO:0034641,GO:0043021,GO:0043023,GO:0043170,GO:0043412,GO:0044237,GO:0044238,GO:0044424,GO:0044444,GO:0044464,GO:0044877,GO:…		ko:K04762					ko00000,ko03110				J	Belongs to the HSP15 family
142.783	-1.37908	0.577055	-2.38985	0.0168552	0.0942487	fig|6666666.314155.peg.3447	1137799.GZ78_16065	0	1333.9	Oceanospirillales	sumf2												S	DinB superfamily
30.459	-1.64513	0.688416	-2.38973	0.0168609	0.0942487	fig|6666666.314155.peg.3562	NA	NA	NA	NA	NA	NA	NA	NA	NA	NA	NA	NA	NA	NA	NA	NA	NA	NA
652.744	1.60869	0.673138	2.38984	0.0168556	0.0942487	fig|6666666.314155.peg.4847	1137799.GZ78_23870	1.4e-50	209.1	Bacteria				ko:K03284					ko00000,ko02000	1.A.35.1,1.A.35.3			P	Acts as a magnesium transporter
4.8423	-2.85339	1.1945	-2.38878	0.0169045	0.0942952	fig|6666666.314155.peg.1246	1137799.GZ78_18850	2.1e-28	131	Oceanospirillales	yacG	GO:0003674,GO:0004857,GO:0005488,GO:0008150,GO:0008270,GO:0008657,GO:0010911,GO:0030234,GO:0032780,GO:0042030,GO:0043086,GO:0043167,GO:0043169,GO:0043462,GO:0044092,GO:0046872,GO:0046914,GO:0050790,GO:0051336,GO:0051346,GO:0060589,GO:0060590,GO:0065007,GO:0065009,GO:0072586,GO:0098772,GO:2000371,GO:2000372	2.7.1.24	ko:K00859,ko:K09862	ko00770,ko01100,map00770,map01100	M00120	R00130	RC00002,RC00078	ko00000,ko00001,ko00002,ko01000				S	Inhibits all the catalytic activities of DNA gyrase by preventing its interaction with DNA. Acts by binding directly to the C-terminal domain of GyrB, which probably disrupts DNA binding by the gyrase
341.347	1.83361	0.767589	2.38879	0.0169039	0.0942952	fig|6666666.314155.peg.5159	NA	NA	NA	NA	NA	NA	NA	NA	NA	NA	NA	NA	NA	NA	NA	NA	NA	NA
1623.12	1.3712	0.574282	2.38767	0.0169556	0.0944821	fig|6666666.314155.peg.2219	NA	NA	NA	NA	NA	NA	NA	NA	NA	NA	NA	NA	NA	NA	NA	NA	NA	NA
10.1443	-1.47999	0.620125	-2.3866	0.017005	0.0946588	fig|6666666.314155.peg.6978	1137799.GZ78_19770	1.2e-132	479.2	Proteobacteria	mcyJ			ko:K16134	ko01054,map01054				ko00000,ko00001				Q	methyltransferase
64.4397	-1.25135	0.524705	-2.38486	0.0170857	0.095009	fig|6666666.314155.peg.6057	NA	NA	NA	NA	NA	NA	NA	NA	NA	NA	NA	NA	NA	NA	NA	NA	NA	NA
32.114	0.969557	0.406835	2.38317	0.0171642	0.0953467	fig|6666666.314155.peg.4580	NA	NA	NA	NA	NA	NA	NA	NA	NA	NA	NA	NA	NA	NA	NA	NA	NA	NA
121.523	-2.21833	0.931548	-2.38134	0.0172499	0.0957232	fig|6666666.314155.peg.3420	1137799.GZ78_15755	7.5e-49	199.5	Oceanospirillales	himA	GO:0000976,GO:0001067,GO:0001130,GO:0001216,GO:0001217,GO:0003674,GO:0003676,GO:0003677,GO:0003690,GO:0003700,GO:0005488,GO:0005575,GO:0005622,GO:0005623,GO:0005737,GO:0005829,GO:0006355,GO:0008150,GO:0009889,GO:0009890,GO:0009891,GO:0009892,GO:0009893,GO:0010468,GO:0010556,GO:0010557,GO:0010558,GO:0010604,GO:0010605,GO:0010628,GO:0010629,GO:0019219,GO:0019222,GO:0031323,GO:0031324,GO:0031325,GO:…		ko:K04764					ko00000,ko03032,ko03036,ko03400				K	This protein is one of the two subunits of integration host factor, a specific DNA-binding protein that functions in genetic recombination as well as in transcriptional and translational control
881.911	0.986069	0.414334	2.37989	0.0173178	0.0960011	fig|6666666.314155.peg.2423	NA	NA	NA	NA	NA	NA	NA	NA	NA	NA	NA	NA	NA	NA	NA	NA	NA	NA
6.78304	4.92705	2.07072	2.37939	0.0173414	0.0960322	fig|6666666.314155.peg.883	1137799.GZ78_24230	4.5e-39	166.8	Oceanospirillales	rpmA	GO:0000027,GO:0001558,GO:0003674,GO:0003735,GO:0005198,GO:0005488,GO:0005575,GO:0005618,GO:0005622,GO:0005623,GO:0005737,GO:0005829,GO:0005840,GO:0005886,GO:0006412,GO:0006518,GO:0006807,GO:0006996,GO:0008150,GO:0008152,GO:0009058,GO:0009059,GO:0009987,GO:0010467,GO:0015934,GO:0016020,GO:0016043,GO:0019538,GO:0022607,GO:0022613,GO:0022618,GO:0022625,GO:0022626,GO:0030312,GO:0032991,GO:0034622,GO:…		ko:K02899	ko03010,map03010	M00178			br01610,ko00000,ko00001,ko00002,ko03011				J	Belongs to the bacterial ribosomal protein bL27 family
9.26005	-1.68752	0.70945	-2.37864	0.0173768	0.0961287	fig|6666666.314155.peg.4385	521674.Plim_3155	5.5e-31	141.4	Planctomycetes	MA20_09190		4.1.2.52	ko:K02510	ko00350,ko01120,map00350,map01120		R01645,R01647	RC00307,RC00572,RC00574,RC03057	ko00000,ko00001,ko01000				G	Belongs to the HpcH HpaI aldolase family
84.9214	-1.49326	0.628252	-2.37685	0.0174613	0.0963973	fig|6666666.314155.peg.2172	305900.GV64_14575	2.7e-185	655.2	Oceanospirillales	mltD		3.5.1.28	ko:K01447,ko:K08307,ko:K12204			R04112	RC00064,RC00141	ko00000,ko01000,ko01011,ko02044	3.A.7.10.1,3.A.7.9.1			M	COG0741 Soluble lytic murein transglycosylase and related regulatory proteins (some contain LysM invasin domains)
109.413	1.57697	0.663471	2.37685	0.017461	0.0963973	fig|6666666.314155.peg.5446	NA	NA	NA	NA	NA	NA	NA	NA	NA	NA	NA	NA	NA	NA	NA	NA	NA	NA
478.302	1.93554	0.815447	2.3736	0.0176157	0.0970497	fig|6666666.314155.peg.5419	NA	NA	NA	NA	NA	NA	NA	NA	NA	NA	NA	NA	NA	NA	NA	NA	NA	NA
39.3934	-1.78564	0.752223	-2.37382	0.0176053	0.0970497	fig|6666666.314155.peg.7095	305900.GV64_08320	3e-67	261.5	Oceanospirillales				ko:K20988	ko05111,map05111				ko00000,ko00001,ko02000	1.B.18			M	Polysaccharide biosynthesis/export protein
7.79209	-1.95496	0.823822	-2.37304	0.0176425	0.0970971	fig|6666666.314155.peg.3373	NA	NA	NA	NA	NA	NA	NA	NA	NA	NA	NA	NA	NA	NA	NA	NA	NA	NA
582.656	-1.41281	0.595519	-2.3724	0.0176729	0.0971648	fig|6666666.314155.peg.4476	1137799.GZ78_20835	1.4e-82	313.2	Oceanospirillales	fliM	GO:0005575,GO:0005623,GO:0005886,GO:0006935,GO:0008150,GO:0009288,GO:0009425,GO:0009605,GO:0016020,GO:0040011,GO:0042221,GO:0042330,GO:0042995,GO:0043226,GO:0043228,GO:0044422,GO:0044461,GO:0044463,GO:0044464,GO:0050896,GO:0050918,GO:0071944		ko:K02416	ko02030,ko02040,map02030,map02040				ko00000,ko00001,ko02035				N	FliM is one of three proteins (FliG, FliN, FliM) that forms the rotor-mounted switch complex (C ring), located at the base of the basal body. This complex interacts with the CheY and CheZ chemotaxis proteins, in addition to contacting components of the motor that determine the direction of flagellar rotation
95.913	1.61944	0.683718	2.36857	0.0178568	0.0972485	fig|6666666.314155.peg.116	NA	NA	NA	NA	NA	NA	NA	NA	NA	NA	NA	NA	NA	NA	NA	NA	NA	NA
1047.31	1.60832	0.678627	2.36996	0.0177899	0.0972485	fig|6666666.314155.peg.2034	NA	NA	NA	NA	NA	NA	NA	NA	NA	NA	NA	NA	NA	NA	NA	NA	NA	NA
106.517	2.31764	0.978817	2.36779	0.0178945	0.0972485	fig|6666666.314155.peg.2327	NA	NA	NA	NA	NA	NA	NA	NA	NA	NA	NA	NA	NA	NA	NA	NA	NA	NA
467.216	1.40817	0.594769	2.36758	0.0179048	0.0972485	fig|6666666.314155.peg.2857	8128.ENSONIP00000013534	4.6e-29	136	Actinopterygii	SERPINE2	GO:0000003,GO:0001558,GO:0002028,GO:0003006,GO:0003008,GO:0003674,GO:0004857,GO:0004866,GO:0004867,GO:0005102,GO:0005488,GO:0005515,GO:0005539,GO:0005575,GO:0005576,GO:0005615,GO:0005622,GO:0005623,GO:0005737,GO:0005829,GO:0005886,GO:0006810,GO:0006950,GO:0006996,GO:0007162,GO:0007275,GO:0007320,GO:0007399,GO:0007417,GO:0007420,GO:0007565,GO:0007566,GO:0007596,GO:0007599,GO:0007600,GO:0007610,GO:…		ko:K16643					ko00000,ko00536				V	Serine (or cysteine) proteinase inhibitor, clade E (nexin, plasminogen activator inhibitor type 1), member 2
5.36889	-2.34952	0.992854	-2.36643	0.0179606	0.0972485	fig|6666666.314155.peg.311	1137799.GZ78_04705	1.2e-34	152.1	Oceanospirillales	mrdA	GO:0000270,GO:0003674,GO:0003824,GO:0004180,GO:0004185,GO:0005488,GO:0005575,GO:0005623,GO:0005886,GO:0005887,GO:0006022,GO:0006023,GO:0006024,GO:0006508,GO:0006807,GO:0008144,GO:0008150,GO:0008152,GO:0008233,GO:0008236,GO:0008238,GO:0008360,GO:0008658,GO:0009002,GO:0009058,GO:0009059,GO:0009252,GO:0009273,GO:0009987,GO:0016020,GO:0016021,GO:0016043,GO:0016787,GO:0017171,GO:0019538,GO:0022603,GO:…	3.4.16.4	ko:K05515	ko00550,ko01501,map00550,map01501				ko00000,ko00001,ko01000,ko01011			iAF987.Gmet_0928,iEcE24377_1341.EcE24377A_0661,iPC815.YPO2604	M	Catalyzes cross-linking of the peptidoglycan cell wall
9.97928	-1.46285	0.61794	-2.3673	0.0179186	0.0972485	fig|6666666.314155.peg.3172	1137799.GZ78_27065	2.8e-21	107.5	Oceanospirillales	ptpA		3.1.3.48	ko:K01104					ko00000,ko01000				T	Belongs to the low molecular weight phosphotyrosine protein phosphatase family
74.7976	-1.76938	0.747246	-2.36786	0.0178912	0.0972485	fig|6666666.314155.peg.3196	1137799.GZ78_15015	1.4e-69	268.9	Oceanospirillales	gspG			ko:K02246,ko:K02456,ko:K10924	ko03070,ko05111,map03070,map05111	M00331,M00429			ko00000,ko00001,ko00002,ko02044	3.A.15			U	secretion system protein G
15.8385	1.88235	0.795288	2.36688	0.0179388	0.0972485	fig|6666666.314155.peg.465	NA	NA	NA	NA	NA	NA	NA	NA	NA	NA	NA	NA	NA	NA	NA	NA	NA	NA
142.078	-1.66544	0.703613	-2.36698	0.0179338	0.0972485	fig|6666666.314155.peg.5091	1144310.PMI07_006547	1e-25	123.2	Rhizobiaceae	vapC			ko:K18828					ko00000,ko01000,ko02048,ko03016				S	Toxic component of a toxin-antitoxin (TA) module. An RNase
106.63	-1.32618	0.560255	-2.3671	0.0179282	0.0972485	fig|6666666.314155.peg.5684	1137799.GZ78_22480	2.7e-100	371.3	Oceanospirillales	gmhA	GO:0000271,GO:0003674,GO:0003824,GO:0005575,GO:0005622,GO:0005623,GO:0005737,GO:0005829,GO:0005975,GO:0005976,GO:0006629,GO:0008150,GO:0008152,GO:0008610,GO:0008653,GO:0008968,GO:0009058,GO:0009059,GO:0009103,GO:0009244,GO:0009311,GO:0009312,GO:0009987,GO:0016051,GO:0016853,GO:0016866,GO:0016868,GO:0033692,GO:0034637,GO:0034645,GO:0043170,GO:0044237,GO:0044238,GO:0044249,GO:0044255,GO:0044260,GO:…	5.3.1.28	ko:K03271	ko00540,ko01100,map00540,map01100	M00064	R05645,R09768,R09769	RC00434	ko00000,ko00001,ko00002,ko01000,ko01005				G	Catalyzes the isomerization of sedoheptulose 7-phosphate in D-glycero-D-manno-heptose 7-phosphate
32.5952	-1.47623	0.623728	-2.36678	0.0179434	0.0972485	fig|6666666.314155.peg.5720	NA	NA	NA	NA	NA	NA	NA	NA	NA	NA	NA	NA	NA	NA	NA	NA	NA	NA
10.9401	-1.65789	0.70033	-2.36729	0.0179189	0.0972485	fig|6666666.314155.peg.6232	NA	NA	NA	NA	NA	NA	NA	NA	NA	NA	NA	NA	NA	NA	NA	NA	NA	NA
5.77386	2.97101	1.25289	2.37133	0.0177242	0.0972485	fig|6666666.314155.peg.6535	1137799.GZ78_25490	6.2e-49	199.9	Oceanospirillales	rplV	GO:0003674,GO:0003735,GO:0005198,GO:0005575,GO:0005618,GO:0005622,GO:0005623,GO:0005737,GO:0005829,GO:0005840,GO:0005844,GO:0006412,GO:0006518,GO:0006807,GO:0006996,GO:0008150,GO:0008152,GO:0009058,GO:0009059,GO:0009987,GO:0010467,GO:0015934,GO:0016043,GO:0019538,GO:0022607,GO:0022613,GO:0022618,GO:0022625,GO:0022626,GO:0030312,GO:0032991,GO:0034622,GO:0034641,GO:0034645,GO:0040007,GO:0042254,GO:…		ko:K02890	ko03010,map03010	M00178,M00179			br01610,ko00000,ko00001,ko00002,ko03011				J	The globular domain of the protein is located near the polypeptide exit tunnel on the outside of the subunit, while an extended beta-hairpin is found that lines the wall of the exit tunnel in the center of the 70S ribosome
426.429	1.69515	0.715605	2.36883	0.0178443	0.0972485	fig|6666666.314155.peg.6635	NA	NA	NA	NA	NA	NA	NA	NA	NA	NA	NA	NA	NA	NA	NA	NA	NA	NA
12809.5	1.42879	0.602647	2.37086	0.0177468	0.0972485	fig|6666666.314155.peg.815	NA	NA	NA	NA	NA	NA	NA	NA	NA	NA	NA	NA	NA	NA	NA	NA	NA	NA
524.69	-1.66763	0.70524	-2.36463	0.0180482	0.0974455	fig|6666666.314155.peg.1067	NA	NA	NA	NA	NA	NA	NA	NA	NA	NA	NA	NA	NA	NA	NA	NA	NA	NA
239.891	0.856924	0.362403	2.36456	0.0180515	0.0974455	fig|6666666.314155.peg.446	195103.CPF_0377	2.8e-120	438.7	Clostridiaceae	aaxC	GO:0005575,GO:0005623,GO:0005886,GO:0016020,GO:0044464,GO:0071944		ko:K03758					ko00000,ko02000	2.A.3.2			E	amino acid
74.7001	-1.46489	0.619382	-2.36509	0.0180257	0.0974455	fig|6666666.314155.peg.7079	1027273.GZ77_06210	2.6e-39	168.3	Oceanospirillales													S	Nucleotidyltransferase substrate binding protein like
213.434	-1.56835	0.663724	-2.36295	0.0181302	0.0977716	fig|6666666.314155.peg.4372	1137799.GZ78_03315	4.6e-206	723.8	Oceanospirillales	pmbA	GO:0005575,GO:0005622,GO:0005623,GO:0005737,GO:0005829,GO:0006508,GO:0006807,GO:0008150,GO:0008152,GO:0019538,GO:0043170,GO:0044238,GO:0044424,GO:0044444,GO:0044464,GO:0071704,GO:1901564		ko:K03592					ko00000,ko01002				S	Protease involved in proteolytic processing of the antibiotic Microcin B17 and in sensitivity to the DNA gyrase inhibitor LetD
6581.19	1.71344	0.725255	2.36253	0.0181505	0.0977827	fig|6666666.314155.peg.1299	572265.HDEF_1408	8.2e-25	121.7	Gammaproteobacteria													U	Relaxase/Mobilisation nuclease domain
630.414	-1.9685	0.83391	-2.36057	0.0182471	0.0979363	fig|6666666.314155.peg.2805	1027273.GZ77_01525	2.4e-66	258.8	Oceanospirillales	rseA	GO:0000988,GO:0000989,GO:0003674,GO:0008150,GO:0009889,GO:0010556,GO:0016989,GO:0019219,GO:0019222,GO:0031323,GO:0031326,GO:0050789,GO:0050794,GO:0051171,GO:0051252,GO:0060255,GO:0065007,GO:0080090,GO:0140110,GO:1903506,GO:2001141		ko:K03597					ko00000,ko03021				T	Anti sigma-E protein RseA, N-terminal domain
27.6004	2.80146	1.18644	2.36123	0.0182144	0.0979363	fig|6666666.314155.peg.6499	1137799.GZ78_25315	2.7e-73	281.2	Oceanospirillales	rplK	GO:0000027,GO:0003674,GO:0003676,GO:0003723,GO:0003735,GO:0005198,GO:0005488,GO:0005575,GO:0005622,GO:0005623,GO:0005737,GO:0005829,GO:0005840,GO:0006412,GO:0006518,GO:0006807,GO:0006996,GO:0008150,GO:0008152,GO:0009058,GO:0009059,GO:0009987,GO:0010467,GO:0015934,GO:0016043,GO:0019538,GO:0019843,GO:0022607,GO:0022613,GO:0022618,GO:0022625,GO:0022626,GO:0032991,GO:0034622,GO:0034641,GO:0034645,GO:…		ko:K02867	ko03010,map03010	M00178,M00179			br01610,ko00000,ko00001,ko00002,ko03011				J	Forms part of the ribosomal stalk which helps the ribosome interact with GTP-bound translation factors
9.0973	-1.68392	0.713381	-2.36047	0.0182518	0.0979363	fig|6666666.314155.peg.690	NA	NA	NA	NA	NA	NA	NA	NA	NA	NA	NA	NA	NA	NA	NA	NA	NA	NA
76.1364	1.01058	0.42813	2.36046	0.0182522	0.0979363	fig|6666666.314155.peg.804	1137799.GZ78_07135	9.4e-173	612.8	Gammaproteobacteria													S	protein conserved in bacteria
27.2712	-1.61397	0.684429	-2.35812	0.0183678	0.0983595	fig|6666666.314155.peg.2073	1137799.GZ78_22885	4.9e-39	166.8	Gammaproteobacteria
1118.86	1.43247	0.607456	2.35815	0.0183664	0.0983595	fig|6666666.314155.peg.3044	NA	NA	NA	NA	NA	NA	NA	NA	NA	NA	NA	NA	NA	NA	NA	NA	NA	NA
5.39669	-2.02838	0.860547	-2.35709	0.0184189	0.0985347	fig|6666666.314155.peg.6847	1137799.GZ78_11560	1.2e-39	168.7	Oceanospirillales				ko:K07343					ko00000				K	TfoX C-terminal domain
161.955	-1.43476	0.60901	-2.35588	0.0184787	0.0987559	fig|6666666.314155.peg.1012	NA	NA	NA	NA	NA	NA	NA	NA	NA	NA	NA	NA	NA	NA	NA	NA	NA	NA
23.8132	-1.45769	0.618916	-2.35523	0.018511	0.0988299	fig|6666666.314155.peg.2716	1137799.GZ78_09630	4.2e-72	277.3	Oceanospirillales													L	Belongs to the 'phage' integrase family
34.3294	-1.80072	0.764783	-2.35455	0.0185452	0.0989139	fig|6666666.314155.peg.991	1027273.GZ77_08330	6.6e-55	220.3	Oceanospirillales	yebR	GO:0003674,GO:0003824,GO:0005575,GO:0005622,GO:0005623,GO:0005737,GO:0005829,GO:0008150,GO:0008152,GO:0016491,GO:0016667,GO:0016671,GO:0033745,GO:0044424,GO:0044444,GO:0044464,GO:0055114	1.8.4.14	ko:K08968	ko00270,map00270		R02025	RC00639	ko00000,ko00001,ko01000				T	Domain present in phytochromes and cGMP-specific phosphodiesterases.
54.6608	-2.10787	0.895525	-2.35378	0.0185834	0.0990189	fig|6666666.314155.peg.4930	1027273.GZ77_11685	3.1e-170	605.1	Oceanospirillales	hxuB	GO:0005575,GO:0005623,GO:0009279,GO:0016020,GO:0019867,GO:0030312,GO:0030313,GO:0031975,GO:0044462,GO:0044464,GO:0071944											U	Haemolysin secretion/activation protein ShlB/FhaC/HecB
694.386	1.38353	0.588225	2.35204	0.0186709	0.0992339	fig|6666666.314155.peg.1945	NA	NA	NA	NA	NA	NA	NA	NA	NA	NA	NA	NA	NA	NA	NA	NA	NA	NA
6.57066	-2.08933	0.888136	-2.35249	0.0186484	0.0992339	fig|6666666.314155.peg.6184	1137799.GZ78_20775	1.5e-57	228.8	Oceanospirillales				ko:K07107					ko00000,ko01000				S	Thioesterase
11836.3	2.20027	0.935541	2.35187	0.0186793	0.0992339	fig|6666666.314155.peg.6454	NA	NA	NA	NA	NA	NA	NA	NA	NA	NA	NA	NA	NA	NA	NA	NA	NA	NA
78.4903	0.955342	0.406348	2.35104	0.0187209	0.0993562	fig|6666666.314155.peg.2572	1137799.GZ78_08780	1.1e-228	799.3	Oceanospirillales	hel	GO:0005575,GO:0005623,GO:0009279,GO:0016020,GO:0019867,GO:0030312,GO:0030313,GO:0031975,GO:0044462,GO:0044464,GO:0071944											S	PFAM acid phosphatase (Class B)
233.168	-2.09182	0.890486	-2.34907	0.0188202	0.0997842	fig|6666666.314155.peg.448	1127673.GLIP_2352	2.5e-71	275.4	Alteromonadaceae	gipA			ko:K07496					ko00000				L	Probable transposase
36.8584	-1.73823	0.740475	-2.34745	0.0189023	0.100109	fig|6666666.314155.peg.5782	1168065.DOK_09606	5.7e-43	181.8	Gammaproteobacteria
432.281	1.57721	0.671975	2.34713	0.0189189	0.100109	fig|6666666.314155.peg.6924	1173022.Cri9333_3504	1.6e-89	336.3	Oscillatoriales	ldcA		3.4.17.13	ko:K01297					ko00000,ko01000,ko01002,ko01011				V	microcin C7 resistance
34.2821	-2.17653	0.927478	-2.34672	0.0189395	0.100119	fig|6666666.314155.peg.3125	377629.TERTU_3306	4.1e-41	173.7	Gammaproteobacteria				ko:K19166					ko00000,ko01000,ko02048				S	protein conserved in bacteria
10180.6	1.57168	0.670282	2.3448	0.0190374	0.100538	fig|6666666.314155.peg.259	4081.Solyc05g012340.2.1	5.2e-33	148.7	asterids													S	prohibitin homologues
7.66458	-2.07942	0.887176	-2.34387	0.0190851	0.10069	fig|6666666.314155.peg.5545	1137799.GZ78_08385	2.5e-22	110.5	Oceanospirillales	rpmG	GO:0000027,GO:0003674,GO:0003735,GO:0005198,GO:0005575,GO:0005622,GO:0005623,GO:0005737,GO:0005829,GO:0005840,GO:0006412,GO:0006518,GO:0006807,GO:0006996,GO:0008150,GO:0008152,GO:0009058,GO:0009059,GO:0009987,GO:0010467,GO:0015934,GO:0016043,GO:0019538,GO:0022607,GO:0022613,GO:0022618,GO:0022625,GO:0022626,GO:0032991,GO:0034622,GO:0034641,GO:0034645,GO:0042221,GO:0042254,GO:0042255,GO:0042273,GO:…		ko:K02913	ko03010,map03010	M00178			br01610,ko00000,ko00001,ko00002,ko03011				J	there are paralogous genes in several bacterial genomes, and a CXXC motif for zinc binding and an upstream regulation region of the paralog lacking this motif that are regulated by zinc
6.56712	3.38684	1.44531	2.34334	0.0191121	0.10072	fig|6666666.314155.peg.4584	1137799.GZ78_20265	5e-52	210.3	Oceanospirillales	folB		1.13.11.81,3.1.3.18,4.1.2.25,5.1.99.8	ko:K01091,ko:K01633	ko00630,ko00790,ko01100,ko01110,ko01130,map00630,map00790,map01100,map01110,map01130	M00126,M00840	R01334,R03504,R11037,R11073	RC00017,RC00721,RC00943,RC01479,RC03333,RC03334	ko00000,ko00001,ko00002,ko01000				H	Catalyzes the conversion of 7,8-dihydroneopterin to 6- hydroxymethyl-7,8-dihydropterin
5.71223	-1.76477	0.753205	-2.34302	0.0191284	0.10072	fig|6666666.314155.peg.919	1137799.GZ78_24355	2.7e-72	278.1	Bacteria													NU	protein transport across the cell outer membrane
483.367	-1.75667	0.74998	-2.34228	0.0191661	0.100721	fig|6666666.314155.peg.6155	1137799.GZ78_20685	3e-177	627.9	Oceanospirillales	pdhC	GO:0005575,GO:0005618,GO:0005623,GO:0005886,GO:0016020,GO:0030312,GO:0044464,GO:0071944	2.3.1.12	ko:K00627	ko00010,ko00020,ko00620,ko01100,ko01110,ko01120,ko01130,ko01200,map00010,map00020,map00620,map01100,map01110,map01120,map01130,map01200	M00307	R00209,R02569	RC00004,RC02742,RC02857	br01601,ko00000,ko00001,ko00002,ko01000				C	Dihydrolipoamide acetyltransferase component of pyruvate dehydrogenase complex
27.6259	-1.69132	0.722035	-2.34244	0.0191581	0.100721	fig|6666666.314155.peg.852	1137799.GZ78_07880	1.6e-75	288.9	Oceanospirillales													S	Yip1 domain
1234.76	1.5501	0.661966	2.34167	0.0191978	0.100789	fig|6666666.314155.peg.2287	246437.XP_006142996.1	7.3e-20	106.3	Euarchontoglires	RCHY1	GO:0000151,GO:0000731,GO:0002039,GO:0003674,GO:0003824,GO:0004842,GO:0005102,GO:0005488,GO:0005515,GO:0005575,GO:0005622,GO:0005623,GO:0005634,GO:0005654,GO:0005737,GO:0005829,GO:0006139,GO:0006259,GO:0006281,GO:0006301,GO:0006464,GO:0006508,GO:0006511,GO:0006725,GO:0006807,GO:0006950,GO:0006974,GO:0008150,GO:0008152,GO:0008270,GO:0009056,GO:0009057,GO:0009058,GO:0009059,GO:0009893,GO:0009894,GO:…	2.3.2.27	ko:K10144	ko04115,ko04120,ko05162,map04115,map04120,map05162				ko00000,ko00001,ko01000,ko04121				O	RING finger and CHY zinc finger
9253.6	1.52638	0.652158	2.3405	0.0192579	0.100948	fig|6666666.314155.peg.3371	NA	NA	NA	NA	NA	NA	NA	NA	NA	NA	NA	NA	NA	NA	NA	NA	NA	NA
356.915	1.16965	0.499793	2.34026	0.0192703	0.100948	fig|6666666.314155.peg.4274	NA	NA	NA	NA	NA	NA	NA	NA	NA	NA	NA	NA	NA	NA	NA	NA	NA	NA
97.3275	3.01635	1.28925	2.33961	0.0193037	0.100948	fig|6666666.314155.peg.6555	1137799.GZ78_25585	1.1e-153	549.3	Oceanospirillales	rpoA	GO:0003674,GO:0003824,GO:0003899,GO:0005488,GO:0005575,GO:0005622,GO:0005623,GO:0005737,GO:0005829,GO:0006139,GO:0006351,GO:0006354,GO:0006725,GO:0006807,GO:0008150,GO:0008152,GO:0008270,GO:0009058,GO:0009059,GO:0009987,GO:0010467,GO:0016070,GO:0016740,GO:0016772,GO:0016779,GO:0018130,GO:0019438,GO:0032774,GO:0034062,GO:0034641,GO:0034645,GO:0034654,GO:0043167,GO:0043169,GO:0043170,GO:0044237,GO:…	2.7.7.6	ko:K03040	ko00230,ko00240,ko01100,ko03020,map00230,map00240,map01100,map03020	M00183	R00435,R00441,R00442,R00443	RC02795	br01611,ko00000,ko00001,ko00002,ko01000,ko03021,ko03400				K	DNA-dependent RNA polymerase catalyzes the transcription of DNA into RNA using the four ribonucleoside triphosphates as substrates
12.6296	3.05545	1.3058	2.3399	0.0192891	0.100948	fig|6666666.314155.peg.972	1137799.GZ78_16925	1.1e-74	285.8	Oceanospirillales	rplM	GO:0003674,GO:0003676,GO:0003723,GO:0003729,GO:0003735,GO:0005198,GO:0005488,GO:0005575,GO:0005618,GO:0005622,GO:0005623,GO:0005737,GO:0005829,GO:0005840,GO:0005886,GO:0006412,GO:0006417,GO:0006518,GO:0006807,GO:0008150,GO:0008152,GO:0008270,GO:0009058,GO:0009059,GO:0009889,GO:0009890,GO:0009892,GO:0009987,GO:0010467,GO:0010468,GO:0010556,GO:0010558,GO:0010605,GO:0010608,GO:0010629,GO:0015934,GO:…		ko:K02871	ko03010,map03010	M00178,M00179			br01610,ko00000,ko00001,ko00002,ko03011				J	This protein is one of the early assembly proteins of the 50S ribosomal subunit, although it is not seen to bind rRNA by itself. It is important during the early stages of 50S assembly
27.9646	-0.86691	0.370609	-2.33915	0.0193277	0.100975	fig|6666666.314155.peg.3615	NA	NA	NA	NA	NA	NA	NA	NA	NA	NA	NA	NA	NA	NA	NA	NA	NA	NA
1453.68	0.999997	0.427578	2.33875	0.0193484	0.100985	fig|6666666.314155.peg.6999	1122212.AULO01000009_gene718	1.1e-92	346.3	Oceanospirillales			2.7.11.1	ko:K07154					ko00000,ko01000,ko01001,ko02048				S	HipA-like C-terminal domain
55.4826	-1.30266	0.557322	-2.33736	0.0194203	0.101261	fig|6666666.314155.peg.2989	NA	NA	NA	NA	NA	NA	NA	NA	NA	NA	NA	NA	NA	NA	NA	NA	NA	NA
5.65977	-1.88847	0.808894	-2.33463	0.0195625	0.101904	fig|6666666.314155.peg.6421	458817.Shal_4192	5.2e-10	71.2	Shewanellaceae	arp3	GO:0000122,GO:0000139,GO:0000976,GO:0000977,GO:0000978,GO:0000987,GO:0000988,GO:0000989,GO:0001012,GO:0001067,GO:0001076,GO:0001190,GO:0001568,GO:0001570,GO:0001666,GO:0001837,GO:0001932,GO:0001934,GO:0001944,GO:0001947,GO:0002009,GO:0002011,GO:0002193,GO:0002376,GO:0002682,GO:0002683,GO:0003007,GO:0003143,GO:0003151,GO:0003157,GO:0003158,GO:0003160,GO:0003169,GO:0003170,GO:0003171,GO:0003174,GO:…		ko:K06867,ko:K08738	ko00920,ko01100,ko01120,ko01524,ko02020,ko04115,ko04210,ko04214,ko04215,ko04932,ko05010,ko05012,ko05014,ko05016,ko05134,ko05145,ko05152,ko05161,ko05164,ko05167,ko05168,ko05200,ko05210,ko05222,ko05416,map00920,map01100,map01120,map01524,map02020,map04115,map04210,map04214,map04215,map04932,map05010,map05012,map05014,map05016,map05134,map05145,map05152,map05161,map05164,map05167,map05168,map05200,m…	M00595	R10151	RC03151,RC03152	ko00000,ko00001,ko00002	3.D.4.6			S	Ankyrin repeats (3 copies)
300.197	0.827843	0.355007	2.3319	0.0197058	0.102551	fig|6666666.314155.peg.4728	1137799.GZ78_09610	6e-176	624	Oceanospirillales
188.231	2.34607	1.00647	2.331	0.0197534	0.102698	fig|6666666.314155.peg.5689	NA	NA	NA	NA	NA	NA	NA	NA	NA	NA	NA	NA	NA	NA	NA	NA	NA	NA
46.5775	-1.33431	0.572748	-2.32966	0.019824	0.102965	fig|6666666.314155.peg.3195	1137799.GZ78_15010	5.6e-68	263.8	Bacteria													NU	general secretion pathway protein
8.96003	-1.74189	0.750459	-2.3211	0.0202816	0.10524	fig|6666666.314155.peg.1813	1137799.GZ78_27355	2.2e-18	97.4	Oceanospirillales				ko:K12976					ko00000,ko01000,ko01005				M	Lipid A 3-O-deacylase (PagL)
66.0293	-2.17678	0.938146	-2.3203	0.0203249	0.105363	fig|6666666.314155.peg.1352	1137799.GZ78_18555	2.1e-83	315.1	Oceanospirillales	ruvC	GO:0000725,GO:0003674,GO:0003824,GO:0004518,GO:0004519,GO:0004520,GO:0004536,GO:0005575,GO:0005622,GO:0005623,GO:0006139,GO:0006259,GO:0006260,GO:0006261,GO:0006281,GO:0006310,GO:0006725,GO:0006807,GO:0006950,GO:0006974,GO:0008150,GO:0008152,GO:0008821,GO:0009058,GO:0009059,GO:0009314,GO:0009628,GO:0009987,GO:0016787,GO:0016788,GO:0016889,GO:0016894,GO:0031297,GO:0032991,GO:0033554,GO:0034641,GO:…	3.1.22.4	ko:K01159	ko03440,map03440				ko00000,ko00001,ko01000,ko03400				L	Nuclease that resolves Holliday junction intermediates in genetic recombination. Cleaves the cruciform structure in supercoiled DNA by nicking to strands with the same polarity at sites symmetrically opposed at the junction in the homologous arms and leaves a 5'-terminal phosphate and a 3'-terminal hydroxyl group
80.1353	-1.24081	0.53491	-2.31966	0.0203595	0.10544	fig|6666666.314155.peg.1470	1137799.GZ78_17295	1.1e-190	673.3	Gammaproteobacteria
13.0095	-1.60755	0.693373	-2.31845	0.0204247	0.105676	fig|6666666.314155.peg.2484	1137799.GZ78_28895	5.9e-50	203.4	Oceanospirillales	pgsA	GO:0003674,GO:0003824,GO:0005575,GO:0005623,GO:0005886,GO:0006629,GO:0006644,GO:0006650,GO:0006793,GO:0006796,GO:0008150,GO:0008152,GO:0008444,GO:0008610,GO:0008654,GO:0009058,GO:0009987,GO:0016020,GO:0016021,GO:0016740,GO:0016772,GO:0016780,GO:0017169,GO:0019637,GO:0031224,GO:0044237,GO:0044238,GO:0044249,GO:0044255,GO:0044425,GO:0044464,GO:0045017,GO:0046474,GO:0046486,GO:0071704,GO:0071944,GO:…	2.7.8.41,2.7.8.5	ko:K00995,ko:K08744	ko00564,ko01100,map00564,map01100		R01801,R02030	RC00002,RC00017,RC02795	ko00000,ko00001,ko01000			iAF1260.b1912,iAPECO1_1312.APECO1_954,iB21_1397.B21_01866,iBWG_1329.BWG_1721,iE2348C_1286.E2348C_2030,iEC042_1314.EC042_2073,iEC55989_1330.EC55989_2132,iECABU_c1320.ECABU_c21710,iECBD_1354.ECBD_1731,iECB_1328.ECB_01877,iECDH10B_1368.ECDH10B_2053,iECDH1ME8569_1439.ECDH1ME8569_1852,iECD_1391.ECD_01877,iECED1_1282.ECED1_2177,iECH74115_1262.ECH74115_2684,iECIAI1_1343.ECIAI1_1996,iECIAI39_1322.ECIAI39…	I	Belongs to the CDP-alcohol phosphatidyltransferase class-I family
1554.45	1.45333	0.626989	2.31796	0.0204517	0.105713	fig|6666666.314155.peg.4306	NA	NA	NA	NA	NA	NA	NA	NA	NA	NA	NA	NA	NA	NA	NA	NA	NA	NA
5.53315	-1.909	0.824699	-2.31478	0.0206249	0.106506	fig|6666666.314155.peg.513	305900.GV64_07540	1.4e-65	256.1	Oceanospirillales	ynjF	GO:0005575,GO:0005623,GO:0005886,GO:0016020,GO:0044464,GO:0071944	2.7.8.5	ko:K00995	ko00564,ko01100,map00564,map01100		R01801	RC00002,RC00017,RC02795	ko00000,ko00001,ko01000				I	Belongs to the CDP-alcohol phosphatidyltransferase class-I family
41.2104	-1.05065	0.454176	-2.31332	0.020705	0.106816	fig|6666666.314155.peg.4383	1137799.GZ78_03405	1.2e-57	229.2	Oceanospirillales	MA20_39615			ko:K09705					ko00000				S	Cupin superfamily (DUF985)
8.58091	-1.8421	0.796491	-2.31277	0.0207355	0.106871	fig|6666666.314155.peg.618	1137799.GZ78_04615	2.9e-211	741.1	Oceanospirillales				ko:K03308					ko00000	2.A.22.4,2.A.22.5			S	Belongs to the sodium neurotransmitter symporter (SNF) (TC 2.A.22) family
23.6273	3.01695	1.30477	2.31225	0.0207641	0.106915	fig|6666666.314155.peg.3219	1137799.GZ78_15095	2.9e-39	167.5	Oceanospirillales	sdhC	GO:0005575,GO:0005623,GO:0005886,GO:0016020,GO:0044464,GO:0071944		ko:K00241	ko00020,ko00190,ko00650,ko00720,ko01100,ko01110,ko01120,ko01130,ko01200,map00020,map00190,map00650,map00720,map01100,map01110,map01120,map01130,map01200	M00009,M00011,M00149,M00173,M00374,M00376	R02164	RC00045	ko00000,ko00001,ko00002				C	succinate dehydrogenase
2049.78	1.71392	0.74159	2.31114	0.020825	0.107126	fig|6666666.314155.peg.2751	NA	NA	NA	NA	NA	NA	NA	NA	NA	NA	NA	NA	NA	NA	NA	NA	NA	NA
66.0239	-1.64318	0.71119	-2.31046	0.0208627	0.107217	fig|6666666.314155.peg.1057	1137799.GZ78_00290	5.5e-111	407.1	Oceanospirillales	vacJ	GO:0006810,GO:0006811,GO:0006820,GO:0006869,GO:0008150,GO:0009987,GO:0010876,GO:0015711,GO:0015748,GO:0015914,GO:0016043,GO:0033036,GO:0051179,GO:0051234,GO:0061024,GO:0071702,GO:0071840,GO:0120009,GO:0120010		ko:K04754					ko00000				M	(Lipo)protein
7.07517	-1.94737	0.843448	-2.30882	0.0209533	0.107579	fig|6666666.314155.peg.86	NA	NA	NA	NA	NA	NA	NA	NA	NA	NA	NA	NA	NA	NA	NA	NA	NA	NA
21.3236	-1.52002	0.658549	-2.30813	0.0209919	0.107674	fig|6666666.314155.peg.1159	NA	NA	NA	NA	NA	NA	NA	NA	NA	NA	NA	NA	NA	NA	NA	NA	NA	NA
289.787	1.10585	0.479463	2.30643	0.0210869	0.107954	fig|6666666.314155.peg.1943	NA	NA	NA	NA	NA	NA	NA	NA	NA	NA	NA	NA	NA	NA	NA	NA	NA	NA
24.3681	-1.49186	0.646744	-2.30673	0.02107	0.107954	fig|6666666.314155.peg.4564	1127673.GLIP_2352	6.2e-75	287.3	Alteromonadaceae	gipA			ko:K07496					ko00000				L	Probable transposase
1716.59	1.41336	0.613058	2.30542	0.021143	0.108138	fig|6666666.314155.peg.4310	NA	NA	NA	NA	NA	NA	NA	NA	NA	NA	NA	NA	NA	NA	NA	NA	NA	NA
6474.51	1.71578	0.744672	2.30408	0.0212184	0.108343	fig|6666666.314155.peg.2202	649639.Bcell_0523	1.3e-12	81.6	Bacillus				ko:K13963	ko05146,map05146				ko00000,ko00001				O	Belongs to the serpin family
746.236	1.78508	0.774865	2.30373	0.021238	0.108343	fig|6666666.314155.peg.2927	1137799.GZ78_16355	2.6e-99	370.5	Bacteria			2.7.9.2	ko:K01007	ko00620,ko00680,ko00720,ko01100,ko01120,ko01200,map00620,map00680,map00720,map01100,map01120,map01200	M00173,M00374	R00199	RC00002,RC00015	ko00000,ko00001,ko00002,ko01000				G	Belongs to the PEP-utilizing enzyme family
1116.47	1.4085	0.611426	2.30363	0.0212436	0.108343	fig|6666666.314155.peg.4305	NA	NA	NA	NA	NA	NA	NA	NA	NA	NA	NA	NA	NA	NA	NA	NA	NA	NA
62562.1	2.24585	0.975225	2.3029	0.0212842	0.108349	fig|6666666.314155.peg.1637	1279015.KB908458_gene2608	1.5e-186	659.1	Gammaproteobacteria	XK27_00240												K	Filamentation induced by cAMP protein fic
6.04326	-1.7526	0.761047	-2.30288	0.0212854	0.108349	fig|6666666.314155.peg.4272	1137799.GZ78_02760	3.7e-255	887.1	Oceanospirillales													T	PhoQ Sensor
38.6227	-1.89112	0.822055	-2.30048	0.0214211	0.108936	fig|6666666.314155.peg.1396	1137799.GZ78_18270	1.1e-101	375.9	Oceanospirillales	LA2027												S	Protein of unknown function (DUF2797)
224.266	-1.50427	0.654147	-2.29959	0.0214712	0.109088	fig|6666666.314155.peg.4908	986075.CathTA2_2240	9.4e-126	457.2	Bacilli	mdlA	GO:0000166,GO:0003674,GO:0005488,GO:0005524,GO:0005575,GO:0005623,GO:0005886,GO:0008144,GO:0016020,GO:0016021,GO:0017076,GO:0030554,GO:0031224,GO:0032553,GO:0032555,GO:0032559,GO:0035639,GO:0036094,GO:0043167,GO:0043168,GO:0044425,GO:0044464,GO:0071944,GO:0097159,GO:0097367,GO:1901265,GO:1901363		ko:K06148,ko:K18889	ko02010,map02010	M00707			ko00000,ko00001,ko00002,ko02000	3.A.1,3.A.1.106.13,3.A.1.106.5			V	abc transporter atp-binding protein
6.85024	-1.77015	0.769941	-2.29907	0.0215011	0.109136	fig|6666666.314155.peg.401	NA	NA	NA	NA	NA	NA	NA	NA	NA	NA	NA	NA	NA	NA	NA	NA	NA	NA
5.26669	-1.92783	0.838861	-2.29816	0.0215529	0.109151	fig|6666666.314155.peg.1126	NA	NA	NA	NA	NA	NA	NA	NA	NA	NA	NA	NA	NA	NA	NA	NA	NA	NA
590.428	1.63933	0.713393	2.29794	0.0215653	0.109151	fig|6666666.314155.peg.2850	NA	NA	NA	NA	NA	NA	NA	NA	NA	NA	NA	NA	NA	NA	NA	NA	NA	NA
651.663	1.4256	0.620211	2.29857	0.0215295	0.109151	fig|6666666.314155.peg.879	NA	NA	NA	NA	NA	NA	NA	NA	NA	NA	NA	NA	NA	NA	NA	NA	NA	NA
56.4679	-1.31452	0.572199	-2.29731	0.0216009	0.109228	fig|6666666.314155.peg.3406	1137799.GZ78_15640	1.2e-47	195.7	Oceanospirillales	dksA			ko:K06204	ko02026,map02026				ko00000,ko00001,ko03000,ko03009,ko03021				T	Prokaryotic dksA/traR C4-type zinc finger
645.071	1.19162	0.519149	2.29534	0.0217138	0.109696	fig|6666666.314155.peg.3457	NA	NA	NA	NA	NA	NA	NA	NA	NA	NA	NA	NA	NA	NA	NA	NA	NA	NA
453.065	1.44924	0.631519	2.29486	0.0217414	0.109732	fig|6666666.314155.peg.4619	NA	NA	NA	NA	NA	NA	NA	NA	NA	NA	NA	NA	NA	NA	NA	NA	NA	NA
6.33785	-1.79642	0.784065	-2.29116	0.0219542	0.110701	fig|6666666.314155.peg.1454	1122197.ATWI01000009_gene2036	1e-06	60.5	Alteromonadaceae													S	Oxygen tolerance
21.4192	2.74721	1.19997	2.2894	0.0220563	0.111112	fig|6666666.314155.peg.380	1137799.GZ78_04440	5.8e-116	423.7	Oceanospirillales	MA20_21535												I	enoyl-CoA hydratase
1068.17	0.94903	0.414848	2.28766	0.0221573	0.111444	fig|6666666.314155.peg.3316	NA	NA	NA	NA	NA	NA	NA	NA	NA	NA	NA	NA	NA	NA	NA	NA	NA	NA
18.2279	-1.38072	0.603579	-2.28755	0.0221639	0.111444	fig|6666666.314155.peg.6986	1137799.GZ78_17760	2e-11	73.9	Oceanospirillales	ybiT	GO:0006950,GO:0008150,GO:0009266,GO:0009409,GO:0009628,GO:0050896		ko:K06158					ko00000,ko03012				S	ATPase components of ABC transporters with duplicated ATPase domains
4.60427	4.3685	1.91015	2.28699	0.0221965	0.111503	fig|6666666.314155.peg.2592	1408444.JHYC01000036_gene1802	6.1e-16	89.7	Gammaproteobacteria													K	Helix-turn-helix domain
8376.38	1.53862	0.673324	2.28511	0.0223063	0.111655	fig|6666666.314155.peg.1552	NA	NA	NA	NA	NA	NA	NA	NA	NA	NA	NA	NA	NA	NA	NA	NA	NA	NA
6.92355	2.66843	1.1684	2.28382	0.022382	0.111655	fig|6666666.314155.peg.1766	1137799.GZ78_26265	5.5e-106	390.6	Oceanospirillales	moxR			ko:K03924					ko00000,ko01000				S	ATPase, AAA
83.7905	2.06814	0.905229	2.28466	0.0223331	0.111655	fig|6666666.314155.peg.202	NA	NA	NA	NA	NA	NA	NA	NA	NA	NA	NA	NA	NA	NA	NA	NA	NA	NA
75.3593	-1.95033	0.853675	-2.28462	0.0223349	0.111655	fig|6666666.314155.peg.2088	305900.GV64_14215	2e-185	655.2	Oceanospirillales	aceA	GO:0001101,GO:0001666,GO:0003674,GO:0003824,GO:0004451,GO:0005488,GO:0005515,GO:0005575,GO:0005576,GO:0005622,GO:0005623,GO:0005737,GO:0005829,GO:0005886,GO:0005975,GO:0006081,GO:0006082,GO:0006097,GO:0006102,GO:0006950,GO:0008150,GO:0008152,GO:0009268,GO:0009405,GO:0009605,GO:0009607,GO:0009628,GO:0009987,GO:0010033,GO:0010034,GO:0010447,GO:0016020,GO:0016829,GO:0016830,GO:0016833,GO:0019752,GO:…	4.1.3.1	ko:K01637	ko00630,ko01100,ko01110,ko01120,ko01200,map00630,map01100,map01110,map01120,map01200	M00012	R00479	RC00311,RC00313	ko00000,ko00001,ko00002,ko01000			e_coli_core.b4015,iAF1260.b4015,iB21_1397.B21_03847,iBWG_1329.BWG_3671,iE2348C_1286.E2348C_4318,iEC042_1314.EC042_4377,iEC55989_1330.EC55989_4500,iECABU_c1320.ECABU_c45310,iECBD_1354.ECBD_4022,iECB_1328.ECB_03887,iECDH10B_1368.ECDH10B_4204,iECDH1ME8569_1439.ECDH1ME8569_3871,iECD_1391.ECD_03887,iECED1_1282.ECED1_4722,iECIAI1_1343.ECIAI1_4235,iECIAI39_1322.ECIAI39_4401,iECNA114_1301.ECNA114_4164,iE…	C	Phosphoenolpyruvate phosphomutase
853.546	1.46531	0.641216	2.28521	0.0223007	0.111655	fig|6666666.314155.peg.2614	NA	NA	NA	NA	NA	NA	NA	NA	NA	NA	NA	NA	NA	NA	NA	NA	NA	NA
5.88083	-1.80115	0.788817	-2.28335	0.0224096	0.111655	fig|6666666.314155.peg.5119	1122599.AUGR01000011_gene4064	6.3e-39	167.2	Oceanospirillales	nreC			ko:K02282,ko:K02479,ko:K07684	ko02020,map02020	M00471			ko00000,ko00001,ko00002,ko02022,ko02035,ko02044				K	response regulator
236.1	-1.3176	0.577067	-2.28327	0.0224143	0.111655	fig|6666666.314155.peg.6503	1137799.GZ78_25330	4.4e-27	127.5	Oceanospirillales	rplL			ko:K02935	ko03010,map03010	M00178			br01610,ko00000,ko00001,ko00002,ko03011				J	Forms part of the ribosomal stalk which helps the ribosome interact with GTP-bound translation factors. Is thus essential for accurate translation
46.3259	-1.59741	0.698942	-2.28547	0.0222851	0.111655	fig|6666666.314155.peg.6587	1137799.GZ78_12190	4.6e-106	390.6	Oceanospirillales	aceE	GO:0000287,GO:0003674,GO:0003824,GO:0004738,GO:0005488,GO:0005515,GO:0008150,GO:0008152,GO:0016491,GO:0016903,GO:0019842,GO:0030976,GO:0036094,GO:0042802,GO:0042803,GO:0043167,GO:0043168,GO:0043169,GO:0046872,GO:0046983,GO:0048037,GO:0050662,GO:0055114,GO:0097159,GO:1901363,GO:1901681	1.2.4.1	ko:K00163	ko00010,ko00020,ko00620,ko01100,ko01110,ko01120,ko01130,ko01200,map00010,map00020,map00620,map01100,map01110,map01120,map01130,map01200	M00307	R00014,R00209,R01699,R03270	RC00004,RC00027,RC00627,RC02742,RC02744,RC02882	br01601,ko00000,ko00001,ko00002,ko01000			e_coli_core.b0114,iAF1260.b0114,iBWG_1329.BWG_0107,iE2348C_1286.E2348C_0117,iEC55989_1330.EC55989_0107,iECDH10B_1368.ECDH10B_0094,iECDH1ME8569_1439.ECDH1ME8569_0108,iECH74115_1262.ECH74115_0121,iECIAI1_1343.ECIAI1_0112,iECNA114_1301.ECNA114_0106,iECO103_1326.ECO103_0114,iECO111_1330.ECO111_0115,iECO26_1355.ECO26_0116,iECSE_1348.ECSE_0114,iECSF_1327.ECSF_0127,iECSP_1301.ECSP_0115,iECUMN_1333.ECUMN…	C	Component of the pyruvate dehydrogenase (PDH) complex, that catalyzes the overall conversion of pyruvate to acetyl-CoA and CO(2)
62.4517	-1.64805	0.721648	-2.28372	0.0223878	0.111655	fig|6666666.314155.peg.6656	1137799.GZ78_12015	6e-125	453.8	Oceanospirillales	nnrD	GO:0003674,GO:0003824,GO:0016829,GO:0016835,GO:0016836,GO:0016853,GO:0016854,GO:0052855,GO:0052856,GO:0052857	4.2.1.136,5.1.99.6	ko:K17758,ko:K17759					ko00000,ko01000				G	Bifunctional enzyme that catalyzes the epimerization of the S- and R-forms of NAD(P)HX and the dehydration of the S-form of NAD(P)HX at the expense of ADP, which is converted to AMP. This allows the repair of both epimers of NAD(P)HX, a damaged form of NAD(P)H that is a result of enzymatic or heat-dependent hydration
16.2107	-1.87076	0.82001	-2.28139	0.0225252	0.112028	fig|6666666.314155.peg.3005	1137799.GZ78_10730	6e-149	533.9	Gammaproteobacteria	spaC2			ko:K20484	ko02020,ko02024,map02020,map02024				ko00000,ko00001				MV	Glycosyl transferases group 1
13.6901	-1.54015	0.675123	-2.28129	0.0225311	0.112028	fig|6666666.314155.peg.989	261292.Nit79A3_0881	2.3e-10	70.9	Bacteria													S	Nucleotidyltransferase substrate binding protein like
1500.06	1.1352	0.497746	2.28068	0.0225673	0.112104	fig|6666666.314155.peg.3528	45351.EDO44950	1e-15	91.3	Metazoa	EFNB2	GO:0000902,GO:0000904,GO:0001525,GO:0001568,GO:0001654,GO:0001655,GO:0001667,GO:0001756,GO:0001822,GO:0001944,GO:0001945,GO:0002009,GO:0002040,GO:0002042,GO:0002376,GO:0002682,GO:0002684,GO:0002694,GO:0002696,GO:0003002,GO:0003404,GO:0003674,GO:0003824,GO:0004672,GO:0004713,GO:0005102,GO:0005488,GO:0005515,GO:0005575,GO:0005623,GO:0005886,GO:0005887,GO:0006464,GO:0006468,GO:0006793,GO:0006796,GO:…		ko:K05463,ko:K19495	ko04360,map04360				ko00000,ko00001,ko04052,ko04147,ko04516				T	ephrin receptor binding
9.02764	-1.49593	0.656029	-2.28028	0.0225908	0.112117	fig|6666666.314155.peg.2868	NA	NA	NA	NA	NA	NA	NA	NA	NA	NA	NA	NA	NA	NA	NA	NA	NA	NA
15.5914	-1.2655	0.555158	-2.27953	0.0226353	0.112233	fig|6666666.314155.peg.4886	1137799.GZ78_17810	2.3e-48	198.4	Oceanospirillales													S	Protein of unknown function (DUF962)
2684.42	1.27733	0.560602	2.27849	0.0226976	0.112438	fig|6666666.314155.peg.5835	796620.VIBC2010_04584	6.1e-78	298.1	Vibrionales			3.6.1.5	ko:K01510	ko00230,ko00240,ko05169,map00230,map00240,map05169		R00086,R00122,R00155,R00159,R00328,R00335,R00514,R00569,R00719,R00961,R02092,R02095	RC00002	ko00000,ko00001,ko01000,ko04090				M	GDA1/CD39 (nucleoside phosphatase) family
10.3283	-1.5133	0.664442	-2.27755	0.0227532	0.112525	fig|6666666.314155.peg.1109	NA	NA	NA	NA	NA	NA	NA	NA	NA	NA	NA	NA	NA	NA	NA	NA	NA	NA
577.509	1.00474	0.441313	2.27671	0.0228038	0.112525	fig|6666666.314155.peg.2935	1137799.GZ78_16355	5.1e-107	396.4	Bacteria			2.7.9.2	ko:K01007	ko00620,ko00680,ko00720,ko01100,ko01120,ko01200,map00620,map00680,map00720,map01100,map01120,map01200	M00173,M00374	R00199	RC00002,RC00015	ko00000,ko00001,ko00002,ko01000				G	Belongs to the PEP-utilizing enzyme family
5829.97	1.04713	0.460052	2.27612	0.022839	0.112525	fig|6666666.314155.peg.3329	NA	NA	NA	NA	NA	NA	NA	NA	NA	NA	NA	NA	NA	NA	NA	NA	NA	NA
15.1058	-1.7165	0.754166	-2.27602	0.0228447	0.112525	fig|6666666.314155.peg.424	NA	NA	NA	NA	NA	NA	NA	NA	NA	NA	NA	NA	NA	NA	NA	NA	NA	NA
5.60507	3.03138	1.33124	2.27711	0.0227799	0.112525	fig|6666666.314155.peg.5344	1137799.GZ78_13420	7.7e-46	189.9	Bacteria	xcpV			ko:K02457,ko:K02458,ko:K02459	ko03070,ko05111,map03070,map05111	M00331			ko00000,ko00001,ko00002,ko02044	3.A.15			NU	general secretion pathway protein
5.43575	-1.80818	0.794129	-2.27693	0.0227904	0.112525	fig|6666666.314155.peg.5646	1137799.GZ78_22585	1.2e-158	565.8	Oceanospirillales	speD		4.1.1.50	ko:K01611	ko00270,ko00330,ko01100,map00270,map00330,map01100	M00034,M00133	R00178	RC00299	ko00000,ko00001,ko00002,ko01000				E	Adenosylmethionine decarboxylase
2706.42	1.39233	0.611816	2.27573	0.0228622	0.112525	fig|6666666.314155.peg.7107	NA	NA	NA	NA	NA	NA	NA	NA	NA	NA	NA	NA	NA	NA	NA	NA	NA	NA
221.634	1.49335	0.656877	2.27341	0.0230014	0.113106	fig|6666666.314155.peg.5428	NA	NA	NA	NA	NA	NA	NA	NA	NA	NA	NA	NA	NA	NA	NA	NA	NA	NA
8.71778	-1.60311	0.705943	-2.27088	0.0231541	0.113753	fig|6666666.314155.peg.3103	NA	NA	NA	NA	NA	NA	NA	NA	NA	NA	NA	NA	NA	NA	NA	NA	NA	NA
35.3424	2.09377	0.922329	2.27009	0.0232019	0.113883	fig|6666666.314155.peg.661	1027273.GZ77_20705	1.4e-172	612.5	Oceanospirillales	gipA			ko:K07496					ko00000				L	Probable transposase
39.2995	-1.87952	0.828494	-2.2686	0.0232925	0.114223	fig|6666666.314155.peg.1686	1137799.GZ78_28105	1.8e-137	495.4	Oceanospirillales	iscS	GO:0001522,GO:0003674,GO:0003824,GO:0004123,GO:0005488,GO:0005575,GO:0005622,GO:0005623,GO:0005737,GO:0005829,GO:0006139,GO:0006396,GO:0006399,GO:0006400,GO:0006725,GO:0006790,GO:0006807,GO:0008033,GO:0008144,GO:0008150,GO:0008152,GO:0008483,GO:0009000,GO:0009058,GO:0009451,GO:0009987,GO:0010467,GO:0016043,GO:0016070,GO:0016226,GO:0016740,GO:0016769,GO:0016782,GO:0016783,GO:0016829,GO:0016846,GO:…	2.8.1.7	ko:K04487	ko00730,ko01100,ko04122,map00730,map01100,map04122		R07460,R11528,R11529	RC01789,RC02313	ko00000,ko00001,ko01000,ko02048,ko03016,ko03029			iPC815.YPO2896,iYL1228.KPN_02862	E	Master enzyme that delivers sulfur to a number of partners involved in Fe-S cluster assembly, tRNA modification or cofactor biosynthesis. Catalyzes the removal of elemental sulfur atoms from cysteine to produce alanine. Functions as a sulfur delivery protein for Fe-S cluster synthesis onto IscU, an Fe-S scaffold assembly protein, as well as other S acceptor proteins
97.5136	2.72159	1.20028	2.26747	0.0233618	0.114458	fig|6666666.314155.peg.3468	NA	NA	NA	NA	NA	NA	NA	NA	NA	NA	NA	NA	NA	NA	NA	NA	NA	NA
178.694	1.15897	0.511506	2.26581	0.0234632	0.1146	fig|6666666.314155.peg.1496	NA	NA	NA	NA	NA	NA	NA	NA	NA	NA	NA	NA	NA	NA	NA	NA	NA	NA
44.7117	-1.65852	0.731949	-2.2659	0.0234575	0.1146	fig|6666666.314155.peg.2741	NA	NA	NA	NA	NA	NA	NA	NA	NA	NA	NA	NA	NA	NA	NA	NA	NA	NA
620.994	1.01449	0.447783	2.26559	0.0234763	0.1146	fig|6666666.314155.peg.2851	NA	NA	NA	NA	NA	NA	NA	NA	NA	NA	NA	NA	NA	NA	NA	NA	NA	NA
270.971	1.67657	0.739924	2.26587	0.0234593	0.1146	fig|6666666.314155.peg.3370	NA	NA	NA	NA	NA	NA	NA	NA	NA	NA	NA	NA	NA	NA	NA	NA	NA	NA
12086.2	1.28628	0.568041	2.26441	0.0235486	0.114828	fig|6666666.314155.peg.3085	NA	NA	NA	NA	NA	NA	NA	NA	NA	NA	NA	NA	NA	NA	NA	NA	NA	NA
4695.7	1.319	0.582563	2.26413	0.0235659	0.114828	fig|6666666.314155.peg.6313	NA	NA	NA	NA	NA	NA	NA	NA	NA	NA	NA	NA	NA	NA	NA	NA	NA	NA
5.40535	-2.1245	0.939063	-2.26236	0.0236749	0.115254	fig|6666666.314155.peg.3448	1137799.GZ78_16090	1.7e-128	465.3	Oceanospirillales	tsaA												S	Uncharacterised protein family UPF0066
7.39636	-1.51567	0.670378	-2.26092	0.0237643	0.115369	fig|6666666.314155.peg.1156	118173.KB235914_gene1262	5.5e-23	113.6	Oscillatoriales													V	HNH endonuclease
225.668	1.20212	0.531771	2.2606	0.0237838	0.115369	fig|6666666.314155.peg.1416	NA	NA	NA	NA	NA	NA	NA	NA	NA	NA	NA	NA	NA	NA	NA	NA	NA	NA
2240.92	1.67817	0.742207	2.26106	0.0237557	0.115369	fig|6666666.314155.peg.2029	649747.HMPREF0083_05610	2.7e-50	206.5	Paenibacillaceae	spoVK			ko:K06413					ko00000				O	ATPase (AAA
362.486	1.22399	0.541506	2.26034	0.0238	0.115369	fig|6666666.314155.peg.3472	NA	NA	NA	NA	NA	NA	NA	NA	NA	NA	NA	NA	NA	NA	NA	NA	NA	NA
49.0885	-1.70652	0.755016	-2.26024	0.0238063	0.115369	fig|6666666.314155.peg.5206	1027273.GZ77_24225	2.5e-118	432.2	Oceanospirillales	algZ		2.7.13.3	ko:K08082	ko02020,map02020	M00493			ko00000,ko00001,ko00002,ko01000,ko01001,ko02022				T	signal transduction protein with a C-terminal ATPase domain
175.241	1.58918	0.704036	2.25724	0.023993	0.116096	fig|6666666.314155.peg.1033	NA	NA	NA	NA	NA	NA	NA	NA	NA	NA	NA	NA	NA	NA	NA	NA	NA	NA
39.403	-2.00956	0.890416	-2.25688	0.0240157	0.116096	fig|6666666.314155.peg.3990	NA	NA	NA	NA	NA	NA	NA	NA	NA	NA	NA	NA	NA	NA	NA	NA	NA	NA
2049.39	1.52182	0.67436	2.25668	0.0240281	0.116096	fig|6666666.314155.peg.4308	NA	NA	NA	NA	NA	NA	NA	NA	NA	NA	NA	NA	NA	NA	NA	NA	NA	NA
356.281	-1.77489	0.786589	-2.25644	0.024043	0.116096	fig|6666666.314155.peg.5760	NA	NA	NA	NA	NA	NA	NA	NA	NA	NA	NA	NA	NA	NA	NA	NA	NA	NA
13.523	-1.68952	0.748894	-2.25602	0.0240691	0.116117	fig|6666666.314155.peg.518	1137799.GZ78_03470	4.3e-97	360.9	Oceanospirillales	anmK	GO:0003674,GO:0003824,GO:0006793,GO:0006796,GO:0008150,GO:0008152,GO:0009987,GO:0016301,GO:0016310,GO:0016740,GO:0016772,GO:0044237	2.7.1.170,4.2.1.126	ko:K07106,ko:K09001	ko00520,ko01100,map00520,map01100		R08555	RC00397,RC00746	ko00000,ko00001,ko01000			iECABU_c1320.ECABU_c18930,iECED1_1282.ECED1_1841,ic_1306.c2032	O	Catalyzes the specific phosphorylation of 1,6-anhydro-N- acetylmuramic acid (anhMurNAc) with the simultaneous cleavage of the 1,6-anhydro ring, generating MurNAc-6-P. Is required for the utilization of anhMurNAc either imported from the medium or derived from its own cell wall murein, and thus plays a role in cell wall recycling
4420.64	1.88102	0.834713	2.2535	0.0242276	0.116777	fig|6666666.314155.peg.1630	155864.EDL933_0248	1.6e-105	389.4	Gammaproteobacteria	yncM												L	Transposase
1237.07	1.21867	0.541128	2.25208	0.024317	0.117102	fig|6666666.314155.peg.3894	1027273.GZ77_23375	3.1e-21	108.2	Bacteria													T	phosphoprotein phosphatase activity
595.033	1.61527	0.717355	2.2517	0.0243411	0.117113	fig|6666666.314155.peg.329	NA	NA	NA	NA	NA	NA	NA	NA	NA	NA	NA	NA	NA	NA	NA	NA	NA	NA
5.94147	-2.06139	0.915688	-2.2512	0.0243732	0.117162	fig|6666666.314155.peg.1854	1236542.BALM01000001_gene323	6e-46	190.7	Shewanellaceae	clcA	GO:0003674,GO:0005215,GO:0005488,GO:0005515,GO:0005575,GO:0005623,GO:0005886,GO:0005887,GO:0006810,GO:0006811,GO:0006812,GO:0006820,GO:0006821,GO:0008150,GO:0008324,GO:0015075,GO:0015077,GO:0015078,GO:0015291,GO:0015297,GO:0015298,GO:0015299,GO:0015318,GO:0015672,GO:0015698,GO:0015706,GO:0016020,GO:0016021,GO:0022804,GO:0022857,GO:0022890,GO:0031224,GO:0031226,GO:0031404,GO:0034220,GO:0042802,GO:…		ko:K03281					ko00000	2.A.49		iAF1260.b0155,iB21_1397.B21_00153,iBWG_1329.BWG_0148,iE2348C_1286.E2348C_0162,iEC042_1314.EC042_0155,iEC55989_1330.EC55989_0149,iECBD_1354.ECBD_3463,iECDH10B_1368.ECDH10B_0135,iECDH1ME8569_1439.ECDH1ME8569_0149,iECD_1391.ECD_00154,iECIAI1_1343.ECIAI1_0153,iECO103_1326.ECO103_0155,iECSE_1348.ECSE_0156,iECUMN_1333.ECUMN_0152,iECW_1372.ECW_m0152,iEKO11_1354.EKO11_3761,iETEC_1333.ETEC_0151,iEcDH1_136…	P	PFAM Cl- channel, voltage-gated family protein
290.176	1.82938	0.813094	2.2499	0.024455	0.11745	fig|6666666.314155.peg.5200	NA	NA	NA	NA	NA	NA	NA	NA	NA	NA	NA	NA	NA	NA	NA	NA	NA	NA
123.21	1.45167	0.645506	2.24888	0.0245199	0.117656	fig|6666666.314155.peg.43	NA	NA	NA	NA	NA	NA	NA	NA	NA	NA	NA	NA	NA	NA	NA	NA	NA	NA
1875.63	1.75348	0.780085	2.24781	0.0245884	0.117774	fig|6666666.314155.peg.2754	NA	NA	NA	NA	NA	NA	NA	NA	NA	NA	NA	NA	NA	NA	NA	NA	NA	NA
8.87126	-2.06007	0.916386	-2.24804	0.0245739	0.117774	fig|6666666.314155.peg.5174	1127673.GLIP_2352	2.5e-71	275.4	Alteromonadaceae	gipA			ko:K07496					ko00000				L	Probable transposase
4414.54	1.3127	0.58411	2.24736	0.0246172	0.117806	fig|6666666.314155.peg.5751	NA	NA	NA	NA	NA	NA	NA	NA	NA	NA	NA	NA	NA	NA	NA	NA	NA	NA
21.5288	-1.57903	0.702807	-2.24675	0.0246559	0.117886	fig|6666666.314155.peg.5022	1137799.GZ78_11305	3e-91	341.3	Oceanospirillales	msrQ	GO:0000166,GO:0003674,GO:0003824,GO:0005488,GO:0005575,GO:0005623,GO:0005886,GO:0005887,GO:0006807,GO:0008150,GO:0008152,GO:0009987,GO:0010181,GO:0016020,GO:0016021,GO:0016491,GO:0016679,GO:0019538,GO:0020037,GO:0030091,GO:0031224,GO:0031226,GO:0032553,GO:0036094,GO:0043167,GO:0043168,GO:0043170,GO:0044237,GO:0044238,GO:0044260,GO:0044267,GO:0044425,GO:0044459,GO:0044464,GO:0046906,GO:0048037,GO:…		ko:K17247					ko00000				C	Part of the MsrPQ system that repairs oxidized periplasmic proteins containing methionine sulfoxide residues (Met-O), using respiratory chain electrons. Thus protects these proteins from oxidative-stress damage caused by reactive species of oxygen and chlorine generated by the host defense mechanisms. MsrPQ is essential for the maintenance of envelope integrity under bleach stress, rescuing a wid…
199.804	2.20847	0.98323	2.24614	0.0246952	0.117969	fig|6666666.314155.peg.2852	NA	NA	NA	NA	NA	NA	NA	NA	NA	NA	NA	NA	NA	NA	NA	NA	NA	NA
840.613	1.36583	0.608303	2.24532	0.0247478	0.118115	fig|6666666.314155.peg.3530	45351.EDO44950	8.9e-18	98.2	Metazoa	EFNB2	GO:0000902,GO:0000904,GO:0001525,GO:0001568,GO:0001654,GO:0001655,GO:0001667,GO:0001756,GO:0001822,GO:0001944,GO:0001945,GO:0002009,GO:0002040,GO:0002042,GO:0002376,GO:0002682,GO:0002684,GO:0002694,GO:0002696,GO:0003002,GO:0003404,GO:0003674,GO:0003824,GO:0004672,GO:0004713,GO:0005102,GO:0005488,GO:0005515,GO:0005575,GO:0005623,GO:0005886,GO:0005887,GO:0006464,GO:0006468,GO:0006793,GO:0006796,GO:…		ko:K05463,ko:K19495	ko04360,map04360				ko00000,ko00001,ko04052,ko04147,ko04516				T	ephrin receptor binding
1886.35	1.54566	0.688876	2.24373	0.0248495	0.118389	fig|6666666.314155.peg.4532	45351.EDO36327	2.9e-16	93.2	Metazoa	EFNB2	GO:0000902,GO:0000904,GO:0001525,GO:0001568,GO:0001654,GO:0001655,GO:0001667,GO:0001756,GO:0001822,GO:0001944,GO:0001945,GO:0002009,GO:0002040,GO:0002042,GO:0002376,GO:0002682,GO:0002684,GO:0002694,GO:0002696,GO:0003002,GO:0003404,GO:0003674,GO:0003824,GO:0004672,GO:0004713,GO:0005102,GO:0005488,GO:0005515,GO:0005575,GO:0005623,GO:0005886,GO:0005887,GO:0006464,GO:0006468,GO:0006793,GO:0006796,GO:…		ko:K05463,ko:K19495	ko04360,map04360				ko00000,ko00001,ko04052,ko04147,ko04516				T	ephrin receptor binding
124.46	1.78857	0.797038	2.24401	0.0248314	0.118389	fig|6666666.314155.peg.5773	NA	NA	NA	NA	NA	NA	NA	NA	NA	NA	NA	NA	NA	NA	NA	NA	NA	NA
1232.21	1.32984	0.592863	2.24308	0.0248913	0.118483	fig|6666666.314155.peg.6557	1137799.GZ78_25615	2.9e-203	714.5	Gammaproteobacteria	sdaC			ko:K03837					ko00000,ko02000	2.A.42.2.1			E	Serine transporter
5.60997	3.33481	1.48714	2.24244	0.0249333	0.118577	fig|6666666.314155.peg.3119	1137799.GZ78_26795	4.2e-198	697.2	Oceanospirillales	gcvT	GO:0001505,GO:0003674,GO:0003824,GO:0004047,GO:0005575,GO:0005622,GO:0005623,GO:0005737,GO:0005960,GO:0006082,GO:0006520,GO:0006544,GO:0006546,GO:0006807,GO:0008150,GO:0008152,GO:0008168,GO:0008483,GO:0009056,GO:0009063,GO:0009069,GO:0009071,GO:0009987,GO:0016054,GO:0016740,GO:0016741,GO:0016769,GO:0017144,GO:0019464,GO:0019752,GO:0032259,GO:0032991,GO:0042133,GO:0042135,GO:0042737,GO:0043436,GO:…	2.1.2.1,2.1.2.10	ko:K00600,ko:K00605	ko00260,ko00460,ko00630,ko00670,ko00680,ko01100,ko01110,ko01120,ko01130,ko01200,ko01230,ko01523,map00260,map00460,map00630,map00670,map00680,map01100,map01110,map01120,map01130,map01200,map01230,map01523	M00140,M00141,M00346,M00532	R00945,R01221,R02300,R04125,R09099	RC00022,RC00069,RC00112,RC00183,RC01583,RC02834,RC02958	ko00000,ko00001,ko00002,ko01000				E	Catalyzes the transfer of a methylene carbon from the methylamine-loaded GcvH protein to tetrahydrofolate, causing the release of ammonia and the generation of reduced GcvH protein
620.877	1.39037	0.620356	2.24125	0.0250097	0.118835	fig|6666666.314155.peg.7044	1123401.JHYQ01000007_gene596	9.9e-73	280	Gammaproteobacteria													L	nuclease activity
5.37112	3.71674	1.65963	2.2395	0.0251232	0.119268	fig|6666666.314155.peg.6530	1137799.GZ78_25465	5.5e-15	85.9	Oceanospirillales	rplC	GO:0000027,GO:0003674,GO:0003735,GO:0005198,GO:0005575,GO:0005622,GO:0005623,GO:0005737,GO:0005829,GO:0005840,GO:0005886,GO:0006412,GO:0006518,GO:0006807,GO:0006996,GO:0008150,GO:0008152,GO:0009058,GO:0009059,GO:0009893,GO:0009987,GO:0010467,GO:0010468,GO:0010604,GO:0010628,GO:0015934,GO:0016020,GO:0016043,GO:0019219,GO:0019222,GO:0019538,GO:0022607,GO:0022613,GO:0022618,GO:0022625,GO:0022626,GO:…		ko:K02906	ko03010,map03010	M00178,M00179			br01610,ko00000,ko00001,ko00002,ko03011				J	One of the primary rRNA binding proteins, it binds directly near the 3'-end of the 23S rRNA, where it nucleates assembly of the 50S subunit
4.46362	2.95956	1.32201	2.23868	0.0251765	0.11931	fig|6666666.314155.peg.2816	NA	NA	NA	NA	NA	NA	NA	NA	NA	NA	NA	NA	NA	NA	NA	NA	NA	NA
177.492	1.29817	0.579796	2.23901	0.0251554	0.11931	fig|6666666.314155.peg.33	NA	NA	NA	NA	NA	NA	NA	NA	NA	NA	NA	NA	NA	NA	NA	NA	NA	NA
432.903	-1.48601	0.664094	-2.23765	0.0252439	0.119524	fig|6666666.314155.peg.2101	1137799.GZ78_27790	2.4e-127	461.5	Oceanospirillales	ate	GO:0003674,GO:0003824,GO:0004057,GO:0005575,GO:0005622,GO:0005623,GO:0005737,GO:0006464,GO:0006508,GO:0006511,GO:0006807,GO:0008150,GO:0008152,GO:0009056,GO:0009057,GO:0009987,GO:0016598,GO:0016740,GO:0016746,GO:0016755,GO:0019538,GO:0019941,GO:0030163,GO:0036211,GO:0043170,GO:0043412,GO:0043632,GO:0044237,GO:0044238,GO:0044248,GO:0044257,GO:0044260,GO:0044265,GO:0044267,GO:0044424,GO:0044464,GO:…	2.3.2.29	ko:K21420			R11547,R11548	RC00064	ko00000,ko01000				O	May conjugate Arg from its aminoacyl-tRNA to the N- termini of proteins containing an N-terminal aspartate or glutamate
537.431	1.05759	0.472923	2.23628	0.0253332	0.11984	fig|6666666.314155.peg.5842	1027273.GZ77_25880	3.5e-205	721.1	Oceanospirillales				ko:K06147,ko:K12541	ko02010,map02010	M00330			ko00000,ko00001,ko00002,ko02000,ko02044	3.A.1.106,3.A.1.109,3.A.1.109.3,3.A.1.109.4,3.A.1.21			V	(ABC) transporter
13.5333	-2.23318	0.999289	-2.23477	0.0254324	0.120203	fig|6666666.314155.peg.3360	1137799.GZ78_15415	6.4e-35	152.9	Oceanospirillales	tusA	GO:0002097,GO:0002098,GO:0002143,GO:0003674,GO:0005575,GO:0005622,GO:0005623,GO:0005737,GO:0005829,GO:0006139,GO:0006396,GO:0006399,GO:0006400,GO:0006725,GO:0006732,GO:0006777,GO:0006793,GO:0006796,GO:0006807,GO:0008033,GO:0008150,GO:0008152,GO:0009058,GO:0009108,GO:0009451,GO:0009987,GO:0010467,GO:0016070,GO:0018130,GO:0019538,GO:0019637,GO:0019720,GO:0019725,GO:0034227,GO:0034470,GO:0034641,GO:…		ko:K04085	ko04122,map04122				ko00000,ko00001,ko01000,ko03016				O	Sulfur carrier protein TusA
37.2899	-1.44664	0.647736	-2.23339	0.0255235	0.120528	fig|6666666.314155.peg.1481	1137799.GZ78_27125	9.2e-182	642.9	Oceanospirillales	lolC	GO:0005575,GO:0005623,GO:0005886,GO:0005887,GO:0008104,GO:0008150,GO:0016020,GO:0016021,GO:0031224,GO:0031226,GO:0032991,GO:0033036,GO:0034613,GO:0044425,GO:0044459,GO:0044464,GO:0044872,GO:0044873,GO:0044874,GO:0051179,GO:0051641,GO:0070727,GO:0071944,GO:0072657,GO:0089705,GO:0098796,GO:0098797,GO:1990778		ko:K02004,ko:K09808	ko02010,map02010	M00255,M00258			ko00000,ko00001,ko00002,ko02000	3.A.1,3.A.1.125			M	Lipoprotein releasing system, transmembrane protein
487.816	1.6525	0.740112	2.23277	0.025564	0.120613	fig|6666666.314155.peg.367	NA	NA	NA	NA	NA	NA	NA	NA	NA	NA	NA	NA	NA	NA	NA	NA	NA	NA
929.972	0.957158	0.42883	2.23202	0.0256135	0.120731	fig|6666666.314155.peg.2278	NA	NA	NA	NA	NA	NA	NA	NA	NA	NA	NA	NA	NA	NA	NA	NA	NA	NA
17.1184	2.68539	1.20329	2.23171	0.0256343	0.120731	fig|6666666.314155.peg.3378	1027273.GZ77_16105	1.5e-253	881.7	Oceanospirillales	ccoN	GO:0003674,GO:0003824,GO:0004129,GO:0005215,GO:0005488,GO:0005506,GO:0005507,GO:0005575,GO:0005623,GO:0005886,GO:0005887,GO:0006091,GO:0006119,GO:0006139,GO:0006163,GO:0006725,GO:0006753,GO:0006793,GO:0006796,GO:0006807,GO:0006810,GO:0006811,GO:0006812,GO:0008144,GO:0008150,GO:0008152,GO:0008324,GO:0009055,GO:0009060,GO:0009117,GO:0009123,GO:0009126,GO:0009141,GO:0009144,GO:0009150,GO:0009161,GO:…	1.9.3.1	ko:K00404,ko:K15862	ko00190,ko01100,ko02020,map00190,map01100,map02020	M00156			ko00000,ko00001,ko00002,ko01000	3.D.4.3		iIT341.HP0144	C	Belongs to the heme-copper respiratory oxidase family
29.3925	-2.08174	0.933147	-2.23088	0.0256894	0.120821	fig|6666666.314155.peg.4076	NA	NA	NA	NA	NA	NA	NA	NA	NA	NA	NA	NA	NA	NA	NA	NA	NA	NA
30.6919	-1.35424	0.607083	-2.23074	0.0256985	0.120821	fig|6666666.314155.peg.5365	305900.GV64_16340	1.5e-86	326.2	Oceanospirillales	yedP	GO:0000287,GO:0003674,GO:0003824,GO:0005488,GO:0006793,GO:0006796,GO:0008150,GO:0008152,GO:0009987,GO:0016311,GO:0016787,GO:0016788,GO:0016791,GO:0042578,GO:0043167,GO:0043169,GO:0044237,GO:0046872,GO:0046914,GO:0050897	2.7.1.31,3.1.3.70	ko:K07026,ko:K15918	ko00051,ko00260,ko00561,ko00630,ko01100,ko01110,ko01130,ko01200,map00051,map00260,map00561,map00630,map01100,map01110,map01130,map01200	M00532	R01514,R05790	RC00002,RC00017	ko00000,ko00001,ko00002,ko01000				S	Mannosyl-3-phosphoglycerate phosphatase
1626.58	1.29013	0.578791	2.229	0.0258138	0.121191	fig|6666666.314155.peg.3869	NA	NA	NA	NA	NA	NA	NA	NA	NA	NA	NA	NA	NA	NA	NA	NA	NA	NA
5.09157	-1.90539	0.854866	-2.22887	0.0258225	0.121191	fig|6666666.314155.peg.4395	1027273.GZ77_10765	6.8e-39	167.2	Oceanospirillales	glgX		3.2.1.68	ko:K01214	ko00500,ko01100,ko01110,map00500,map01100,map01110	M00565	R09995,R11261		ko00000,ko00001,ko00002,ko01000		CBM48,GH13		G	Belongs to the glycosyl hydrolase 13 family
7.72521	-1.73152	0.777243	-2.22777	0.0258955	0.121371	fig|6666666.314155.peg.2483	1137799.GZ78_28860	9e-29	133.3	Oceanospirillales													L	Belongs to the 'phage' integrase family
63.0886	1.39381	0.625696	2.22762	0.025906	0.121371	fig|6666666.314155.peg.6642	NA	NA	NA	NA	NA	NA	NA	NA	NA	NA	NA	NA	NA	NA	NA	NA	NA	NA
25.3455	-1.2149	0.545515	-2.22708	0.0259421	0.121433	fig|6666666.314155.peg.6685	1137799.GZ78_11805	3.5e-137	494.6	Oceanospirillales	hprA		1.1.1.29,1.1.1.399,1.1.1.95	ko:K00018,ko:K00058	ko00260,ko00630,ko00680,ko01100,ko01110,ko01120,ko01130,ko01200,ko01230,map00260,map00630,map00680,map01100,map01110,map01120,map01130,map01200,map01230	M00020,M00346	R00717,R01388,R01513	RC00031,RC00042	ko00000,ko00001,ko00002,ko01000,ko04147				CH	Belongs to the D-isomer specific 2-hydroxyacid dehydrogenase family
9.41838	-1.49189	0.670143	-2.22622	0.0259992	0.121594	fig|6666666.314155.peg.5706	1137799.GZ78_22395	1.4e-269	935.3	Oceanospirillales	fbpB			ko:K02011	ko02010,map02010	M00190			ko00000,ko00001,ko00002,ko02000	3.A.1.10			P	iron ABC transporter permease
58.7688	-1.47352	0.662751	-2.22333	0.0261933	0.122395	fig|6666666.314155.peg.4667	1137799.GZ78_05245	6.1e-217	760	Oceanospirillales	argA	GO:0003674,GO:0003824,GO:0003991,GO:0004042,GO:0004358,GO:0005488,GO:0006082,GO:0006520,GO:0006525,GO:0006526,GO:0006793,GO:0006796,GO:0006807,GO:0008080,GO:0008150,GO:0008152,GO:0008652,GO:0009058,GO:0009064,GO:0009084,GO:0009987,GO:0016053,GO:0016301,GO:0016310,GO:0016407,GO:0016410,GO:0016597,GO:0016740,GO:0016746,GO:0016747,GO:0016772,GO:0016774,GO:0019752,GO:0031406,GO:0034618,GO:0036094,GO:…	2.3.1.1,2.7.2.8	ko:K00619,ko:K00930,ko:K14682	ko00220,ko01100,ko01110,ko01130,ko01210,ko01230,map00220,map01100,map01110,map01130,map01210,map01230	M00028	R00259,R02649	RC00002,RC00004,RC00043,RC00064	ko00000,ko00001,ko00002,ko01000			iECP_1309.ECP_2830,iLF82_1304.LF82_0116,iNRG857_1313.NRG857_13920,iYL1228.KPN_03226	E	Belongs to the acetyltransferase family. ArgA subfamily
57.8506	2.22397	1.00082	2.22215	0.0262731	0.122554	fig|6666666.314155.peg.205	NA	NA	NA	NA	NA	NA	NA	NA	NA	NA	NA	NA	NA	NA	NA	NA	NA	NA
67.2946	-1.08895	0.48999	-2.22239	0.0262567	0.122554	fig|6666666.314155.peg.6740	NA	NA	NA	NA	NA	NA	NA	NA	NA	NA	NA	NA	NA	NA	NA	NA	NA	NA
209.257	0.984251	0.443113	2.22122	0.0263361	0.122742	fig|6666666.314155.peg.5742	1137799.GZ78_22075	0	1085.9	Oceanospirillales	yejH			ko:K19789					ko00000,ko03400				L	helicase superfamily c-terminal domain
44.1857	2.06054	0.927967	2.22049	0.0263856	0.12285	fig|6666666.314155.peg.29	NA	NA	NA	NA	NA	NA	NA	NA	NA	NA	NA	NA	NA	NA	NA	NA	NA	NA
580.186	1.18739	0.534814	2.2202	0.0264052	0.12285	fig|6666666.314155.peg.3639	NA	NA	NA	NA	NA	NA	NA	NA	NA	NA	NA	NA	NA	NA	NA	NA	NA	NA
8.75882	-1.49137	0.672222	-2.21856	0.0265165	0.123143	fig|6666666.314155.peg.1137	NA	NA	NA	NA	NA	NA	NA	NA	NA	NA	NA	NA	NA	NA	NA	NA	NA	NA
43.7452	1.60632	0.724345	2.21762	0.026581	0.123143	fig|6666666.314155.peg.157	NA	NA	NA	NA	NA	NA	NA	NA	NA	NA	NA	NA	NA	NA	NA	NA	NA	NA
359.488	0.87512	0.394558	2.21798	0.0265564	0.123143	fig|6666666.314155.peg.3610	NA	NA	NA	NA	NA	NA	NA	NA	NA	NA	NA	NA	NA	NA	NA	NA	NA	NA
24.3656	-1.90677	0.859839	-2.21758	0.0265832	0.123143	fig|6666666.314155.peg.5604	1137799.GZ78_22755	9.1e-108	396.4	Oceanospirillales													L	COG3568 Metal-dependent hydrolase
24.7521	-1.68745	0.760652	-2.21842	0.026526	0.123143	fig|6666666.314155.peg.864	1137799.GZ78_07990	5e-157	560.5	Oceanospirillales													S	Succinylglutamate desuccinylase / Aspartoacylase family
5.76602	2.89761	1.3074	2.21632	0.0266693	0.123435	fig|6666666.314155.peg.3935	1137799.GZ78_01930	6.4e-168	596.7	Oceanospirillales	prs	GO:0000287,GO:0003674,GO:0003824,GO:0004749,GO:0005488,GO:0005575,GO:0005622,GO:0005623,GO:0005737,GO:0005829,GO:0006015,GO:0006139,GO:0006163,GO:0006164,GO:0006725,GO:0006753,GO:0006793,GO:0006796,GO:0006807,GO:0008150,GO:0008152,GO:0009058,GO:0009117,GO:0009150,GO:0009152,GO:0009165,GO:0009259,GO:0009260,GO:0009987,GO:0016740,GO:0016772,GO:0016778,GO:0018130,GO:0019438,GO:0019637,GO:0019693,GO:…	2.7.6.1	ko:K00948	ko00030,ko00230,ko01100,ko01110,ko01120,ko01130,ko01200,ko01230,map00030,map00230,map01100,map01110,map01120,map01130,map01200,map01230	M00005	R01049	RC00002,RC00078	ko00000,ko00001,ko00002,ko01000			iAF1260.b1207,iAPECO1_1312.APECO1_323,iB21_1397.B21_01192,iBWG_1329.BWG_1032,iE2348C_1286.E2348C_1330,iEC042_1314.EC042_1264,iEC55989_1330.EC55989_1303,iECABU_c1320.ECABU_c14780,iECBD_1354.ECBD_2414,iECB_1328.ECB_01182,iECDH10B_1368.ECDH10B_1260,iECDH1ME8569_1439.ECDH1ME8569_1146,iECD_1391.ECD_01182,iECED1_1282.ECED1_1355,iECH74115_1262.ECH74115_1688,iECIAI1_1343.ECIAI1_1228,iECIAI39_1322.ECIAI39…	F	Involved in the biosynthesis of the central metabolite phospho-alpha-D-ribosyl-1-pyrophosphate (PRPP) via the transfer of pyrophosphoryl group from ATP to 1-hydroxyl of ribose-5-phosphate (Rib-5-P)
569.574	1.40942	0.636353	2.21484	0.0267712	0.1238	fig|6666666.314155.peg.6991	NA	NA	NA	NA	NA	NA	NA	NA	NA	NA	NA	NA	NA	NA	NA	NA	NA	NA
266.523	-1.11716	0.504549	-2.21417	0.0268169	0.123904	fig|6666666.314155.peg.1074	585.DR95_1315	1.2e-11	77	Proteus													K	Peptidase S24-like
341.47	1.21682	0.549834	2.21306	0.0268932	0.124042	fig|6666666.314155.peg.4597	NA	NA	NA	NA	NA	NA	NA	NA	NA	NA	NA	NA	NA	NA	NA	NA	NA	NA
5.86568	4.97119	2.24599	2.21336	0.0268727	0.124042	fig|6666666.314155.peg.6521	1027273.GZ77_18710	2.6e-32	144.1	Oceanospirillales	rpsL	GO:0000372,GO:0000375,GO:0000376,GO:0003674,GO:0003676,GO:0003723,GO:0003735,GO:0005198,GO:0005488,GO:0005575,GO:0005622,GO:0005623,GO:0005737,GO:0005829,GO:0005840,GO:0006139,GO:0006396,GO:0006412,GO:0006518,GO:0006725,GO:0006807,GO:0008150,GO:0008152,GO:0008380,GO:0009058,GO:0009059,GO:0009893,GO:0009987,GO:0010467,GO:0010468,GO:0010604,GO:0010628,GO:0015935,GO:0016070,GO:0019219,GO:0019222,GO:…		ko:K02950	ko03010,map03010	M00178,M00179			br01610,ko00000,ko00001,ko00002,ko03011				J	Interacts with and stabilizes bases of the 16S rRNA that are involved in tRNA selection in the A site and with the mRNA backbone. Located at the interface of the 30S and 50S subunits, it traverses the body of the 30S subunit contacting proteins on the other side and probably holding the rRNA structure together. The combined cluster of proteins S8, S12 and S17 appears to hold together the shoulder…
380.966	-1.58556	0.71657	-2.21271	0.0269174	0.124047	fig|6666666.314155.peg.741	1137799.GZ78_06530	3.8e-61	240.7	Oceanospirillales	ybaO	GO:0000096,GO:0000098,GO:0001101,GO:0003674,GO:0003676,GO:0003677,GO:0003700,GO:0005488,GO:0005575,GO:0005622,GO:0005623,GO:0005737,GO:0005829,GO:0006082,GO:0006139,GO:0006351,GO:0006355,GO:0006520,GO:0006534,GO:0006725,GO:0006790,GO:0006807,GO:0008150,GO:0008152,GO:0009056,GO:0009058,GO:0009059,GO:0009063,GO:0009069,GO:0009071,GO:0009093,GO:0009889,GO:0009891,GO:0009893,GO:0009987,GO:0010033,GO:…		ko:K05800					ko00000,ko03000				K	helix_turn_helix ASNC type
6.29963	-1.60453	0.725356	-2.21206	0.0269622	0.124147	fig|6666666.314155.peg.54	NA	NA	NA	NA	NA	NA	NA	NA	NA	NA	NA	NA	NA	NA	NA	NA	NA	NA
331.424	0.873803	0.395196	2.21106	0.0270315	0.124252	fig|6666666.314155.peg.3867	1137799.GZ78_01635	1.1e-89	336.7	Bacteria			3.1.4.12	ko:K01117	ko00600,ko01100,map00600,map01100		R02541	RC00017,RC00425	ko00000,ko00001,ko01000				N	Endonuclease Exonuclease Phosphatase
7181.07	1.35328	0.612022	2.21116	0.0270248	0.124252	fig|6666666.314155.peg.6704	5888.CAK59676	3.2e-12	79.3	Eukaryota			2.7.11.1	ko:K08798,ko:K12761,ko:K13108,ko:K19008	ko04113,ko04138,ko04922,map04113,map04138,map04922				ko00000,ko00001,ko01000,ko01001,ko03041,ko04812				T	protein serine/threonine kinase activity
4801.42	1.41234	0.638968	2.21034	0.0270818	0.124376	fig|6666666.314155.peg.1657	NA	NA	NA	NA	NA	NA	NA	NA	NA	NA	NA	NA	NA	NA	NA	NA	NA	NA
414.151	2.41331	1.09206	2.20987	0.0271139	0.124417	fig|6666666.314155.peg.6375	305900.GV64_06930	0	1401	Oceanospirillales	katG		1.11.1.21	ko:K03782	ko00360,ko00380,ko00940,ko00983,ko01100,ko01110,map00360,map00380,map00940,map00983,map01100,map01110		R00602,R00698,R02596,R02670,R03919,R04007,R07443,R11906	RC00034,RC00213,RC00767,RC02141	ko00000,ko00001,ko01000				P	Bifunctional enzyme with both catalase and broad- spectrum peroxidase activity
89.1172	-1.70499	0.772074	-2.20832	0.0272217	0.124501	fig|6666666.314155.peg.1576	1485545.JQLW01000006_gene335	3.3e-52	211.5	Proteobacteria	ogt		2.1.1.63	ko:K00567					ko00000,ko01000,ko03400				L	Involved in the cellular defense against the biological effects of O6-methylguanine (O6-MeG) and O4-methylthymine (O4-MeT) in DNA. Repairs the methylated nucleobase in DNA by stoichiometrically transferring the methyl group to a cysteine residue in the enzyme. This is a suicide reaction the enzyme is irreversibly inactivated
21213.8	2.50285	1.13335	2.20836	0.0272191	0.124501	fig|6666666.314155.peg.3523	NA	NA	NA	NA	NA	NA	NA	NA	NA	NA	NA	NA	NA	NA	NA	NA	NA	NA
3155.85	1.24924	0.565671	2.20842	0.0272151	0.124501	fig|6666666.314155.peg.6315	1137799.GZ78_23185	4.2e-16	93.6	Proteobacteria													S	head morphogenesis protein, SPP1 gp7
12.2911	-1.63633	0.741001	-2.20827	0.0272252	0.124501	fig|6666666.314155.peg.7195	1137799.GZ78_04875	5.4e-82	310.5	Oceanospirillales	cheR		2.1.1.80	ko:K00575	ko02020,ko02030,map02020,map02030				ko00000,ko00001,ko01000,ko02035				NT	chemotaxis
31.6348	-1.90252	0.861792	-2.20764	0.0272697	0.124598	fig|6666666.314155.peg.4327	1137799.GZ78_03100	5.3e-192	676.8	Oceanospirillales	tdh		1.1.1.103	ko:K00060	ko00260,map00260		R01465	RC00525	ko00000,ko00001,ko01000				C	Catalyzes the NAD( )-dependent oxidation of L-threonine to 2-amino-3-ketobutyrate
6.47555	-1.69404	0.768132	-2.20541	0.0274255	0.125097	fig|6666666.314155.peg.3338	748247.AZKH_2329	5.1e-37	161.4	Rhodocyclales	hlyD			ko:K02022,ko:K11003	ko03070,ko05133,map03070,map05133	M00325,M00575			ko00000,ko00001,ko00002,ko02000,ko02044	8.A.1.3.1,8.A.1.3.2			M	HlyD family secretion protein
3691.12	1.38331	0.627162	2.20566	0.0274077	0.125097	fig|6666666.314155.peg.3835	NA	NA	NA	NA	NA	NA	NA	NA	NA	NA	NA	NA	NA	NA	NA	NA	NA	NA
58.9671	-1.2655	0.574294	-2.20357	0.0275543	0.125577	fig|6666666.314155.peg.6920	1137799.GZ78_26300	3.9e-33	147.9	Oceanospirillales													T	Domain of unknown function DUF29
11.309	-1.83989	0.835284	-2.20272	0.0276147	0.125746	fig|6666666.314155.peg.3966	1137799.GZ78_02130	8.4e-95	353.2	Oceanospirillales	wcaJ			ko:K03606	ko05111,map05111				ko00000,ko00001				M	Sugar transferase
7.63287	-1.61091	0.731989	-2.20072	0.0277556	0.126143	fig|6666666.314155.peg.1136	NA	NA	NA	NA	NA	NA	NA	NA	NA	NA	NA	NA	NA	NA	NA	NA	NA	NA
2209.56	1.46535	0.665812	2.20084	0.0277473	0.126143	fig|6666666.314155.peg.5494	NA	NA	NA	NA	NA	NA	NA	NA	NA	NA	NA	NA	NA	NA	NA	NA	NA	NA
18.5458	-2.06868	0.940102	-2.20048	0.0277727	0.126143	fig|6666666.314155.peg.63	NA	NA	NA	NA	NA	NA	NA	NA	NA	NA	NA	NA	NA	NA	NA	NA	NA	NA
236.672	-1.49266	0.67915	-2.19784	0.0279605	0.126674	fig|6666666.314155.peg.1805	1137799.GZ78_27335	8.6e-21	105.5	Oceanospirillales	dnaX	GO:0003674,GO:0003824,GO:0005488,GO:0005515,GO:0005575,GO:0005622,GO:0005623,GO:0006139,GO:0006259,GO:0006260,GO:0006261,GO:0006725,GO:0006807,GO:0008150,GO:0008152,GO:0009058,GO:0009059,GO:0009360,GO:0009987,GO:0016462,GO:0016787,GO:0016817,GO:0016818,GO:0016887,GO:0017111,GO:0030234,GO:0030337,GO:0032991,GO:0034641,GO:0034645,GO:0040007,GO:0042575,GO:0042802,GO:0043170,GO:0043846,GO:0044237,GO:…	2.7.7.7	ko:K02343	ko00230,ko00240,ko01100,ko03030,ko03430,ko03440,map00230,map00240,map01100,map03030,map03430,map03440	M00260	R00375,R00376,R00377,R00378	RC02795	ko00000,ko00001,ko00002,ko01000,ko03032,ko03400				L	DNA polymerase III is a complex, multichain enzyme responsible for most of the replicative synthesis in bacteria. This DNA polymerase also exhibits 3' to 5' exonuclease activity
43.5847	-1.5586	0.709094	-2.19801	0.0279483	0.126674	fig|6666666.314155.peg.2656	1137799.GZ78_09080	1.1e-119	436	Oceanospirillales	uppS	GO:0000270,GO:0000287,GO:0002094,GO:0003674,GO:0003824,GO:0004659,GO:0005488,GO:0005575,GO:0005622,GO:0005623,GO:0005737,GO:0005829,GO:0006022,GO:0006023,GO:0006024,GO:0006066,GO:0006629,GO:0006720,GO:0006807,GO:0008150,GO:0008152,GO:0008299,GO:0008610,GO:0008834,GO:0009058,GO:0009059,GO:0009252,GO:0009273,GO:0009987,GO:0016093,GO:0016094,GO:0016740,GO:0016765,GO:0030203,GO:0034645,GO:0042546,GO:…	2.5.1.31	ko:K00806	ko00900,ko01110,map00900,map01110		R06447	RC00279,RC02839	ko00000,ko00001,ko01000,ko01006			iECBD_1354.ECBD_3445,iECOK1_1307.ECOK1_0175,iECSE_1348.ECSE_0173,iECW_1372.ECW_m0170,iEKO11_1354.EKO11_3744,iEcDH1_1363.EcDH1_3429,iEcE24377_1341.EcE24377A_0178,iEcHS_1320.EcHS_A0176,iNRG857_1313.NRG857_00890,iSFV_1184.SFV_0157,iUMN146_1321.UM146_23675,iUMNK88_1353.UMNK88_178,iWFL_1372.ECW_m0170,iY75_1357.Y75_RS00880	I	Catalyzes the sequential condensation of isopentenyl diphosphate (IPP) with (2E,6E)-farnesyl diphosphate (E,E-FPP) to yield (2Z,6Z,10Z,14Z,18Z,22Z,26Z,30Z,34E,38E)-undecaprenyl diphosphate (di-trans,octa-cis-UPP). UPP is the precursor of glycosyl carrier lipid in the biosynthesis of bacterial cell wall polysaccharide components such as peptidoglycan and lipopolysaccharide
255.745	1.98666	0.90387	2.19795	0.0279528	0.126674	fig|6666666.314155.peg.531	1137799.GZ78_05940	0	1241.9	Oceanospirillales	prkA	GO:0003674,GO:0003824,GO:0004672,GO:0006464,GO:0006468,GO:0006793,GO:0006796,GO:0006807,GO:0006950,GO:0006995,GO:0007154,GO:0008150,GO:0008152,GO:0009267,GO:0009605,GO:0009987,GO:0009991,GO:0016301,GO:0016310,GO:0016740,GO:0016772,GO:0016773,GO:0019538,GO:0031667,GO:0031668,GO:0031669,GO:0033554,GO:0036211,GO:0042594,GO:0043170,GO:0043412,GO:0043562,GO:0044237,GO:0044238,GO:0044260,GO:0044267,GO:…		ko:K07180					ko00000				T	PrkA family serine protein kinase
9.22073	-1.40319	0.638891	-2.19629	0.0280709	0.127067	fig|6666666.314155.peg.6312	NA	NA	NA	NA	NA	NA	NA	NA	NA	NA	NA	NA	NA	NA	NA	NA	NA	NA
143.559	1.72997	0.78801	2.19537	0.028137	0.127258	fig|6666666.314155.peg.340	NA	NA	NA	NA	NA	NA	NA	NA	NA	NA	NA	NA	NA	NA	NA	NA	NA	NA
2350.62	1.45418	0.662755	2.19415	0.028225	0.127548	fig|6666666.314155.peg.551	NA	NA	NA	NA	NA	NA	NA	NA	NA	NA	NA	NA	NA	NA	NA	NA	NA	NA
40.5034	1.48935	0.678951	2.19361	0.0282637	0.127616	fig|6666666.314155.peg.3031	NA	NA	NA	NA	NA	NA	NA	NA	NA	NA	NA	NA	NA	NA	NA	NA	NA	NA
43.8485	-0.896819	0.409161	-2.19185	0.0283904	0.12808	fig|6666666.314155.peg.2022	1121451.DESAM_21763	3.2e-21	107.5	Desulfovibrionales	hicA												S	HicA toxin of bacterial toxin-antitoxin,
173.512	1.16073	0.529782	2.19095	0.0284554	0.128265	fig|6666666.314155.peg.5595	1027273.GZ77_22600	1e-86	327	Oceanospirillales	znuA	GO:0000041,GO:0003674,GO:0005488,GO:0005575,GO:0005623,GO:0006810,GO:0006811,GO:0006812,GO:0006829,GO:0008150,GO:0008270,GO:0030001,GO:0042597,GO:0043167,GO:0043169,GO:0044464,GO:0046872,GO:0046914,GO:0051179,GO:0051234,GO:0070838,GO:0072511		ko:K09815	ko02010,map02010	M00242			ko00000,ko00001,ko00002,ko02000	3.A.1.15.3,3.A.1.15.5		iECs_1301.ECs2567,iEcSMS35_1347.EcSMS35_1329,iPC815.YPO2061,iZ_1308.Z2909	P	ABC-type Zn2 transport system, periplasmic component surface adhesin
542.78	0.80288	0.366569	2.19026	0.0285057	0.128383	fig|6666666.314155.peg.7164	948565.AFFP02000025_gene99	2.2e-72	278.9	Pasteurellales	rfbE		3.6.3.38	ko:K01990,ko:K09689,ko:K09691	ko02010,map02010	M00249,M00250,M00254			ko00000,ko00001,ko00002,ko01000,ko02000	3.A.1,3.A.1.101,3.A.1.103			GM	ABC transporter ATP binding subunit of Bacteria UniRef RepID Q9AQB5_AGGAC
2012.14	1.6053	0.733521	2.18849	0.0286342	0.128854	fig|6666666.314155.peg.4984	NA	NA	NA	NA	NA	NA	NA	NA	NA	NA	NA	NA	NA	NA	NA	NA	NA	NA
7.40985	3.21985	1.47329	2.18549	0.0288531	0.12973	fig|6666666.314155.peg.3383	305900.GV64_19015	5.9e-47	194.1	Bacteria	ccoH			ko:K09926					ko00000				S	FixH
7202.16	1.17711	0.539144	2.18329	0.0290142	0.130235	fig|6666666.314155.peg.6298	NA	NA	NA	NA	NA	NA	NA	NA	NA	NA	NA	NA	NA	NA	NA	NA	NA	NA
3457.41	1.12061	0.513261	2.18332	0.0290124	0.130235	fig|6666666.314155.peg.6709	NA	NA	NA	NA	NA	NA	NA	NA	NA	NA	NA	NA	NA	NA	NA	NA	NA	NA
22.9826	2.86261	1.31147	2.18274	0.0290547	0.130308	fig|6666666.314155.peg.7129	1137799.GZ78_05025	2.6e-205	721.1	Oceanospirillales	mdh	GO:0003674,GO:0003824,GO:0005575,GO:0005618,GO:0005622,GO:0005623,GO:0005737,GO:0005829,GO:0005886,GO:0005975,GO:0006082,GO:0006091,GO:0006099,GO:0006101,GO:0006107,GO:0006108,GO:0006139,GO:0006725,GO:0006732,GO:0006733,GO:0006734,GO:0006753,GO:0006793,GO:0006796,GO:0006807,GO:0008150,GO:0008152,GO:0009060,GO:0009117,GO:0009987,GO:0015980,GO:0016020,GO:0016491,GO:0016614,GO:0016615,GO:0016616,GO:…	1.1.1.37	ko:K00024	ko00020,ko00270,ko00620,ko00630,ko00680,ko00710,ko00720,ko01100,ko01110,ko01120,ko01130,ko01200,map00020,map00270,map00620,map00630,map00680,map00710,map00720,map01100,map01110,map01120,map01130,map01200	M00009,M00011,M00012,M00168,M00173,M00346,M00374,M00620,M00740	R00342,R07136	RC00031	ko00000,ko00001,ko00002,ko01000				C	Catalyzes the reversible oxidation of malate to oxaloacetate
205.02	-1.28598	0.589784	-2.18043	0.0292258	0.130948	fig|6666666.314155.peg.2557	305900.GV64_13530	5.1e-16	90.5	Gammaproteobacteria	lapA			ko:K08992					ko00000				S	Lipopolysaccharide assembly protein A domain
27.3042	-1.35185	0.620071	-2.18015	0.0292462	0.130948	fig|6666666.314155.peg.6417	1137799.GZ78_21655	1.4e-238	832	Oceanospirillales	pcnB	GO:0003674,GO:0003676,GO:0003723,GO:0003824,GO:0004652,GO:0005488,GO:0005575,GO:0005622,GO:0005623,GO:0005737,GO:0005829,GO:0006139,GO:0006276,GO:0006378,GO:0006396,GO:0006397,GO:0006725,GO:0006807,GO:0008150,GO:0008152,GO:0009451,GO:0009987,GO:0010467,GO:0016070,GO:0016071,GO:0016740,GO:0016772,GO:0016779,GO:0031123,GO:0031124,GO:0034641,GO:0043170,GO:0043412,GO:0043631,GO:0044237,GO:0044238,GO:…	2.7.7.19,2.7.7.72	ko:K00970,ko:K00974	ko03013,ko03018,map03013,map03018		R09382,R09383,R09384,R09386	RC00078	ko00000,ko00001,ko01000,ko03016,ko03019				J	Adds poly(A) tail to the 3' end of many RNAs, which usually targets these RNAs for decay. Plays a significant role in the global control of gene expression, through influencing the rate of transcript degradation, and in the general RNA quality control
6.46156	-1.72514	0.791572	-2.17938	0.0293034	0.131094	fig|6666666.314155.peg.6519	1137799.GZ78_25420	4.9e-174	617.1	Oceanospirillales	glpX	GO:0003674,GO:0003824,GO:0005488,GO:0005575,GO:0005622,GO:0005623,GO:0005737,GO:0005829,GO:0005975,GO:0005996,GO:0006006,GO:0006094,GO:0006793,GO:0006796,GO:0008150,GO:0008152,GO:0009058,GO:0009987,GO:0016051,GO:0016311,GO:0016787,GO:0016788,GO:0016791,GO:0019203,GO:0019318,GO:0019319,GO:0019637,GO:0030145,GO:0030388,GO:0042132,GO:0042578,GO:0043167,GO:0043169,GO:0044237,GO:0044238,GO:0044281,GO:…	2.2.1.1,3.1.3.11,3.1.3.37	ko:K00615,ko:K02446,ko:K11532	ko00010,ko00030,ko00051,ko00680,ko00710,ko01051,ko01100,ko01110,ko01120,ko01130,ko01200,ko01230,map00010,map00030,map00051,map00680,map00710,map01051,map01100,map01110,map01120,map01130,map01200,map01230	M00003,M00004,M00007,M00165,M00167	R00762,R01067,R01641,R01830,R01845,R04780,R06590	RC00017,RC00032,RC00226,RC00571,RC01560	ko00000,ko00001,ko00002,ko01000			iUMNK88_1353.UMNK88_4762	G	Fructose-1,6-bisphosphatase
16.2588	3.07644	1.41206	2.17869	0.029355	0.131215	fig|6666666.314155.peg.6533	1137799.GZ78_25480	6.1e-154	550.1	Oceanospirillales	rplB	GO:0000027,GO:0002181,GO:0003674,GO:0003676,GO:0003723,GO:0003735,GO:0005198,GO:0005488,GO:0005575,GO:0005622,GO:0005623,GO:0005737,GO:0005829,GO:0005840,GO:0005886,GO:0006412,GO:0006518,GO:0006807,GO:0006996,GO:0008150,GO:0008152,GO:0008270,GO:0009058,GO:0009059,GO:0009987,GO:0010467,GO:0015934,GO:0016020,GO:0016043,GO:0019538,GO:0022607,GO:0022613,GO:0022618,GO:0022625,GO:0022626,GO:0032991,GO:…		ko:K02886	ko03010,map03010	M00178,M00179			br01610,ko00000,ko00001,ko00002,ko03011				J	One of the primary rRNA binding proteins. Required for association of the 30S and 50S subunits to form the 70S ribosome, for tRNA binding and peptide bond formation. It has been suggested to have peptidyltransferase activity
90.4977	0.894635	0.410783	2.17788	0.029415	0.131374	fig|6666666.314155.peg.5018	305900.GV64_17885	3.3e-209	734.6	Oceanospirillales	ahpF			ko:K03387					ko00000,ko01000				O	alkyl hydroperoxide reductase
47.0075	-2.02657	0.930995	-2.17678	0.0294972	0.131571	fig|6666666.314155.peg.6357	NA	NA	NA	NA	NA	NA	NA	NA	NA	NA	NA	NA	NA	NA	NA	NA	NA	NA
12.8766	2.8017	1.28718	2.17663	0.0295083	0.131571	fig|6666666.314155.peg.6921	1137799.GZ78_19610	3.8e-232	810.4	Oceanospirillales	glyA	GO:0001505,GO:0003674,GO:0003824,GO:0004372,GO:0005488,GO:0005515,GO:0005575,GO:0005622,GO:0005623,GO:0005737,GO:0005829,GO:0006082,GO:0006520,GO:0006544,GO:0006545,GO:0006546,GO:0006563,GO:0006565,GO:0006730,GO:0006807,GO:0008144,GO:0008150,GO:0008152,GO:0008270,GO:0008652,GO:0009056,GO:0009058,GO:0009063,GO:0009069,GO:0009070,GO:0009071,GO:0009987,GO:0016053,GO:0016054,GO:0016740,GO:0016741,GO:…	2.1.2.1	ko:K00600	ko00260,ko00460,ko00630,ko00670,ko00680,ko01100,ko01110,ko01120,ko01130,ko01200,ko01230,ko01523,map00260,map00460,map00630,map00670,map00680,map01100,map01110,map01120,map01130,map01200,map01230,map01523	M00140,M00141,M00346,M00532	R00945,R09099	RC00022,RC00112,RC01583,RC02958	ko00000,ko00001,ko00002,ko01000			iG2583_1286.G2583_3081,iIT341.HP0183	E	Catalyzes the reversible interconversion of serine and glycine with tetrahydrofolate (THF) serving as the one-carbon carrier. This reaction serves as the major source of one-carbon groups required for the biosynthesis of purines, thymidylate, methionine, and other important biomolecules. Also exhibits THF- independent aldolase activity toward beta-hydroxyamino acids, producing glycine and aldehyd…
543.261	0.96659	0.44444	2.17485	0.0296414	0.132054	fig|6666666.314155.peg.1892	NA	NA	NA	NA	NA	NA	NA	NA	NA	NA	NA	NA	NA	NA	NA	NA	NA	NA
26.8816	3.95715	1.82039	2.17379	0.0297206	0.132188	fig|6666666.314155.peg.1384	1137799.GZ78_18320	1.7e-45	188.3	Oceanospirillales													S	RNA-binding protein
4.66483	-1.92711	0.886413	-2.17406	0.029701	0.132188	fig|6666666.314155.peg.2573	1137799.GZ78_08785	1.2e-20	105.1	Gammaproteobacteria				ko:K06934					ko00000				S	DNA-binding protein with PD1-like DNA-binding motif
16.1179	2.0845	0.959544	2.17239	0.0298263	0.132548	fig|6666666.314155.peg.77	NA	NA	NA	NA	NA	NA	NA	NA	NA	NA	NA	NA	NA	NA	NA	NA	NA	NA
19.8236	-1.06173	0.488833	-2.17198	0.0298574	0.132576	fig|6666666.314155.peg.6109	NA	NA	NA	NA	NA	NA	NA	NA	NA	NA	NA	NA	NA	NA	NA	NA	NA	NA
4.48256	3.07988	1.41855	2.17115	0.0299201	0.132634	fig|6666666.314155.peg.334	NA	NA	NA	NA	NA	NA	NA	NA	NA	NA	NA	NA	NA	NA	NA	NA	NA	NA
13.8996	-1.03174	0.47515	-2.17141	0.0299005	0.132634	fig|6666666.314155.peg.6270	1137799.GZ78_21440	1.6e-74	285.4	Oceanospirillales	yusO												K	transcriptional regulator
56.604	-1.06174	0.489455	-2.16924	0.0300645	0.132855	fig|6666666.314155.peg.1618	1122211.JMLW01000053_gene1189	1.7e-132	479.2	Oceanospirillales			2.7.7.49	ko:K00986					ko00000,ko01000				L	DNA polymerase
56.9964	-1.51051	0.696456	-2.16885	0.030094	0.132855	fig|6666666.314155.peg.2647	1137799.GZ78_09050	2.2e-58	232.6	Oceanospirillales	lpxD	GO:0003674,GO:0003824,GO:0005488,GO:0005515,GO:0005575,GO:0005622,GO:0005623,GO:0005737,GO:0005829,GO:0005975,GO:0006629,GO:0006643,GO:0006644,GO:0006664,GO:0006793,GO:0006796,GO:0008150,GO:0008152,GO:0008610,GO:0008654,GO:0009058,GO:0009245,GO:0009247,GO:0009311,GO:0009312,GO:0009987,GO:0016051,GO:0016410,GO:0016740,GO:0016746,GO:0016747,GO:0019637,GO:0042802,GO:0044237,GO:0044238,GO:0044249,GO:…	2.3.1.191	ko:K02536	ko00540,ko01100,map00540,map01100	M00060	R04550	RC00039,RC00166	ko00000,ko00001,ko00002,ko01000,ko01005			ic_1306.c0216	M	Catalyzes the N-acylation of UDP-3-O-acylglucosamine using 3-hydroxyacyl-ACP as the acyl donor. Is involved in the biosynthesis of lipid A, a phosphorylated glycolipid that anchors the lipopolysaccharide to the outer membrane of the cell
894.732	1.23299	0.568246	2.16982	0.0300204	0.132855	fig|6666666.314155.peg.2968	NA	NA	NA	NA	NA	NA	NA	NA	NA	NA	NA	NA	NA	NA	NA	NA	NA	NA
13.7165	-1.13941	0.525202	-2.16947	0.0300469	0.132855	fig|6666666.314155.peg.5063	1137799.GZ78_25985	4.3e-51	207.2	Oceanospirillales	dnaQ		2.7.7.7	ko:K02342,ko:K03763	ko00230,ko00240,ko01100,ko03030,ko03430,ko03440,map00230,map00240,map01100,map03030,map03430,map03440	M00260	R00375,R00376,R00377,R00378	RC02795	ko00000,ko00001,ko00002,ko01000,ko03032,ko03400				L	VRR_NUC
51.7187	-1.53339	0.706948	-2.16902	0.0300808	0.132855	fig|6666666.314155.peg.5824	1137799.GZ78_19340	9.2e-101	372.9	Oceanospirillales	nudE	GO:0000287,GO:0003674,GO:0003824,GO:0005488,GO:0005575,GO:0005622,GO:0005623,GO:0005737,GO:0005829,GO:0016462,GO:0016787,GO:0016817,GO:0016818,GO:0019144,GO:0043167,GO:0043169,GO:0044424,GO:0044444,GO:0044464,GO:0046872		ko:K08312	ko00230,map00230		R01054	RC00002	ko00000,ko00001,ko01000			iAPECO1_1312.APECO1_3067,iE2348C_1286.E2348C_3641,iECABU_c1320.ECABU_c38150,iECED1_1282.ECED1_4056,iECNA114_1301.ECNA114_3494,iECOK1_1307.ECOK1_3810,iECP_1309.ECP_3483,iECS88_1305.ECS88_3783,iECSF_1327.ECSF_3218,iLF82_1304.LF82_1531,iNRG857_1313.NRG857_16815,iUMN146_1321.UM146_17040,iUTI89_1310.UTI89_C3895,ic_1306.c4167	L	COG0494 NTP pyrophosphohydrolases including oxidative damage repair enzymes
123.669	-2.05462	0.948786	-2.16552	0.0303476	0.133052	fig|6666666.314155.peg.1231	305900.GV64_18790	7.2e-61	240.7	Oceanospirillales	ddl	GO:0000270,GO:0003674,GO:0003824,GO:0005575,GO:0005622,GO:0005623,GO:0005737,GO:0005829,GO:0006022,GO:0006023,GO:0006024,GO:0006807,GO:0008150,GO:0008152,GO:0008716,GO:0009058,GO:0009059,GO:0009252,GO:0009273,GO:0009987,GO:0016874,GO:0016879,GO:0016881,GO:0030203,GO:0034645,GO:0042546,GO:0043170,GO:0044036,GO:0044038,GO:0044085,GO:0044237,GO:0044249,GO:0044260,GO:0044424,GO:0044444,GO:0044464,GO:…	1.3.1.98,6.3.2.4	ko:K00075,ko:K01921	ko00473,ko00520,ko00550,ko01100,ko01502,map00473,map00520,map00550,map01100,map01502		R01150,R03191,R03192	RC00064,RC00141,RC02639	ko00000,ko00001,ko01000,ko01011			iECO26_1355.ECO26_0095	F	Belongs to the D-alanine--D-alanine ligase family
41.3238	-1.40331	0.648159	-2.16507	0.0303821	0.133052	fig|6666666.314155.peg.1354	1137799.GZ78_18545	1.7e-100	372.1	Oceanospirillales	ruvA	GO:0000217,GO:0000400,GO:0000724,GO:0000725,GO:0003674,GO:0003676,GO:0003677,GO:0003678,GO:0003824,GO:0004386,GO:0005488,GO:0005515,GO:0005575,GO:0005622,GO:0005623,GO:0005886,GO:0006139,GO:0006259,GO:0006281,GO:0006302,GO:0006310,GO:0006725,GO:0006807,GO:0006950,GO:0006974,GO:0006996,GO:0007154,GO:0008150,GO:0008152,GO:0009314,GO:0009378,GO:0009379,GO:0009432,GO:0009605,GO:0009628,GO:0009987,GO:…	3.6.4.12	ko:K03550	ko03440,map03440				ko00000,ko00001,ko01000,ko03400				L	The RuvA-RuvB complex in the presence of ATP renatures cruciform structure in supercoiled DNA with palindromic sequence, indicating that it may promote strand exchange reactions in homologous recombination. RuvAB is a helicase that mediates the Holliday junction migration by localized denaturation and reannealing. RuvA stimulates, in the presence of DNA, the weak ATPase activity of RuvB
20.976	-1.30561	0.602957	-2.16535	0.0303606	0.133052	fig|6666666.314155.peg.2134	1137799.GZ78_24825	6.5e-82	310.5	Bacteria			4.6.1.1	ko:K01768	ko00230,ko02025,ko04113,ko04213,map00230,map02025,map04113,map04213	M00695	R00089,R00434	RC00295	ko00000,ko00001,ko00002,ko01000				T	Pfam Adenylate and Guanylate cyclase catalytic domain
37.9817	-1.45824	0.67375	-2.16436	0.0304367	0.133052	fig|6666666.314155.peg.2632	1137799.GZ78_08965	1.7e-71	275.4	Oceanospirillales	ispF	GO:0003674,GO:0003824,GO:0005488,GO:0005515,GO:0006732,GO:0006733,GO:0006743,GO:0006744,GO:0008150,GO:0008152,GO:0008270,GO:0008685,GO:0009058,GO:0009108,GO:0009987,GO:0016829,GO:0016849,GO:0030145,GO:0042180,GO:0042181,GO:0042802,GO:0043167,GO:0043169,GO:0044237,GO:0044249,GO:0044281,GO:0044283,GO:0046872,GO:0046914,GO:0051186,GO:0051188,GO:0071704,GO:1901576,GO:1901661,GO:1901663	2.1.1.228,2.7.7.60,4.6.1.12	ko:K00554,ko:K00991,ko:K01770,ko:K12506	ko00900,ko01100,ko01110,ko01130,map00900,map01100,map01110,map01130	M00096	R00597,R05633,R05637	RC00002,RC00003,RC00334,RC01440	ko00000,ko00001,ko00002,ko01000,ko03016			iPC815.YPO3360	I	Involved in the biosynthesis of isopentenyl diphosphate (IPP) and dimethylallyl diphosphate (DMAPP), two major building blocks of isoprenoid compounds. Catalyzes the conversion of 4- diphosphocytidyl-2-C-methyl-D-erythritol 2-phosphate (CDP-ME2P) to 2-C-methyl-D-erythritol 2,4-cyclodiphosphate (ME-CPP) with a corresponding release of cytidine 5-monophosphate (CMP)
10.1261	2.66773	1.23235	2.16476	0.0304063	0.133052	fig|6666666.314155.peg.2795	1137799.GZ78_10120	1.4e-48	199.1	Oceanospirillales	pdxJ	GO:0003674,GO:0003824,GO:0005488,GO:0005515,GO:0005575,GO:0005622,GO:0005623,GO:0005737,GO:0005829,GO:0006725,GO:0006766,GO:0006767,GO:0006807,GO:0008150,GO:0008152,GO:0008614,GO:0008615,GO:0009058,GO:0009110,GO:0009987,GO:0016740,GO:0016769,GO:0017144,GO:0018130,GO:0019438,GO:0033856,GO:0034641,GO:0042364,GO:0042802,GO:0042816,GO:0042819,GO:0044237,GO:0044249,GO:0044271,GO:0044281,GO:0044283,GO:…	2.6.99.2	ko:K03474	ko00750,ko01100,map00750,map01100	M00124	R05838	RC01476	ko00000,ko00001,ko00002,ko01000			iAF1260.b2564,iAF987.Gmet_1885,iB21_1397.B21_02422,iBWG_1329.BWG_2328,iEC55989_1330.EC55989_2852,iECBD_1354.ECBD_1117,iECB_1328.ECB_02458,iECDH10B_1368.ECDH10B_2732,iECDH1ME8569_1439.ECDH1ME8569_2491,iECD_1391.ECD_02458,iECH74115_1262.ECH74115_3800,iECIAI1_1343.ECIAI1_2675,iECO103_1326.ECO103_3142,iECO111_1330.ECO111_3290,iECO26_1355.ECO26_3611,iECSE_1348.ECSE_2852,iECSP_1301.ECSP_3509,iECW_1372.…	H	Catalyzes the complicated ring closure reaction between the two acyclic compounds 1-deoxy-D-xylulose-5-phosphate (DXP) and 3-amino-2-oxopropyl phosphate (1-amino-acetone-3-phosphate or AAP) to form pyridoxine 5'-phosphate (PNP) and inorganic phosphate
91.2438	-1.65922	0.766355	-2.16508	0.0303819	0.133052	fig|6666666.314155.peg.3164	305900.GV64_11755	1.6e-113	416	Oceanospirillales	rluC	GO:0000154,GO:0000455,GO:0001522,GO:0003674,GO:0003824,GO:0005575,GO:0005622,GO:0005623,GO:0005737,GO:0005829,GO:0006139,GO:0006364,GO:0006396,GO:0006725,GO:0006807,GO:0008150,GO:0008152,GO:0009451,GO:0009982,GO:0009987,GO:0010467,GO:0016070,GO:0016072,GO:0016853,GO:0016866,GO:0022613,GO:0031118,GO:0034470,GO:0034641,GO:0034660,GO:0042254,GO:0043170,GO:0043412,GO:0044085,GO:0044237,GO:0044238,GO:…	5.4.99.24	ko:K06179					ko00000,ko01000,ko03009				J	Responsible for synthesis of pseudouridine from uracil
58509.2	2.07184	0.957253	2.16436	0.0304367	0.133052	fig|6666666.314155.peg.3522	1288963.ADIS_0229	7.4e-87	327.4	Cytophagia													S	Protein of unknown function DUF262
11.6756	-1.74426	0.805649	-2.16504	0.0303845	0.133052	fig|6666666.314155.peg.4234	NA	NA	NA	NA	NA	NA	NA	NA	NA	NA	NA	NA	NA	NA	NA	NA	NA	NA
26.3411	-1.54153	0.711519	-2.16654	0.0302702	0.133052	fig|6666666.314155.peg.4797	1127673.GLIP_2352	7.9e-70	270.4	Alteromonadaceae	gipA			ko:K07496					ko00000				L	Probable transposase
245.582	1.71666	0.792773	2.16539	0.0303575	0.133052	fig|6666666.314155.peg.5637	1137799.GZ78_22620	2.1e-280	971.1	Oceanospirillales	oppA			ko:K02035,ko:K15580	ko01501,ko02010,ko02024,map01501,map02010,map02024	M00239,M00439			ko00000,ko00001,ko00002,ko02000	3.A.1.5,3.A.1.5.1,3.A.1.5.18,3.A.1.5.19,3.A.1.5.25			E	Peptide ABC transporter substrate-binding protein
5.84719	-1.55624	0.718111	-2.16712	0.0302255	0.133052	fig|6666666.314155.peg.603	1137799.GZ78_04665	2.1e-57	228.4	Oceanospirillales	ybgA												S	Protein of unknown function (DUF1722)
17.2783	-1.34075	0.618678	-2.16712	0.0302257	0.133052	fig|6666666.314155.peg.6687	1196324.A374_14300	1.7e-21	110.5	Bacilli	ytlR		2.7.1.91	ko:K04718	ko00600,ko01100,ko04020,ko04071,ko04072,ko04370,ko04371,ko04666,ko05152,map00600,map01100,map04020,map04071,map04072,map04370,map04371,map04666,map05152	M00100	R01926,R02976	RC00002,RC00017	ko00000,ko00001,ko00002,ko01000				I	COG1597 Sphingosine kinase and enzymes related to eukaryotic diacylglycerol kinase
6427.11	1.28583	0.594943	2.16127	0.0306745	0.133655	fig|6666666.314155.peg.1553	NA	NA	NA	NA	NA	NA	NA	NA	NA	NA	NA	NA	NA	NA	NA	NA	NA	NA
5.12686	3.28357	1.51892	2.16178	0.0306351	0.133655	fig|6666666.314155.peg.2571	1137799.GZ78_08775	1.8e-66	258.5	Oceanospirillales													IQ	reductase
1297.55	1.22614	0.567165	2.16187	0.0306278	0.133655	fig|6666666.314155.peg.3542	NA	NA	NA	NA	NA	NA	NA	NA	NA	NA	NA	NA	NA	NA	NA	NA	NA	NA
130.196	-2.1872	1.01196	-2.16134	0.0306691	0.133655	fig|6666666.314155.peg.5626	1137799.GZ78_22670	3.5e-163	580.9	Oceanospirillales	ctaE	GO:0005575,GO:0005623,GO:0005886,GO:0008150,GO:0016020,GO:0040007,GO:0044464,GO:0071944	1.9.3.1	ko:K02276	ko00190,ko01100,map00190,map01100	M00155	R00081	RC00016	ko00000,ko00001,ko00002,ko01000	3.D.4.4,3.D.4.6		iJN678.ctaE	C	Heme copper-type cytochrome quinol oxidase, subunit 3
16.5715	-1.38049	0.638877	-2.16081	0.0307099	0.133673	fig|6666666.314155.peg.3858	NA	NA	NA	NA	NA	NA	NA	NA	NA	NA	NA	NA	NA	NA	NA	NA	NA	NA
314.969	1.59914	0.740145	2.16057	0.0307286	0.133673	fig|6666666.314155.peg.6706	NA	NA	NA	NA	NA	NA	NA	NA	NA	NA	NA	NA	NA	NA	NA	NA	NA	NA
1074.32	1.38585	0.642113	2.15827	0.0309072	0.134341	fig|6666666.314155.peg.3580	NA	NA	NA	NA	NA	NA	NA	NA	NA	NA	NA	NA	NA	NA	NA	NA	NA	NA
2440.62	1.18996	0.551528	2.15756	0.0309619	0.134451	fig|6666666.314155.peg.2627	1137799.GZ78_08930	3.4e-102	378.3	Oceanospirillales	nlpD	GO:0000920,GO:0001896,GO:0005575,GO:0005623,GO:0008150,GO:0008219,GO:0009279,GO:0009987,GO:0012501,GO:0016020,GO:0019867,GO:0030312,GO:0030313,GO:0031975,GO:0032153,GO:0042221,GO:0042493,GO:0043085,GO:0044093,GO:0044462,GO:0044464,GO:0050790,GO:0050896,GO:0051301,GO:0051336,GO:0051345,GO:0065007,GO:0065009,GO:0071944		ko:K06194,ko:K12943					ko00000	1.A.34.1.2			DM	COG0739 Membrane proteins related to metalloendopeptidases
24.0283	-1.4222	0.659253	-2.15729	0.0309827	0.134451	fig|6666666.314155.peg.754	NA	NA	NA	NA	NA	NA	NA	NA	NA	NA	NA	NA	NA	NA	NA	NA	NA	NA
186.569	1.55907	0.72303	2.1563	0.0310599	0.134677	fig|6666666.314155.peg.6464	1137799.GZ78_21810	7.4e-229	799.7	Oceanospirillales	norM			ko:K03327					ko00000,ko02000	2.A.66.1			V	MATE efflux family protein
4724.67	1.43618	0.666348	2.1553	0.0311386	0.134909	fig|6666666.314155.peg.5754	NA	NA	NA	NA	NA	NA	NA	NA	NA	NA	NA	NA	NA	NA	NA	NA	NA	NA
56.9443	1.11725	0.518639	2.15419	0.0312252	0.134969	fig|6666666.314155.peg.175	NA	NA	NA	NA	NA	NA	NA	NA	NA	NA	NA	NA	NA	NA	NA	NA	NA	NA
16.9684	-1.92795	0.894777	-2.15467	0.0311878	0.134969	fig|6666666.314155.peg.3943	NA	NA	NA	NA	NA	NA	NA	NA	NA	NA	NA	NA	NA	NA	NA	NA	NA	NA
66.3551	1.41096	0.654994	2.15415	0.0312282	0.134969	fig|6666666.314155.peg.7083	305900.GV64_08340	8.7e-26	122.5	Gammaproteobacteria				ko:K21495					ko00000,ko02048				S	Plasmid stability protein
7.73729	-1.31832	0.612449	-2.15253	0.0313555	0.135301	fig|6666666.314155.peg.3652	NA	NA	NA	NA	NA	NA	NA	NA	NA	NA	NA	NA	NA	NA	NA	NA	NA	NA
444.741	-0.866867	0.402664	-2.15283	0.031332	0.135301	fig|6666666.314155.peg.5683	1027273.GZ77_04530	4.8e-189	667.2	Oceanospirillales				ko:K07496					ko00000				L	Transposase
14717.6	1.29431	0.601601	2.15144	0.0314418	0.135564	fig|6666666.314155.peg.260	NA	NA	NA	NA	NA	NA	NA	NA	NA	NA	NA	NA	NA	NA	NA	NA	NA	NA
79.1461	-0.91635	0.426137	-2.15036	0.0315265	0.13582	fig|6666666.314155.peg.4616	1137799.GZ78_20125	3e-124	451.4	Oceanospirillales	folP	GO:0003674,GO:0003824,GO:0004156,GO:0005575,GO:0005622,GO:0005623,GO:0005737,GO:0005829,GO:0006082,GO:0006575,GO:0006725,GO:0006732,GO:0006760,GO:0006766,GO:0006767,GO:0006807,GO:0008150,GO:0008152,GO:0009058,GO:0009108,GO:0009110,GO:0009396,GO:0009987,GO:0016053,GO:0016740,GO:0016765,GO:0017144,GO:0018130,GO:0019438,GO:0019752,GO:0034641,GO:0042221,GO:0042364,GO:0042398,GO:0042493,GO:0042558,GO:…	2.5.1.15	ko:K00796	ko00790,ko01100,map00790,map01100	M00126,M00841	R03066,R03067	RC00121,RC00842	ko00000,ko00001,ko00002,ko01000			iECO103_1326.ECO103_3924,iPC815.YPO3501	H	Catalyzes the condensation of para-aminobenzoate (pABA) with 6-hydroxymethyl-7,8-dihydropterin diphosphate (DHPt-PP) to form 7,8-dihydropteroate (H2Pte), the immediate precursor of folate derivatives
2208.41	1.34813	0.627577	2.14816	0.0317012	0.136244	fig|6666666.314155.peg.2215	NA	NA	NA	NA	NA	NA	NA	NA	NA	NA	NA	NA	NA	NA	NA	NA	NA	NA
1065.37	1.44934	0.674605	2.14842	0.0316803	0.136244	fig|6666666.314155.peg.2812	NA	NA	NA	NA	NA	NA	NA	NA	NA	NA	NA	NA	NA	NA	NA	NA	NA	NA
942.407	1.04617	0.486888	2.14868	0.0316595	0.136244	fig|6666666.314155.peg.5320	NA	NA	NA	NA	NA	NA	NA	NA	NA	NA	NA	NA	NA	NA	NA	NA	NA	NA
35.6446	1.32908	0.61895	2.14732	0.031768	0.136422	fig|6666666.314155.peg.243	NA	NA	NA	NA	NA	NA	NA	NA	NA	NA	NA	NA	NA	NA	NA	NA	NA	NA
22.5307	-1.79649	0.836843	-2.14674	0.0318136	0.136496	fig|6666666.314155.peg.1320	1137799.GZ78_18720	7.2e-77	293.5	Oceanospirillales	VV2512			ko:K09938					ko00000				S	protein conserved in bacteria
2093.13	0.828962	0.386257	2.14614	0.0318619	0.136496	fig|6666666.314155.peg.5085	NA	NA	NA	NA	NA	NA	NA	NA	NA	NA	NA	NA	NA	NA	NA	NA	NA	NA
78.7807	-1.6794	0.782501	-2.14619	0.0318578	0.136496	fig|6666666.314155.peg.5688	1137799.GZ78_22455	2e-192	678.3	Oceanospirillales	dnaN	GO:0003674,GO:0003824,GO:0003887,GO:0005488,GO:0005515,GO:0005575,GO:0005622,GO:0005623,GO:0005737,GO:0005829,GO:0006139,GO:0006259,GO:0006260,GO:0006261,GO:0006271,GO:0006725,GO:0006807,GO:0006950,GO:0006974,GO:0008150,GO:0008152,GO:0009058,GO:0009059,GO:0009360,GO:0009987,GO:0016740,GO:0016772,GO:0016779,GO:0018130,GO:0019438,GO:0022616,GO:0032991,GO:0033554,GO:0034061,GO:0034641,GO:0034645,GO:…	2.7.7.7	ko:K02338	ko00230,ko00240,ko01100,ko03030,ko03430,ko03440,map00230,map00240,map01100,map03030,map03430,map03440	M00260	R00375,R00376,R00377,R00378	RC02795	ko00000,ko00001,ko00002,ko01000,ko03032,ko03400				L	Confers DNA tethering and processivity to DNA polymerases and other proteins. Acts as a clamp, forming a ring around DNA (a reaction catalyzed by the clamp-loading complex) which diffuses in an ATP-independent manner freely and bidirectionally along dsDNA. Initially characterized for its ability to contact the catalytic subunit of DNA polymerase III (Pol III), a complex, multichain enzyme respons…
6.59861	-1.8069	0.842136	-2.14562	0.0319035	0.136565	fig|6666666.314155.peg.747	1137799.GZ78_06560	4e-72	277.7	Oceanospirillales	yceA			ko:K07146					ko00000				S	Belongs to the UPF0176 family
14.5954	-1.80874	0.843299	-2.14484	0.0319654	0.136721	fig|6666666.314155.peg.6899	1137799.GZ78_19540	5.2e-52	210.3	Oceanospirillales	thiE	GO:0003674,GO:0003824,GO:0004789,GO:0005575,GO:0005622,GO:0005623,GO:0005737,GO:0006725,GO:0006766,GO:0006767,GO:0006772,GO:0006790,GO:0006807,GO:0008150,GO:0008152,GO:0009058,GO:0009110,GO:0009228,GO:0009987,GO:0016740,GO:0016765,GO:0017144,GO:0018130,GO:0019438,GO:0034641,GO:0042364,GO:0042723,GO:0042724,GO:0044237,GO:0044249,GO:0044271,GO:0044272,GO:0044281,GO:0044283,GO:0044424,GO:0044464,GO:…	2.5.1.3	ko:K00788	ko00730,ko01100,map00730,map01100	M00127	R03223,R10712	RC00224,RC03255,RC03397	ko00000,ko00001,ko00002,ko01000				H	Condenses 4-methyl-5-(beta-hydroxyethyl)thiazole monophosphate (THZ-P) and 2-methyl-4-amino-5-hydroxymethyl pyrimidine pyrophosphate (HMP-PP) to form thiamine monophosphate (TMP)
6.09209	-1.56744	0.731191	-2.14368	0.0320582	0.137008	fig|6666666.314155.peg.2459	NA	NA	NA	NA	NA	NA	NA	NA	NA	NA	NA	NA	NA	NA	NA	NA	NA	NA
12.1486	-1.42026	0.662973	-2.14227	0.0321721	0.137058	fig|6666666.314155.peg.252	1137799.GZ78_04815	2.3e-77	295	Proteobacteria
36.6839	-1.4176	0.661643	-2.14255	0.0321496	0.137058	fig|6666666.314155.peg.310	1137799.GZ78_04705	5.2e-263	913.3	Oceanospirillales	mrdA	GO:0000270,GO:0003674,GO:0003824,GO:0004180,GO:0004185,GO:0005488,GO:0005575,GO:0005623,GO:0005886,GO:0005887,GO:0006022,GO:0006023,GO:0006024,GO:0006508,GO:0006807,GO:0008144,GO:0008150,GO:0008152,GO:0008233,GO:0008236,GO:0008238,GO:0008360,GO:0008658,GO:0009002,GO:0009058,GO:0009059,GO:0009252,GO:0009273,GO:0009987,GO:0016020,GO:0016021,GO:0016043,GO:0016787,GO:0017171,GO:0019538,GO:0022603,GO:…	3.4.16.4	ko:K05515	ko00550,ko01501,map00550,map01501				ko00000,ko00001,ko01000,ko01011			iAF987.Gmet_0928,iEcE24377_1341.EcE24377A_0661,iPC815.YPO2604	M	Catalyzes cross-linking of the peptidoglycan cell wall
7.2645	2.90228	1.35462	2.1425	0.032153	0.137058	fig|6666666.314155.peg.6844	1137799.GZ78_11575	5.2e-63	246.9	Oceanospirillales	gcvH	GO:0001505,GO:0003674,GO:0005488,GO:0005504,GO:0005575,GO:0005622,GO:0005623,GO:0005737,GO:0005829,GO:0006082,GO:0006520,GO:0006544,GO:0006546,GO:0006807,GO:0008150,GO:0008152,GO:0008289,GO:0009056,GO:0009063,GO:0009069,GO:0009071,GO:0009987,GO:0016054,GO:0017144,GO:0019464,GO:0019752,GO:0031405,GO:0031406,GO:0033293,GO:0036094,GO:0042133,GO:0042135,GO:0042737,GO:0043167,GO:0043168,GO:0043177,GO:…		ko:K02437	ko00260,ko00630,ko01100,ko01110,ko01130,ko01200,map00260,map00630,map01100,map01110,map01130,map01200	M00532	R01221	RC00022,RC02834	ko00000,ko00001,ko00002			iE2348C_1286.E2348C_3156,iPC815.YPO0906	E	The glycine cleavage system catalyzes the degradation of glycine. The H protein shuttles the methylamine group of glycine from the P protein to the T protein
8.87182	4.58852	2.1417	2.14246	0.0321564	0.137058	fig|6666666.314155.peg.6943	1137799.GZ78_19735	1.4e-31	141.7	Oceanospirillales	xseB	GO:0003674,GO:0003824,GO:0004518,GO:0004527,GO:0004529,GO:0004536,GO:0005575,GO:0005622,GO:0005623,GO:0005737,GO:0005829,GO:0006139,GO:0006259,GO:0006308,GO:0006725,GO:0006807,GO:0008150,GO:0008152,GO:0008855,GO:0009056,GO:0009057,GO:0009318,GO:0009987,GO:0016787,GO:0016788,GO:0016796,GO:0016895,GO:0019439,GO:0032991,GO:0034641,GO:0034655,GO:0043170,GO:0044237,GO:0044238,GO:0044248,GO:0044260,GO:…	3.1.11.6	ko:K03602	ko03430,map03430				ko00000,ko00001,ko01000,ko03400				L	Bidirectionally degrades single-stranded DNA into large acid-insoluble oligonucleotides, which are then degraded further into small acid-soluble oligonucleotides
331.529	1.37963	0.644415	2.1409	0.0322818	0.137416	fig|6666666.314155.peg.351	NA	NA	NA	NA	NA	NA	NA	NA	NA	NA	NA	NA	NA	NA	NA	NA	NA	NA
727.444	1.09075	0.509776	2.13967	0.0323814	0.137621	fig|6666666.314155.peg.2283	NA	NA	NA	NA	NA	NA	NA	NA	NA	NA	NA	NA	NA	NA	NA	NA	NA	NA
23.8154	-1.4673	0.685751	-2.13969	0.0323797	0.137621	fig|6666666.314155.peg.962	1137799.GZ78_16995	1.3e-124	452.6	Oceanospirillales	trpC	GO:0003674,GO:0003824,GO:0004425,GO:0016829,GO:0016830,GO:0016831	4.1.1.48,5.3.1.24	ko:K01609,ko:K13498	ko00400,ko01100,ko01110,ko01130,ko01230,map00400,map01100,map01110,map01130,map01230	M00023	R03508,R03509	RC00944,RC00945	ko00000,ko00001,ko00002,ko01000			iAF987.Gmet_2494,iJN746.PP_0422	E	Belongs to the TrpC family
203.849	-1.3001	0.6079	-2.13868	0.0324615	0.137852	fig|6666666.314155.peg.2203	1137799.GZ78_24545	5.7e-101	373.6	Oceanospirillales	lexA	GO:0000976,GO:0001067,GO:0001130,GO:0001217,GO:0003674,GO:0003676,GO:0003677,GO:0003690,GO:0003700,GO:0005488,GO:0005515,GO:0005575,GO:0005622,GO:0005623,GO:0005737,GO:0005829,GO:0006139,GO:0006282,GO:0006351,GO:0006355,GO:0006725,GO:0006807,GO:0006950,GO:0006974,GO:0007154,GO:0008150,GO:0008152,GO:0009058,GO:0009059,GO:0009432,GO:0009605,GO:0009889,GO:0009890,GO:0009892,GO:0009987,GO:0009991,GO:…	3.4.21.88	ko:K01356		M00729			ko00000,ko00002,ko01000,ko01002,ko03400				K	Represses a number of genes involved in the response to DNA damage (SOS response), including recA and lexA. In the presence of single-stranded DNA, RecA interacts with LexA causing an autocatalytic cleavage which disrupts the DNA-binding part of LexA, leading to derepression of the SOS regulon and eventually DNA repair
105.399	-0.90598	0.424295	-2.13526	0.0327397	0.138718	fig|6666666.314155.peg.2067	1137799.GZ78_22910	2.1e-77	295	Oceanospirillales	greB	GO:0006139,GO:0006351,GO:0006352,GO:0006354,GO:0006355,GO:0006725,GO:0006807,GO:0008150,GO:0008152,GO:0009058,GO:0009059,GO:0009889,GO:0009893,GO:0009987,GO:0010467,GO:0010468,GO:0010556,GO:0010604,GO:0016070,GO:0018130,GO:0019219,GO:0019222,GO:0019438,GO:0031323,GO:0031325,GO:0031326,GO:0031437,GO:0031439,GO:0032774,GO:0032784,GO:0034641,GO:0034645,GO:0034654,GO:0043170,GO:0044237,GO:0044238,GO:…		ko:K04760					ko00000,ko03021				K	Necessary for efficient RNA polymerase transcription elongation past template-encoded arresting sites. The arresting sites in DNA have the property of trapping a certain fraction of elongating RNA polymerases that pass through, resulting in locked ternary complexes. Cleavage of the nascent transcript by cleavage factors such as GreA or GreB allows the resumption of elongation from the new 3'termi…
20692.2	-1.70652	0.799223	-2.13522	0.0327432	0.138718	fig|6666666.314155.peg.3517	1137799.GZ78_16240	5.3e-270	936.4	Oceanospirillales	fleQ			ko:K10941	ko02020,ko02025,ko05111,map02020,map02025,map05111				ko00000,ko00001,ko03000				K	Flagellar regulatory protein FleQ
59.2478	-1.46405	0.685573	-2.13552	0.0327189	0.138718	fig|6666666.314155.peg.612	1137799.GZ78_04640	1.8e-114	418.7	Oceanospirillales	SO4011												S	Protein of unknown function (DUF3581)
13.6311	2.67859	1.255	2.13434	0.0328148	0.138912	fig|6666666.314155.peg.3443	1027273.GZ77_20705	1.8e-172	612.1	Oceanospirillales	gipA			ko:K07496					ko00000				L	Probable transposase
352.457	1.12799	0.528849	2.13291	0.0329322	0.139298	fig|6666666.314155.peg.1931	NA	NA	NA	NA	NA	NA	NA	NA	NA	NA	NA	NA	NA	NA	NA	NA	NA	NA
843.379	1.20726	0.566538	2.13095	0.0330934	0.139649	fig|6666666.314155.peg.3427	NA	NA	NA	NA	NA	NA	NA	NA	NA	NA	NA	NA	NA	NA	NA	NA	NA	NA
531.658	1.03311	0.48469	2.13148	0.0330499	0.139649	fig|6666666.314155.peg.3624	NA	NA	NA	NA	NA	NA	NA	NA	NA	NA	NA	NA	NA	NA	NA	NA	NA	NA
13.4822	3.04157	1.42728	2.13102	0.0330876	0.139649	fig|6666666.314155.peg.6547	1137799.GZ78_25550	1.8e-87	328.6	Oceanospirillales	rpsE	GO:0000028,GO:0003674,GO:0003735,GO:0005198,GO:0005575,GO:0005622,GO:0005623,GO:0005737,GO:0005829,GO:0005840,GO:0005886,GO:0006412,GO:0006518,GO:0006807,GO:0006996,GO:0008150,GO:0008152,GO:0009058,GO:0009059,GO:0009987,GO:0010467,GO:0015935,GO:0016020,GO:0016043,GO:0019538,GO:0022607,GO:0022613,GO:0022618,GO:0022626,GO:0022627,GO:0032991,GO:0034622,GO:0034641,GO:0034645,GO:0040007,GO:0042254,GO:…		ko:K02988	ko03010,map03010	M00178,M00179			br01610,ko00000,ko00001,ko00002,ko03011				J	Located at the back of the 30S subunit body where it stabilizes the conformation of the head with respect to the body
46.814	-1.15641	0.543468	-2.12784	0.0333506	0.140403	fig|6666666.314155.peg.2662	NA	NA	NA	NA	NA	NA	NA	NA	NA	NA	NA	NA	NA	NA	NA	NA	NA	NA
252.918	-1.82903	0.859377	-2.12832	0.0333103	0.140403	fig|6666666.314155.peg.6215	1137799.GZ78_21050	3.2e-131	474.6	Oceanospirillales													Q	Phytanoyl-CoA dioxygenase (PhyH)
10.5142	-1.26362	0.593823	-2.12795	0.0333413	0.140403	fig|6666666.314155.peg.6987	1137799.GZ78_17755	1.9e-75	288.5	Oceanospirillales			5.2.1.8	ko:K01802,ko:K03773					ko00000,ko01000,ko03110				G	Domain amino terminal to FKBP-type peptidyl-prolyl isomerase
2791.39	1.28688	0.605017	2.12702	0.0334183	0.140578	fig|6666666.314155.peg.1000	566466.NOR53_3123	4.4e-56	224.9	Proteobacteria													Q	Methyltransferase type 11
1406.55	1.43935	0.676838	2.12658	0.0334549	0.140621	fig|6666666.314155.peg.7152	498211.CJA_3546	8.5e-58	230.7	Gammaproteobacteria													Q	Phytanoyl-CoA dioxygenase (PhyH)
49.1507	-1.36792	0.643429	-2.12599	0.0335042	0.140718	fig|6666666.314155.peg.1573	1137799.GZ78_28215	8.9e-177	626.3	Oceanospirillales	lptF	GO:0003674,GO:0003824,GO:0005215,GO:0005319,GO:0005575,GO:0005623,GO:0005886,GO:0006810,GO:0006869,GO:0008150,GO:0010876,GO:0015221,GO:0015399,GO:0015405,GO:0015437,GO:0015920,GO:0016020,GO:0016021,GO:0016462,GO:0016787,GO:0016817,GO:0016818,GO:0016887,GO:0017111,GO:0022804,GO:0022857,GO:0022884,GO:0031224,GO:0032991,GO:0033036,GO:0034040,GO:0042623,GO:0042626,GO:0043190,GO:0043492,GO:0044425,GO:…		ko:K07091,ko:K11720	ko02010,map02010	M00320			ko00000,ko00001,ko00002,ko02000	1.B.42.1		iECED1_1282.ECED1_5114,iUMNK88_1353.UMNK88_5207	S	Permease
35.2787	-1.33986	0.630694	-2.12443	0.0336346	0.141154	fig|6666666.314155.peg.4717	521719.ATXQ01000002_gene2511	8.6e-85	320.1	Gammaproteobacteria													L	ATP-dependent DNA ligase
10.8457	-1.2201	0.574499	-2.12376	0.0336904	0.141278	fig|6666666.314155.peg.2955	NA	NA	NA	NA	NA	NA	NA	NA	NA	NA	NA	NA	NA	NA	NA	NA	NA	NA
81.072	-1.63123	0.768213	-2.12341	0.0337193	0.141288	fig|6666666.314155.peg.488	1137799.GZ78_03680	1.5e-120	438.7	Oceanospirillales	ycbL	GO:0003674,GO:0003824,GO:0004416,GO:0005575,GO:0005622,GO:0005623,GO:0005737,GO:0005829,GO:0006081,GO:0006082,GO:0006089,GO:0008150,GO:0008152,GO:0009056,GO:0009438,GO:0009987,GO:0016787,GO:0016788,GO:0016790,GO:0019243,GO:0019752,GO:0032787,GO:0042180,GO:0042182,GO:0043436,GO:0044237,GO:0044248,GO:0044281,GO:0044282,GO:0044424,GO:0044444,GO:0044464,GO:0046185,GO:0051596,GO:0061727,GO:0071704,GO:…	3.1.2.6	ko:K01069	ko00620,map00620		R01736	RC00004,RC00137	ko00000,ko00001,ko01000				S	COG0491 Zn-dependent hydrolases, including glyoxylases
159.174	2.20987	1.041	2.12284	0.0337676	0.14138	fig|6666666.314155.peg.6831	1137799.GZ78_11645	0	1173.3	Oceanospirillales	acd												I	acyl-CoA dehydrogenase
48.0859	-1.50758	0.710317	-2.12241	0.0338037	0.141421	fig|6666666.314155.peg.6107	NA	NA	NA	NA	NA	NA	NA	NA	NA	NA	NA	NA	NA	NA	NA	NA	NA	NA
222.118	-1.55696	0.734072	-2.12099	0.0339224	0.141807	fig|6666666.314155.peg.1900	1137799.GZ78_23920	2.9e-38	165.2	Bacteria													K	RNA recognition motif
63.6793	-1.20045	0.566122	-2.12047	0.0339662	0.141879	fig|6666666.314155.peg.5483	NA	NA	NA	NA	NA	NA	NA	NA	NA	NA	NA	NA	NA	NA	NA	NA	NA	NA
3872.72	1.32966	0.627301	2.11966	0.0340349	0.142055	fig|6666666.314155.peg.2326	1137799.GZ78_05595	3.9e-47	195.3	Gammaproteobacteria				ko:K13455	ko04626,map04626				ko00000,ko00001				S	Avirulence protein
9.28146	3.34374	1.57849	2.11831	0.0341484	0.142418	fig|6666666.314155.peg.3437	1137799.GZ78_15830	2.1e-25	120.9	Oceanospirillales	rpmI	GO:0003674,GO:0003735,GO:0005198,GO:0005575,GO:0005622,GO:0005623,GO:0005737,GO:0005829,GO:0005840,GO:0015934,GO:0022625,GO:0022626,GO:0032991,GO:0043226,GO:0043228,GO:0043229,GO:0043232,GO:0044391,GO:0044422,GO:0044424,GO:0044444,GO:0044445,GO:0044446,GO:0044464,GO:1990904		ko:K02916	ko03010,map03010	M00178			br01610,ko00000,ko00001,ko00002,ko03011				J	Belongs to the bacterial ribosomal protein bL35 family
42.6508	-1.12883	0.532987	-2.11793	0.0341806	0.142441	fig|6666666.314155.peg.5208	1027273.GZ77_23375	3.7e-26	124.8	Bacteria													T	phosphoprotein phosphatase activity
736.389	0.964584	0.455581	2.11726	0.0342379	0.142458	fig|6666666.314155.peg.5707	NA	NA	NA	NA	NA	NA	NA	NA	NA	NA	NA	NA	NA	NA	NA	NA	NA	NA
4.94834	-1.79323	0.846833	-2.11757	0.0342115	0.142458	fig|6666666.314155.peg.847	1137799.GZ78_07865	3.2e-36	157.5	Bacteria	fixJ1												T	phosphorelay signal transduction system
142.639	1.48452	0.701784	2.11535	0.0344	0.143022	fig|6666666.314155.peg.4739	1232683.ADIMK_1486	1.7e-241	842	Alteromonadaceae	atzF		3.5.1.4,3.5.1.54	ko:K01426,ko:K01457	ko00220,ko00330,ko00360,ko00380,ko00627,ko00643,ko00791,ko01100,ko01120,map00220,map00330,map00360,map00380,map00627,map00643,map00791,map01100,map01120		R00005,R02540,R03096,R03180,R03909,R05551,R05590	RC00010,RC00100,RC00950,RC01025,RC02756	ko00000,ko00001,ko01000				J	COG0154 Asp-tRNAAsn Glu-tRNAGln amidotransferase A subunit and related amidases
375.484	0.999926	0.472799	2.1149	0.0344381	0.143069	fig|6666666.314155.peg.4896	NA	NA	NA	NA	NA	NA	NA	NA	NA	NA	NA	NA	NA	NA	NA	NA	NA	NA
380.485	1.23977	0.586316	2.11451	0.034472	0.143099	fig|6666666.314155.peg.4381	NA	NA	NA	NA	NA	NA	NA	NA	NA	NA	NA	NA	NA	NA	NA	NA	NA	NA
1153.48	1.47479	0.697936	2.11307	0.0345948	0.143497	fig|6666666.314155.peg.2854	9694.XP_007077118.1	4e-25	123.2	Carnivora	SERPINI2	GO:0003674,GO:0004857,GO:0004866,GO:0004867,GO:0005575,GO:0005576,GO:0005615,GO:0008150,GO:0009892,GO:0010466,GO:0010605,GO:0010951,GO:0019222,GO:0030155,GO:0030162,GO:0030234,GO:0030414,GO:0031323,GO:0031324,GO:0032268,GO:0032269,GO:0043086,GO:0044092,GO:0044421,GO:0045861,GO:0048519,GO:0048523,GO:0050789,GO:0050790,GO:0050794,GO:0051171,GO:0051172,GO:0051246,GO:0051248,GO:0051336,GO:0051346,GO:…											V	Serpin peptidase inhibitor, clade I (pancpin), member 2
20.315	-1.28665	0.609344	-2.11153	0.0347269	0.143758	fig|6666666.314155.peg.2468	1117647.M5M_06180	1.9e-51	209.1	unclassified Gammaproteobacteria
6.33121	-1.7718	0.83916	-2.1114	0.0347381	0.143758	fig|6666666.314155.peg.3407	1137799.GZ78_15650	5.5e-164	583.6	Oceanospirillales	ttcA	GO:0003674,GO:0003824,GO:0005488,GO:0005575,GO:0005622,GO:0005623,GO:0005737,GO:0005829,GO:0006139,GO:0006396,GO:0006399,GO:0006400,GO:0006725,GO:0006807,GO:0008033,GO:0008150,GO:0008152,GO:0009451,GO:0009987,GO:0010467,GO:0016070,GO:0016740,GO:0016782,GO:0016783,GO:0034227,GO:0034470,GO:0034641,GO:0034660,GO:0043170,GO:0043412,GO:0044237,GO:0044238,GO:0044424,GO:0044444,GO:0044464,GO:0046483,GO:…	6.3.4.19	ko:K04075,ko:K14058			R09597	RC02633,RC02634	ko00000,ko01000,ko03016				J	Catalyzes the ATP-dependent 2-thiolation of cytidine in position 32 of tRNA, to form 2-thiocytidine (s(2)C32). The sulfur atoms are provided by the cysteine cysteine desulfurase (IscS) system
12.3212	-1.82217	0.862911	-2.11165	0.0347164	0.143758	fig|6666666.314155.peg.660	1027273.GZ77_12535	1.3e-44	186.4	Oceanospirillales	ftsN			ko:K03642,ko:K03749					ko00000				D	cell division protein
74.5121	-2.17906	1.0325	-2.11047	0.0348181	0.143978	fig|6666666.314155.peg.6241	NA	NA	NA	NA	NA	NA	NA	NA	NA	NA	NA	NA	NA	NA	NA	NA	NA	NA
51.8984	2.54812	1.20852	2.10847	0.0349906	0.144579	fig|6666666.314155.peg.6220	1137799.GZ78_21110	5.7e-79	300.1	Oceanospirillales	nudH	GO:0000287,GO:0003674,GO:0003824,GO:0005488,GO:0005575,GO:0005622,GO:0005623,GO:0005737,GO:0006139,GO:0006259,GO:0006281,GO:0006401,GO:0006402,GO:0006725,GO:0006807,GO:0006950,GO:0006974,GO:0008150,GO:0008152,GO:0009056,GO:0009057,GO:0009892,GO:0009893,GO:0009894,GO:0009896,GO:0009987,GO:0010468,GO:0010604,GO:0010605,GO:0010608,GO:0010629,GO:0016070,GO:0016071,GO:0016462,GO:0016787,GO:0016817,GO:…		ko:K08311	ko03018,map03018		R10816	RC00002	ko00000,ko00001,ko01000,ko03019				L	Accelerates the degradation of transcripts by removing pyrophosphate from the 5'-end of triphosphorylated RNA, leading to a more labile monophosphorylated state that can stimulate subsequent ribonuclease cleavage
19.554	-1.7317	0.822241	-2.10608	0.0351977	0.145211	fig|6666666.314155.peg.3225	1137799.GZ78_15205	2.2e-88	331.6	Oceanospirillales	ddpX	GO:0003674,GO:0003824,GO:0004180,GO:0004181,GO:0006508,GO:0006807,GO:0006950,GO:0008150,GO:0008152,GO:0008233,GO:0008235,GO:0008237,GO:0008238,GO:0009046,GO:0009605,GO:0009991,GO:0016787,GO:0019538,GO:0031667,GO:0042594,GO:0043170,GO:0044238,GO:0050896,GO:0070011,GO:0071704,GO:0140096,GO:1901564	3.4.13.22	ko:K07282,ko:K08641	ko01502,ko02020,map01502,map02020	M00651			ko00000,ko00001,ko00002,ko01000,ko01002,ko01011,ko01504				M	Catalyzes hydrolysis of the D-alanyl-D-alanine dipeptide
18.6132	-1.20513	0.572132	-2.10638	0.0351715	0.145211	fig|6666666.314155.peg.5364	305900.GV64_16335	9.1e-101	373.2	Oceanospirillales	gpgS		2.4.1.266	ko:K13693					ko00000,ko01000,ko01003		GT81		M	Glycosyl transferase
13.136	-1.5806	0.750739	-2.10539	0.0352577	0.145347	fig|6666666.314155.peg.268	1137799.GZ78_04745	3.5e-50	204.1	Oceanospirillales			1.18.1.2,1.18.1.3,1.19.1.1	ko:K00528,ko:K15765	ko00623,ko00920,ko01100,ko01120,ko01220,map00623,map00920,map01100,map01120,map01220	M00538	R02550,R03562,R05666,R09513,R10159	RC00269,RC00490,RC02556	ko00000,ko00001,ko00002,ko01000				CH	Oxidoreductase FAD-binding domain
12956	1.98837	0.944938	2.10423	0.0353582	0.145648	fig|6666666.314155.peg.1297	240015.ACP_1245	1.3e-21	110.2	Acidobacteriia				ko:K03496					ko00000,ko03036,ko04812				D	Involved in chromosome partitioning
4.54415	-1.96757	0.935237	-2.10382	0.0353942	0.145685	fig|6666666.314155.peg.3569	NA	NA	NA	NA	NA	NA	NA	NA	NA	NA	NA	NA	NA	NA	NA	NA	NA	NA
157.259	2.15103	1.02271	2.10327	0.0354422	0.14577	fig|6666666.314155.peg.4977	NA	NA	NA	NA	NA	NA	NA	NA	NA	NA	NA	NA	NA	NA	NA	NA	NA	NA
14.4207	2.46439	1.17211	2.10253	0.0355068	0.145924	fig|6666666.314155.peg.3896	1027273.GZ77_20705	2.4e-166	591.7	Oceanospirillales	gipA			ko:K07496					ko00000				L	Probable transposase
2185.51	1.2029	0.572304	2.10186	0.0355654	0.146053	fig|6666666.314155.peg.4816	1137799.GZ78_23870	4.1e-95	357.8	Bacteria				ko:K03284					ko00000,ko02000	1.A.35.1,1.A.35.3			P	Acts as a magnesium transporter
14167.8	1.60286	0.764579	2.0964	0.0360468	0.147916	fig|6666666.314155.peg.1295	94122.Shewana3_2179	1.2e-57	230.3	Gammaproteobacteria
36.6956	-1.65918	0.791856	-2.09531	0.0361437	0.1482	fig|6666666.314155.peg.7013	1137799.GZ78_14605	4e-09	66.2	Gammaproteobacteria			2.7.7.49	ko:K00986					ko00000,ko01000				L	reverse transcriptase
22.6313	-1.47847	0.705784	-2.09479	0.0361893	0.148216	fig|6666666.314155.peg.2794	1137799.GZ78_10120	7.4e-41	172.9	Oceanospirillales	pdxJ	GO:0003674,GO:0003824,GO:0005488,GO:0005515,GO:0005575,GO:0005622,GO:0005623,GO:0005737,GO:0005829,GO:0006725,GO:0006766,GO:0006767,GO:0006807,GO:0008150,GO:0008152,GO:0008614,GO:0008615,GO:0009058,GO:0009110,GO:0009987,GO:0016740,GO:0016769,GO:0017144,GO:0018130,GO:0019438,GO:0033856,GO:0034641,GO:0042364,GO:0042802,GO:0042816,GO:0042819,GO:0044237,GO:0044249,GO:0044271,GO:0044281,GO:0044283,GO:…	2.6.99.2	ko:K03474	ko00750,ko01100,map00750,map01100	M00124	R05838	RC01476	ko00000,ko00001,ko00002,ko01000			iAF1260.b2564,iAF987.Gmet_1885,iB21_1397.B21_02422,iBWG_1329.BWG_2328,iEC55989_1330.EC55989_2852,iECBD_1354.ECBD_1117,iECB_1328.ECB_02458,iECDH10B_1368.ECDH10B_2732,iECDH1ME8569_1439.ECDH1ME8569_2491,iECD_1391.ECD_02458,iECH74115_1262.ECH74115_3800,iECIAI1_1343.ECIAI1_2675,iECO103_1326.ECO103_3142,iECO111_1330.ECO111_3290,iECO26_1355.ECO26_3611,iECSE_1348.ECSE_2852,iECSP_1301.ECSP_3509,iECW_1372.…	H	Catalyzes the complicated ring closure reaction between the two acyclic compounds 1-deoxy-D-xylulose-5-phosphate (DXP) and 3-amino-2-oxopropyl phosphate (1-amino-acetone-3-phosphate or AAP) to form pyridoxine 5'-phosphate (PNP) and inorganic phosphate
3280.6	1.18164	0.564124	2.09464	0.0362028	0.148216	fig|6666666.314155.peg.617	NA	NA	NA	NA	NA	NA	NA	NA	NA	NA	NA	NA	NA	NA	NA	NA	NA	NA
350.104	-1.9369	0.925119	-2.09368	0.0362886	0.14834	fig|6666666.314155.peg.4621	1027273.GZ77_20970	1e-306	1058.9	Oceanospirillales	ftsH	GO:0000166,GO:0003674,GO:0003824,GO:0004175,GO:0004176,GO:0004222,GO:0005488,GO:0005515,GO:0005524,GO:0005575,GO:0005622,GO:0005623,GO:0005737,GO:0005829,GO:0005886,GO:0005887,GO:0006508,GO:0006807,GO:0006950,GO:0006979,GO:0008144,GO:0008150,GO:0008152,GO:0008233,GO:0008237,GO:0008270,GO:0009056,GO:0009057,GO:0010468,GO:0016020,GO:0016021,GO:0016462,GO:0016787,GO:0016817,GO:0016818,GO:0016887,GO:…		ko:K03798		M00742			ko00000,ko00002,ko01000,ko01002,ko03110				O	Acts as a processive, ATP-dependent zinc metallopeptidase for both cytoplasmic and membrane proteins. Plays a role in the quality control of integral membrane proteins
17.0969	-1.25844	0.601049	-2.09374	0.0362835	0.14834	fig|6666666.314155.peg.5765	1137799.GZ78_28450	2.4e-49	201.4	Oceanospirillales				ko:K09940					ko00000				S	Domain of unknown function (DUF4870)
95.5793	1.00233	0.479096	2.09213	0.0364272	0.148793	fig|6666666.314155.peg.2081	1137799.GZ78_27670	6.7e-137	493.4	Oceanospirillales	ydiA	GO:0003674,GO:0005575,GO:0005622,GO:0005623,GO:0005737,GO:0005829,GO:0008150,GO:0030234,GO:0044424,GO:0044444,GO:0044464,GO:0050790,GO:0065007,GO:0065009,GO:0098772	2.7.11.33,2.7.4.28	ko:K09773					ko00000,ko01000				S	Bifunctional serine threonine kinase and phosphorylase involved in the regulation of the phosphoenolpyruvate synthase (PEPS) by catalyzing its phosphorylation dephosphorylation
5.62578	2.5156	1.20261	2.09178	0.0364578	0.148805	fig|6666666.314155.peg.428	1137799.GZ78_04190	8.1e-121	439.9	Oceanospirillales													IQ	Catalyzes the first of the two reduction steps in the elongation cycle of fatty acid synthesis
448.372	1.78271	0.852894	2.09019	0.0366005	0.149273	fig|6666666.314155.peg.528	1137799.GZ78_05930	2.8e-288	997.3	Oceanospirillales	spoVR	GO:0006950,GO:0006974,GO:0008150,GO:0009987,GO:0033554,GO:0050896,GO:0051716		ko:K06415					ko00000				S	SpoVR family
40.3696	-1.33929	0.64098	-2.08944	0.036668	0.149435	fig|6666666.314155.peg.1510	1027273.GZ77_06120	9.7e-23	114.8	Bacteria													S	anaphase-promoting complex binding
6.35505	-1.64092	0.785523	-2.08895	0.0367123	0.149502	fig|6666666.314155.peg.5077	1137799.GZ78_25870	4.8e-155	553.9	Oceanospirillales	uspE			ko:K14055					ko00000				T	Belongs to the universal stress protein A family
4.66557	-1.97973	0.948626	-2.08694	0.0368935	0.150079	fig|6666666.314155.peg.1523	NA	NA	NA	NA	NA	NA	NA	NA	NA	NA	NA	NA	NA	NA	NA	NA	NA	NA
423.73	0.879325	0.421384	2.08676	0.0369102	0.150079	fig|6666666.314155.peg.6207	1137799.GZ78_20810	0	1090.9	Oceanospirillales		GO:0001676,GO:0003674,GO:0003824,GO:0005575,GO:0005618,GO:0005623,GO:0006066,GO:0006082,GO:0006629,GO:0006631,GO:0006633,GO:0006643,GO:0006665,GO:0006670,GO:0006672,GO:0006807,GO:0008150,GO:0008152,GO:0008610,GO:0009056,GO:0009058,GO:0009987,GO:0016042,GO:0016053,GO:0016787,GO:0016810,GO:0016811,GO:0017040,GO:0019751,GO:0019752,GO:0030148,GO:0030149,GO:0030312,GO:0032787,GO:0034311,GO:0034312,GO:…	3.5.1.23	ko:K12349	ko00600,ko01100,ko04071,map00600,map01100,map04071	M00099	R01494	RC00064,RC00328	ko00000,ko00001,ko00002,ko01000				S	Neutral/alkaline non-lysosomal ceramidase, N-terminal
2464.23	1.58436	0.759538	2.08595	0.036983	0.150261	fig|6666666.314155.peg.6402	NA	NA	NA	NA	NA	NA	NA	NA	NA	NA	NA	NA	NA	NA	NA	NA	NA	NA
376.776	1.09313	0.524515	2.08409	0.0371522	0.150834	fig|6666666.314155.peg.400	1131269.AQVV01000043_gene1792	1.9e-16	93.2	Bacteria													M	#NAME?
967.86	1.22893	0.589892	2.08331	0.0372229	0.151006	fig|6666666.314155.peg.4312	NA	NA	NA	NA	NA	NA	NA	NA	NA	NA	NA	NA	NA	NA	NA	NA	NA	NA
1101.6	1.25654	0.603616	2.08169	0.0373711	0.151493	fig|6666666.314155.peg.4462	1248232.BANQ01000151_gene4084	2.9e-48	199.5	Vibrionales	motB	GO:0005575,GO:0005623,GO:0005886,GO:0016020,GO:0044464,GO:0071944		ko:K02557	ko02030,ko02040,map02030,map02040				ko00000,ko00001,ko02000,ko02035	1.A.30.1			N	Membrane MotB of proton-channel complex MotA/MotB
4.84427	-1.7407	0.836539	-2.08084	0.0374486	0.151692	fig|6666666.314155.peg.4447	1137799.GZ78_05700	1.3e-140	505.8	Oceanospirillales	malG	GO:0003674,GO:0003824,GO:0005215,GO:0005363,GO:0005575,GO:0005623,GO:0005886,GO:0005887,GO:0006810,GO:0008150,GO:0008643,GO:0015144,GO:0015154,GO:0015157,GO:0015399,GO:0015405,GO:0015422,GO:0015423,GO:0015766,GO:0015768,GO:0015772,GO:0015774,GO:0016020,GO:0016021,GO:0016462,GO:0016787,GO:0016817,GO:0016818,GO:0016887,GO:0017111,GO:0022804,GO:0022857,GO:0031224,GO:0031226,GO:0032991,GO:0033036,GO:…		ko:K10110,ko:K15772	ko02010,map02010	M00194,M00491			ko00000,ko00001,ko00002,ko02000	3.A.1.1.1,3.A.1.1.16,3.A.1.1.2,3.A.1.1.22		iLJ478.TM1202,iSSON_1240.SSON_4210,iYL1228.KPN_04421	P	With MalKFE is involved in the transport of maltose into the cell
9.78685	-1.52401	0.732537	-2.08046	0.0374837	0.15172	fig|6666666.314155.peg.3387	NA	NA	NA	NA	NA	NA	NA	NA	NA	NA	NA	NA	NA	NA	NA	NA	NA	NA
6.03496	2.81063	1.35133	2.0799	0.0375349	0.151812	fig|6666666.314155.peg.4048	1137799.GZ78_02530	5.2e-48	196.8	Oceanospirillales	hisE	GO:0000105,GO:0000287,GO:0003674,GO:0003824,GO:0004636,GO:0005488,GO:0005575,GO:0005618,GO:0005623,GO:0006082,GO:0006520,GO:0006547,GO:0006725,GO:0006807,GO:0008150,GO:0008152,GO:0008652,GO:0009058,GO:0009605,GO:0009607,GO:0009987,GO:0016053,GO:0016462,GO:0016787,GO:0016817,GO:0016818,GO:0018130,GO:0019438,GO:0019752,GO:0030312,GO:0034641,GO:0040007,GO:0043167,GO:0043169,GO:0043207,GO:0043436,GO:…	3.5.4.19,3.6.1.31,5.3.1.16	ko:K01523,ko:K01814,ko:K11755	ko00340,ko01100,ko01110,ko01230,map00340,map01100,map01110,map01230	M00026	R04035,R04037,R04640	RC00002,RC00945,RC01055	ko00000,ko00001,ko00002,ko01000			iSB619.SA_RS14110,iYO844.BSU34860	E	Phosphoribosyl-ATP
54.389	1.44227	0.693731	2.079	0.0376174	0.151982	fig|6666666.314155.peg.4579	NA	NA	NA	NA	NA	NA	NA	NA	NA	NA	NA	NA	NA	NA	NA	NA	NA	NA
344.397	0.796187	0.382999	2.07882	0.0376337	0.151982	fig|6666666.314155.peg.5709	NA	NA	NA	NA	NA	NA	NA	NA	NA	NA	NA	NA	NA	NA	NA	NA	NA	NA
80.1067	-1.20372	0.579147	-2.07844	0.0376687	0.152009	fig|6666666.314155.peg.4468	751994.AGIG01000028_gene2121	7.8e-22	110.2	Gammaproteobacteria	fliS			ko:K02422	ko02040,map02040				ko00000,ko00001,ko02035				N	flagellar protein FliS
21.57	-1.2926	0.622435	-2.07668	0.0378309	0.152548	fig|6666666.314155.peg.2151	1137799.GZ78_24775	2.7e-130	471.5	Oceanospirillales	tatD	GO:0000175,GO:0000302,GO:0000738,GO:0003674,GO:0003824,GO:0004518,GO:0004527,GO:0004529,GO:0004532,GO:0004536,GO:0004540,GO:0005488,GO:0005575,GO:0005622,GO:0005623,GO:0005737,GO:0005829,GO:0006139,GO:0006259,GO:0006308,GO:0006725,GO:0006807,GO:0006950,GO:0006979,GO:0008150,GO:0008152,GO:0008296,GO:0008297,GO:0008310,GO:0008408,GO:0009056,GO:0009057,GO:0009636,GO:0009987,GO:0010035,GO:0016070,GO:…		ko:K03424					ko00000,ko01000				L	COG0084 Mg-dependent DNase
9.30425	-1.71564	0.826548	-2.07567	0.0379243	0.15281	fig|6666666.314155.peg.7118	NA	NA	NA	NA	NA	NA	NA	NA	NA	NA	NA	NA	NA	NA	NA	NA	NA	NA
168.373	-1.34021	0.646285	-2.07371	0.0381064	0.153383	fig|6666666.314155.peg.1841	1137799.GZ78_24130	0	1074.3	Oceanospirillales													O	Belongs to the peptidase M16 family
172.408	-1.14028	0.549924	-2.07352	0.0381237	0.153383	fig|6666666.314155.peg.3803	1137799.GZ78_07935	1.5e-83	315.5	Gammaproteobacteria													S	Tir chaperone protein (CesT) family
410.873	1.15054	0.555369	2.07167	0.0382961	0.153961	fig|6666666.314155.peg.4865	1137799.GZ78_23870	1.9e-57	232.3	Bacteria				ko:K03284					ko00000,ko02000	1.A.35.1,1.A.35.3			P	Acts as a magnesium transporter
7.36874	2.87351	1.38784	2.0705	0.0384058	0.154286	fig|6666666.314155.peg.5076	1137799.GZ78_25865	8.7e-61	239.6	Oceanospirillales	cycB												C	cytochrome c5
115.919	1.37545	0.665063	2.06814	0.0386267	0.154998	fig|6666666.314155.peg.3434	1137799.GZ78_23835	5.6e-21	108.2	Gammaproteobacteria
133.806	1.05073	0.508102	2.06795	0.0386444	0.154998	fig|6666666.314155.peg.4802	1137799.GZ78_23870	5.8e-53	216.9	Bacteria				ko:K03284					ko00000,ko02000	1.A.35.1,1.A.35.3			P	Acts as a magnesium transporter
14.2641	-1.10888	0.536293	-2.06768	0.03867	0.154998	fig|6666666.314155.peg.6572	1219080.VEZ01S_02_00030	1.1e-226	792.3	Vibrionales			2.6.1.55	ko:K15372	ko00410,ko00430,ko01100,map00410,map00430,map01100		R00908,R01684	RC00006,RC00062	ko00000,ko00001,ko01000				E	Aminotransferase class-III
982.119	1.64335	0.796119	2.0642	0.0389992	0.156201	fig|6666666.314155.peg.4936	NA	NA	NA	NA	NA	NA	NA	NA	NA	NA	NA	NA	NA	NA	NA	NA	NA	NA
164.204	2.32962	1.12912	2.06322	0.0390915	0.156454	fig|6666666.314155.peg.4363	1137799.GZ78_03280	9.2e-47	192.6	Oceanospirillales	raiA			ko:K05808					ko00000,ko03009				J	seems to be involved in modulation of the sigma(54) (RpoN) activity for quorum sensing
380.561	1.56428	0.758772	2.0616	0.0392461	0.156955	fig|6666666.314155.peg.1403	NA	NA	NA	NA	NA	NA	NA	NA	NA	NA	NA	NA	NA	NA	NA	NA	NA	NA
13.6616	-1.71686	0.833188	-2.06058	0.0393427	0.157224	fig|6666666.314155.peg.3192	NA	NA	NA	NA	NA	NA	NA	NA	NA	NA	NA	NA	NA	NA	NA	NA	NA	NA
12.0617	-1.37071	0.665459	-2.0598	0.0394173	0.157405	fig|6666666.314155.peg.4897	1137799.GZ78_17945	2.6e-59	235	Proteobacteria													S	Low calcium response locus protein H
13.4983	-1.49696	0.726889	-2.0594	0.0394556	0.15744	fig|6666666.314155.peg.3391	NA	NA	NA	NA	NA	NA	NA	NA	NA	NA	NA	NA	NA	NA	NA	NA	NA	NA
128.592	0.954671	0.463763	2.05853	0.0395392	0.157656	fig|6666666.314155.peg.4063	7209.EJD76054.1	3.7e-60	239.2	Chromadorea		GO:0003674,GO:0003824,GO:0005488,GO:0005515,GO:0005575,GO:0005622,GO:0005623,GO:0005634,GO:0005654,GO:0005737,GO:0005783,GO:0005789,GO:0006508,GO:0006515,GO:0006807,GO:0006950,GO:0007275,GO:0008150,GO:0008152,GO:0009056,GO:0009057,GO:0009790,GO:0009792,GO:0009987,GO:0010033,GO:0010243,GO:0010498,GO:0012505,GO:0016020,GO:0016462,GO:0016787,GO:0016817,GO:0016818,GO:0016887,GO:0017111,GO:0019538,GO:…		ko:K13525	ko04141,ko05134,map04141,map05134	M00400,M00403			ko00000,ko00001,ko00002,ko03019,ko04131,ko04147	3.A.16.1			O	Belongs to the AAA ATPase family
4204.46	1.51686	0.737098	2.05789	0.0396012	0.157733	fig|6666666.314155.peg.1298	NA	NA	NA	NA	NA	NA	NA	NA	NA	NA	NA	NA	NA	NA	NA	NA	NA	NA
19.3093	-1.35007	0.656296	-2.0571	0.0396763	0.157733	fig|6666666.314155.peg.1562	305900.GV64_03155	3.1e-79	301.2	Oceanospirillales													S	Domain of unknown function (DUF3332)
575.514	1.36545	0.663613	2.05761	0.0396278	0.157733	fig|6666666.314155.peg.3529	45351.EDO44950	1.4e-18	100.9	Metazoa	EFNB2	GO:0000902,GO:0000904,GO:0001525,GO:0001568,GO:0001654,GO:0001655,GO:0001667,GO:0001756,GO:0001822,GO:0001944,GO:0001945,GO:0002009,GO:0002040,GO:0002042,GO:0002376,GO:0002682,GO:0002684,GO:0002694,GO:0002696,GO:0003002,GO:0003404,GO:0003674,GO:0003824,GO:0004672,GO:0004713,GO:0005102,GO:0005488,GO:0005515,GO:0005575,GO:0005623,GO:0005886,GO:0005887,GO:0006464,GO:0006468,GO:0006793,GO:0006796,GO:…		ko:K05463,ko:K19495	ko04360,map04360				ko00000,ko00001,ko04052,ko04147,ko04516				T	ephrin receptor binding
1350.31	1.20022	0.58337	2.05739	0.0396486	0.157733	fig|6666666.314155.peg.657	NA	NA	NA	NA	NA	NA	NA	NA	NA	NA	NA	NA	NA	NA	NA	NA	NA	NA
147.193	1.68657	0.821004	2.05428	0.0399486	0.158698	fig|6666666.314155.peg.6222	NA	NA	NA	NA	NA	NA	NA	NA	NA	NA	NA	NA	NA	NA	NA	NA	NA	NA
146.72	-1.54657	0.753008	-2.05386	0.039989	0.158741	fig|6666666.314155.peg.3214	1137799.GZ78_15070	3.9e-159	567.4	Oceanospirillales	sucA	GO:0000287,GO:0003674,GO:0003824,GO:0004591,GO:0005488,GO:0005515,GO:0005575,GO:0005618,GO:0005622,GO:0005623,GO:0005737,GO:0005829,GO:0005886,GO:0006082,GO:0006091,GO:0006099,GO:0006101,GO:0006103,GO:0008150,GO:0008152,GO:0008683,GO:0009055,GO:0009060,GO:0009987,GO:0015980,GO:0016020,GO:0016491,GO:0016624,GO:0016740,GO:0016744,GO:0016829,GO:0016830,GO:0016831,GO:0016903,GO:0016999,GO:0017144,GO:…	1.2.4.2,4.1.1.71	ko:K00164,ko:K01616	ko00020,ko00310,ko00380,ko01100,ko01110,ko01120,ko01130,ko01200,map00020,map00310,map00380,map01100,map01110,map01120,map01130,map01200	M00009,M00011,M00032	R00621,R01933,R01940,R03316,R08549	RC00004,RC00027,RC00627,RC02743,RC02833,RC02883	br01601,ko00000,ko00001,ko00002,ko01000			iNJ661.Rv1248c,iSSON_1240.SSON_0677,iYL1228.KPN_00732	C	2-oxoglutarate dehydrogenase
282.54	1.32149	0.64387	2.05241	0.0401294	0.15918	fig|6666666.314155.peg.3482	NA	NA	NA	NA	NA	NA	NA	NA	NA	NA	NA	NA	NA	NA	NA	NA	NA	NA
33.3701	-1.4108	0.687797	-2.05119	0.0402483	0.159499	fig|6666666.314155.peg.3701	1127673.GLIP_2352	7.3e-94	350.5	Alteromonadaceae	gipA			ko:K07496					ko00000				L	Probable transposase
21.0481	2.77257	1.35188	2.05091	0.0402762	0.159499	fig|6666666.314155.peg.622	1137799.GZ78_04590	2e-67	261.9	Bacteria	lptE	GO:0001530,GO:0003674,GO:0005488,GO:0005575,GO:0005623,GO:0006810,GO:0006869,GO:0008150,GO:0008289,GO:0009279,GO:0009987,GO:0010876,GO:0015920,GO:0016020,GO:0016043,GO:0019867,GO:0022607,GO:0030312,GO:0030313,GO:0031975,GO:0033036,GO:0043163,GO:0043165,GO:0044085,GO:0044091,GO:0044462,GO:0044464,GO:0045229,GO:0051179,GO:0051234,GO:0061024,GO:0071702,GO:0071709,GO:0071840,GO:0071944,GO:0097367,GO:…		ko:K03643					ko00000,ko02000	1.B.42.1		iECH74115_1262.ECH74115_0730,iECSP_1301.ECSP_0694,iECs_1301.ECs0679,iG2583_1286.G2583_0804,iZ_1308.Z0788	M	Together with LptD, is involved in the assembly of lipopolysaccharide (LPS) at the surface of the outer membrane. Required for the proper assembly of LptD. Binds LPS and may serve as the LPS recognition site at the outer membrane
7.82152	-1.1918	0.581178	-2.05067	0.0402992	0.159499	fig|6666666.314155.peg.6389	1121935.AQXX01000107_gene598	1.3e-114	420.6	Oceanospirillales	fhuB			ko:K02015	ko02010,map02010	M00240			ko00000,ko00001,ko00002,ko02000	3.A.1.14			P	Belongs to the binding-protein-dependent transport system permease family. FecCD subfamily
100.862	0.963902	0.470371	2.04924	0.0404387	0.159815	fig|6666666.314155.peg.5550	NA	NA	NA	NA	NA	NA	NA	NA	NA	NA	NA	NA	NA	NA	NA	NA	NA	NA
80.3991	0.731273	0.356808	2.04948	0.0404148	0.159815	fig|6666666.314155.peg.6485	NA	NA	NA	NA	NA	NA	NA	NA	NA	NA	NA	NA	NA	NA	NA	NA	NA	NA
5.43346	2.84083	1.38656	2.04884	0.0404779	0.159852	fig|6666666.314155.peg.127	NA	NA	NA	NA	NA	NA	NA	NA	NA	NA	NA	NA	NA	NA	NA	NA	NA	NA
23.5551	-1.70345	0.831692	-2.04818	0.0405429	0.15999	fig|6666666.314155.peg.3382	305900.GV64_19010	6e-170	604	Oceanospirillales	ccoG												C	COG0348 Polyferredoxin
20.4208	-2.00271	0.977983	-2.0478	0.0405798	0.160018	fig|6666666.314155.peg.2660	1137799.GZ78_09100	5.7e-139	500.4	Oceanospirillales	tsf	GO:0001871,GO:0003674,GO:0003676,GO:0003723,GO:0003746,GO:0005085,GO:0005488,GO:0005515,GO:0005575,GO:0005622,GO:0005623,GO:0005737,GO:0005829,GO:0006412,GO:0006414,GO:0006518,GO:0006807,GO:0008135,GO:0008150,GO:0008152,GO:0008270,GO:0009058,GO:0009059,GO:0009986,GO:0009987,GO:0010467,GO:0019538,GO:0019899,GO:0030246,GO:0030247,GO:0034641,GO:0034645,GO:0043043,GO:0043167,GO:0043169,GO:0043170,GO:…		ko:K02357					ko00000,ko03012,ko03029				J	Associates with the EF-Tu.GDP complex and induces the exchange of GDP to GTP. It remains bound to the aminoacyl-tRNA.EF- Tu.GTP complex up to the GTP hydrolysis stage on the ribosome
800.851	1.19986	0.586257	2.04665	0.0406924	0.160344	fig|6666666.314155.peg.3325	NA	NA	NA	NA	NA	NA	NA	NA	NA	NA	NA	NA	NA	NA	NA	NA	NA	NA
50.9813	-1.35153	0.660496	-2.04623	0.0407336	0.160389	fig|6666666.314155.peg.5661	1137799.GZ78_22545	2.2e-106	391.7	Oceanospirillales	dprA			ko:K04096					ko00000				LU	Rossmann fold nucleotide-binding protein involved in DNA uptake
218.842	1.4073	0.688689	2.04344	0.0410087	0.161353	fig|6666666.314155.peg.97	NA	NA	NA	NA	NA	NA	NA	NA	NA	NA	NA	NA	NA	NA	NA	NA	NA	NA
794.044	-1.21254	0.59392	-2.04158	0.0411929	0.161489	fig|6666666.314155.peg.2365	NA	NA	NA	NA	NA	NA	NA	NA	NA	NA	NA	NA	NA	NA	NA	NA	NA	NA
8.6853	-1.45811	0.71421	-2.04157	0.0411941	0.161489	fig|6666666.314155.peg.2991	NA	NA	NA	NA	NA	NA	NA	NA	NA	NA	NA	NA	NA	NA	NA	NA	NA	NA
5.02745	2.64706	1.29653	2.04165	0.0411862	0.161489	fig|6666666.314155.peg.3950	1137799.GZ78_01995	4.7e-81	307.4	Oceanospirillales	yajG			ko:K07286					ko00000				M	Uncharacterized lipoprotein
968.505	1.41848	0.694458	2.04257	0.041095	0.161489	fig|6666666.314155.peg.449	NA	NA	NA	NA	NA	NA	NA	NA	NA	NA	NA	NA	NA	NA	NA	NA	NA	NA
4.68142	2.92518	1.43226	2.04236	0.041116	0.161489	fig|6666666.314155.peg.5170	1137799.GZ78_12255	2.3e-171	608.2	Oceanospirillales	rfaC			ko:K02841	ko00540,ko01100,map00540,map01100	M00080			ko00000,ko00001,ko00002,ko01000,ko01003,ko01005		GT9		M	COG0859 ADP-heptose LPS heptosyltransferase
14.0119	1.18826	0.582563	2.03971	0.0413796	0.162098	fig|6666666.314155.peg.2828	1027273.GZ77_01860	0	1331.2	Oceanospirillales	recB	GO:0000166,GO:0000724,GO:0000725,GO:0003674,GO:0003678,GO:0003824,GO:0004003,GO:0004386,GO:0004518,GO:0004519,GO:0004520,GO:0004527,GO:0004529,GO:0004536,GO:0005488,GO:0005524,GO:0005575,GO:0005622,GO:0005623,GO:0006139,GO:0006259,GO:0006281,GO:0006302,GO:0006310,GO:0006725,GO:0006807,GO:0006950,GO:0006952,GO:0006974,GO:0006996,GO:0008026,GO:0008094,GO:0008144,GO:0008150,GO:0008152,GO:0008854,GO:…	3.1.11.5,3.6.4.12	ko:K03582,ko:K16898	ko03440,map03440				ko00000,ko00001,ko01000,ko03400				L	A helicase nuclease that prepares dsDNA breaks (DSB) for recombinational DNA repair. Binds to DSBs and unwinds DNA via a highly rapid and processive ATP-dependent bidirectional helicase activity. Unwinds dsDNA until it encounters a Chi (crossover hotspot instigator) sequence from the 3' direction. Cuts ssDNA a few nucleotides 3' to the Chi site. The properties and activities of the enzyme are cha…
380.764	1.37675	0.675608	2.03779	0.0415707	0.162716	fig|6666666.314155.peg.2941	1137799.GZ78_16355	1.8e-83	317	Bacteria			2.7.9.2	ko:K01007	ko00620,ko00680,ko00720,ko01100,ko01120,ko01200,map00620,map00680,map00720,map01100,map01120,map01200	M00173,M00374	R00199	RC00002,RC00015	ko00000,ko00001,ko00002,ko01000				G	Belongs to the PEP-utilizing enzyme family
1660.84	1.32214	0.648899	2.03752	0.0415982	0.162716	fig|6666666.314155.peg.6358	1444712.BN1013_02024	1.6e-14	89	Chlamydiae				ko:K15577,ko:K20444	ko00910,ko02010,map00910,map02010	M00438			ko00000,ko00001,ko00002,ko01000,ko01005,ko02000	3.A.1.16.1,3.A.1.16.2,4.D.1.3	GT2,GT4		S	Transposase
17.6059	-1.38047	0.677646	-2.03716	0.0416345	0.162739	fig|6666666.314155.peg.2606	297246.lpp0188	1.3e-06	60.1	Legionellales	tadA		3.5.4.3,3.5.4.33	ko:K01487,ko:K11991	ko00230,ko01100,map00230,map01100		R01676,R10223	RC00204,RC00477	ko00000,ko00001,ko01000,ko03016				FJ	Cytidine and deoxycytidylate deaminase zinc-binding region
24.3466	-1.16601	0.573297	-2.03387	0.0419651	0.163316	fig|6666666.314155.peg.1027	1137799.GZ78_00565	8.9e-185	652.9	Proteobacteria													S	Glycosyltransferase family 87
85.5917	-0.753083	0.370103	-2.03479	0.0418716	0.163316	fig|6666666.314155.peg.4086	NA	NA	NA	NA	NA	NA	NA	NA	NA	NA	NA	NA	NA	NA	NA	NA	NA	NA
55.9156	0.807982	0.397261	2.03388	0.0419633	0.163316	fig|6666666.314155.peg.4791	NA	NA	NA	NA	NA	NA	NA	NA	NA	NA	NA	NA	NA	NA	NA	NA	NA	NA
46.437	-1.25551	0.617036	-2.03474	0.0418767	0.163316	fig|6666666.314155.peg.548	1137799.GZ78_06010	1.6e-68	265.4	Oceanospirillales	yqiB			ko:K09920					ko00000				S	Protein of unknown function (DUF1249)
1366.83	1.5929	0.783151	2.03396	0.0419559	0.163316	fig|6666666.314155.peg.5584	NA	NA	NA	NA	NA	NA	NA	NA	NA	NA	NA	NA	NA	NA	NA	NA	NA	NA
67.1354	2.47681	1.2172	2.03484	0.0418673	0.163316	fig|6666666.314155.peg.6676	1137799.GZ78_11915	3.4e-41	174.5	Oceanospirillales	oprG			ko:K07275					ko00000				M	Outer membrane protein W
227.521	1.39458	0.685929	2.03313	0.0420394	0.163336	fig|6666666.314155.peg.5386	NA	NA	NA	NA	NA	NA	NA	NA	NA	NA	NA	NA	NA	NA	NA	NA	NA	NA
320.717	0.72881	0.358506	2.03291	0.0420618	0.163336	fig|6666666.314155.peg.5517	305900.GV64_20165	0	1393.6	Oceanospirillales	yaaO		4.1.1.19	ko:K01585	ko00330,ko01100,map00330,map01100	M00133	R00566	RC00299	ko00000,ko00001,ko00002,ko01000				E	Orn/Lys/Arg decarboxylase, C-terminal domain
31.2105	2.57507	1.26649	2.03323	0.0420294	0.163336	fig|6666666.314155.peg.6552	1137799.GZ78_25570	2.8e-55	221.1	Oceanospirillales	rpsM	GO:0003674,GO:0003735,GO:0005198,GO:0005575,GO:0005622,GO:0005623,GO:0005737,GO:0005829,GO:0005840,GO:0005886,GO:0006412,GO:0006518,GO:0006807,GO:0008150,GO:0008152,GO:0009058,GO:0009059,GO:0009987,GO:0010467,GO:0015935,GO:0016020,GO:0019538,GO:0022613,GO:0022626,GO:0022627,GO:0032991,GO:0034641,GO:0034645,GO:0042254,GO:0043043,GO:0043170,GO:0043226,GO:0043228,GO:0043229,GO:0043232,GO:0043603,GO:…		ko:K02952	ko03010,map03010	M00178,M00179			br01610,ko00000,ko00001,ko00002,ko03011				J	Located at the top of the head of the 30S subunit, it contacts several helices of the 16S rRNA. In the 70S ribosome it contacts the 23S rRNA (bridge B1a) and protein L5 of the 50S subunit (bridge B1b), connecting the 2 subunits
46.6483	0.893805	0.440317	2.02991	0.0423653	0.164396	fig|6666666.314155.peg.404	1137799.GZ78_04265	9.2e-242	842.8	Oceanospirillales	ligB	GO:0003674,GO:0003824,GO:0003909,GO:0003911,GO:0005575,GO:0005622,GO:0005623,GO:0005737,GO:0005829,GO:0006139,GO:0006259,GO:0006260,GO:0006266,GO:0006281,GO:0006284,GO:0006288,GO:0006310,GO:0006725,GO:0006807,GO:0006950,GO:0006974,GO:0008150,GO:0008152,GO:0009058,GO:0009059,GO:0009987,GO:0016874,GO:0016886,GO:0033554,GO:0034641,GO:0034645,GO:0043170,GO:0044237,GO:0044238,GO:0044249,GO:0044260,GO:…	6.5.1.2	ko:K01972	ko03030,ko03410,ko03420,ko03430,map03030,map03410,map03420,map03430		R00382	RC00005	ko00000,ko00001,ko01000,ko03032,ko03400				L	Catalyzes the formation of phosphodiester linkages between 5'-phosphoryl and 3'-hydroxyl groups in double-stranded DNA using NAD as a coenzyme and as the energy source for the reaction
39.7102	1.22139	0.601792	2.02959	0.0423981	0.164404	fig|6666666.314155.peg.771	NA	NA	NA	NA	NA	NA	NA	NA	NA	NA	NA	NA	NA	NA	NA	NA	NA	NA
572.047	1.87996	0.928262	2.02525	0.042842	0.165254	fig|6666666.314155.peg.233	NA	NA	NA	NA	NA	NA	NA	NA	NA	NA	NA	NA	NA	NA	NA	NA	NA	NA
37.5667	-1.48281	0.731836	-2.02614	0.04275	0.165254	fig|6666666.314155.peg.2587	1137799.GZ78_22990	3e-67	261.2	Oceanospirillales	MA20_39410			ko:K03719					ko00000,ko03000,ko03036				K	helix_turn_helix ASNC type
12.484	-1.44642	0.714168	-2.02532	0.0428347	0.165254	fig|6666666.314155.peg.4093	NA	NA	NA	NA	NA	NA	NA	NA	NA	NA	NA	NA	NA	NA	NA	NA	NA	NA
292.982	-1.21403	0.599225	-2.026	0.0427651	0.165254	fig|6666666.314155.peg.4348	1137799.GZ78_03205	3.6e-143	514.2	Oceanospirillales	mlaF	GO:0000166,GO:0003674,GO:0003824,GO:0005488,GO:0005524,GO:0008144,GO:0016462,GO:0016787,GO:0016817,GO:0016818,GO:0016887,GO:0017076,GO:0017111,GO:0030554,GO:0032553,GO:0032555,GO:0032559,GO:0035639,GO:0036094,GO:0043167,GO:0043168,GO:0097159,GO:0097367,GO:1901265,GO:1901363		ko:K02065	ko02010,map02010	M00210,M00669,M00670			ko00000,ko00001,ko00002,ko02000	3.A.1.27			Q	ABC transporter maintaining outer membrane lipid asymmetry
96.9555	0.986715	0.487259	2.02503	0.0428642	0.165254	fig|6666666.314155.peg.4658	NA	NA	NA	NA	NA	NA	NA	NA	NA	NA	NA	NA	NA	NA	NA	NA	NA	NA
101.357	1.56646	0.773453	2.02528	0.0428391	0.165254	fig|6666666.314155.peg.5141	NA	NA	NA	NA	NA	NA	NA	NA	NA	NA	NA	NA	NA	NA	NA	NA	NA	NA
4224.08	1.17487	0.579904	2.02598	0.042767	0.165254	fig|6666666.314155.peg.5807	1137799.GZ78_08150	2.1e-77	295	Oceanospirillales	gpo		1.11.1.22,1.11.1.9	ko:K00432,ko:K20207	ko00480,ko00590,ko04918,map00480,map00590,map04918		R00274,R07034,R07035	RC00011,RC00982	ko00000,ko00001,ko01000			iJN678.slr1171	O	Belongs to the glutathione peroxidase family
846.543	1.17541	0.580032	2.02645	0.0427187	0.165254	fig|6666666.314155.peg.6708	NA	NA	NA	NA	NA	NA	NA	NA	NA	NA	NA	NA	NA	NA	NA	NA	NA	NA
45.2942	1.03206	0.509801	2.02444	0.0429246	0.165368	fig|6666666.314155.peg.235	NA	NA	NA	NA	NA	NA	NA	NA	NA	NA	NA	NA	NA	NA	NA	NA	NA	NA
11.1681	-1.16348	0.574999	-2.02345	0.0430264	0.165641	fig|6666666.314155.peg.5714	1137799.GZ78_22390	8.5e-174	616.3	Oceanospirillales	fbpA			ko:K02012	ko02010,map02010	M00190			ko00000,ko00001,ko00002,ko02000	3.A.1.10			P	Iron deficiency-induced protein A
163.806	1.87168	0.925142	2.02312	0.0430604	0.165653	fig|6666666.314155.peg.67	NA	NA	NA	NA	NA	NA	NA	NA	NA	NA	NA	NA	NA	NA	NA	NA	NA	NA
106.121	1.52306	0.753066	2.02247	0.0431275	0.165772	fig|6666666.314155.peg.627	NA	NA	NA	NA	NA	NA	NA	NA	NA	NA	NA	NA	NA	NA	NA	NA	NA	NA
19789	1.11455	0.551152	2.02222	0.0431532	0.165772	fig|6666666.314155.peg.6474	654923.Q8QUN8_ISKNN	1e-14	88.2	Viruses
12.2304	-1.51455	0.749432	-2.02093	0.0432867	0.166165	fig|6666666.314155.peg.2191	672.VV93_v1c33220	6.2e-60	238	Vibrionales	ynaI	GO:0003674,GO:0005488,GO:0005515,GO:0005575,GO:0005623,GO:0005886,GO:0016020,GO:0042802,GO:0044464,GO:0071944		ko:K16052					ko00000,ko02000	1.A.23.4			M	COG0668 Small-conductance mechanosensitive channel
22.5765	2.52657	1.25042	2.02057	0.0433239	0.166189	fig|6666666.314155.peg.4693	1137799.GZ78_05355	3e-78	297.7	Oceanospirillales	secB	GO:0002790,GO:0003674,GO:0005488,GO:0005515,GO:0005575,GO:0005622,GO:0005623,GO:0005737,GO:0005829,GO:0006605,GO:0006810,GO:0006886,GO:0008104,GO:0008150,GO:0009306,GO:0009987,GO:0015031,GO:0015833,GO:0032940,GO:0033036,GO:0034613,GO:0042886,GO:0043952,GO:0044424,GO:0044444,GO:0044464,GO:0045184,GO:0046903,GO:0046907,GO:0051082,GO:0051179,GO:0051234,GO:0051641,GO:0051649,GO:0055085,GO:0070727,GO:…		ko:K03071	ko02024,ko03060,ko03070,map02024,map03060,map03070	M00335			ko00000,ko00001,ko00002,ko02044,ko03110	3.A.5			U	One of the proteins required for the normal export of preproteins out of the cell cytoplasm. It is a molecular chaperone that binds to a subset of precursor proteins, maintaining them in a translocation-competent state. It also specifically binds to its receptor SecA
8.0035	2.77703	1.37572	2.0186	0.0435287	0.166855	fig|6666666.314155.peg.218	NA	NA	NA	NA	NA	NA	NA	NA	NA	NA	NA	NA	NA	NA	NA	NA	NA	NA
2147.79	1.31398	0.651694	2.01625	0.0437737	0.167674	fig|6666666.314155.peg.5303	NA	NA	NA	NA	NA	NA	NA	NA	NA	NA	NA	NA	NA	NA	NA	NA	NA	NA
378.221	1.08353	0.537636	2.01536	0.0438669	0.167911	fig|6666666.314155.peg.5139	NA	NA	NA	NA	NA	NA	NA	NA	NA	NA	NA	NA	NA	NA	NA	NA	NA	NA
[truncated: 5,827 more rows]
