# Supplementary material for: Coral holobiont cues prime Endozoicomonas for a symbiotic lifestyle
Source: ISME J. 2022 Apr 20;16(8):1883–95. doi: 10.1038/s41396-022-01226-7 (PMC9296628; doi:10.1038/s41396-022-01226-7)
Supplement: Supplementary file 8 — Supplementary Table S6b [file 41396_2022_1226_MOESM8_ESM.xlsx]

## Sheet: Sheet1
Supplementary Table S6b
peg	log-ratios	FDR PolySTest	FDR limma	FDR Miss test	FDR rank products	FDR permutation test	FDR t-test	seed_eggNOG_ortholog	seed_ortholog_evalue	seed_ortholog_score	best_tax_level	Preferred_name	GOs	EC	KEGG_ko	KEGG_Pathway	KEGG_Module	KEGG_Reaction	KEGG_rclass	BRITE	KEGG_TC	CAZy	BiGG_Reaction	COG	annotation
fig|6666666.314155.peg.1011	-0.13875	1	0.95639	1	0.915567	0.780749	0.709262
fig|6666666.314155.peg.1012	NA	1	NA	1	NA	NA	NA
fig|6666666.314155.peg.1021	-0.07766	1	0.937224	1	0.915236	0.258553	0.586937	1137799.GZ78_00635	3.1e-99	367.9	Bacteria	0	0	3.1.4.58	ko:K01975	0	0	0	0	ko00000,ko01000,ko03016	0	0	0	J	Hydrolyzes RNA 2',3'-cyclic phosphodiester to an RNA 2'- phosphomonoester
fig|6666666.314155.peg.1023	0.08517	1	0.96149	1	0.915567	0.331478	0.610427	1137799.GZ78_00620	8.8e-296	1022.3	Oceanospirillales	dppD	0	0	ko:K02031,ko:K02032	ko02024,map02024	M00239	0	0	ko00000,ko00001,ko00002,ko02000	3.A.1.5	0	0	P	Belongs to the ABC transporter superfamily
fig|6666666.314155.peg.1024	-0.05272	0.731736	0.983323	0.365868	0.909361	0.223828	0.631707	1137799.GZ78_00615	1e-282	978.8	Oceanospirillales	dppA	0	0	ko:K02035	ko02024,map02024	M00239	0	0	ko00000,ko00001,ko00002,ko02000	3.A.1.5	0	0	E	Bacterial extracellular solute-binding proteins, family 5 Middle
fig|6666666.314155.peg.1025	-0.0280467	1	0.989819	1	0.971502	0.991508	0.772712	1137799.GZ78_00610	1.9e-132	478.8	Oceanospirillales	dppB	0	0	ko:K02033	ko02024,map02024	M00239	0	0	ko00000,ko00001,ko00002,ko02000	3.A.1.5	0	0	P	(ABC) transporter, permease
fig|6666666.314155.peg.1026	0.1398	1	0.989819	1	1	0.830385	0.754552	1137799.GZ78_00605	6.2e-150	537	Oceanospirillales	oppC	GO:0005575,GO:0005623,GO:0005886,GO:0016020,GO:0044464,GO:0071944	0	ko:K02031,ko:K02032,ko:K02034	ko02024,map02024	M00239	0	0	ko00000,ko00001,ko00002,ko02000	3.A.1.5	0	0	EP	(ABC) transporter, permease
fig|6666666.314155.peg.1034	0.0105333	0.307105	0.989819	1	0.915567	0.0767762	0.772813	1137799.GZ78_00515	1.3e-98	365.9	Oceanospirillales	msrA	0	1.8.4.11	ko:K07304	0	0	0	0	ko00000,ko01000	0	0	0	O	Has an important function as a repair enzyme for proteins that have been inactivated by oxidation. Catalyzes the reversible oxidation-reduction of methionine sulfoxide in proteins to methionine
fig|6666666.314155.peg.1035	0.2218	1	0.796682	1	1	NA	NA	1137799.GZ78_00510	8.9e-292	1009.2	Oceanospirillales	mnmC	GO:0000166,GO:0001510,GO:0002097,GO:0002098,GO:0003674,GO:0003824,GO:0004808,GO:0005488,GO:0005575,GO:0005622,GO:0005623,GO:0005737,GO:0006139,GO:0006396,GO:0006399,GO:0006400,GO:0006725,GO:0006807,GO:0008033,GO:0008150,GO:0008152,GO:0008168,GO:0008173,GO:0008175,GO:0008757,GO:0009451,GO:0009987,GO:0010467,GO:0016070,GO:0016491,GO:0016740,GO:0016741,GO:0030488,GO:0032259,GO:0034470,GO:0034641,GO:…	2.1.1.61,2.1.1.72,2.4.2.29,4.2.1.151	ko:K00773,ko:K07319,ko:K11782,ko:K15461	ko00130,ko01110,map00130,map01110	0	R00601,R03789,R08702,R10209,R10666	RC00003,RC00053,RC00060,RC00063,RC01483,RC03232	ko00000,ko00001,ko01000,ko02048,ko03016	0	0	0	E	Catalyzes the last two steps in the biosynthesis of 5- methylaminomethyl-2-thiouridine (mnm(5)s(2)U) at the wobble position (U34) in tRNA. Catalyzes the FAD-dependent demodification of cmnm(5)s(2)U34 to nm(5)s(2)U34, followed by the transfer of a methyl group from S-adenosyl-L-methionine to nm(5)s(2)U34, to form mnm(5)s(2)U34
fig|6666666.314155.peg.1037	-0.257397	0.662951	0.419172	1	0.497213	0.220662	0.261371	1137799.GZ78_00485	7.9e-75	286.6	Oceanospirillales	mgsA	GO:0003674,GO:0003824,GO:0005575,GO:0005622,GO:0005623,GO:0005737,GO:0005829,GO:0006081,GO:0008150,GO:0008152,GO:0008929,GO:0009058,GO:0009438,GO:0009987,GO:0016829,GO:0016835,GO:0016838,GO:0019242,GO:0042180,GO:0042181,GO:0044237,GO:0044249,GO:0044281,GO:0044283,GO:0044424,GO:0044444,GO:0044464,GO:0046184,GO:0071704,GO:1901576	4.2.3.3	ko:K01734	ko00640,ko01120,map00640,map01120	0	R01016	RC00424	ko00000,ko00001,ko01000	0	0	iECUMN_1333.ECUMN_1153,iYL1228.KPN_00992	G	Methylglyoxal synthase
fig|6666666.314155.peg.1038	0.21103	0.891064	0.464753	1	0.754357	0.222766	0.316625	1137799.GZ78_00465	0	1473.8	Gammaproteobacteria	pflB	GO:0003674,GO:0003824,GO:0006082,GO:0006520,GO:0006566,GO:0006567,GO:0006807,GO:0008150,GO:0008152,GO:0008861,GO:0009056,GO:0009063,GO:0009066,GO:0009068,GO:0009987,GO:0016054,GO:0016407,GO:0016408,GO:0016453,GO:0016740,GO:0016746,GO:0016747,GO:0019752,GO:0043436,GO:0044237,GO:0044238,GO:0044248,GO:0044281,GO:0044282,GO:0046395,GO:0071704,GO:1901564,GO:1901565,GO:1901575,GO:1901605,GO:1901606	2.3.1.54	ko:K00656	ko00620,ko00640,ko00650,ko01100,ko01120,map00620,map00640,map00650,map01100,map01120	0	R00212,R06987	RC00004,RC01181,RC02742,RC02833	ko00000,ko00001,ko01000	0	0	0	C	formate acetyltransferase
fig|6666666.314155.peg.1040	-0.01591	1	0.989819	1	0.915567	0.941265	0.759122	1137799.GZ78_00450	1.8e-187	661.8	Oceanospirillales	guaC	GO:0003674,GO:0003824,GO:0003920,GO:0005488,GO:0005515,GO:0005575,GO:0005622,GO:0005623,GO:0005737,GO:0005829,GO:0005886,GO:0006139,GO:0006163,GO:0006725,GO:0006753,GO:0006793,GO:0006796,GO:0006807,GO:0008150,GO:0008152,GO:0009117,GO:0009150,GO:0009259,GO:0009987,GO:0015949,GO:0015950,GO:0015951,GO:0016020,GO:0016491,GO:0016651,GO:0016657,GO:0019637,GO:0019693,GO:0034641,GO:0042802,GO:0044237,GO:…	1.1.1.205,1.7.1.7	ko:K00088,ko:K00364	ko00230,ko00983,ko01100,ko01110,map00230,map00983,map01100,map01110	M00050	R01130,R01134,R08240	RC00143,RC00457,RC02207	ko00000,ko00001,ko00002,ko01000,ko04147	0	0	iEC042_1314.EC042_0103,iECIAI39_1322.ECIAI39_0105,iECUMN_1333.ECUMN_0102	F	Catalyzes the conversion of inosine 5'-phosphate (IMP) to xanthosine 5'-phosphate (XMP), the first committed and rate- limiting step in the de novo synthesis of guanine nucleotides, and therefore plays an important role in the regulation of cell growth
fig|6666666.314155.peg.1041	0.53112	0.307105	0.172707	0.570852	0.606119	0.0767762	0.201088	1137799.GZ78_00445	1.5e-101	375.6	Oceanospirillales	udk	GO:0003674,GO:0003824,GO:0004849,GO:0005575,GO:0005622,GO:0005623,GO:0005737,GO:0005829,GO:0006139,GO:0006206,GO:0006213,GO:0006220,GO:0006221,GO:0006222,GO:0006725,GO:0006753,GO:0006793,GO:0006796,GO:0006807,GO:0008150,GO:0008152,GO:0008655,GO:0009058,GO:0009112,GO:0009116,GO:0009117,GO:0009119,GO:0009123,GO:0009124,GO:0009129,GO:0009130,GO:0009156,GO:0009161,GO:0009163,GO:0009165,GO:0009173,GO:…	2.7.1.48	ko:K00876	ko00240,ko00983,ko01100,map00240,map00983,map01100	0	R00513,R00516,R00517,R00962,R00964,R00967,R00968,R00970,R01548,R01549,R01880,R02091,R02096,R02097,R02327,R02332,R02371,R02372,R08232	RC00002,RC00017	ko00000,ko00001,ko01000	0	0	iSBO_1134.SBO_0893	F	uridine kinase
fig|6666666.314155.peg.1043	-0.28105	1	0.796682	1	0.915567	0.677172	0.539662	1027273.GZ77_16420	1.1e-118	433.3	Oceanospirillales	rsmC	GO:0000154,GO:0001510,GO:0003674,GO:0003824,GO:0005575,GO:0005622,GO:0005623,GO:0005737,GO:0005829,GO:0006139,GO:0006364,GO:0006396,GO:0006725,GO:0006807,GO:0008150,GO:0008152,GO:0008168,GO:0008170,GO:0008173,GO:0008649,GO:0008757,GO:0008990,GO:0009451,GO:0009987,GO:0010467,GO:0016070,GO:0016072,GO:0016435,GO:0016740,GO:0016741,GO:0022613,GO:0031167,GO:0032259,GO:0034470,GO:0034641,GO:0034660,GO:…	2.1.1.172	ko:K00564	0	0	R07234	RC00003	ko00000,ko01000,ko03009	0	0	0	J	Specifically methylates the guanine in position 1207 of 16S rRNA in the 30S particle
fig|6666666.314155.peg.1044	0.263607	0.217532	0.625618	0.826914	0.437706	0.0543831	0.158157	1137799.GZ78_00430	1.8e-122	445.7	Oceanospirillales	patH	0	0	ko:K16961,ko:K16962	ko02010,map02010	M00586	0	0	ko00000,ko00001,ko00002,ko02000	3.A.1.3	0	0	ET	belongs to the bacterial solute-binding protein 3 family
fig|6666666.314155.peg.1054	0.40234	0.242144	0.181608	1	0.0786858	0.151674	0.0841924	1137799.GZ78_00315	4.7e-166	590.5	Oceanospirillales	dusA	GO:0000049,GO:0000166,GO:0002943,GO:0003674,GO:0003676,GO:0003723,GO:0003824,GO:0005488,GO:0005575,GO:0005622,GO:0005623,GO:0005737,GO:0005829,GO:0006139,GO:0006396,GO:0006399,GO:0006400,GO:0006725,GO:0006807,GO:0008033,GO:0008150,GO:0008152,GO:0009451,GO:0009987,GO:0010181,GO:0010467,GO:0016070,GO:0016491,GO:0016627,GO:0017150,GO:0032553,GO:0034470,GO:0034641,GO:0034660,GO:0036094,GO:0043167,GO:…	0	ko:K05539,ko:K05540	0	0	0	0	ko00000,ko01000,ko03016	0	0	0	J	Catalyzes the synthesis of 5,6-dihydrouridine (D), a modified base found in the D-loop of most tRNAs, via the reduction of the C5-C6 double bond in target uridines. Specifically modifies U20 and U20a in tRNAs
fig|6666666.314155.peg.1055	-0.133507	1	0.95639	1	0.918629	0.807291	0.667421	1137799.GZ78_00305	7.6e-66	256.9	Oceanospirillales	IV02_16530	0	0	0	0	0	0	0	0	0	0	0	T	factor (Antagonist
fig|6666666.314155.peg.1056	0.116583	1	0.796682	1	0.915567	0.554253	0.517836	1137799.GZ78_00300	4.5e-203	713.8	Oceanospirillales	rsbP	0	3.1.3.3	ko:K07315	0	0	0	0	ko00000,ko01000,ko03021	0	0	0	KT	Chemotaxis protein CheY
fig|6666666.314155.peg.1057	0.24286	0.74582	0.256315	1	0.497213	0.302256	0.206592	1137799.GZ78_00290	5.5e-111	407.1	Oceanospirillales	vacJ	GO:0006810,GO:0006811,GO:0006820,GO:0006869,GO:0008150,GO:0009987,GO:0010876,GO:0015711,GO:0015748,GO:0015914,GO:0016043,GO:0033036,GO:0051179,GO:0051234,GO:0061024,GO:0071702,GO:0071840,GO:0120009,GO:0120010	0	ko:K04754	0	0	0	0	ko00000	0	0	0	M	(Lipo)protein
fig|6666666.314155.peg.1074	-0.0029467	1	0.992554	1	0.978179	0.991508	0.790753	585.DR95_1315	1.2e-11	77	Proteus	0	0	0	0	0	0	0	0	0	0	0	0	K	Peptidase S24-like
fig|6666666.314155.peg.1075	-0.103417	1	0.9115	1	0.915567	0.711197	0.618637	1218352.B597_010715	2e-31	142.5	Pseudomonas stutzeri group	0	0	0	0	0	0	0	0	0	0	0	0	0	0
fig|6666666.314155.peg.1077	0.02785	1	0.989819	1	1	NA	NA	1027273.GZ77_02670	3.2e-103	381.7	Oceanospirillales	prpE	0	3.1.3.16	ko:K01090,ko:K07313	0	0	0	0	ko00000,ko01000	0	0	0	T	Diadenosine tetraphosphatase and related serine threonine protein
fig|6666666.314155.peg.1081	-0.0291	1	0.989819	1	0.961246	0.984347	0.772712	675814.VIC_001983	1.1e-75	290.8	Vibrionales	0	0	3.1.21.3	ko:K01154	0	0	0	0	ko00000,ko01000,ko02048	0	0	0	V	Type I restriction modification DNA specificity domain
fig|6666666.314155.peg.1082	0.04971	1	0.982463	1	0.915567	0.997588	0.700917	1137799.GZ78_13755	1.3e-267	928.7	Oceanospirillales	hsdM	GO:0003674,GO:0003824,GO:0005575,GO:0005622,GO:0005623,GO:0005737,GO:0005829,GO:0008150,GO:0008152,GO:0008168,GO:0008170,GO:0016740,GO:0016741,GO:0032259,GO:0044424,GO:0044444,GO:0044464	2.1.1.72	ko:K03427	0	0	0	0	ko00000,ko01000,ko02048	0	0	0	V	HsdM N-terminal domain
fig|6666666.314155.peg.1083	0.0414133	0.120018	0.96149	1	0.915567	0.0300045	0.490005	911239.CF149_07299	0	1533.5	Gammaproteobacteria	hsdR	0	3.1.21.3	ko:K01153	0	0	0	0	ko00000,ko01000,ko02048	0	0	0	L	Type I site-specific restriction-modification system R (restriction) subunit and related helicases
fig|6666666.314155.peg.1093	-0.038575	1	0.989819	1	0.915567	0.920192	0.772712	1027273.GZ77_14820	7.7e-63	248.1	Gammaproteobacteria	VP0380	0	0	0	0	0	0	0	0	0	0	0	L	Belongs to the 'phage' integrase family
fig|6666666.314155.peg.1096	-0.0547067	0.722099	0.96149	1	0.915567	0.180525	0.635836	1027273.GZ77_02670	4.6e-102	377.9	Oceanospirillales	prpE	0	3.1.3.16	ko:K01090,ko:K07313	0	0	0	0	ko00000,ko01000	0	0	0	T	Diadenosine tetraphosphatase and related serine threonine protein
fig|6666666.314155.peg.1154	0.0520367	1	0.96149	1	0.918629	0.934477	0.711315	469381.Dpep_0902	4.5e-112	411.8	Bacteria	0	0	0	0	0	0	0	0	0	0	0	0	S	AAA domain, putative AbiEii toxin, Type IV TA system
fig|6666666.314155.peg.1157	0.06115	1	0.989819	1	0.916358	0.833816	0.769801
fig|6666666.314155.peg.1167	0.238367	1	0.753241	1	0.915567	0.353203	0.406028	1120963.KB894495_gene3224	1.5e-10	72.4	Pseudoalteromonadaceae	0	0	0	0	0	0	0	0	0	0	0	0	0	0
fig|6666666.314155.peg.1182	-0.19817	0.618759	0.733759	1	0.720801	0.15469	0.442421	1137799.GZ78_00145	6.1e-43	179.9	Oceanospirillales	hpaR	0	0	0	0	0	0	0	0	0	0	0	K	helix_turn_helix multiple antibiotic resistance protein
fig|6666666.314155.peg.1183	0.1301	1	0.804578	1	0.842517	0.574129	0.362534	1137799.GZ78_00135	7.4e-137	493.4	Oceanospirillales	mmsB	0	1.1.1.31	ko:K00020	ko00280,ko01100,map00280,map01100	0	R05066	RC00099	ko00000,ko00001,ko01000	0	0	0	I	Belongs to the 3-hydroxyisobutyrate dehydrogenase family
fig|6666666.314155.peg.1184	0.0179467	0.333748	0.989819	1	0.915567	0.0834371	0.75468	1137799.GZ78_00130	4.1e-121	441	Oceanospirillales	cvfB	0	0	ko:K00243	0	0	0	0	ko00000	0	0	0	S	protein conserved in bacteria
fig|6666666.314155.peg.1185	0.0864467	1	0.945996	1	0.915567	0.374934	0.650153	1137799.GZ78_00125	3.6e-74	284.3	Oceanospirillales	0	0	0	0	0	0	0	0	0	0	0	0	K	Acetyltransferase (GNAT) domain
fig|6666666.314155.peg.1194	0.18526	1	0.692533	1	0.880963	0.350337	0.406028	1137799.GZ78_00085	4.6e-167	594	Oceanospirillales	metN	GO:0000099,GO:0000101,GO:0000166,GO:0003333,GO:0003674,GO:0003824,GO:0005215,GO:0005342,GO:0005488,GO:0005524,GO:0005575,GO:0005623,GO:0005886,GO:0006810,GO:0006811,GO:0006812,GO:0006820,GO:0006855,GO:0006865,GO:0008144,GO:0008150,GO:0008324,GO:0008509,GO:0008514,GO:0015075,GO:0015171,GO:0015179,GO:0015191,GO:0015238,GO:0015318,GO:0015399,GO:0015405,GO:0015711,GO:0015807,GO:0015821,GO:0015849,GO:…	0	ko:K02071	ko02010,map02010	M00238	0	0	ko00000,ko00001,ko00002,ko02000	3.A.1.24	0	iAF1260.b0199,iBWG_1329.BWG_0192,iECDH10B_1368.ECDH10B_0180,iECDH1ME8569_1439.ECDH1ME8569_0193,iECP_1309.ECP_0209,iEcDH1_1363.EcDH1_3403,iEcSMS35_1347.EcSMS35_0211,iJO1366.b0199,iJR904.b0199,iUMNK88_1353.UMNK88_205,iY75_1357.Y75_RS01010	P	Part of the ABC transporter complex MetNIQ involved in methionine import. Responsible for energy coupling to the transport system
fig|6666666.314155.peg.1195	NA	1	NA	1	NA	NA	NA	1137799.GZ78_00080	1.1e-102	379.4	Oceanospirillales	metI	GO:0000099,GO:0000101,GO:0003333,GO:0003674,GO:0003824,GO:0005215,GO:0005342,GO:0005575,GO:0005623,GO:0005886,GO:0005887,GO:0006810,GO:0006811,GO:0006812,GO:0006820,GO:0006855,GO:0006865,GO:0008150,GO:0008324,GO:0008509,GO:0008514,GO:0015075,GO:0015171,GO:0015179,GO:0015191,GO:0015238,GO:0015318,GO:0015399,GO:0015405,GO:0015711,GO:0015807,GO:0015821,GO:0015849,GO:0015893,GO:0016020,GO:0016021,GO:…	0	ko:K02072	ko02010,map02010	M00238	0	0	ko00000,ko00001,ko00002,ko02000	3.A.1.24	0	iPC815.YPO1072	P	ABC transporter permease
fig|6666666.314155.peg.1196	0.0770767	1	0.968634	1	0.915567	0.927981	0.61468	1137799.GZ78_00075	4.7e-106	390.6	Oceanospirillales	metQ	GO:0000101,GO:0005575,GO:0005623,GO:0005886,GO:0006810,GO:0006811,GO:0006812,GO:0006820,GO:0006865,GO:0008150,GO:0015711,GO:0015821,GO:0015849,GO:0016020,GO:0016021,GO:0030288,GO:0030313,GO:0031224,GO:0031225,GO:0031226,GO:0031975,GO:0032991,GO:0042597,GO:0042940,GO:0043190,GO:0044425,GO:0044459,GO:0044464,GO:0046658,GO:0046942,GO:0048473,GO:0051179,GO:0051234,GO:0055052,GO:0071702,GO:0071705,GO:…	0	ko:K02072,ko:K02073	ko02010,map02010	M00238	0	0	ko00000,ko00001,ko00002,ko02000	3.A.1.24	0	ic_1306.c0238	P	Belongs to the nlpA lipoprotein family
fig|6666666.314155.peg.1197	0.08883	1	0.938794	1	0.916358	0.531544	0.630398	1137799.GZ78_00070	1.1e-65	255.8	Oceanospirillales	sspA	GO:0001000,GO:0003674,GO:0005488,GO:0005515,GO:0005575,GO:0005622,GO:0005623,GO:0005737,GO:0005829,GO:0006355,GO:0006950,GO:0008150,GO:0009605,GO:0009889,GO:0009891,GO:0009893,GO:0009991,GO:0010468,GO:0010556,GO:0010557,GO:0010604,GO:0010628,GO:0019219,GO:0019222,GO:0019899,GO:0031323,GO:0031325,GO:0031326,GO:0031328,GO:0031667,GO:0042594,GO:0043175,GO:0044424,GO:0044444,GO:0044464,GO:0045893,GO:…	0	ko:K03599	0	0	0	0	ko00000,ko02000,ko03021	1.A.12.3.1	0	0	O	Stringent starvation protein A
fig|6666666.314155.peg.1198	0.1083	1	0.949692	1	0.93851	0.997588	0.700917	1137799.GZ78_00070	4.5e-25	119.8	Oceanospirillales	sspA	GO:0001000,GO:0003674,GO:0005488,GO:0005515,GO:0005575,GO:0005622,GO:0005623,GO:0005737,GO:0005829,GO:0006355,GO:0006950,GO:0008150,GO:0009605,GO:0009889,GO:0009891,GO:0009893,GO:0009991,GO:0010468,GO:0010556,GO:0010557,GO:0010604,GO:0010628,GO:0019219,GO:0019222,GO:0019899,GO:0031323,GO:0031325,GO:0031326,GO:0031328,GO:0031667,GO:0042594,GO:0043175,GO:0044424,GO:0044444,GO:0044464,GO:0045893,GO:…	0	ko:K03599	0	0	0	0	ko00000,ko02000,ko03021	1.A.12.3.1	0	0	O	Stringent starvation protein A
fig|6666666.314155.peg.1199	0.103957	1	0.96149	1	0.915567	0.583611	0.534645	1137799.GZ78_00060	1.3e-44	185.7	Oceanospirillales	sspB	GO:0000502,GO:0003674,GO:0003676,GO:0003723,GO:0005488,GO:0005515,GO:0005575,GO:0005622,GO:0005623,GO:0005737,GO:0005829,GO:0005840,GO:0008150,GO:0009376,GO:0009893,GO:0009894,GO:0009896,GO:0010604,GO:0019222,GO:0019899,GO:0031597,GO:0032781,GO:0032991,GO:0042176,GO:0042802,GO:0042803,GO:0043085,GO:0043226,GO:0043228,GO:0043229,GO:0043232,GO:0043462,GO:0044093,GO:0044424,GO:0044444,GO:0044445,GO:…	0	ko:K03600,ko:K09985	0	0	0	0	ko00000,ko03021	0	0	0	S	Stringent starvation protein B
fig|6666666.314155.peg.1200	-0.375875	1	0.733759	1	1	NA	NA	1137799.GZ78_00055	9.2e-96	356.3	Oceanospirillales	0	0	0	0	0	0	0	0	0	0	0	0	S	Flavodoxin-like fold
fig|6666666.314155.peg.1207	0.204853	1	0.764487	1	0.915112	0.439645	0.387888	1137799.GZ78_00040	1.1e-72	279.6	Bacteria	0	0	6.3.5.2	ko:K01951	ko00230,ko00983,ko01100,map00230,map00983,map01100	M00050	R01230,R01231,R08244	RC00010,RC00204	ko00000,ko00001,ko00002,ko01000,ko01002	0	0	0	F	GMP synthase (glutamine-hydrolyzing) activity
fig|6666666.314155.peg.1208	0.183163	1	0.455592	1	0.814354	0.525599	0.362534	1137799.GZ78_00030	1.6e-84	318.9	Oceanospirillales	yraP	GO:0005575,GO:0005623,GO:0009279,GO:0016020,GO:0019867,GO:0030312,GO:0030313,GO:0031975,GO:0032153,GO:0044462,GO:0044464,GO:0071944	0	0	0	0	0	0	0	0	0	0	S	periplasmic or secreted lipoprotein
fig|6666666.314155.peg.1209	0.00946	1	0.992517	1	0.916358	0.708671	0.778046	1137799.GZ78_00025	1.2e-100	372.5	Oceanospirillales	gmhA	GO:0003674,GO:0005488,GO:0005515,GO:0006275,GO:0008150,GO:0009889,GO:0009891,GO:0009893,GO:0010556,GO:0010557,GO:0010604,GO:0019219,GO:0019222,GO:0030174,GO:0031323,GO:0031325,GO:0031326,GO:0031328,GO:0032298,GO:0042802,GO:0045740,GO:0045935,GO:0048518,GO:0048522,GO:0050789,GO:0050794,GO:0051052,GO:0051054,GO:0051171,GO:0051173,GO:0060255,GO:0065007,GO:0080090,GO:0090329,GO:2000105,GO:2000112	2.7.1.167,2.7.1.33,2.7.7.70,5.3.1.28	ko:K03271,ko:K03272,ko:K03525,ko:K12961	ko00540,ko00770,ko01100,map00540,map00770,map01100	M00064,M00120	R02971,R03018,R04391,R05644,R05645,R05646,R09768,R09769	RC00002,RC00017,RC00078,RC00434	ko00000,ko00001,ko00002,ko01000,ko01005,ko03036	0	0	0	G	Catalyzes the isomerization of sedoheptulose 7-phosphate in D-glycero-D-manno-heptose 7-phosphate
fig|6666666.314155.peg.1211	0.02944	1	0.989819	1	0.918203	0.970859	0.759122	1137799.GZ78_00015	9.5e-154	549.7	Oceanospirillales	lpoA	0	0	ko:K03466,ko:K07121	0	0	0	0	ko00000,ko03036	3.A.12	0	0	M	(Lipo)protein
fig|6666666.314155.peg.1212	-0.0687667	1	0.907981	1	0.901971	0.576406	0.512215	1137799.GZ78_00015	1.8e-108	399.1	Oceanospirillales	lpoA	0	0	ko:K03466,ko:K07121	0	0	0	0	ko00000,ko03036	3.A.12	0	0	M	(Lipo)protein
fig|6666666.314155.peg.1213	0.17636	1	0.753241	1	0.915567	0.803082	0.534645	1137799.GZ78_00010	2.8e-138	498	Oceanospirillales	rsmI	GO:0000154,GO:0000451,GO:0000453,GO:0001510,GO:0003674,GO:0003824,GO:0005575,GO:0005623,GO:0005886,GO:0006139,GO:0006364,GO:0006396,GO:0006725,GO:0006807,GO:0008150,GO:0008152,GO:0008168,GO:0008171,GO:0008173,GO:0008649,GO:0008757,GO:0009451,GO:0009987,GO:0010467,GO:0016020,GO:0016070,GO:0016072,GO:0016434,GO:0016740,GO:0016741,GO:0022613,GO:0031167,GO:0032259,GO:0034470,GO:0034641,GO:0034660,GO:…	2.1.1.198	ko:K07056	0	0	0	0	ko00000,ko01000,ko03009	0	0	0	H	Catalyzes the 2'-O-methylation of the ribose of cytidine 1402 (C1402) in 16S rRNA
fig|6666666.314155.peg.1214	0.1067	1	0.989819	1	1	NA	NA	1280001.BAOA01000022_gene585	6.6e-183	646.7	Vibrionales	ugpC	GO:0000166,GO:0001406,GO:0001407,GO:0003674,GO:0003824,GO:0005215,GO:0005488,GO:0005524,GO:0005575,GO:0005623,GO:0005886,GO:0006810,GO:0006811,GO:0006820,GO:0008144,GO:0008150,GO:0008509,GO:0008514,GO:0015075,GO:0015169,GO:0015399,GO:0015405,GO:0015430,GO:0015605,GO:0015711,GO:0015748,GO:0015794,GO:0016020,GO:0016021,GO:0016462,GO:0016787,GO:0016817,GO:0016818,GO:0016887,GO:0017076,GO:0017111,GO:…	3.6.3.20	ko:K05816,ko:K10112	ko02010,map02010	M00194,M00196,M00197,M00198,M00200,M00201,M00206,M00207,M00491,M00602,M00605,M00606	0	0	ko00000,ko00001,ko00002,ko01000,ko02000	3.A.1.1,3.A.1.1.3	0	iAF1260.b3450,iB21_1397.B21_03252,iBWG_1329.BWG_3141,iECABU_c1320.ECABU_c38800,iECB_1328.ECB_03299,iECDH10B_1368.ECDH10B_3624,iECD_1391.ECD_03299,iETEC_1333.ETEC_3696,iJO1366.b3450,iJR904.b3450,iUMNK88_1353.UMNK88_4218,iY75_1357.Y75_RS19980,ic_1306.c4239	P	Belongs to the ABC transporter superfamily
fig|6666666.314155.peg.1217	-0.217193	0.772564	0.508445	1	0.515042	0.325545	0.348252	1280001.BAOA01000022_gene588	1.4e-234	818.5	Vibrionales	ugpB	0	0	ko:K02027,ko:K05813	ko02010,map02010	M00198,M00207	0	0	ko00000,ko00001,ko00002,ko02000	3.A.1.1,3.A.1.1.3	0	0	G	ABC transporter
fig|6666666.314155.peg.1218	-0.0111767	1	0.989819	1	0.915567	0.353203	0.772813	1137799.GZ78_18965	2.1e-79	301.6	Oceanospirillales	mraZ	GO:0000976,GO:0001067,GO:0003674,GO:0003676,GO:0003677,GO:0003690,GO:0003700,GO:0005488,GO:0006355,GO:0008150,GO:0009889,GO:0009890,GO:0009892,GO:0010468,GO:0010556,GO:0010558,GO:0010605,GO:0010629,GO:0019219,GO:0019222,GO:0031323,GO:0031324,GO:0031326,GO:0031327,GO:0031333,GO:0043254,GO:0043565,GO:0044087,GO:0044212,GO:0045892,GO:0045934,GO:0048519,GO:0048523,GO:0050789,GO:0050794,GO:0051128,GO:…	0	ko:K03925	0	0	0	0	ko00000	0	0	0	K	Belongs to the MraZ family
fig|6666666.314155.peg.1219	0.0142667	1	0.989819	1	0.915567	0.30343	0.772276	1137799.GZ78_18960	2.3e-154	551.6	Oceanospirillales	rsmH	GO:0000154,GO:0001510,GO:0003674,GO:0003824,GO:0005575,GO:0005622,GO:0005623,GO:0005737,GO:0005829,GO:0006139,GO:0006364,GO:0006396,GO:0006725,GO:0006807,GO:0008150,GO:0008152,GO:0008168,GO:0008170,GO:0008173,GO:0008649,GO:0008757,GO:0009451,GO:0009987,GO:0010467,GO:0016070,GO:0016072,GO:0016434,GO:0016740,GO:0016741,GO:0022613,GO:0031167,GO:0032259,GO:0034470,GO:0034641,GO:0034660,GO:0042254,GO:…	2.1.1.199	ko:K03438	0	0	0	0	ko00000,ko01000,ko03009	0	0	0	J	Specifically methylates the N4 position of cytidine in position 1402 (C1402) of 16S rRNA
fig|6666666.314155.peg.1223	-0.0619367	1	0.94928	1	0.915567	0.739773	0.618637	1027273.GZ77_16780	3.2e-154	551.6	Oceanospirillales	murE	GO:0000270,GO:0003674,GO:0003824,GO:0005575,GO:0005622,GO:0005623,GO:0005737,GO:0005829,GO:0006022,GO:0006023,GO:0006024,GO:0006807,GO:0008150,GO:0008152,GO:0008765,GO:0009058,GO:0009059,GO:0009252,GO:0009273,GO:0009987,GO:0016874,GO:0016879,GO:0016881,GO:0030203,GO:0034645,GO:0042546,GO:0043170,GO:0044036,GO:0044038,GO:0044085,GO:0044237,GO:0044249,GO:0044260,GO:0044424,GO:0044444,GO:0044464,GO:…	3.4.16.4,6.3.2.10,6.3.2.13	ko:K01928,ko:K03587,ko:K15792	ko00300,ko00550,ko01501,map00300,map00550,map01501	0	R02788,R04617	RC00064,RC00090,RC00141	ko00000,ko00001,ko01000,ko01011,ko03036	0	0	iECO103_1326.ECO103_0087,iECO111_1330.ECO111_0088,iECW_1372.ECW_m0084,iEKO11_1354.EKO11_3829,iWFL_1372.ECW_m0084,ic_1306.c0103	M	Catalyzes the addition of meso-diaminopimelic acid to the nucleotide precursor UDP-N-acetylmuramoyl-L-alanyl-D-glutamate (UMAG) in the biosynthesis of bacterial cell-wall peptidoglycan
fig|6666666.314155.peg.1224	-0.0764267	1	0.95134	1	0.909361	0.582507	0.592288	1137799.GZ78_18940	5.6e-118	431	Oceanospirillales	murF	0	6.3.2.10,6.3.2.13	ko:K01929,ko:K15792	ko00300,ko00550,ko01100,ko01502,map00300,map00550,map01100,map01502	0	R02788,R04573,R04617	RC00064,RC00090,RC00141	ko00000,ko00001,ko01000,ko01011	0	0	0	M	Involved in cell wall formation. Catalyzes the final step in the synthesis of UDP-N-acetylmuramoyl-pentapeptide, the precursor of murein
fig|6666666.314155.peg.1225	NA	1	NA	1	NA	NA	NA	1137799.GZ78_18940	4.9e-19	100.5	Oceanospirillales	murF	0	6.3.2.10,6.3.2.13	ko:K01929,ko:K15792	ko00300,ko00550,ko01100,ko01502,map00300,map00550,map01100,map01502	0	R02788,R04573,R04617	RC00064,RC00090,RC00141	ko00000,ko00001,ko01000,ko01011	0	0	0	M	Involved in cell wall formation. Catalyzes the final step in the synthesis of UDP-N-acetylmuramoyl-pentapeptide, the precursor of murein
fig|6666666.314155.peg.1226	-0.26705	0.926144	0.926144	0.324891	0.763542	0.508217	0.466959	1137799.GZ78_18935	2.6e-189	667.9	Oceanospirillales	mraY	GO:0003674,GO:0003824,GO:0005488,GO:0005515,GO:0005575,GO:0005623,GO:0005886,GO:0008150,GO:0008963,GO:0016020,GO:0016740,GO:0016772,GO:0016780,GO:0040007,GO:0042802,GO:0044464,GO:0071944	2.7.8.13	ko:K01000	ko00550,ko01100,ko01502,map00550,map01100,map01502	0	R05629,R05630	RC00002,RC02753	ko00000,ko00001,ko01000,ko01011	9.B.146	0	iAF987.Gmet_0409	M	First step of the lipid cycle reactions in the biosynthesis of the cell wall peptidoglycan
fig|6666666.314155.peg.1227	0.144767	1	0.798897	1	0.915567	0.459801	0.497296	1137799.GZ78_18930	1.1e-215	755.7	Oceanospirillales	murD	GO:0000270,GO:0003674,GO:0003824,GO:0005488,GO:0005515,GO:0005575,GO:0005622,GO:0005623,GO:0005737,GO:0006022,GO:0006023,GO:0006024,GO:0006807,GO:0008150,GO:0008152,GO:0008764,GO:0009058,GO:0009059,GO:0009252,GO:0009273,GO:0009987,GO:0016874,GO:0016879,GO:0016881,GO:0030203,GO:0034645,GO:0042546,GO:0042802,GO:0043170,GO:0044036,GO:0044038,GO:0044085,GO:0044237,GO:0044249,GO:0044260,GO:0044424,GO:…	6.3.2.9	ko:K01925	ko00471,ko00550,ko01100,map00471,map00550,map01100	0	R02783	RC00064,RC00141	ko00000,ko00001,ko01000,ko01011	0	0	iAPECO1_1312.APECO1_1898,iECNA114_1301.ECNA114_0081,iECOK1_1307.ECOK1_0089,iECP_1309.ECP_0090,iECS88_1305.ECS88_0091,iECSF_1327.ECSF_0098,iLF82_1304.LF82_1418,iNRG857_1313.NRG857_00450,iUMN146_1321.UM146_23225,iUTI89_1310.UTI89_C0097	M	Cell wall formation. Catalyzes the addition of glutamate to the nucleotide precursor UDP-N-acetylmuramoyl-L-alanine (UMA)
fig|6666666.314155.peg.1229	0.121347	1	0.836529	1	0.915567	0.847053	0.567414	1137799.GZ78_18920	1.5e-176	625.5	Oceanospirillales	murG	GO:0000270,GO:0003674,GO:0003824,GO:0006022,GO:0006023,GO:0006024,GO:0006807,GO:0008150,GO:0008152,GO:0008194,GO:0008375,GO:0009058,GO:0009059,GO:0009252,GO:0009273,GO:0009987,GO:0016740,GO:0016757,GO:0016758,GO:0030203,GO:0034645,GO:0042546,GO:0043170,GO:0044036,GO:0044038,GO:0044085,GO:0044237,GO:0044249,GO:0044260,GO:0050511,GO:0070589,GO:0071554,GO:0071704,GO:0071840,GO:1901135,GO:1901137,GO:…	2.4.1.227	ko:K02563	ko00550,ko01100,ko01502,ko04112,map00550,map01100,map01502,map04112	0	R05032,R05662	RC00005,RC00049	ko00000,ko00001,ko01000,ko01011	0	GT28	iLJ478.TM0232,iSFV_1184.SFV_0083,iSF_1195.SF0087,iSFxv_1172.SFxv_0091,iS_1188.S0089	M	Cell wall formation. Catalyzes the transfer of a GlcNAc subunit on undecaprenyl-pyrophosphoryl-MurNAc-pentapeptide (lipid intermediate I) to form undecaprenyl-pyrophosphoryl-MurNAc- (pentapeptide)GlcNAc (lipid intermediate II)
fig|6666666.314155.peg.1230	-0.0557	1	0.968634	1	0.915567	0.406061	0.66191	1027273.GZ77_16810	3.7e-210	737.6	Oceanospirillales	murC	GO:0000166,GO:0000270,GO:0000287,GO:0003674,GO:0003824,GO:0005488,GO:0005524,GO:0006022,GO:0006023,GO:0006024,GO:0006807,GO:0008144,GO:0008150,GO:0008152,GO:0008763,GO:0009058,GO:0009059,GO:0009252,GO:0009273,GO:0009987,GO:0016874,GO:0016879,GO:0016881,GO:0017076,GO:0030203,GO:0030554,GO:0032553,GO:0032555,GO:0032559,GO:0034645,GO:0035639,GO:0036094,GO:0042546,GO:0043167,GO:0043168,GO:0043169,GO:…	6.3.2.8	ko:K01924	ko00471,ko00550,ko01100,map00471,map00550,map01100	0	R03193	RC00064,RC00141	ko00000,ko00001,ko01000,ko01011	0	0	iECP_1309.ECP_0093,iJN678.murC	M	Belongs to the MurCDEF family
fig|6666666.314155.peg.1231	0.0664233	1	0.989819	1	0.920499	0.957961	0.704992	305900.GV64_18790	7.2e-61	240.7	Oceanospirillales	ddl	GO:0000270,GO:0003674,GO:0003824,GO:0005575,GO:0005622,GO:0005623,GO:0005737,GO:0005829,GO:0006022,GO:0006023,GO:0006024,GO:0006807,GO:0008150,GO:0008152,GO:0008716,GO:0009058,GO:0009059,GO:0009252,GO:0009273,GO:0009987,GO:0016874,GO:0016879,GO:0016881,GO:0030203,GO:0034645,GO:0042546,GO:0043170,GO:0044036,GO:0044038,GO:0044085,GO:0044237,GO:0044249,GO:0044260,GO:0044424,GO:0044444,GO:0044464,GO:…	1.3.1.98,6.3.2.4	ko:K00075,ko:K01921	ko00473,ko00520,ko00550,ko01100,ko01502,map00473,map00520,map00550,map01100,map01502	0	R01150,R03191,R03192	RC00064,RC00141,RC02639	ko00000,ko00001,ko01000,ko01011	0	0	iECO26_1355.ECO26_0095	F	Belongs to the D-alanine--D-alanine ligase family
fig|6666666.314155.peg.1232	0.08177	1	0.94928	1	0.915567	0.935013	0.632914	305900.GV64_18790	1.1e-22	112.5	Oceanospirillales	ddl	GO:0000270,GO:0003674,GO:0003824,GO:0005575,GO:0005622,GO:0005623,GO:0005737,GO:0005829,GO:0006022,GO:0006023,GO:0006024,GO:0006807,GO:0008150,GO:0008152,GO:0008716,GO:0009058,GO:0009059,GO:0009252,GO:0009273,GO:0009987,GO:0016874,GO:0016879,GO:0016881,GO:0030203,GO:0034645,GO:0042546,GO:0043170,GO:0044036,GO:0044038,GO:0044085,GO:0044237,GO:0044249,GO:0044260,GO:0044424,GO:0044444,GO:0044464,GO:…	1.3.1.98,6.3.2.4	ko:K00075,ko:K01921	ko00473,ko00520,ko00550,ko01100,ko01502,map00473,map00520,map00550,map01100,map01502	0	R01150,R03191,R03192	RC00064,RC00141,RC02639	ko00000,ko00001,ko01000,ko01011	0	0	iECO26_1355.ECO26_0095	F	Belongs to the D-alanine--D-alanine ligase family
fig|6666666.314155.peg.1234	0.0573167	1	0.989819	1	0.916358	0.934454	0.676404	1137799.GZ78_18900	2.5e-173	614.8	Oceanospirillales	ftsA	GO:0000166,GO:0003674,GO:0005488,GO:0005515,GO:0005524,GO:0005575,GO:0005622,GO:0005623,GO:0005737,GO:0005829,GO:0005886,GO:0008144,GO:0008150,GO:0009898,GO:0009987,GO:0016020,GO:0017076,GO:0030554,GO:0032153,GO:0032553,GO:0032555,GO:0032559,GO:0035639,GO:0036094,GO:0042802,GO:0043167,GO:0043168,GO:0044424,GO:0044425,GO:0044444,GO:0044459,GO:0044464,GO:0051301,GO:0071944,GO:0097159,GO:0097367,GO:…	0	ko:K03590	ko04112,map04112	0	0	0	ko00000,ko00001,ko03036,ko04812	0	0	0	D	Cell division protein that is involved in the assembly of the Z ring. May serve as a membrane anchor for the Z ring
fig|6666666.314155.peg.1235	0.390047	1	0.593289	1	0.915567	0.478432	0.466959	1137799.GZ78_18900	3.6e-35	153.7	Oceanospirillales	ftsA	GO:0000166,GO:0003674,GO:0005488,GO:0005515,GO:0005524,GO:0005575,GO:0005622,GO:0005623,GO:0005737,GO:0005829,GO:0005886,GO:0008144,GO:0008150,GO:0009898,GO:0009987,GO:0016020,GO:0017076,GO:0030554,GO:0032153,GO:0032553,GO:0032555,GO:0032559,GO:0035639,GO:0036094,GO:0042802,GO:0043167,GO:0043168,GO:0044424,GO:0044425,GO:0044444,GO:0044459,GO:0044464,GO:0051301,GO:0071944,GO:0097159,GO:0097367,GO:…	0	ko:K03590	ko04112,map04112	0	0	0	ko00000,ko00001,ko03036,ko04812	0	0	0	D	Cell division protein that is involved in the assembly of the Z ring. May serve as a membrane anchor for the Z ring
fig|6666666.314155.peg.1236	0.258093	0.386724	0.3582	1	0.497213	0.0966811	0.220744	1137799.GZ78_18895	6e-203	713.4	Oceanospirillales	ftsZ	GO:0000166,GO:0001882,GO:0001883,GO:0003674,GO:0003824,GO:0003924,GO:0005488,GO:0005525,GO:0005575,GO:0005622,GO:0005623,GO:0005737,GO:0008150,GO:0009987,GO:0016462,GO:0016787,GO:0016817,GO:0016818,GO:0017076,GO:0017111,GO:0019001,GO:0032153,GO:0032549,GO:0032550,GO:0032553,GO:0032555,GO:0032561,GO:0035639,GO:0036094,GO:0043167,GO:0043168,GO:0044424,GO:0044464,GO:0051301,GO:0097159,GO:0097367,GO:…	0	ko:K03531	ko04112,map04112	0	0	0	ko00000,ko00001,ko02048,ko03036,ko04812	0	0	0	D	Essential cell division protein that forms a contractile ring structure (Z ring) at the future cell division site. The regulation of the ring assembly controls the timing and the location of cell division. One of the functions of the FtsZ ring is to recruit other cell division proteins to the septum to produce a new cell wall between the dividing cells. Binds GTP and shows GTPase activity
fig|6666666.314155.peg.1237	0.29922	0.253129	0.256315	0.581463	0.25033	0.0632822	0.0737685	1137799.GZ78_18890	1.8e-162	578.6	Oceanospirillales	lpxC	0	3.5.1.108,4.2.1.59	ko:K02535,ko:K16363	ko00061,ko00540,ko01100,ko01212,map00061,map00540,map01100,map01212	M00060,M00083	R04428,R04535,R04537,R04544,R04568,R04587,R04954,R04965	RC00166,RC00300,RC00831,RC01095	ko00000,ko00001,ko00002,ko01000,ko01004,ko01005	0	0	0	M	Catalyzes the hydrolysis of UDP-3-O-myristoyl-N- acetylglucosamine to form UDP-3-O-myristoylglucosamine and acetate, the committed step in lipid A biosynthesis
fig|6666666.314155.peg.1240	0.0459667	1	0.989819	1	0.915567	1	0.567419	1137799.GZ78_18875	8.5e-278	962.6	Oceanospirillales	secA	GO:0000166,GO:0002790,GO:0003674,GO:0003824,GO:0005215,GO:0005488,GO:0005515,GO:0005524,GO:0005575,GO:0005622,GO:0005623,GO:0005737,GO:0005829,GO:0005886,GO:0005887,GO:0006457,GO:0006605,GO:0006810,GO:0006886,GO:0008104,GO:0008144,GO:0008150,GO:0008320,GO:0008565,GO:0009306,GO:0009987,GO:0015031,GO:0015399,GO:0015405,GO:0015440,GO:0015450,GO:0015462,GO:0015627,GO:0015628,GO:0015833,GO:0016020,GO:…	0	ko:K03070	ko02024,ko03060,ko03070,map02024,map03060,map03070	M00335	0	0	ko00000,ko00001,ko00002,ko02044	3.A.5.1,3.A.5.10,3.A.5.2,3.A.5.4	0	0	U	Part of the Sec protein translocase complex. Interacts with the SecYEG preprotein conducting channel. Has a central role in coupling the hydrolysis of ATP to the transfer of proteins into and across the cell membrane, serving both as a receptor for the preprotein-SecB complex and as an ATP-driven molecular motor driving the stepwise translocation of polypeptide chains across the membrane
fig|6666666.314155.peg.1241	-0.0874733	0.486524	0.827438	1	0.825471	0.121631	0.453329	1137799.GZ78_18875	1.2e-158	565.8	Oceanospirillales	secA	GO:0000166,GO:0002790,GO:0003674,GO:0003824,GO:0005215,GO:0005488,GO:0005515,GO:0005524,GO:0005575,GO:0005622,GO:0005623,GO:0005737,GO:0005829,GO:0005886,GO:0005887,GO:0006457,GO:0006605,GO:0006810,GO:0006886,GO:0008104,GO:0008144,GO:0008150,GO:0008320,GO:0008565,GO:0009306,GO:0009987,GO:0015031,GO:0015399,GO:0015405,GO:0015440,GO:0015450,GO:0015462,GO:0015627,GO:0015628,GO:0015833,GO:0016020,GO:…	0	ko:K03070	ko02024,ko03060,ko03070,map02024,map03060,map03070	M00335	0	0	ko00000,ko00001,ko00002,ko02044	3.A.5.1,3.A.5.10,3.A.5.2,3.A.5.4	0	0	U	Part of the Sec protein translocase complex. Interacts with the SecYEG preprotein conducting channel. Has a central role in coupling the hydrolysis of ATP to the transfer of proteins into and across the cell membrane, serving both as a receptor for the preprotein-SecB complex and as an ATP-driven molecular motor driving the stepwise translocation of polypeptide chains across the membrane
fig|6666666.314155.peg.1242	0.00129333	1	0.992554	1	0.938194	0.928532	0.793048	1137799.GZ78_18870	8.3e-219	766.1	Oceanospirillales	aroA	GO:0003674,GO:0003824,GO:0003866,GO:0005575,GO:0005622,GO:0005623,GO:0005737,GO:0005829,GO:0006082,GO:0008150,GO:0008152,GO:0009058,GO:0009423,GO:0009987,GO:0016053,GO:0016740,GO:0016765,GO:0019752,GO:0043436,GO:0043648,GO:0043650,GO:0044237,GO:0044249,GO:0044281,GO:0044283,GO:0044424,GO:0044444,GO:0044464,GO:0046394,GO:0046417,GO:0071704,GO:1901576	2.5.1.19	ko:K00800	ko00400,ko01100,ko01110,ko01130,ko01230,map00400,map01100,map01110,map01130,map01230	M00022	R03460	RC00350	ko00000,ko00001,ko00002,ko01000	0	0	iEC042_1314.EC042_0998,iECNA114_1301.ECNA114_0940,iECSF_1327.ECSF_0829,iPC815.YPO1390	E	Catalyzes the transfer of the enolpyruvyl moiety of phosphoenolpyruvate (PEP) to the 5-hydroxyl of shikimate-3- phosphate (S3P) to produce enolpyruvyl shikimate-3-phosphate and inorganic phosphate
fig|6666666.314155.peg.1243	0.176157	1	0.625618	1	0.825471	0.557445	0.430776	1137799.GZ78_18865	1.4e-197	695.7	Oceanospirillales	argJ	GO:0003674,GO:0003824,GO:0004042,GO:0004358,GO:0006082,GO:0006520,GO:0006525,GO:0006526,GO:0006591,GO:0006592,GO:0006807,GO:0008080,GO:0008150,GO:0008152,GO:0008652,GO:0009058,GO:0009064,GO:0009084,GO:0009987,GO:0016053,GO:0016407,GO:0016410,GO:0016740,GO:0016746,GO:0016747,GO:0019752,GO:0043436,GO:0044237,GO:0044238,GO:0044249,GO:0044281,GO:0044283,GO:0046394,GO:0071704,GO:1901564,GO:1901566,GO:…	2.3.1.1,2.3.1.35,2.7.2.8	ko:K00620,ko:K00930	ko00220,ko01100,ko01110,ko01130,ko01210,ko01230,map00220,map01100,map01110,map01130,map01210,map01230	M00028	R00259,R02282,R02649	RC00002,RC00004,RC00043,RC00064	ko00000,ko00001,ko00002,ko01000	0	0	iLJ478.TM1783	E	Catalyzes two activities which are involved in the cyclic version of arginine biosynthesis the synthesis of N- acetylglutamate from glutamate and acetyl-CoA as the acetyl donor, and of ornithine by transacetylation between N(2)-acetylornithine and glutamate
fig|6666666.314155.peg.1244	0.251743	0.879633	0.293211	1	0.60499	0.306847	0.371206	1137799.GZ78_18860	1.1e-137	496.1	Oceanospirillales	mutT	GO:0000287,GO:0003674,GO:0003824,GO:0005488,GO:0006139,GO:0006259,GO:0006281,GO:0006725,GO:0006807,GO:0006950,GO:0006974,GO:0008150,GO:0008152,GO:0008413,GO:0009987,GO:0016462,GO:0016787,GO:0016817,GO:0016818,GO:0017110,GO:0030145,GO:0033554,GO:0034641,GO:0035539,GO:0043167,GO:0043169,GO:0043170,GO:0044237,GO:0044238,GO:0044260,GO:0044715,GO:0044716,GO:0046483,GO:0046872,GO:0046914,GO:0047429,GO:…	2.5.1.3,3.6.1.55,3.6.1.65	ko:K00788,ko:K03574,ko:K08320	ko00730,ko01100,map00730,map01100	M00127	R03223,R10712	RC00224,RC03255,RC03397	ko00000,ko00001,ko00002,ko01000,ko03400	0	0	iE2348C_1286.E2348C_0104,iSDY_1059.SDY_0129	HL	COG0494 NTP pyrophosphohydrolases including oxidative damage repair enzymes
fig|6666666.314155.peg.1247	0.01719	1	0.989819	1	0.915567	0.508217	0.772712	686578.AFFX01000011_gene2569	1.1e-81	310.1	Gammaproteobacteria	bamD	GO:0005575,GO:0005623,GO:0008104,GO:0008150,GO:0009279,GO:0009987,GO:0016020,GO:0016043,GO:0019867,GO:0022607,GO:0030312,GO:0030313,GO:0031224,GO:0031230,GO:0031241,GO:0031246,GO:0031975,GO:0032991,GO:0033036,GO:0034613,GO:0043163,GO:0043165,GO:0044085,GO:0044091,GO:0044425,GO:0044462,GO:0044464,GO:0045184,GO:0045229,GO:0051179,GO:0051205,GO:0051234,GO:0051641,GO:0061024,GO:0070727,GO:0071709,GO:…	0	ko:K05807,ko:K08309	0	0	0	0	ko00000,ko01000,ko01011,ko02000	1.B.33.1	GH23	0	M	Part of the outer membrane protein assembly complex, which is involved in assembly and insertion of beta-barrel proteins into the outer membrane
fig|6666666.314155.peg.1248	0.00581667	1	0.992517	1	0.928802	0.690042	0.785854	1137799.GZ78_18840	9.4e-167	592.8	Oceanospirillales	rluD	GO:0000027,GO:0000154,GO:0000455,GO:0001522,GO:0003674,GO:0003824,GO:0005575,GO:0005622,GO:0005623,GO:0005737,GO:0005829,GO:0006139,GO:0006364,GO:0006396,GO:0006725,GO:0006807,GO:0006996,GO:0008150,GO:0008152,GO:0009451,GO:0009982,GO:0009987,GO:0010467,GO:0016043,GO:0016070,GO:0016072,GO:0016853,GO:0016866,GO:0022607,GO:0022613,GO:0022618,GO:0031118,GO:0034470,GO:0034622,GO:0034641,GO:0034660,GO:…	5.4.99.23,5.4.99.28,5.4.99.29	ko:K06177,ko:K06180	0	0	0	0	ko00000,ko01000,ko03009,ko03016	0	0	iE2348C_1286.E2348C_2868,iECED1_1282.ECED1_3035,iECSF_1327.ECSF_2432	J	Responsible for synthesis of pseudouridine from uracil
fig|6666666.314155.peg.1249	0.239277	0.911146	0.455573	1	0.915567	0.24022	0.395384	1137799.GZ78_18835	4e-125	454.1	Oceanospirillales	yfiH	0	0	ko:K05810	0	0	0	0	ko00000,ko01000	0	0	0	S	Belongs to the multicopper oxidase YfiH RL5 family
fig|6666666.314155.peg.1251	0.08267	1	0.88059	1	0.915567	0.681994	0.466959	392499.Swit_1434	4.8e-92	345.5	Sphingomonadales	yiiM	GO:0005575,GO:0005622,GO:0005623,GO:0005737,GO:0005829,GO:0008150,GO:0008152,GO:0009056,GO:0009404,GO:0009407,GO:0009636,GO:0009987,GO:0019748,GO:0042221,GO:0044237,GO:0044248,GO:0044424,GO:0044444,GO:0044464,GO:0050896,GO:0098754	0	0	0	0	0	0	0	0	0	0	C	Oxidoreductase FAD-binding domain
fig|6666666.314155.peg.1253	-0.0345767	1	0.989819	1	0.909361	0.894703	0.618637	1137799.GZ78_18830	0	1444.5	Oceanospirillales	clpB	GO:0000166,GO:0003674,GO:0003824,GO:0005488,GO:0005515,GO:0005524,GO:0006950,GO:0008144,GO:0008150,GO:0009266,GO:0009408,GO:0009628,GO:0016462,GO:0016787,GO:0016817,GO:0016818,GO:0016887,GO:0017076,GO:0017111,GO:0030554,GO:0031249,GO:0032553,GO:0032555,GO:0032559,GO:0035639,GO:0036094,GO:0043167,GO:0043168,GO:0050896,GO:0097159,GO:0097367,GO:1901265,GO:1901363	0	ko:K03694,ko:K03695	ko04213,map04213	0	0	0	ko00000,ko00001,ko03110	0	0	0	O	Part of a stress-induced multi-chaperone system, it is involved in the recovery of the cell from heat-induced damage, in cooperation with DnaK, DnaJ and GrpE
fig|6666666.314155.peg.1254	0.06256	1	0.960491	1	0.915567	0.956932	0.59772	1137799.GZ78_18825	2.4e-139	501.5	Oceanospirillales	cof	0	0	0	0	0	0	0	0	0	0	0	S	Sucrose-6F-phosphate phosphohydrolase
fig|6666666.314155.peg.1265	-0.294267	1	0.481069	1	0.750167	0.431215	0.375965	305900.GV64_18665	4.9e-100	370.5	Oceanospirillales	rnt	GO:0000287,GO:0003674,GO:0003824,GO:0004518,GO:0004527,GO:0004540,GO:0005488,GO:0005515,GO:0005575,GO:0005622,GO:0005623,GO:0005737,GO:0005829,GO:0006139,GO:0006396,GO:0006399,GO:0006725,GO:0006807,GO:0008033,GO:0008150,GO:0008152,GO:0008408,GO:0009987,GO:0010467,GO:0016070,GO:0016787,GO:0016788,GO:0031123,GO:0034470,GO:0034641,GO:0034660,GO:0042780,GO:0042802,GO:0043167,GO:0043169,GO:0043170,GO:…	0	ko:K03683	0	0	0	0	ko00000,ko01000,ko03016	0	0	0	L	Trims short 3' overhangs of a variety of RNA species, leaving a one or two nucleotide 3' overhang. Responsible for the end-turnover of tRNA specifically removes the terminal AMP residue from uncharged tRNA (tRNA-C-C-A). Also appears to be involved in tRNA biosynthesis
fig|6666666.314155.peg.1266	-0.0706467	1	0.968634	1	0.880963	0.30343	0.572168	1137799.GZ78_18805	2.6e-186	657.9	Oceanospirillales	pyrC	GO:0003674,GO:0003824,GO:0004151,GO:0005575,GO:0005622,GO:0005623,GO:0005737,GO:0005829,GO:0006139,GO:0006206,GO:0006207,GO:0006220,GO:0006221,GO:0006725,GO:0006753,GO:0006793,GO:0006796,GO:0006807,GO:0008150,GO:0008152,GO:0009058,GO:0009112,GO:0009117,GO:0009165,GO:0009218,GO:0009220,GO:0009259,GO:0009260,GO:0009987,GO:0016787,GO:0016810,GO:0016812,GO:0018130,GO:0019438,GO:0019637,GO:0019693,GO:…	3.5.2.3	ko:K01465	ko00240,ko01100,map00240,map01100	M00051	R01993	RC00632	ko00000,ko00001,ko00002,ko01000	0	0	0	F	Catalyzes the reversible cyclization of carbamoyl aspartate to dihydroorotate
fig|6666666.314155.peg.1267	0.04876	1	0.951244	1	0.915567	0.745134	0.61468	1137799.GZ78_18795	1.1e-228	798.9	Oceanospirillales	argG	GO:0000050,GO:0000053,GO:0003674,GO:0003824,GO:0004055,GO:0005575,GO:0005622,GO:0005623,GO:0005737,GO:0006082,GO:0006520,GO:0006525,GO:0006526,GO:0006575,GO:0006807,GO:0008150,GO:0008152,GO:0008652,GO:0009058,GO:0009064,GO:0009084,GO:0009987,GO:0016053,GO:0016874,GO:0016879,GO:0019627,GO:0019752,GO:0034641,GO:0043436,GO:0043603,GO:0043604,GO:0044237,GO:0044238,GO:0044249,GO:0044271,GO:0044281,GO:…	6.3.4.5	ko:K01940	ko00220,ko00250,ko01100,ko01110,ko01130,ko01230,ko05418,map00220,map00250,map01100,map01110,map01130,map01230,map05418	M00029,M00844,M00845	R01954	RC00380,RC00629	ko00000,ko00001,ko00002,ko01000,ko04147	0	0	iJN678.argG,iSB619.SA_RS04675	E	Belongs to the argininosuccinate synthase family. Type 1 subfamily
fig|6666666.314155.peg.1272	-0.414775	1	0.60563	1	0.915567	0.394813	0.506178	870967.VIS19158_03796	4e-30	139.8	Vibrionales	ybcK	0	0	0	0	0	0	0	0	0	0	0	L	COG1961 Site-specific recombinases, DNA invertase Pin homologs
fig|6666666.314155.peg.1273	-0.181587	1	0.813187	1	0.915567	0.614567	0.560491	1188252.AJYK01000036_gene1535	6.3e-40	170.2	Vibrionales	gloA	GO:0003674,GO:0003824,GO:0004462,GO:0005488,GO:0005575,GO:0005622,GO:0005623,GO:0005737,GO:0005829,GO:0006081,GO:0006082,GO:0006089,GO:0006518,GO:0006575,GO:0006749,GO:0006790,GO:0006807,GO:0008150,GO:0008152,GO:0009056,GO:0009438,GO:0009987,GO:0016151,GO:0016829,GO:0016846,GO:0019243,GO:0019752,GO:0032787,GO:0034641,GO:0042180,GO:0042182,GO:0043167,GO:0043169,GO:0043436,GO:0043603,GO:0044237,GO:…	4.4.1.5	ko:K01759	ko00620,map00620	0	R02530	RC00004,RC00740	ko00000,ko00001,ko01000	0	0	iAPECO1_1312.APECO1_733,iECABU_c1320.ECABU_c19040,iECED1_1282.ECED1_1851,iECNA114_1301.ECNA114_1699,iECOK1_1307.ECOK1_1770,iECP_1309.ECP_1597,iECS88_1305.ECS88_1700,iECSF_1327.ECSF_1514,iLF82_1304.LF82_0861,iNRG857_1313.NRG857_08275,iUMN146_1321.UM146_08895,iUTI89_1310.UTI89_C1842,ic_1306.c2044	E	Catalyzes the conversion of hemimercaptal, formed from methylglyoxal and glutathione, to S-lactoylglutathione
fig|6666666.314155.peg.1281	0.00639	1	0.992517	1	0.916358	0.830579	0.782732	1027273.GZ77_17610	7e-21	107.1	Oceanospirillales	0	0	0	ko:K03746	0	0	0	0	ko00000,ko03036,ko03400	0	0	0	K	H-NS histone family
fig|6666666.314155.peg.1283	0.224717	1	0.735095	1	0.915567	0.636203	0.586937	1437882.AZRU01000023_gene5724	2.6e-39	169.1	Pseudomonas aeruginosa group	0	0	0	0	0	0	0	0	0	0	0	0	S	PLD-like domain
fig|6666666.314155.peg.1287	NA	1	NA	1	NA	NA	NA	1027273.GZ77_05080	1.4e-100	375.2	Gammaproteobacteria	0	0	0	0	0	0	0	0	0	0	0	0	0	0
fig|6666666.314155.peg.1302	0.14273	1	0.753241	1	0.915567	0.304147	0.468734	1051646.VITU9109_19447	8.2e-40	170.2	Gammaproteobacteria	0	0	0	0	0	0	0	0	0	0	0	0	S	PFAM KAP P-loop domain protein
fig|6666666.314155.peg.1303	0.170467	0.860906	0.770895	1	0.915567	0.215226	0.532832	1117315.AHCA01000004_gene760	3.9e-103	381.7	Pseudoalteromonadaceae	0	0	0	0	0	0	0	0	0	0	0	0	S	KAP family P-loop domain
fig|6666666.314155.peg.1304	NA	1	NA	1	NA	NA	NA	715451.ambt_08765	1.4e-70	273.1	Gammaproteobacteria	0	0	0	0	0	0	0	0	0	0	0	0	0	0
fig|6666666.314155.peg.1308	-0.170003	1	0.506436	1	0.670476	0.983444	0.375965
fig|6666666.314155.peg.1309	0.0188	1	0.989819	1	0.916358	0.994726	0.772712	291112.PAU_01811	8.3e-79	300.8	Gammaproteobacteria	0	0	0	0	0	0	0	0	0	0	0	0	S	radical SAM domain protein
fig|6666666.314155.peg.1316	-0.130727	1	0.782226	1	0.905848	0.471499	0.542921	1137799.GZ78_18740	1.8e-55	221.9	Oceanospirillales	bcsB	0	0	ko:K08086,ko:K20541	0	0	0	0	ko00000,ko02000	4.D.3.1.6	0	0	NU	Protein of unknown function (DUF3108)
fig|6666666.314155.peg.1318	0.0534933	1	0.989819	1	0.916358	0.990308	0.709262	1137799.GZ78_18735	2.6e-99	368.2	Oceanospirillales	purN	GO:0003674,GO:0003824,GO:0004644,GO:0005575,GO:0005622,GO:0005623,GO:0005737,GO:0005829,GO:0006950,GO:0006974,GO:0008150,GO:0009987,GO:0016740,GO:0016741,GO:0016742,GO:0033554,GO:0044424,GO:0044444,GO:0044464,GO:0050896,GO:0051716	2.1.2.2	ko:K11175	ko00230,ko00670,ko01100,ko01110,ko01130,map00230,map00670,map01100,map01110,map01130	M00048	R04325,R04326	RC00026,RC00197,RC01128	ko00000,ko00001,ko00002,ko01000	0	0	iAF1260.b2500,iBWG_1329.BWG_2264,iECDH10B_1368.ECDH10B_2666,iECDH1ME8569_1439.ECDH1ME8569_2426,iEcDH1_1363.EcDH1_1169,iJO1366.b2500,iJR904.b2500,iY75_1357.Y75_RS13050	F	Catalyzes the transfer of a formyl group from 10- formyltetrahydrofolate to 5-phospho-ribosyl-glycinamide (GAR), producing 5-phospho-ribosyl-N-formylglycinamide (FGAR) and tetrahydrofolate
fig|6666666.314155.peg.1319	0.0517433	1	0.96149	1	0.915567	0.944744	0.590839	1137799.GZ78_18730	6.1e-183	646.7	Oceanospirillales	purM	GO:0003674,GO:0003824,GO:0004641,GO:0005575,GO:0005622,GO:0005623,GO:0005737,GO:0005829,GO:0006139,GO:0006163,GO:0006164,GO:0006725,GO:0006753,GO:0006793,GO:0006796,GO:0006807,GO:0008150,GO:0008152,GO:0009058,GO:0009117,GO:0009150,GO:0009152,GO:0009165,GO:0009259,GO:0009260,GO:0009987,GO:0016874,GO:0016879,GO:0016882,GO:0018130,GO:0019438,GO:0019637,GO:0019693,GO:0034641,GO:0034654,GO:0044237,GO:…	6.3.3.1,6.3.4.13	ko:K01933,ko:K11788	ko00230,ko01100,ko01110,ko01130,map00230,map01100,map01110,map01130	M00048	R04144,R04208	RC00090,RC00166,RC01100	ko00000,ko00001,ko00002,ko01000	0	0	iAF987.Gmet_1844,iECSF_1327.ECSF_2340	F	Phosphoribosylformylglycinamidine cyclo-ligase
fig|6666666.314155.peg.1320	-0.0319233	0.793354	0.989819	1	0.915567	0.198338	0.734172	1137799.GZ78_18720	7.2e-77	293.5	Oceanospirillales	VV2512	0	0	ko:K09938	0	0	0	0	ko00000	0	0	0	S	protein conserved in bacteria
fig|6666666.314155.peg.1321	NA	1	NA	1	NA	NA	NA	1137799.GZ78_18720	3.5e-51	207.6	Oceanospirillales	VV2512	0	0	ko:K09938	0	0	0	0	ko00000	0	0	0	S	protein conserved in bacteria
fig|6666666.314155.peg.1325	0.19164	1	0.770895	1	0.915567	0.406061	0.543471	1137799.GZ78_18710	4e-78	297.4	Oceanospirillales	hda	GO:0000166,GO:0003674,GO:0005488,GO:0005515,GO:0005575,GO:0005622,GO:0005623,GO:0005737,GO:0005829,GO:0006139,GO:0006259,GO:0006260,GO:0006261,GO:0006270,GO:0006275,GO:0006725,GO:0006807,GO:0008150,GO:0008152,GO:0008156,GO:0009058,GO:0009059,GO:0009889,GO:0009890,GO:0009892,GO:0009987,GO:0010556,GO:0010558,GO:0010605,GO:0016020,GO:0017076,GO:0019219,GO:0019222,GO:0030174,GO:0030554,GO:0031323,GO:…	0	ko:K02313,ko:K10763	ko02020,ko04112,map02020,map04112	0	0	0	ko00000,ko00001,ko03032,ko03036	0	0	0	L	Belongs to the DnaA family. HdA subfamily
fig|6666666.314155.peg.1326	-0.00314	1	0.992554	1	0.915567	0.911391	0.790587	1137799.GZ78_18705	2e-270	938.3	Proteobacteria	0	0	0	0	0	0	0	0	0	0	0	0	0	0
fig|6666666.314155.peg.1328	-0.30813	0.662951	0.455573	0.868347	0.497213	0.18393	0.252477	1137799.GZ78_18695	6.2e-37	159.8	Oceanospirillales	arsC	0	1.20.4.1	ko:K00537	0	0	0	0	ko00000,ko01000	0	0	0	P	arsenate reductase
fig|6666666.314155.peg.1329	0.134323	1	0.783487	1	0.905848	0.49105	0.387888	1137799.GZ78_18690	1.9e-85	322	Gammaproteobacteria	0	0	0	0	0	0	0	0	0	0	0	0	S	Domain of unknown function (DUF4136)
fig|6666666.314155.peg.1333	0.0244067	1	0.989819	1	0.955334	0.478432	0.772712	1137799.GZ78_18650	3.3e-56	224.6	Oceanospirillales	0	0	0	0	0	0	0	0	0	0	0	0	O	AhpC/TSA family
fig|6666666.314155.peg.1336	0.00414	1	0.992517	1	0.915567	0.979616	0.782593	1137799.GZ78_18630	2.7e-305	1053.9	Oceanospirillales	proS	GO:0002161,GO:0003674,GO:0003824,GO:0004812,GO:0004827,GO:0005575,GO:0005622,GO:0005623,GO:0005737,GO:0005829,GO:0006082,GO:0006139,GO:0006399,GO:0006412,GO:0006418,GO:0006433,GO:0006450,GO:0006518,GO:0006520,GO:0006725,GO:0006807,GO:0008150,GO:0008152,GO:0009058,GO:0009059,GO:0009987,GO:0010467,GO:0016070,GO:0016787,GO:0016788,GO:0016874,GO:0016875,GO:0019538,GO:0019752,GO:0034641,GO:0034645,GO:…	6.1.1.15	ko:K01881	ko00970,map00970	M00359,M00360	R03661	RC00055,RC00523	ko00000,ko00001,ko00002,ko01000,ko01007,ko03016	0	0	iJN678.proS,iUTI89_1310.UTI89_C0210	J	Catalyzes the attachment of proline to tRNA(Pro) in a two-step reaction proline is first activated by ATP to form Pro- AMP and then transferred to the acceptor end of tRNA(Pro). As ProRS can inadvertently accommodate and process non-cognate amino acids such as alanine and cysteine, to avoid such errors it has two additional distinct editing activities against alanine. One activity is designated a…
fig|6666666.314155.peg.1337	-0.105193	1	0.940532	1	0.915567	0.489871	0.571865	1137799.GZ78_18625	1.9e-53	214.9	Oceanospirillales	MA20_21960	0	0	0	0	0	0	0	0	0	0	0	FG	COG0537 Diadenosine tetraphosphate (Ap4A) hydrolase and other HIT family hydrolases
fig|6666666.314155.peg.1338	-0.37245	0.971152	0.792186	0.971152	0.78958	0.362554	0.26637
fig|6666666.314155.peg.1339	-0.0457533	1	0.989819	1	0.915567	0.85947	0.725947	1137799.GZ78_18615	2.2e-72	278.5	Oceanospirillales	cspC	0	0	ko:K03704	0	0	0	0	ko00000,ko03000	0	0	0	K	Cold-shock'
fig|6666666.314155.peg.1341	0.1667	0.934477	0.745253	0.457401	0.915567	0.934477	0.469697	1137799.GZ78_18610	9.4e-53	212.6	Oceanospirillales	hup	0	0	ko:K03530	0	0	0	0	ko00000,ko03032,ko03036,ko03400	0	0	0	L	Belongs to the bacterial histone-like protein family
fig|6666666.314155.peg.1342	0.111557	1	0.758323	1	0.915567	0.793354	0.422133	1137799.GZ78_18600	9.2e-106	390.2	Oceanospirillales	oprD	0	0	ko:K18093	ko01501,ko02020,map01501,map02020	M00745	0	0	ko00000,ko00001,ko00002,ko01000,ko01504,ko02000	1.B.25.1.1	0	0	S	outer membrane porin, OprD family
fig|6666666.314155.peg.1345	NA	1	NA	1	NA	NA	NA
fig|6666666.314155.peg.1348	0.13239	0.748812	0.602726	0.457401	0.748812	0.459801	0.196823	1137799.GZ78_18575	0	1073.9	Oceanospirillales	aspS	GO:0003674,GO:0003824,GO:0004812,GO:0004815,GO:0005575,GO:0005622,GO:0005623,GO:0005737,GO:0005829,GO:0006082,GO:0006139,GO:0006399,GO:0006412,GO:0006418,GO:0006422,GO:0006518,GO:0006520,GO:0006725,GO:0006807,GO:0008150,GO:0008152,GO:0009058,GO:0009059,GO:0009987,GO:0010467,GO:0016070,GO:0016874,GO:0016875,GO:0019538,GO:0019752,GO:0034641,GO:0034645,GO:0034660,GO:0043038,GO:0043039,GO:0043043,GO:…	6.1.1.12	ko:K01876	ko00970,map00970	M00359,M00360	R05577	RC00055,RC00523	ko00000,ko00001,ko00002,ko01000,ko01007,ko03016,ko03029	0	0	iJN678.aspS,iSFV_1184.SFV_1868	J	Aspartyl-tRNA synthetase with relaxed tRNA specificity since it is able to aspartylate not only its cognate tRNA(Asp) but also tRNA(Asn). Reaction proceeds in two steps L-aspartate is first activated by ATP to form Asp-AMP and then transferred to the acceptor end of tRNA(Asp Asn)
fig|6666666.314155.peg.1350	-0.0587733	1	0.989819	1	0.915567	0.980988	0.67599	1137799.GZ78_18570	7.9e-129	466.5	Oceanospirillales	yebC	GO:0005575,GO:0005622,GO:0005623,GO:0005737,GO:0005829,GO:0008150,GO:0009314,GO:0009628,GO:0010212,GO:0044424,GO:0044444,GO:0044464,GO:0050896	0	0	0	0	0	0	0	0	0	0	K	Transcriptional regulatory protein
fig|6666666.314155.peg.1352	0.0169433	1	0.989819	1	0.918629	0.821669	0.772712	1137799.GZ78_18555	2.1e-83	315.1	Oceanospirillales	ruvC	GO:0000725,GO:0003674,GO:0003824,GO:0004518,GO:0004519,GO:0004520,GO:0004536,GO:0005575,GO:0005622,GO:0005623,GO:0006139,GO:0006259,GO:0006260,GO:0006261,GO:0006281,GO:0006310,GO:0006725,GO:0006807,GO:0006950,GO:0006974,GO:0008150,GO:0008152,GO:0008821,GO:0009058,GO:0009059,GO:0009314,GO:0009628,GO:0009987,GO:0016787,GO:0016788,GO:0016889,GO:0016894,GO:0031297,GO:0032991,GO:0033554,GO:0034641,GO:…	3.1.22.4	ko:K01159	ko03440,map03440	0	0	0	ko00000,ko00001,ko01000,ko03400	0	0	0	L	Nuclease that resolves Holliday junction intermediates in genetic recombination. Cleaves the cruciform structure in supercoiled DNA by nicking to strands with the same polarity at sites symmetrically opposed at the junction in the homologous arms and leaves a 5'-terminal phosphate and a 3'-terminal hydroxyl group
fig|6666666.314155.peg.1354	0.0811233	1	0.798897	1	0.915567	0.939534	0.430776	1137799.GZ78_18545	1.7e-100	372.1	Oceanospirillales	ruvA	GO:0000217,GO:0000400,GO:0000724,GO:0000725,GO:0003674,GO:0003676,GO:0003677,GO:0003678,GO:0003824,GO:0004386,GO:0005488,GO:0005515,GO:0005575,GO:0005622,GO:0005623,GO:0005886,GO:0006139,GO:0006259,GO:0006281,GO:0006302,GO:0006310,GO:0006725,GO:0006807,GO:0006950,GO:0006974,GO:0006996,GO:0007154,GO:0008150,GO:0008152,GO:0009314,GO:0009378,GO:0009379,GO:0009432,GO:0009605,GO:0009628,GO:0009987,GO:…	3.6.4.12	ko:K03550	ko03440,map03440	0	0	0	ko00000,ko00001,ko01000,ko03400	0	0	0	L	The RuvA-RuvB complex in the presence of ATP renatures cruciform structure in supercoiled DNA with palindromic sequence, indicating that it may promote strand exchange reactions in homologous recombination. RuvAB is a helicase that mediates the Holliday junction migration by localized denaturation and reannealing. RuvA stimulates, in the presence of DNA, the weak ATPase activity of RuvB
fig|6666666.314155.peg.1356	0.00505667	1	0.992517	1	0.915567	0.582507	0.784841	1137799.GZ78_18535	5e-114	417.2	Oceanospirillales	ruvB	GO:0000725,GO:0003674,GO:0003678,GO:0003824,GO:0004003,GO:0004386,GO:0005575,GO:0005622,GO:0005623,GO:0005737,GO:0005829,GO:0006139,GO:0006259,GO:0006281,GO:0006310,GO:0006725,GO:0006807,GO:0006950,GO:0006974,GO:0006996,GO:0007154,GO:0008026,GO:0008094,GO:0008150,GO:0008152,GO:0009314,GO:0009378,GO:0009411,GO:0009416,GO:0009432,GO:0009605,GO:0009628,GO:0009987,GO:0009991,GO:0016043,GO:0016462,GO:…	3.6.4.12	ko:K03551	ko03440,map03440	0	0	0	ko00000,ko00001,ko01000,ko03400	0	0	0	L	The RuvA-RuvB complex in the presence of ATP renatures cruciform structure in supercoiled DNA with palindromic sequence, indicating that it may promote strand exchange reactions in homologous recombination. RuvAB is a helicase that mediates the Holliday junction migration by localized denaturation and reannealing
fig|6666666.314155.peg.1357	0.2682	1	0.792186	1	0.916358	0.733965	0.64666	1137799.GZ78_18535	2.5e-42	177.9	Oceanospirillales	ruvB	GO:0000725,GO:0003674,GO:0003678,GO:0003824,GO:0004003,GO:0004386,GO:0005575,GO:0005622,GO:0005623,GO:0005737,GO:0005829,GO:0006139,GO:0006259,GO:0006281,GO:0006310,GO:0006725,GO:0006807,GO:0006950,GO:0006974,GO:0006996,GO:0007154,GO:0008026,GO:0008094,GO:0008150,GO:0008152,GO:0009314,GO:0009378,GO:0009411,GO:0009416,GO:0009432,GO:0009605,GO:0009628,GO:0009987,GO:0009991,GO:0016043,GO:0016462,GO:…	3.6.4.12	ko:K03551	ko03440,map03440	0	0	0	ko00000,ko00001,ko01000,ko03400	0	0	0	L	The RuvA-RuvB complex in the presence of ATP renatures cruciform structure in supercoiled DNA with palindromic sequence, indicating that it may promote strand exchange reactions in homologous recombination. RuvAB is a helicase that mediates the Holliday junction migration by localized denaturation and reannealing
fig|6666666.314155.peg.1358	-0.0930967	0.486524	0.882947	1	0.900213	0.121631	0.555969
fig|6666666.314155.peg.1360	0.230047	1	0.635502	1	0.915567	0.419415	0.502135	1137799.GZ78_18515	2.3e-103	381.7	Oceanospirillales	tolQ	GO:0005575,GO:0005623,GO:0005886,GO:0005887,GO:0006810,GO:0008104,GO:0008150,GO:0015031,GO:0015833,GO:0015893,GO:0016020,GO:0016021,GO:0017038,GO:0030313,GO:0031224,GO:0031226,GO:0031975,GO:0032153,GO:0033036,GO:0042221,GO:0042493,GO:0042886,GO:0042891,GO:0043213,GO:0044425,GO:0044459,GO:0044464,GO:0045184,GO:0050896,GO:0051179,GO:0051234,GO:0071702,GO:0071705,GO:0071944	0	ko:K03562	ko01120,map01120	0	0	0	ko00000,ko02000	1.A.30.2.2	0	0	U	MotA TolQ ExbB proton channel
fig|6666666.314155.peg.1361	0.0714267	1	0.932952	1	0.915567	0.592652	0.554077	1137799.GZ78_18510	3.1e-64	251.1	Oceanospirillales	tolR	0	0	ko:K03560	0	0	0	0	ko00000,ko02000	1.A.30.2.2	0	0	U	Biopolymer transport protein
fig|6666666.314155.peg.1364	-0.137867	0.120018	0.602726	0.581463	0.641889	0.0300045	0.252477	1137799.GZ78_18495	6.4e-157	560.5	Oceanospirillales	tolB	GO:0003674,GO:0005215,GO:0005488,GO:0005515,GO:0005575,GO:0005623,GO:0006810,GO:0008104,GO:0008150,GO:0009719,GO:0009987,GO:0010033,GO:0010243,GO:0015031,GO:0015833,GO:0015893,GO:0017038,GO:0019534,GO:0019904,GO:0022857,GO:0030288,GO:0030313,GO:0031975,GO:0032153,GO:0032991,GO:0033036,GO:0042221,GO:0042493,GO:0042597,GO:0042886,GO:0042891,GO:0043213,GO:0044464,GO:0044877,GO:0045184,GO:0046677,GO:…	0	ko:K03641	0	0	0	0	ko00000,ko02000	2.C.1.2	0	0	U	Involved in the TonB-independent uptake of proteins
fig|6666666.314155.peg.1365	0.06585	1	0.922726	1	0.915567	0.818345	0.567419	1027273.GZ77_00755	1e-59	236.5	Oceanospirillales	pal	GO:0005575,GO:0005623,GO:0008150,GO:0009279,GO:0009987,GO:0016020,GO:0019867,GO:0030312,GO:0030313,GO:0031224,GO:0031230,GO:0031241,GO:0031246,GO:0031975,GO:0032153,GO:0044425,GO:0044462,GO:0044464,GO:0051301,GO:0071944,GO:0098552	0	ko:K03640	0	0	0	0	ko00000,ko02000	2.C.1.2	0	0	M	Belongs to the ompA family
fig|6666666.314155.peg.1366	-0.0840733	1	0.96149	1	0.909267	0.261285	0.572168	1137799.GZ78_18485	1.2e-47	196.4	Oceanospirillales	cpoB	GO:0005575,GO:0005623,GO:0008150,GO:0009987,GO:0016043,GO:0022607,GO:0030288,GO:0030313,GO:0031975,GO:0042597,GO:0043933,GO:0044085,GO:0044464,GO:0051259,GO:0051260,GO:0051301,GO:0065003,GO:0071840	3.5.1.28	ko:K01448	ko01503,map01503	M00727	R04112	RC00064,RC00141	ko00000,ko00001,ko00002,ko01000,ko01011,ko03036	0	0	0	D	Mediates coordination of peptidoglycan synthesis and outer membrane constriction during cell division
fig|6666666.314155.peg.1367	0.2683	0.587553	0.195851	1	0.713013	0.266614	0.220744	1137799.GZ78_18475	6.7e-116	423.3	Oceanospirillales	queE	0	1.97.1.4,4.3.99.3	ko:K04068,ko:K10026	ko00790,ko01100,map00790,map01100	0	R04710,R10002	RC02989	ko00000,ko00001,ko01000,ko03016	0	0	iAF987.Gmet_1658	H	Catalyzes the complex heterocyclic radical-mediated conversion of 6-carboxy-5,6,7,8-tetrahydropterin (CPH4) to 7- carboxy-7-deazaguanine (CDG), a step common to the biosynthetic pathways of all 7-deazapurine-containing compounds
fig|6666666.314155.peg.1368	0.208077	1	0.474904	1	0.730573	0.582923	0.393236	1137799.GZ78_18470	6.3e-117	426.8	Oceanospirillales	queC	0	6.3.4.20	ko:K06920	ko00790,ko01100,map00790,map01100	0	R09978	RC00959	ko00000,ko00001,ko01000,ko03016	0	0	iAF987.Gmet_3075	F	Catalyzes the ATP-dependent conversion of 7-carboxy-7- deazaguanine (CDG) to 7-cyano-7-deazaguanine (preQ(0))
fig|6666666.314155.peg.1371	0.5131	0.403538	0.116764	1	0.880963	0.201769	0.293776	1137799.GZ78_18435	9.9e-63	246.1	Oceanospirillales	nadA	GO:0003674,GO:0003824,GO:0005488,GO:0005575,GO:0005622,GO:0005623,GO:0005737,GO:0005829,GO:0006082,GO:0006139,GO:0006520,GO:0006531,GO:0006725,GO:0006732,GO:0006733,GO:0006734,GO:0006753,GO:0006793,GO:0006796,GO:0006807,GO:0008150,GO:0008152,GO:0008987,GO:0009058,GO:0009066,GO:0009108,GO:0009117,GO:0009165,GO:0009435,GO:0009987,GO:0016053,GO:0017144,GO:0018130,GO:0019355,GO:0019359,GO:0019362,GO:…	2.5.1.72	ko:K03517	ko00760,ko01100,map00760,map01100	M00115	R04292	RC01119	ko00000,ko00001,ko00002,ko01000	0	0	iAF1260.b0750,iAPECO1_1312.APECO1_1338,iB21_1397.B21_00692,iBWG_1329.BWG_0602,iECBD_1354.ECBD_2917,iECB_1328.ECB_00703,iECDH10B_1368.ECDH10B_0817,iECDH1ME8569_1439.ECDH1ME8569_0703,iECD_1391.ECD_00703,iECED1_1282.ECED1_0711,iECOK1_1307.ECOK1_0750,iECP_1309.ECP_0761,iECS88_1305.ECS88_0766,iECSP_1301.ECSP_0802,iECs_1301.ECs0778,iETEC_1333.ETEC_0754,iEcDH1_1363.EcDH1_2892,iEcolC_1368.EcolC_2912,iJN7…	H	Catalyzes the condensation of iminoaspartate with dihydroxyacetone phosphate to form quinolinate
fig|6666666.314155.peg.1372	0.5244	0.00749817	0.00187454	0.581463	0.0143915	0.0300045	0.0218068	1137799.GZ78_18435	4.9e-76	290.4	Oceanospirillales	nadA	GO:0003674,GO:0003824,GO:0005488,GO:0005575,GO:0005622,GO:0005623,GO:0005737,GO:0005829,GO:0006082,GO:0006139,GO:0006520,GO:0006531,GO:0006725,GO:0006732,GO:0006733,GO:0006734,GO:0006753,GO:0006793,GO:0006796,GO:0006807,GO:0008150,GO:0008152,GO:0008987,GO:0009058,GO:0009066,GO:0009108,GO:0009117,GO:0009165,GO:0009435,GO:0009987,GO:0016053,GO:0017144,GO:0018130,GO:0019355,GO:0019359,GO:0019362,GO:…	2.5.1.72	ko:K03517	ko00760,ko01100,map00760,map01100	M00115	R04292	RC01119	ko00000,ko00001,ko00002,ko01000	0	0	iAF1260.b0750,iAPECO1_1312.APECO1_1338,iB21_1397.B21_00692,iBWG_1329.BWG_0602,iECBD_1354.ECBD_2917,iECB_1328.ECB_00703,iECDH10B_1368.ECDH10B_0817,iECDH1ME8569_1439.ECDH1ME8569_0703,iECD_1391.ECD_00703,iECED1_1282.ECED1_0711,iECOK1_1307.ECOK1_0750,iECP_1309.ECP_0761,iECS88_1305.ECS88_0766,iECSP_1301.ECSP_0802,iECs_1301.ECs0778,iETEC_1333.ETEC_0754,iEcDH1_1363.EcDH1_2892,iEcolC_1368.EcolC_2912,iJN7…	H	Catalyzes the condensation of iminoaspartate with dihydroxyacetone phosphate to form quinolinate
fig|6666666.314155.peg.1373	-0.218473	0.120018	0.721867	1	0.388454	0.0300045	0.130689	1137799.GZ78_18425	1.5e-240	838.6	Oceanospirillales	bepA	GO:0003674,GO:0003756,GO:0003824,GO:0004175,GO:0004222,GO:0005488,GO:0005575,GO:0005623,GO:0006457,GO:0006508,GO:0006807,GO:0008150,GO:0008152,GO:0008233,GO:0008237,GO:0009056,GO:0009057,GO:0009987,GO:0016020,GO:0016043,GO:0016787,GO:0016853,GO:0016860,GO:0016864,GO:0019538,GO:0022607,GO:0030163,GO:0030288,GO:0030313,GO:0031975,GO:0042597,GO:0043163,GO:0043165,GO:0043167,GO:0043169,GO:0043170,GO:…	0	0	0	0	0	0	0	0	0	0	S	Functions as both a chaperone and a metalloprotease. Maintains the integrity of the outer membrane by promoting either the assembly or the elimination of outer membrane proteins, depending on their folding state
fig|6666666.314155.peg.1376	-0.0598633	1	0.960491	1	0.900213	0.551043	0.632914	1137799.GZ78_18405	2.5e-80	304.7	Oceanospirillales	bcp	GO:0003674,GO:0003824,GO:0004601,GO:0005575,GO:0005622,GO:0005623,GO:0005634,GO:0006950,GO:0006979,GO:0008150,GO:0008152,GO:0008379,GO:0009636,GO:0009987,GO:0016209,GO:0016491,GO:0016684,GO:0019725,GO:0033554,GO:0034599,GO:0042221,GO:0042592,GO:0043226,GO:0043227,GO:0043229,GO:0043231,GO:0044424,GO:0044464,GO:0045454,GO:0050789,GO:0050794,GO:0050896,GO:0051716,GO:0051920,GO:0055114,GO:0065007,GO:…	1.11.1.15	ko:K03564	0	0	0	0	ko00000,ko01000	0	0	0	O	Peroxiredoxin
fig|6666666.314155.peg.1378	0.0766033	0.461505	0.95639	1	0.915567	0.115376	0.656554	1137799.GZ78_18400	7.1e-142	510	Oceanospirillales	dapA	GO:0003674,GO:0003824,GO:0005488,GO:0005515,GO:0005575,GO:0005622,GO:0005623,GO:0005737,GO:0005829,GO:0006082,GO:0006520,GO:0006553,GO:0006807,GO:0008150,GO:0008152,GO:0008652,GO:0008840,GO:0009058,GO:0009066,GO:0009067,GO:0009085,GO:0009089,GO:0009987,GO:0016053,GO:0016829,GO:0016835,GO:0016836,GO:0019752,GO:0019877,GO:0042802,GO:0043436,GO:0043648,GO:0043650,GO:0044237,GO:0044238,GO:0044249,GO:…	4.3.3.7	ko:K01714	ko00261,ko00300,ko01100,ko01110,ko01120,ko01130,ko01230,map00261,map00300,map01100,map01110,map01120,map01130,map01230	M00016,M00525,M00526,M00527	R10147	RC03062,RC03063	ko00000,ko00001,ko00002,ko01000	0	0	iECP_1309.ECP_2492,iYL1228.KPN_02812	E	Catalyzes the condensation of (S)-aspartate-beta- semialdehyde (S)-ASA and pyruvate to 4-hydroxy- tetrahydrodipicolinate (HTPA)
fig|6666666.314155.peg.1379	0.02732	1	0.989819	1	0.915567	0.299251	0.692952	1137799.GZ78_18395	1.2e-179	636	Gammaproteobacteria	bamC	GO:0003674,GO:0005488,GO:0005515,GO:0005575,GO:0005623,GO:0008150,GO:0009279,GO:0009986,GO:0009987,GO:0016020,GO:0016043,GO:0019867,GO:0022607,GO:0030312,GO:0030313,GO:0031224,GO:0031230,GO:0031241,GO:0031246,GO:0031975,GO:0032991,GO:0042802,GO:0043163,GO:0043165,GO:0044085,GO:0044091,GO:0044425,GO:0044462,GO:0044464,GO:0045229,GO:0061024,GO:0071709,GO:0071840,GO:0071944,GO:0098552,GO:0098796,GO:…	0	ko:K07287	0	0	0	0	ko00000,ko02000	1.B.33.1	0	0	M	Lipoprotein
fig|6666666.314155.peg.1381	0.0626767	0.386724	0.96149	1	0.915567	0.0966811	0.592288	1137799.GZ78_18390	4.5e-197	693.7	Oceanospirillales	purC	GO:0003674,GO:0003824,GO:0004639,GO:0005575,GO:0005622,GO:0005623,GO:0005737,GO:0006139,GO:0006163,GO:0006164,GO:0006188,GO:0006189,GO:0006725,GO:0006753,GO:0006793,GO:0006796,GO:0006807,GO:0008150,GO:0008152,GO:0009058,GO:0009117,GO:0009123,GO:0009124,GO:0009126,GO:0009127,GO:0009150,GO:0009152,GO:0009156,GO:0009161,GO:0009165,GO:0009167,GO:0009168,GO:0009259,GO:0009260,GO:0009987,GO:0016874,GO:…	6.3.2.6,6.3.4.13	ko:K01923,ko:K01945,ko:K03566,ko:K13713	ko00230,ko01100,ko01110,ko01130,ko02026,map00230,map01100,map01110,map01130,map02026	M00048	R04144,R04591	RC00064,RC00090,RC00162,RC00166	ko00000,ko00001,ko00002,ko01000,ko03000	0	0	0	F	Catalyzes the formation of (S)-2-(5-amino-1-(5-phospho-D-ribosyl)imidazole-4- carboxamido)succinate from 5-amino-1-(5-phospho-D-ribosyl)imidazole-4-carboxylate and L-aspartate in purine biosynthesis
fig|6666666.314155.peg.1382	0.200917	1	0.808522	1	0.770032	0.582507	0.357117	1137799.GZ78_18380	2.6e-139	501.5	Oceanospirillales	trx-1	0	0	ko:K03671,ko:K05838	ko04621,ko05418,map04621,map05418	0	0	0	ko00000,ko00001,ko03110	0	0	0	O	Thioredoxin domain-containing protein
fig|6666666.314155.peg.1383	-0.0371267	1	0.989819	1	0.915567	0.723137	0.738428	1137799.GZ78_18375	5.2e-154	550.4	Oceanospirillales	rdgC	GO:0000018,GO:0003674,GO:0003676,GO:0003677,GO:0003690,GO:0003697,GO:0005488,GO:0005575,GO:0005622,GO:0005623,GO:0005737,GO:0005829,GO:0008150,GO:0009295,GO:0019219,GO:0019222,GO:0031323,GO:0043226,GO:0043228,GO:0043229,GO:0043232,GO:0043590,GO:0044424,GO:0044444,GO:0044464,GO:0050789,GO:0050794,GO:0051052,GO:0051171,GO:0060255,GO:0065007,GO:0080090,GO:0097159,GO:1901363	0	ko:K03554	0	0	0	0	ko00000,ko03400	0	0	0	L	May be involved in recombination
fig|6666666.314155.peg.1384	NA	1	NA	1	NA	NA	NA	1137799.GZ78_18320	1.7e-45	188.3	Oceanospirillales	0	0	0	0	0	0	0	0	0	0	0	0	S	RNA-binding protein
fig|6666666.314155.peg.1386	0.08792	1	0.989819	1	0.946059	0.859502	0.736508
fig|6666666.314155.peg.1388	-0.2765	1	0.945996	1	0.916358	0.804907	0.659416	1137799.GZ78_18300	1.2e-127	462.6	Oceanospirillales	nadK	GO:0000166,GO:0003674,GO:0003824,GO:0003951,GO:0005488,GO:0005524,GO:0005575,GO:0005622,GO:0005623,GO:0005737,GO:0005829,GO:0006139,GO:0006725,GO:0006732,GO:0006733,GO:0006739,GO:0006741,GO:0006753,GO:0006766,GO:0006767,GO:0006769,GO:0006793,GO:0006796,GO:0006807,GO:0008144,GO:0008150,GO:0008152,GO:0008976,GO:0009058,GO:0009108,GO:0009117,GO:0009165,GO:0009820,GO:0009987,GO:0016301,GO:0016310,GO:…	2.7.1.23	ko:K00858	ko00760,ko01100,map00760,map01100	0	R00104	RC00002,RC00078	ko00000,ko00001,ko01000	0	0	iEcSMS35_1347.EcSMS35_2767,iHN637.CLJU_RS05480,iLJ478.TM1733,iSB619.SA_RS04895	G	Involved in the regulation of the intracellular balance of NAD and NADP, and is a key enzyme in the biosynthesis of NADP. Catalyzes specifically the phosphorylation on 2'-hydroxyl of the adenosine moiety of NAD to yield NADP
fig|6666666.314155.peg.1389	-0.0247	1	0.989819	1	1	0.544694	0.734	1137799.GZ78_18295	1.9e-145	521.9	Oceanospirillales	glpG	GO:0000976,GO:0000984,GO:0000986,GO:0000987,GO:0001017,GO:0001067,GO:0003674,GO:0003676,GO:0003677,GO:0003690,GO:0003824,GO:0004175,GO:0004252,GO:0005488,GO:0005515,GO:0005575,GO:0005623,GO:0005886,GO:0005887,GO:0006355,GO:0006508,GO:0006807,GO:0008150,GO:0008152,GO:0008233,GO:0008236,GO:0009889,GO:0009890,GO:0009892,GO:0010468,GO:0010556,GO:0010558,GO:0010605,GO:0010629,GO:0016020,GO:0016021,GO:…	0	ko:K02441	0	0	0	0	ko00000	0	0	0	S	membrane protein (homolog of Drosophila rhomboid)
fig|6666666.314155.peg.1393	0.03298	1	0.989819	1	0.928802	0.620947	0.742321	1137799.GZ78_18280	0	1112.8	Oceanospirillales	0	0	0	0	0	0	0	0	0	0	0	0	E	O-acetylhomoserine
fig|6666666.314155.peg.1394	0.344583	0.815119	0.407559	1	0.497213	0.444129	0.261828	1137799.GZ78_18275	2.1e-33	147.9	Oceanospirillales	yeaC	0	0	ko:K09916	0	0	0	0	ko00000	0	0	0	S	protein conserved in bacteria
fig|6666666.314155.peg.1396	-0.0579067	1	0.989819	1	0.93279	0.868183	0.746413	1137799.GZ78_18270	1.1e-101	375.9	Oceanospirillales	LA2027	0	0	0	0	0	0	0	0	0	0	0	S	Protein of unknown function (DUF2797)
fig|6666666.314155.peg.1398	0.0303933	1	0.989819	1	0.915567	0.622662	0.700169	1137799.GZ78_18265	0	1325.5	Oceanospirillales	pepN	GO:0003674,GO:0003824,GO:0004177,GO:0005488,GO:0005515,GO:0005575,GO:0005622,GO:0005623,GO:0005737,GO:0005886,GO:0006508,GO:0006518,GO:0006807,GO:0008150,GO:0008152,GO:0008233,GO:0008235,GO:0008237,GO:0008238,GO:0008270,GO:0009056,GO:0009987,GO:0016020,GO:0016787,GO:0019538,GO:0033218,GO:0034641,GO:0042277,GO:0042802,GO:0043167,GO:0043169,GO:0043170,GO:0043171,GO:0043603,GO:0044237,GO:0044238,GO:…	3.4.11.2	ko:K01256	ko00480,ko01100,map00480,map01100	0	R00899,R04951	RC00096,RC00141	ko00000,ko00001,ko01000,ko01002	0	0	iECIAI1_1343.ECIAI1_0973,iECO103_1326.ECO103_0977,iECP_1309.ECP_0944,iECSE_1348.ECSE_0993,iECW_1372.ECW_m1042,iEKO11_1354.EKO11_2898,iWFL_1372.ECW_m1042	E	aminopeptidase N
fig|6666666.314155.peg.1402	NA	1	NA	1	NA	NA	NA
fig|6666666.314155.peg.1454	NA	1	NA	1	NA	NA	NA	1122197.ATWI01000009_gene2036	1e-06	60.5	Alteromonadaceae	0	0	0	0	0	0	0	0	0	0	0	0	S	Oxygen tolerance
fig|6666666.314155.peg.1455	0.0903033	1	0.96149	1	0.915567	0.623228	0.620081	1245471.PCA10_20500	1.4e-73	283.5	Pseudomonas aeruginosa group	0	0	0	0	0	0	0	0	0	0	0	0	S	Oxygen tolerance
fig|6666666.314155.peg.1459	NA	1	NA	1	NA	NA	NA	1137799.GZ78_17265	1.2e-167	595.9	Oceanospirillales	batA	0	0	ko:K07114	0	0	0	0	ko00000,ko02000	1.A.13.2.2,1.A.13.2.3	0	0	S	von Willebrand factor, type A
fig|6666666.314155.peg.1460	NA	1	NA	1	NA	NA	NA	1121374.KB891576_gene490	2.8e-19	102.1	Gammaproteobacteria	0	0	0	0	0	0	0	0	0	0	0	0	S	Domain of unknown function (DUF4381)
fig|6666666.314155.peg.1463	0.07759	1	0.95639	1	0.915567	0.839078	0.477993	1137799.GZ78_17280	6.6e-129	466.8	Oceanospirillales	moxR	0	0	ko:K03924	0	0	0	0	ko00000,ko01000	0	0	0	S	ATPase, AAA
fig|6666666.314155.peg.1465	-0.050375	1	0.989819	1	0.915567	0.399082	0.681026	1137799.GZ78_17290	0	2021.5	Oceanospirillales	gdhB	GO:0003674,GO:0003824,GO:0004352,GO:0004353,GO:0005575,GO:0005618,GO:0005622,GO:0005623,GO:0005737,GO:0005829,GO:0005886,GO:0008150,GO:0008152,GO:0016020,GO:0016491,GO:0016638,GO:0016639,GO:0030312,GO:0044424,GO:0044444,GO:0044464,GO:0055114,GO:0071944	1.4.1.2	ko:K15371	ko00220,ko00250,ko00430,ko00910,ko01100,map00220,map00250,map00430,map00910,map01100	0	R00243	RC00006,RC02799	ko00000,ko00001,ko01000	0	0	0	E	Dehydrogenase
fig|6666666.314155.peg.1467	0.2947	0.977251	0.796682	1	0.488625	0.315264	0.209983	1137799.GZ78_17295	0	1117.1	Gammaproteobacteria	0	0	0	0	0	0	0	0	0	0	0	0	0	0
fig|6666666.314155.peg.1470	0.26329	0.930351	0.310117	1	0.672594	0.574152	0.307158	1137799.GZ78_17295	1.1e-190	673.3	Gammaproteobacteria	0	0	0	0	0	0	0	0	0	0	0	0	0	0
fig|6666666.314155.peg.1473	0.151007	1	0.78091	1	0.730573	0.427324	0.243026	1137799.GZ78_17305	2.6e-186	657.9	Oceanospirillales	pyrD	GO:0000166,GO:0003674,GO:0003824,GO:0004152,GO:0004158,GO:0005488,GO:0005575,GO:0005622,GO:0005623,GO:0005737,GO:0005829,GO:0005886,GO:0006139,GO:0006206,GO:0006207,GO:0006220,GO:0006221,GO:0006725,GO:0006753,GO:0006793,GO:0006796,GO:0006807,GO:0008150,GO:0008152,GO:0009058,GO:0009112,GO:0009117,GO:0009165,GO:0009218,GO:0009220,GO:0009259,GO:0009260,GO:0009987,GO:0010181,GO:0016020,GO:0016491,GO:…	1.3.1.14,1.3.5.2	ko:K00254,ko:K02823,ko:K17828	ko00240,ko01100,map00240,map01100	M00051	R01868,R01869	RC00051	ko00000,ko00001,ko00002,ko01000	0	0	iEC042_1314.EC042_1029,iECIAI39_1322.ECIAI39_2202,iECUMN_1333.ECUMN_1134,iEcSMS35_1347.EcSMS35_2174,iPC815.YPO1415,iYL1228.KPN_00974	F	Catalyzes the conversion of dihydroorotate to orotate with quinone as electron acceptor
fig|6666666.314155.peg.1474	-0.663137	0.0725108	0.0186245	0.514466	0.0454816	0.0543831	0.209983	1137799.GZ78_27155	3.7e-31	140.2	Oceanospirillales	rmf	0	0	ko:K03812	0	0	0	0	ko00000,ko03009	0	0	0	J	During stationary phase, converts 70S ribosomes to an inactive dimeric form (100S ribosomes)
fig|6666666.314155.peg.1475	0.0476667	1	0.989819	1	1	NA	NA	1137799.GZ78_27150	1.1e-114	419.5	Oceanospirillales	rlmL	GO:0000154,GO:0001510,GO:0003674,GO:0003824,GO:0005575,GO:0005622,GO:0005623,GO:0005737,GO:0005829,GO:0006139,GO:0006364,GO:0006396,GO:0006399,GO:0006400,GO:0006725,GO:0006807,GO:0008033,GO:0008150,GO:0008152,GO:0008168,GO:0008170,GO:0008173,GO:0008175,GO:0008649,GO:0008757,GO:0008990,GO:0009451,GO:0009987,GO:0010467,GO:0016070,GO:0016072,GO:0016423,GO:0016435,GO:0016740,GO:0016741,GO:0022613,GO:…	2.1.1.173,2.1.1.191,2.1.1.264,2.1.1.72	ko:K00571,ko:K06969,ko:K07444,ko:K12297	0	0	R07234	RC00003	ko00000,ko01000,ko02048,ko03009	0	0	0	J	Specifically methylates the guanine in position 2445 (m2G2445) and the guanine in position 2069 (m7G2069) of 23S rRNA
fig|6666666.314155.peg.1476	0.0946333	1	0.989819	1	1	NA	NA	1137799.GZ78_27150	4.8e-247	860.1	Oceanospirillales	rlmL	GO:0000154,GO:0001510,GO:0003674,GO:0003824,GO:0005575,GO:0005622,GO:0005623,GO:0005737,GO:0005829,GO:0006139,GO:0006364,GO:0006396,GO:0006399,GO:0006400,GO:0006725,GO:0006807,GO:0008033,GO:0008150,GO:0008152,GO:0008168,GO:0008170,GO:0008173,GO:0008175,GO:0008649,GO:0008757,GO:0008990,GO:0009451,GO:0009987,GO:0010467,GO:0016070,GO:0016072,GO:0016423,GO:0016435,GO:0016740,GO:0016741,GO:0022613,GO:…	2.1.1.173,2.1.1.191,2.1.1.264,2.1.1.72	ko:K00571,ko:K06969,ko:K07444,ko:K12297	0	0	R07234	RC00003	ko00000,ko01000,ko02048,ko03009	0	0	0	J	Specifically methylates the guanine in position 2445 (m2G2445) and the guanine in position 2069 (m7G2069) of 23S rRNA
fig|6666666.314155.peg.1480	-0.433475	0.671483	0.281739	1	0.713013	0.223828	0.247765	1182590.BN5_02595	3.1e-08	64.7	Pseudomonas aeruginosa group	0	0	0	0	0	0	0	0	0	0	0	0	0	0
fig|6666666.314155.peg.1482	0.01153	1	0.989819	1	0.916358	0.593318	0.774038	1137799.GZ78_27120	2.1e-107	395.2	Oceanospirillales	lolD	GO:0000166,GO:0003674,GO:0003824,GO:0005215,GO:0005488,GO:0005524,GO:0005575,GO:0005623,GO:0005886,GO:0006807,GO:0006810,GO:0008104,GO:0008144,GO:0008150,GO:0008152,GO:0015031,GO:0015399,GO:0015405,GO:0015833,GO:0016020,GO:0016021,GO:0016462,GO:0016787,GO:0016817,GO:0016818,GO:0016887,GO:0017076,GO:0017111,GO:0019538,GO:0022804,GO:0022857,GO:0030554,GO:0031224,GO:0032553,GO:0032555,GO:0032559,GO:…	0	ko:K09810	ko02010,map02010	M00255	0	0	ko00000,ko00001,ko00002,ko01000,ko02000	3.A.1.125	0	0	V	Part of the ABC transporter complex LolCDE involved in the translocation of
fig|6666666.314155.peg.1483	-0.00985	1	0.989819	1	0.915567	0.493785	0.772712	1137799.GZ78_14730	2e-250	871.3	Oceanospirillales	pepA	0	3.4.11.1	ko:K01255	ko00480,ko01100,map00480,map01100	0	R00899,R04951	RC00096,RC00141	ko00000,ko00001,ko01000,ko01002	0	0	0	E	Cytosol aminopeptidase family, catalytic domain
fig|6666666.314155.peg.1492	0.0893933	1	0.921939	1	0.915567	0.791303	0.586937	1137799.GZ78_14695	1.8e-36	158.3	Oceanospirillales	0	0	0	0	0	0	0	0	0	0	0	0	G	4-amino-4-deoxy-alpha-L-arabinopyranosyl undecaprenyl phosphate biosynthetic process
fig|6666666.314155.peg.1494	0.321057	1	0.391246	1	0.915567	0.506591	0.406028	1137799.GZ78_14685	4.1e-233	813.9	Oceanospirillales	katG	GO:0000302,GO:0003674,GO:0003824,GO:0004096,GO:0004601,GO:0005488,GO:0005515,GO:0005575,GO:0005576,GO:0005622,GO:0005623,GO:0005737,GO:0005829,GO:0006950,GO:0006979,GO:0008150,GO:0008152,GO:0009056,GO:0009636,GO:0009987,GO:0010035,GO:0016209,GO:0016491,GO:0016684,GO:0016999,GO:0017001,GO:0017144,GO:0020037,GO:0033554,GO:0034599,GO:0034614,GO:0035690,GO:0042221,GO:0042493,GO:0042542,GO:0042737,GO:…	1.11.1.21	ko:K03782	ko00360,ko00380,ko00940,ko00983,ko01100,ko01110,map00360,map00380,map00940,map00983,map01100,map01110	0	R00602,R00698,R02596,R02670,R03919,R04007,R07443,R11906	RC00034,RC00213,RC00767,RC02141	ko00000,ko00001,ko01000	0	0	iG2583_1286.G2583_4754	P	Bifunctional enzyme with both catalase and broad- spectrum peroxidase activity
fig|6666666.314155.peg.1501	-0.153247	0.120018	0.429561	1	0.592323	0.0300045	0.169339	1137799.GZ78_14250	0	1235.3	Oceanospirillales	prc	0	3.4.21.102	ko:K03797	0	0	0	0	ko00000,ko01000,ko01002	0	0	0	M	Belongs to the peptidase S41A family
fig|6666666.314155.peg.1504	-0.155375	1	0.940649	1	0.915567	0.749699	0.667421
fig|6666666.314155.peg.1505	0.0397467	1	0.989819	1	0.957556	0.944519	0.75949	1137799.GZ78_14210	1.1e-32	145.6	Oceanospirillales	minE	GO:0000278,GO:0000281,GO:0000910,GO:0000917,GO:0000918,GO:0003674,GO:0005488,GO:0005515,GO:0005575,GO:0005622,GO:0005623,GO:0005737,GO:0005829,GO:0005886,GO:0007049,GO:0007346,GO:0008150,GO:0009987,GO:0010564,GO:0016020,GO:0016043,GO:0022402,GO:0022607,GO:0032465,GO:0032506,GO:0032954,GO:0032955,GO:0042802,GO:0044085,GO:0044087,GO:0044424,GO:0044444,GO:0044464,GO:0050789,GO:0050794,GO:0051128,GO:…	0	ko:K03608	0	0	0	0	ko00000,ko03036,ko04812	0	0	0	D	Prevents the cell division inhibition by proteins MinC and MinD at internal division sites while permitting inhibition at polar sites. This ensures cell division at the proper site by restricting the formation of a division septum at the midpoint of the long axis of the cell
fig|6666666.314155.peg.1506	-0.0707567	1	0.949692	1	0.915567	0.476668	0.630729	1137799.GZ78_14205	1.3e-140	505.8	Oceanospirillales	minD	GO:0000166,GO:0000910,GO:0003674,GO:0003824,GO:0005488,GO:0005515,GO:0005524,GO:0005575,GO:0005622,GO:0005623,GO:0005737,GO:0005829,GO:0005886,GO:0007049,GO:0007059,GO:0008144,GO:0008150,GO:0009898,GO:0009987,GO:0016020,GO:0016462,GO:0016787,GO:0016817,GO:0016818,GO:0016887,GO:0017076,GO:0017111,GO:0022402,GO:0030554,GO:0031224,GO:0031226,GO:0032506,GO:0032553,GO:0032555,GO:0032559,GO:0035639,GO:…	0	ko:K03609	0	0	0	0	ko00000,ko03036,ko04812	0	0	0	D	Belongs to the ParA family
fig|6666666.314155.peg.1507	0.234667	1	0.688089	1	0.937076	0.342762	0.525952	1137799.GZ78_14200	4.1e-56	224.6	Oceanospirillales	minC	GO:0003674,GO:0005488,GO:0005515,GO:0005575,GO:0005622,GO:0005623,GO:0005737,GO:0005829,GO:0007346,GO:0008150,GO:0009987,GO:0010564,GO:0032465,GO:0032954,GO:0032955,GO:0042802,GO:0044087,GO:0044424,GO:0044444,GO:0044464,GO:0050789,GO:0050794,GO:0051128,GO:0051301,GO:0051302,GO:0051726,GO:0060187,GO:0065007,GO:1901891,GO:1902412,GO:1903436	0	ko:K03610,ko:K09749	0	0	0	0	ko00000,ko03036,ko04812	0	0	0	D	Cell division inhibitor that blocks the formation of polar Z ring septums. Rapidly oscillates between the poles of the cell to destabilize FtsZ filaments that have formed before they mature into polar Z rings. Prevents FtsZ polymerization
fig|6666666.314155.peg.1509	NA	0.743627	NA	0.743627	NA	NA	NA	1137799.GZ78_14195	6.3e-155	553.5	Oceanospirillales	lpxL	GO:0003674,GO:0003824,GO:0005575,GO:0005623,GO:0005886,GO:0005975,GO:0006082,GO:0006629,GO:0006643,GO:0006644,GO:0006664,GO:0006793,GO:0006796,GO:0006950,GO:0008150,GO:0008152,GO:0008610,GO:0008654,GO:0008951,GO:0009058,GO:0009245,GO:0009247,GO:0009266,GO:0009311,GO:0009312,GO:0009409,GO:0009628,GO:0009987,GO:0016020,GO:0016051,GO:0016053,GO:0016740,GO:0016746,GO:0016747,GO:0019637,GO:0019752,GO:…	2.3.1.241,2.3.1.242	ko:K02517,ko:K12974	ko00540,ko01100,map00540,map01100	M00060	R05146,R10906	RC00037,RC00039	ko00000,ko00001,ko00002,ko01000,ko01005	0	0	iEC042_1314.EC042_2597,iSF_1195.SF1061,iS_1188.S1138,iYL1228.KPN_01068	M	Catalyzes the transfer of laurate from lauroyl-acyl carrier protein (ACP) to Kdo(2)-lipid IV(A) to form Kdo(2)- (lauroyl)-lipid IV(A)
fig|6666666.314155.peg.1514	-0.02535	1	0.989819	1	0.915567	0.846319	0.772813	1137799.GZ78_14190	6.1e-77	293.5	Oceanospirillales	rapA	GO:0000166,GO:0001000,GO:0003674,GO:0003676,GO:0003824,GO:0004386,GO:0005488,GO:0005515,GO:0005524,GO:0005575,GO:0005622,GO:0005623,GO:0005737,GO:0006139,GO:0006351,GO:0006355,GO:0006725,GO:0006807,GO:0008144,GO:0008150,GO:0008152,GO:0009058,GO:0009059,GO:0009889,GO:0009891,GO:0009893,GO:0009987,GO:0010467,GO:0010468,GO:0010556,GO:0010557,GO:0010604,GO:0010628,GO:0016070,GO:0016462,GO:0016787,GO:…	0	ko:K03580	0	0	0	0	ko00000,ko01000,ko03021	0	0	0	K	Transcription regulator that activates transcription by stimulating RNA polymerase (RNAP) recycling in case of stress conditions such as supercoiled DNA or high salt concentrations. Probably acts by releasing the RNAP, when it is trapped or immobilized on tightly supercoiled DNA. Does not activate transcription on linear DNA. Probably not involved in DNA repair
fig|6666666.314155.peg.1515	0.0783667	1	0.953719	1	0.916358	0.294721	0.646906	1137799.GZ78_14190	0	1393.3	Oceanospirillales	rapA	GO:0000166,GO:0001000,GO:0003674,GO:0003676,GO:0003824,GO:0004386,GO:0005488,GO:0005515,GO:0005524,GO:0005575,GO:0005622,GO:0005623,GO:0005737,GO:0006139,GO:0006351,GO:0006355,GO:0006725,GO:0006807,GO:0008144,GO:0008150,GO:0008152,GO:0009058,GO:0009059,GO:0009889,GO:0009891,GO:0009893,GO:0009987,GO:0010467,GO:0010468,GO:0010556,GO:0010557,GO:0010604,GO:0010628,GO:0016070,GO:0016462,GO:0016787,GO:…	0	ko:K03580	0	0	0	0	ko00000,ko01000,ko03021	0	0	0	K	Transcription regulator that activates transcription by stimulating RNA polymerase (RNAP) recycling in case of stress conditions such as supercoiled DNA or high salt concentrations. Probably acts by releasing the RNAP, when it is trapped or immobilized on tightly supercoiled DNA. Does not activate transcription on linear DNA. Probably not involved in DNA repair
fig|6666666.314155.peg.1517	0.00400333	1	0.992554	1	0.993404	0.997588	0.790587	1137799.GZ78_14185	7.5e-28	129.4	Oceanospirillales	yebG	GO:0005575,GO:0005622,GO:0005623,GO:0005737,GO:0005829,GO:0006139,GO:0006259,GO:0006281,GO:0006725,GO:0006807,GO:0006950,GO:0006974,GO:0007154,GO:0008150,GO:0008152,GO:0009314,GO:0009432,GO:0009605,GO:0009628,GO:0009987,GO:0009991,GO:0010165,GO:0010212,GO:0031668,GO:0033554,GO:0034641,GO:0043170,GO:0044237,GO:0044238,GO:0044260,GO:0044424,GO:0044444,GO:0044464,GO:0046483,GO:0050896,GO:0051716,GO:…	0	ko:K09918	0	0	0	0	ko00000	0	0	0	S	YebG protein
fig|6666666.314155.peg.1518	0.143023	1	0.787665	1	0.90126	0.842767	0.422693	1137799.GZ78_14155	3.8e-160	570.9	Oceanospirillales	rluB	GO:0000154,GO:0000455,GO:0001522,GO:0003674,GO:0003824,GO:0005575,GO:0005622,GO:0005623,GO:0005737,GO:0005829,GO:0006139,GO:0006364,GO:0006396,GO:0006725,GO:0006807,GO:0008150,GO:0008152,GO:0009451,GO:0009982,GO:0009987,GO:0010467,GO:0016070,GO:0016072,GO:0016853,GO:0016866,GO:0022613,GO:0031118,GO:0034470,GO:0034641,GO:0034660,GO:0042254,GO:0043170,GO:0043412,GO:0044085,GO:0044237,GO:0044238,GO:…	5.4.99.22	ko:K06178	0	0	0	0	ko00000,ko01000,ko03009	0	0	0	J	Belongs to the pseudouridine synthase RsuA family
fig|6666666.314155.peg.1520	NA	1	NA	1	NA	NA	NA
fig|6666666.314155.peg.1521	0.129173	1	0.94928	1	0.915567	0.597249	0.554215	1137799.GZ78_14140	5e-135	487.3	Oceanospirillales	scpA	0	0	ko:K05896	0	0	0	0	ko00000,ko03036	0	0	0	D	Participates in chromosomal partition during cell division. May act via the formation of a condensin-like complex containing Smc and ScpB that pull DNA away from mid-cell into both cell halves
fig|6666666.314155.peg.1522	-0.114567	0.363976	0.796682	1	0.713013	0.090994	0.387888	1137799.GZ78_14135	9.1e-139	500	Oceanospirillales	trpS	GO:0003674,GO:0003824,GO:0004812,GO:0004830,GO:0005575,GO:0005622,GO:0005623,GO:0005737,GO:0006082,GO:0006139,GO:0006399,GO:0006412,GO:0006418,GO:0006436,GO:0006518,GO:0006520,GO:0006725,GO:0006807,GO:0008150,GO:0008152,GO:0009058,GO:0009059,GO:0009987,GO:0010467,GO:0016070,GO:0016874,GO:0016875,GO:0019538,GO:0019752,GO:0034641,GO:0034645,GO:0034660,GO:0043038,GO:0043039,GO:0043043,GO:0043170,GO:…	6.1.1.2	ko:K01867	ko00970,map00970	M00359,M00360	R03664	RC00055,RC00523	ko00000,ko00001,ko00002,ko01000,ko01007,ko03016	0	0	0	J	Belongs to the class-I aminoacyl-tRNA synthetase family
fig|6666666.314155.peg.1524	-0.07779	1	0.94928	1	0.915567	0.406061	0.646906	1137799.GZ78_14130	3.6e-107	394.4	Oceanospirillales	yciO	GO:0005575,GO:0005622,GO:0005623,GO:0005737,GO:0005829,GO:0044424,GO:0044444,GO:0044464	2.7.7.87	ko:K07566	0	0	R10463	RC00745	ko00000,ko01000,ko03009,ko03016	0	0	0	J	Belongs to the SUA5 family
fig|6666666.314155.peg.1541	NA	1	NA	1	NA	NA	NA	1137799.GZ78_14100	2.9e-42	177.6	Oceanospirillales	yciI	GO:0005575,GO:0005622,GO:0005623,GO:0005737,GO:0005829,GO:0044424,GO:0044444,GO:0044464	0	ko:K05527,ko:K09780	0	0	0	0	ko00000,ko03000	0	0	0	S	YciI from Haemophilus influenzae presents crystal structure similarity to a muconolactone isomerase, but does not seem to catalyze any of the
fig|6666666.314155.peg.1542	-0.0014433	0.253129	0.992554	1	0.915567	0.0632822	0.790587	1137799.GZ78_14095	1.1e-87	329.7	Oceanospirillales	ygiM	0	0	ko:K07184	0	0	0	0	ko00000	0	0	0	S	Bacterial SH3 domain homologues
fig|6666666.314155.peg.1545	0.170813	1	0.842302	1	0.905848	0.368063	0.466959	1137799.GZ78_14075	8.6e-108	396.4	Oceanospirillales	yrrM	0	2.1.1.104	ko:K00588	ko00360,ko00940,ko00941,ko00945,ko01100,ko01110,map00360,map00940,map00941,map00945,map01100,map01110	M00039,M00350	R01942,R06578	RC00003,RC00392	ko00000,ko00001,ko00002,ko01000	0	0	0	S	PFAM O-methyltransferase, family 3
fig|6666666.314155.peg.1546	0.09556	0.120018	0.889452	1	0.915236	0.0300045	0.490005	1137799.GZ78_14055	1.3e-108	399.1	Oceanospirillales	cysH	GO:0000103,GO:0003674,GO:0003824,GO:0004604,GO:0005575,GO:0005622,GO:0005623,GO:0005737,GO:0006790,GO:0008150,GO:0008152,GO:0009987,GO:0016491,GO:0016667,GO:0016671,GO:0019379,GO:0019419,GO:0044237,GO:0044424,GO:0044464,GO:0055114	1.8.4.10,1.8.4.8	ko:K00390	ko00920,ko01100,ko01120,map00920,map01100,map01120	M00176	R02021	RC00007,RC02862	ko00000,ko00001,ko00002,ko01000	0	0	iE2348C_1286.E2348C_3025,iECABU_c1320.ECABU_c30290,iECNA114_1301.ECNA114_2793,iECO103_1326.ECO103_3306,iECP_1309.ECP_2736,iECSF_1327.ECSF_2551,iETEC_1333.ETEC_2955,iLF82_1304.LF82_0415,iNRG857_1313.NRG857_13505,iSDY_1059.SDY_2964,ic_1306.c3321	EH	Phosphoadenylylsulfate reductase
fig|6666666.314155.peg.1547	0.0416333	1	0.989819	1	0.915567	0.941265	0.703041	1137799.GZ78_28310	1.8e-111	408.7	Oceanospirillales	0	0	0	0	0	0	0	0	0	0	0	0	S	Protein of unknown function (DUF3313)
fig|6666666.314155.peg.1549	-0.13239	1	0.937224	1	0.915567	0.727348	0.618637	1137799.GZ78_28295	4.5e-46	190.3	Oceanospirillales	bolA	GO:0005575,GO:0005622,GO:0005623,GO:0005737,GO:0005829,GO:0006139,GO:0006351,GO:0006725,GO:0006807,GO:0008150,GO:0008152,GO:0008360,GO:0009058,GO:0009059,GO:0009987,GO:0010467,GO:0016070,GO:0018130,GO:0019438,GO:0019538,GO:0022603,GO:0022604,GO:0032774,GO:0034641,GO:0034645,GO:0034654,GO:0043170,GO:0044237,GO:0044238,GO:0044249,GO:0044260,GO:0044271,GO:0044424,GO:0044444,GO:0044464,GO:0046483,GO:…	0	ko:K05527,ko:K22066	0	0	0	0	ko00000,ko03000,ko03029	0	0	0	T	Belongs to the BolA IbaG family
fig|6666666.314155.peg.1565	-0.0300167	0.530028	0.989819	1	0.915567	0.132507	0.554077	1137799.GZ78_28280	4e-284	983.4	Oceanospirillales	fumA	0	4.2.1.2	ko:K01676,ko:K01677,ko:K01678	ko00020,ko00620,ko00720,ko01100,ko01110,ko01120,ko01130,ko01200,map00020,map00620,map00720,map01100,map01110,map01120,map01130,map01200	M00009,M00011,M00173,M00374,M00620	R01082	RC00443	ko00000,ko00001,ko00002,ko01000	0	0	0	C	Catalyzes the reversible hydration of fumarate to (S)- malate
fig|6666666.314155.peg.1567	0.0755567	1	0.922577	1	0.915567	0.577898	0.590839	1137799.GZ78_28250	0	1744.6	Oceanospirillales	valS	GO:0000287,GO:0002161,GO:0003674,GO:0003824,GO:0004812,GO:0004832,GO:0005488,GO:0005575,GO:0005622,GO:0005623,GO:0005737,GO:0005829,GO:0006082,GO:0006139,GO:0006399,GO:0006412,GO:0006417,GO:0006418,GO:0006438,GO:0006450,GO:0006518,GO:0006520,GO:0006725,GO:0006807,GO:0008150,GO:0008152,GO:0009058,GO:0009059,GO:0009889,GO:0009891,GO:0009893,GO:0009987,GO:0010467,GO:0010468,GO:0010556,GO:0010557,GO:…	6.1.1.9	ko:K01873	ko00970,map00970	M00359,M00360	R03665	RC00055,RC00523	ko00000,ko00001,ko00002,ko01000,ko01007,ko03016	0	0	iECH74115_1262.ECH74115_5779,iECNA114_1301.ECNA114_4481,iECO26_1355.ECO26_5428,iECSP_1301.ECSP_5359,iECs_1301.ECs5235,iG2583_1286.G2583_5088,iJN746.PP_0977,iSBO_1134.SBO_4182,iSSON_1240.SSON_4443,iYL1228.KPN_04663,iZ_1308.Z5870	J	amino acids such as threonine, to avoid such errors, it has a posttransfer editing activity that hydrolyzes mischarged Thr-tRNA(Val) in a tRNA-dependent manner
fig|6666666.314155.peg.1568	NA	1	NA	1	NA	NA	NA
fig|6666666.314155.peg.1569	0.145658	0.968585	0.95639	1	0.916358	0.242146	0.435776	1137799.GZ78_28240	1.6e-49	201.8	Oceanospirillales	holC	GO:0005575,GO:0005622,GO:0005623,GO:0006275,GO:0008150,GO:0009314,GO:0009360,GO:0009628,GO:0009889,GO:0009891,GO:0009893,GO:0010556,GO:0010557,GO:0010604,GO:0019219,GO:0019222,GO:0030174,GO:0031323,GO:0031325,GO:0031326,GO:0031328,GO:0032298,GO:0032991,GO:0042575,GO:0043846,GO:0043847,GO:0044424,GO:0044464,GO:0045740,GO:0045935,GO:0048518,GO:0048522,GO:0050789,GO:0050794,GO:0050896,GO:0051052,GO:…	2.7.7.7	ko:K02339	ko00230,ko00240,ko01100,ko03030,ko03430,ko03440,map00230,map00240,map01100,map03030,map03430,map03440	M00260	R00375,R00376,R00377,R00378	RC02795	ko00000,ko00001,ko00002,ko01000,ko03032,ko03400	0	0	0	L	DNA polymerase III chi subunit
fig|6666666.314155.peg.1570	-0.428263	0.96173	0.480865	1	0.880963	0.299251	0.366841
fig|6666666.314155.peg.1572	-0.053	1	0.968634	1	0.902633	0.769346	0.563987	1137799.GZ78_28230	4.2e-246	857.1	Oceanospirillales	pepA	GO:0001073,GO:0003674,GO:0003676,GO:0003677,GO:0003824,GO:0004177,GO:0005488,GO:0005515,GO:0005575,GO:0005622,GO:0005623,GO:0005737,GO:0005739,GO:0006139,GO:0006259,GO:0006276,GO:0006310,GO:0006351,GO:0006355,GO:0006508,GO:0006518,GO:0006725,GO:0006807,GO:0008150,GO:0008152,GO:0008233,GO:0008238,GO:0009056,GO:0009058,GO:0009059,GO:0009889,GO:0009987,GO:0010467,GO:0010468,GO:0010556,GO:0016070,GO:…	3.4.11.1	ko:K01255	ko00480,ko01100,map00480,map01100	0	R00899,R04951	RC00096,RC00141	ko00000,ko00001,ko01000,ko01002	0	0	0	E	Presumably involved in the processing and regular turnover of intracellular proteins. Catalyzes the removal of unsubstituted N-terminal amino acids from various peptides
fig|6666666.314155.peg.1573	0.14677	1	0.901755	1	0.916358	0.502507	0.618637	1137799.GZ78_28215	8.9e-177	626.3	Oceanospirillales	lptF	GO:0003674,GO:0003824,GO:0005215,GO:0005319,GO:0005575,GO:0005623,GO:0005886,GO:0006810,GO:0006869,GO:0008150,GO:0010876,GO:0015221,GO:0015399,GO:0015405,GO:0015437,GO:0015920,GO:0016020,GO:0016021,GO:0016462,GO:0016787,GO:0016817,GO:0016818,GO:0016887,GO:0017111,GO:0022804,GO:0022857,GO:0022884,GO:0031224,GO:0032991,GO:0033036,GO:0034040,GO:0042623,GO:0042626,GO:0043190,GO:0043492,GO:0044425,GO:…	0	ko:K07091,ko:K11720	ko02010,map02010	M00320	0	0	ko00000,ko00001,ko00002,ko02000	1.B.42.1	0	iECED1_1282.ECED1_5114,iUMNK88_1353.UMNK88_5207	S	Permease
fig|6666666.314155.peg.1574	0.533575	1	0.407099	1	0.909361	0.380254	0.337115	1137799.GZ78_28210	4.8e-164	583.9	Oceanospirillales	lptG	GO:0005575,GO:0005623,GO:0005886,GO:0006810,GO:0006869,GO:0008150,GO:0010876,GO:0015920,GO:0016020,GO:0016021,GO:0031224,GO:0032991,GO:0033036,GO:0043190,GO:0044425,GO:0044459,GO:0044464,GO:0051179,GO:0051234,GO:0071702,GO:0071944,GO:0098533,GO:0098796,GO:0098797,GO:1901264,GO:1902494,GO:1902495,GO:1904949,GO:1990351	0	ko:K11720	ko02010,map02010	M00320	0	0	ko00000,ko00001,ko00002,ko02000	1.B.42.1	0	iSSON_1240.SSON_4447	S	permease
fig|6666666.314155.peg.1576	0.226883	1	0.625618	1	0.915567	0.441922	0.554077	1485545.JQLW01000006_gene335	3.3e-52	211.5	Proteobacteria	ogt	0	2.1.1.63	ko:K00567	0	0	0	0	ko00000,ko01000,ko03400	0	0	0	L	Involved in the cellular defense against the biological effects of O6-methylguanine (O6-MeG) and O4-methylthymine (O4-MeT) in DNA. Repairs the methylated nucleobase in DNA by stoichiometrically transferring the methyl group to a cysteine residue in the enzyme. This is a suicide reaction the enzyme is irreversibly inactivated
fig|6666666.314155.peg.1580	0.16886	1	0.753241	1	0.915567	0.725108	0.554215	1177154.Y5S_02162	1.5e-120	439.1	Oceanospirillales	yghU	0	0	ko:K11209	0	0	0	0	ko00000,ko01000	0	0	0	O	Glutathione S-transferase
fig|6666666.314155.peg.1591	0.147717	1	0.815081	1	0.909267	0.873336	0.490005
fig|6666666.314155.peg.1595	0.22968	0.651501	0.329104	1	0.488625	0.180525	0.250371	1137799.GZ78_28725	1.8e-103	382.5	Gammaproteobacteria	0	0	0	0	0	0	0	0	0	0	0	0	S	Acetyltransferase (GNAT) family
fig|6666666.314155.peg.1599	0.0446933	1	0.984334	1	0.915567	0.979093	0.700917
fig|6666666.314155.peg.1601	0.0246767	1	0.989819	1	0.916358	0.659706	0.75949	701176.VIBRN418_07898	4.8e-85	320.5	Vibrionales	0	0	0	0	0	0	0	0	0	0	0	0	K	helix_turn_helix, mercury resistance
fig|6666666.314155.peg.1605	0.175043	0.909179	0.440393	1	0.606119	0.476668	0.110592	991.IW20_09795	3.3e-70	271.9	Flavobacterium	0	0	0	0	0	0	0	0	0	0	0	0	0	0
fig|6666666.314155.peg.1609	-0.1529	1	0.968634	1	1	NA	NA	90371.CY43_20160	7.4e-92	344	Gammaproteobacteria	0	0	2.7.7.49	ko:K00986	0	0	0	0	ko00000,ko01000	0	0	0	L	reverse transcriptase
fig|6666666.314155.peg.1612	-0.112543	1	0.96149	1	0.928802	0.82358	0.725041	365044.Pnap_3723	2.3e-10	72.8	Proteobacteria	0	0	0	0	0	0	0	0	0	0	0	0	0	0
fig|6666666.314155.peg.1619	NA	1	NA	1	NA	NA	NA	1535422.ND16A_2994	1.2e-37	162.2	Gammaproteobacteria	0	0	0	0	0	0	0	0	0	0	0	0	S	Domain of unknown function (DUF4160)
fig|6666666.314155.peg.1620	0.09476	1	0.923071	1	0.915567	0.934477	0.567419
fig|6666666.314155.peg.1621	0.156433	1	0.887195	1	0.915567	0.996897	0.604229	243277.VC_A0474	1.7e-16	91.7	Vibrionales	0	0	0	0	0	0	0	0	0	0	0	0	J	COG1670 Acetyltransferases, including N-acetylases of ribosomal proteins
fig|6666666.314155.peg.1622	0.5592	0.879633	0.293211	1	0.84148	0.380254	0.375965	243277.VC_A0475	2e-54	218.4	Vibrionales	doc	0	0	ko:K07341	0	0	0	0	ko00000,ko02048	0	0	0	S	Death ON curing protein
fig|6666666.314155.peg.1626	-0.351577	0.178052	0.152581	0.581463	0.0890258	0.0543831	0.147283	489825.LYNGBM3L_42970	1.6e-23	115.2	Cyanobacteria	yafQ	GO:0003674,GO:0003676,GO:0003677,GO:0003824,GO:0004518,GO:0004519,GO:0004521,GO:0004540,GO:0005488,GO:0005575,GO:0006139,GO:0006401,GO:0006402,GO:0006412,GO:0006415,GO:0006518,GO:0006725,GO:0006807,GO:0008150,GO:0008152,GO:0009056,GO:0009057,GO:0009058,GO:0009059,GO:0009892,GO:0009987,GO:0010467,GO:0010468,GO:0010605,GO:0010629,GO:0016043,GO:0016070,GO:0016071,GO:0016787,GO:0016788,GO:0016892,GO:…	0	ko:K19157	0	0	0	0	ko00000,ko01000,ko02048	0	0	0	S	Bacterial toxin of type II toxin-antitoxin system, YafQ
fig|6666666.314155.peg.1627	-0.22319	0.302655	0.662725	0.100885	0.32229	0.127558	0.247468	671143.DAMO_0713	7.1e-18	96.3	Bacteria	0	0	0	ko:K07473	0	0	0	0	ko00000,ko02048	0	0	0	L	bacterial-type proximal promoter sequence-specific DNA binding
fig|6666666.314155.peg.1636	-0.0267667	1	0.989819	1	0.916358	0.919698	0.772712	1056512.D515_04127	1.1e-11	75.1	Vibrionales	0	0	3.1.26.4	ko:K03469,ko:K09964	ko03030,map03030	0	0	0	ko00000,ko00001,ko01000,ko03032	0	0	0	S	ACT domain
fig|6666666.314155.peg.1637	NA	1	NA	1	NA	NA	NA	1279015.KB908458_gene2608	1.5e-186	659.1	Gammaproteobacteria	XK27_00240	0	0	0	0	0	0	0	0	0	0	0	K	Filamentation induced by cAMP protein fic
fig|6666666.314155.peg.1641	0.0593	1	0.989819	1	1	NA	NA	765912.Thimo_0799	1.2e-21	108.6	Chromatiales	0	0	0	0	0	0	0	0	0	0	0	0	S	CopG antitoxin of type II toxin-antitoxin system
fig|6666666.314155.peg.1646	0.2342	0.909179	0.468792	1	0.606119	0.439645	0.252477	1137799.GZ78_23145	3.4e-33	147.5	Proteobacteria	0	0	0	0	0	0	0	0	0	0	0	0	0	0
fig|6666666.314155.peg.1659	-0.0657833	1	0.989819	1	0.915567	0.711197	0.656554	305900.GV64_21775	7.6e-158	563.5	Gammaproteobacteria	0	0	0	0	0	0	0	0	0	0	0	0	S	protein conserved in bacteria
fig|6666666.314155.peg.1660	-0.299533	1	0.734532	1	0.842517	0.449964	0.443611	305900.GV64_21770	1.3e-77	295.8	Gammaproteobacteria	0	0	0	0	0	0	0	0	0	0	0	0	S	protein conserved in bacteria
fig|6666666.314155.peg.1661	-0.0064533	1	0.989819	1	0.916358	0.996324	0.782732	305900.GV64_21770	1.1e-96	360.1	Gammaproteobacteria	0	0	0	0	0	0	0	0	0	0	0	0	S	protein conserved in bacteria
fig|6666666.314155.peg.1663	-0.0911133	1	0.922726	1	0.915567	0.83045	0.617349	305900.GV64_21770	1.2e-189	669.5	Gammaproteobacteria	0	0	0	0	0	0	0	0	0	0	0	0	S	protein conserved in bacteria
fig|6666666.314155.peg.1664	0.109797	1	0.883914	1	0.915567	0.857422	0.608215	305900.GV64_21770	4.9e-38	163.7	Gammaproteobacteria	0	0	0	0	0	0	0	0	0	0	0	0	S	protein conserved in bacteria
fig|6666666.314155.peg.1665	-0.02702	1	0.989819	1	0.915567	0.83888	0.76116	305900.GV64_21765	1.6e-92	345.9	Gammaproteobacteria	0	0	0	0	0	0	0	0	0	0	0	0	S	Domain of unknown function (DUF4194)
fig|6666666.314155.peg.1666	0.0686267	1	0.94928	1	0.915567	0.960069	0.620081	305900.GV64_21760	1.4e-212	745.7	Gammaproteobacteria	0	0	0	ko:K19304	0	0	0	0	ko00000,ko01000,ko01002,ko01011	0	0	0	D	Protein of unknown function (DUF3375)
fig|6666666.314155.peg.1674	-0.0938083	1	0.94928	1	0.915567	0.95634	0.700917	1137799.GZ78_28165	6.3e-185	653.3	Oceanospirillales	queA	GO:0002097,GO:0002099,GO:0003674,GO:0003824,GO:0005575,GO:0005622,GO:0005623,GO:0005737,GO:0005829,GO:0006139,GO:0006396,GO:0006399,GO:0006400,GO:0006725,GO:0006807,GO:0008033,GO:0008150,GO:0008152,GO:0008616,GO:0009058,GO:0009116,GO:0009119,GO:0009163,GO:0009314,GO:0009451,GO:0009628,GO:0009987,GO:0010467,GO:0016070,GO:0016740,GO:0016853,GO:0018130,GO:0019438,GO:0034404,GO:0034470,GO:0034641,GO:…	2.4.2.29,2.4.99.17	ko:K00773,ko:K07568	0	0	R03789,R10209	RC00063	ko00000,ko01000,ko03016	0	0	0	J	Transfers and isomerizes the ribose moiety from AdoMet to the 7-aminomethyl group of 7-deazaguanine (preQ1-tRNA) to give epoxyqueuosine (oQ-tRNA)
fig|6666666.314155.peg.1675	0.16315	1	0.534729	1	0.880963	0.478432	0.392782	1137799.GZ78_28160	3e-209	734.2	Oceanospirillales	tgt	GO:0002097,GO:0002099,GO:0003674,GO:0003824,GO:0005488,GO:0005575,GO:0005622,GO:0005623,GO:0005737,GO:0005829,GO:0006139,GO:0006396,GO:0006399,GO:0006400,GO:0006725,GO:0006807,GO:0008033,GO:0008150,GO:0008152,GO:0008270,GO:0008479,GO:0008616,GO:0009058,GO:0009116,GO:0009119,GO:0009163,GO:0009451,GO:0009987,GO:0010467,GO:0016070,GO:0016740,GO:0016757,GO:0016763,GO:0018130,GO:0019438,GO:0034404,GO:…	2.4.2.29	ko:K00773	0	0	R03789,R10209	RC00063	ko00000,ko01000,ko03016	0	0	iECW_1372.ECW_m0475,iWFL_1372.ECW_m0475	J	Catalyzes the base-exchange of a guanine (G) residue with the queuine precursor 7-aminomethyl-7-deazaguanine (PreQ1) at position 34 (anticodon wobble position) in tRNAs with GU(N) anticodons (tRNA-Asp, -Asn, -His and -Tyr). Catalysis occurs through a double-displacement mechanism. The nucleophile active site attacks the C1' of nucleotide 34 to detach the guanine base from the RNA, forming a coval…
fig|6666666.314155.peg.1676	-0.03693	1	0.989819	1	0.915567	0.493785	0.726851	1137799.GZ78_28155	8.7e-51	206.1	Oceanospirillales	yajC	GO:0005575,GO:0005623,GO:0005886,GO:0005887,GO:0016020,GO:0016021,GO:0031224,GO:0031226,GO:0031522,GO:0032991,GO:0044425,GO:0044459,GO:0044464,GO:0071944	0	ko:K03210	ko02024,ko03060,ko03070,map02024,map03060,map03070	M00335	0	0	ko00000,ko00001,ko00002,ko02044	3.A.5.1,3.A.5.2	0	0	U	Preprotein translocase subunit YajC
fig|6666666.314155.peg.1677	-0.00284	1	0.992554	1	0.918629	0.843514	0.790587	1137799.GZ78_28150	0	1078.9	Oceanospirillales	secD	GO:0005575,GO:0005623,GO:0005886,GO:0005887,GO:0006810,GO:0008104,GO:0008150,GO:0015031,GO:0015833,GO:0016020,GO:0016021,GO:0031224,GO:0031226,GO:0033036,GO:0042886,GO:0044425,GO:0044459,GO:0044464,GO:0045184,GO:0051179,GO:0051234,GO:0071702,GO:0071705,GO:0071944	0	ko:K03072	ko03060,ko03070,map03060,map03070	M00335	0	0	ko00000,ko00001,ko00002,ko02044	2.A.6.4,3.A.5.2,3.A.5.7	0	0	U	Part of the Sec protein translocase complex. Interacts with the SecYEG preprotein conducting channel. SecDF uses the proton motive force (PMF) to complete protein translocation after the ATP-dependent function of SecA
fig|6666666.314155.peg.1678	0.04439	1	0.989819	1	0.940144	0.939371	0.751507	1137799.GZ78_28145	4.2e-70	271.2	Oceanospirillales	secF	GO:0005575,GO:0005618,GO:0005623,GO:0005886,GO:0005887,GO:0006810,GO:0008104,GO:0008150,GO:0015031,GO:0015833,GO:0016020,GO:0016021,GO:0030312,GO:0031224,GO:0031226,GO:0033036,GO:0042886,GO:0044425,GO:0044459,GO:0044464,GO:0045184,GO:0051179,GO:0051234,GO:0071702,GO:0071705,GO:0071944	0	ko:K03072,ko:K03074,ko:K12257	ko02024,ko03060,ko03070,map02024,map03060,map03070	M00335	0	0	ko00000,ko00001,ko00002,ko02044	2.A.6.4,3.A.5.2,3.A.5.7	0	0	U	Part of the Sec protein translocase complex. Interacts with the SecYEG preprotein conducting channel. SecDF uses the proton motive force (PMF) to complete protein translocation after the ATP-dependent function of SecA
fig|6666666.314155.peg.1680	-0.0127	1	0.989819	1	0.915567	0.744902	0.772813	1137799.GZ78_28130	9.9e-73	279.6	Oceanospirillales	pncA	0	0	0	0	0	0	0	0	0	0	0	Q	isochorismatase
fig|6666666.314155.peg.1681	0.0293133	1	0.989819	1	0.928802	0.830579	0.758255	1137799.GZ78_28125	1.3e-145	522.3	Oceanospirillales	suhB	GO:0000287,GO:0003674,GO:0003824,GO:0005488,GO:0005575,GO:0005622,GO:0005623,GO:0005737,GO:0005829,GO:0005975,GO:0006020,GO:0006066,GO:0006793,GO:0006796,GO:0007154,GO:0007165,GO:0008150,GO:0008152,GO:0008934,GO:0009056,GO:0009987,GO:0016311,GO:0016787,GO:0016788,GO:0016791,GO:0019637,GO:0019751,GO:0023052,GO:0031403,GO:0031420,GO:0042578,GO:0043167,GO:0043169,GO:0043647,GO:0044237,GO:0044238,GO:…	3.1.3.25	ko:K01092	ko00521,ko00562,ko01100,ko04070,map00521,map00562,map01100,map04070	M00131	R01185,R01186,R01187	RC00078	ko00000,ko00001,ko00002,ko01000	0	0	iECP_1309.ECP_2538,iPC815.YPO2899	G	Inositol monophosphatase
fig|6666666.314155.peg.1682	0.0470667	1	0.984334	1	0.916358	0.944744	0.709262	1137799.GZ78_28120	1.4e-120	439.1	Oceanospirillales	trmJ	0	2.1.1.200,3.5.1.19,6.1.1.16	ko:K01883,ko:K02533,ko:K08281,ko:K15396	ko00760,ko00970,ko01100,map00760,map00970,map01100	M00359,M00360	R01268,R03650	RC00055,RC00100,RC00523	ko00000,ko00001,ko00002,ko01000,ko01007,ko03016	0	0	0	J	Catalyzes the formation of 2'O-methylated cytidine (Cm32) or 2'O-methylated uridine (Um32) at position 32 in tRNA
fig|6666666.314155.peg.1683	0.0344033	1	0.989819	1	0.971502	0.997588	0.766477	1137799.GZ78_28115	2.3e-137	495	Oceanospirillales	cysE	GO:0000096,GO:0000097,GO:0003674,GO:0003824,GO:0005575,GO:0005622,GO:0005623,GO:0005737,GO:0005829,GO:0006082,GO:0006520,GO:0006534,GO:0006535,GO:0006563,GO:0006790,GO:0006807,GO:0008150,GO:0008152,GO:0008374,GO:0008652,GO:0009001,GO:0009058,GO:0009069,GO:0009070,GO:0009987,GO:0016053,GO:0016407,GO:0016412,GO:0016413,GO:0016740,GO:0016746,GO:0016747,GO:0019344,GO:0019752,GO:0043436,GO:0044237,GO:…	2.3.1.30	ko:K00640	ko00270,ko00920,ko01100,ko01110,ko01120,ko01200,ko01230,ko05111,map00270,map00920,map01100,map01110,map01120,map01200,map01230,map05111	M00021	R00586	RC00004,RC00041	ko00000,ko00001,ko00002,ko01000	0	0	iJN746.PP_0840	E	serine acetyltransferase
fig|6666666.314155.peg.1685	NA	1	NA	1	NA	NA	NA	1137799.GZ78_28105	4.5e-31	140.2	Oceanospirillales	iscS	GO:0001522,GO:0003674,GO:0003824,GO:0004123,GO:0005488,GO:0005575,GO:0005622,GO:0005623,GO:0005737,GO:0005829,GO:0006139,GO:0006396,GO:0006399,GO:0006400,GO:0006725,GO:0006790,GO:0006807,GO:0008033,GO:0008144,GO:0008150,GO:0008152,GO:0008483,GO:0009000,GO:0009058,GO:0009451,GO:0009987,GO:0010467,GO:0016043,GO:0016070,GO:0016226,GO:0016740,GO:0016769,GO:0016782,GO:0016783,GO:0016829,GO:0016846,GO:…	2.8.1.7	ko:K04487	ko00730,ko01100,ko04122,map00730,map01100,map04122	0	R07460,R11528,R11529	RC01789,RC02313	ko00000,ko00001,ko01000,ko02048,ko03016,ko03029	0	0	iPC815.YPO2896,iYL1228.KPN_02862	E	Master enzyme that delivers sulfur to a number of partners involved in Fe-S cluster assembly, tRNA modification or cofactor biosynthesis. Catalyzes the removal of elemental sulfur atoms from cysteine to produce alanine. Functions as a sulfur delivery protein for Fe-S cluster synthesis onto IscU, an Fe-S scaffold assembly protein, as well as other S acceptor proteins
fig|6666666.314155.peg.1686	0.03614	1	0.989819	1	0.915567	0.421031	0.676404	1137799.GZ78_28105	1.8e-137	495.4	Oceanospirillales	iscS	GO:0001522,GO:0003674,GO:0003824,GO:0004123,GO:0005488,GO:0005575,GO:0005622,GO:0005623,GO:0005737,GO:0005829,GO:0006139,GO:0006396,GO:0006399,GO:0006400,GO:0006725,GO:0006790,GO:0006807,GO:0008033,GO:0008144,GO:0008150,GO:0008152,GO:0008483,GO:0009000,GO:0009058,GO:0009451,GO:0009987,GO:0010467,GO:0016043,GO:0016070,GO:0016226,GO:0016740,GO:0016769,GO:0016782,GO:0016783,GO:0016829,GO:0016846,GO:…	2.8.1.7	ko:K04487	ko00730,ko01100,ko04122,map00730,map01100,map04122	0	R07460,R11528,R11529	RC01789,RC02313	ko00000,ko00001,ko01000,ko02048,ko03016,ko03029	0	0	iPC815.YPO2896,iYL1228.KPN_02862	E	Master enzyme that delivers sulfur to a number of partners involved in Fe-S cluster assembly, tRNA modification or cofactor biosynthesis. Catalyzes the removal of elemental sulfur atoms from cysteine to produce alanine. Functions as a sulfur delivery protein for Fe-S cluster synthesis onto IscU, an Fe-S scaffold assembly protein, as well as other S acceptor proteins
fig|6666666.314155.peg.1687	0.144883	1	0.865074	1	0.905848	0.753954	0.453329	1137799.GZ78_28100	3.9e-63	247.3	Oceanospirillales	iscU	GO:0003674,GO:0003824,GO:0005488,GO:0005506,GO:0005515,GO:0005575,GO:0005622,GO:0005623,GO:0005737,GO:0005829,GO:0006790,GO:0006807,GO:0006873,GO:0006875,GO:0006879,GO:0008150,GO:0008152,GO:0008198,GO:0009987,GO:0010467,GO:0016043,GO:0016226,GO:0016740,GO:0016782,GO:0019538,GO:0019725,GO:0022607,GO:0030003,GO:0031163,GO:0036455,GO:0042592,GO:0042802,GO:0043167,GO:0043169,GO:0043170,GO:0044085,GO:…	0	ko:K04488	0	0	0	0	ko00000	0	0	iAPECO1_1312.APECO1_3996,iB21_1397.B21_02385,iBWG_1329.BWG_2293,iE2348C_1286.E2348C_2812,iEC042_1314.EC042_2733,iEC55989_1330.EC55989_2814,iECABU_c1320.ECABU_c28350,iECBD_1354.ECBD_1155,iECB_1328.ECB_02421,iECDH10B_1368.ECDH10B_2696,iECDH1ME8569_1439.ECDH1ME8569_2456,iECD_1391.ECD_02421,iECED1_1282.ECED1_2960,iECH74115_1262.ECH74115_3761,iECIAI1_1343.ECIAI1_2581,iECIAI39_1322.ECIAI39_2730,iECNA11…	C	A scaffold on which IscS assembles Fe-S clusters. It is likely that Fe-S cluster coordination is flexible as the role of this complex is to build and then hand off Fe-S clusters
fig|6666666.314155.peg.1688	0.132057	1	0.696428	1	0.915567	0.526822	0.467168	1137799.GZ78_28095	1.4e-48	198.7	Oceanospirillales	iscA	GO:0003674,GO:0005488,GO:0005506,GO:0005575,GO:0005622,GO:0005623,GO:0005737,GO:0005829,GO:0006790,GO:0006807,GO:0008150,GO:0008152,GO:0008198,GO:0009987,GO:0010467,GO:0016043,GO:0016226,GO:0016530,GO:0019538,GO:0022607,GO:0031163,GO:0034986,GO:0043167,GO:0043169,GO:0043170,GO:0044085,GO:0044237,GO:0044238,GO:0044424,GO:0044444,GO:0044464,GO:0046872,GO:0046914,GO:0048037,GO:0051186,GO:0051536,GO:…	0	ko:K13628	0	0	0	0	ko00000,ko03016	0	0	iAPECO1_1312.APECO1_3997,iB21_1397.B21_02384,iBWG_1329.BWG_2292,iE2348C_1286.E2348C_2811,iEC042_1314.EC042_2732,iEC55989_1330.EC55989_2813,iECABU_c1320.ECABU_c28340,iECBD_1354.ECBD_1156,iECB_1328.ECB_02420,iECDH10B_1368.ECDH10B_2695,iECD_1391.ECD_02420,iECED1_1282.ECED1_2959,iECIAI1_1343.ECIAI1_2580,iECIAI39_1322.ECIAI39_2729,iECNA114_1301.ECNA114_2607,iECO103_1326.ECO103_3045,iECO111_1330.ECO111…	S	Belongs to the HesB IscA family
fig|6666666.314155.peg.1690	-0.01767	1	0.989819	1	0.938194	0.906793	0.772813	1137799.GZ78_28090	6.8e-55	219.9	Oceanospirillales	hscB	GO:0005575,GO:0005622,GO:0005623,GO:0005737,GO:0005829,GO:0006457,GO:0006807,GO:0008150,GO:0008152,GO:0009987,GO:0010467,GO:0019538,GO:0032991,GO:0043170,GO:0044238,GO:0044424,GO:0044444,GO:0044445,GO:0044464,GO:0051604,GO:0071704,GO:0097428,GO:1901564,GO:1902494,GO:1990230,GO:1990234	0	ko:K04082,ko:K05801	0	0	0	0	ko00000,ko03029,ko03110	0	0	0	O	Co-chaperone involved in the maturation of iron-sulfur cluster-containing proteins. Seems to help targeting proteins to be folded toward HscA
fig|6666666.314155.peg.1691	0.15002	0.333748	0.725566	1	0.880963	0.0834371	0.387888	1137799.GZ78_28085	5.6e-102	377.1	Oceanospirillales	hscA	GO:0000166,GO:0000988,GO:0000989,GO:0003674,GO:0003824,GO:0005488,GO:0005515,GO:0005524,GO:0005575,GO:0005622,GO:0005623,GO:0005737,GO:0005829,GO:0006457,GO:0006458,GO:0006807,GO:0006950,GO:0006986,GO:0008144,GO:0008150,GO:0008152,GO:0008270,GO:0009266,GO:0009408,GO:0009409,GO:0009628,GO:0009889,GO:0009987,GO:0010033,GO:0010467,GO:0010556,GO:0016043,GO:0016462,GO:0016787,GO:0016817,GO:0016818,GO:…	0	ko:K04043,ko:K04044	ko03018,ko04212,ko05152,map03018,map04212,map05152	0	0	0	ko00000,ko00001,ko03019,ko03029,ko03110,ko04147	1.A.33,1.A.33.1	0	0	O	Chaperone involved in the maturation of iron-sulfur cluster-containing proteins. Has a low intrinsic ATPase activity which is markedly stimulated by HscB
fig|6666666.314155.peg.1692	0.0914833	0.307105	0.94928	1	0.915567	0.0767762	0.504849	1137799.GZ78_28085	1.4e-188	665.6	Oceanospirillales	hscA	GO:0000166,GO:0000988,GO:0000989,GO:0003674,GO:0003824,GO:0005488,GO:0005515,GO:0005524,GO:0005575,GO:0005622,GO:0005623,GO:0005737,GO:0005829,GO:0006457,GO:0006458,GO:0006807,GO:0006950,GO:0006986,GO:0008144,GO:0008150,GO:0008152,GO:0008270,GO:0009266,GO:0009408,GO:0009409,GO:0009628,GO:0009889,GO:0009987,GO:0010033,GO:0010467,GO:0010556,GO:0016043,GO:0016462,GO:0016787,GO:0016817,GO:0016818,GO:…	0	ko:K04043,ko:K04044	ko03018,ko04212,ko05152,map03018,map04212,map05152	0	0	0	ko00000,ko00001,ko03019,ko03029,ko03110,ko04147	1.A.33,1.A.33.1	0	0	O	Chaperone involved in the maturation of iron-sulfur cluster-containing proteins. Has a low intrinsic ATPase activity which is markedly stimulated by HscB
fig|6666666.314155.peg.1693	-0.0011133	1	0.992554	1	0.957671	0.964896	0.793639	1137799.GZ78_28080	1.9e-53	214.9	Oceanospirillales	fdx	GO:0003674,GO:0003824,GO:0005488,GO:0005575,GO:0005622,GO:0005623,GO:0005737,GO:0005829,GO:0006091,GO:0006790,GO:0008150,GO:0008152,GO:0009055,GO:0009987,GO:0016043,GO:0016226,GO:0016491,GO:0022607,GO:0022900,GO:0031163,GO:0044085,GO:0044237,GO:0044424,GO:0044444,GO:0044464,GO:0048037,GO:0051186,GO:0051536,GO:0051537,GO:0051540,GO:0055114,GO:0071840	0	ko:K04755	0	0	0	0	ko00000	0	0	0	C	Ferredoxin
fig|6666666.314155.peg.1694	0.26644	1	0.771749	1	0.905848	0.52031	0.468415	1137799.GZ78_28075	6.6e-27	125.9	Oceanospirillales	iscX	GO:0003674,GO:0004857,GO:0005488,GO:0005506,GO:0005575,GO:0005622,GO:0005623,GO:0005737,GO:0005829,GO:0006790,GO:0008150,GO:0008152,GO:0008198,GO:0009987,GO:0016043,GO:0016226,GO:0022607,GO:0030234,GO:0031163,GO:0043086,GO:0043167,GO:0043169,GO:0044085,GO:0044092,GO:0044237,GO:0044424,GO:0044444,GO:0044464,GO:0046872,GO:0046914,GO:0050790,GO:0051186,GO:0065007,GO:0065009,GO:0071840,GO:0098772	0	0	0	0	0	0	0	0	0	0	S	Iron-sulphur cluster assembly
fig|6666666.314155.peg.1698	-0.00692	1	0.992517	1	0.915567	0.833816	0.779879	1137799.GZ78_28070	8.2e-70	269.6	Oceanospirillales	ndk	GO:0003674,GO:0003824,GO:0004550,GO:0005575,GO:0005622,GO:0005623,GO:0005737,GO:0005829,GO:0006139,GO:0006163,GO:0006165,GO:0006220,GO:0006725,GO:0006753,GO:0006793,GO:0006796,GO:0006807,GO:0008150,GO:0008152,GO:0009117,GO:0009132,GO:0009987,GO:0015949,GO:0016301,GO:0016310,GO:0016740,GO:0016772,GO:0016776,GO:0019205,GO:0019637,GO:0034641,GO:0044237,GO:0044238,GO:0044281,GO:0044424,GO:0044444,GO:…	2.7.4.6	ko:K00940	ko00230,ko00240,ko00983,ko01100,ko01110,ko01130,ko04016,map00230,map00240,map00983,map01100,map01110,map01130,map04016	M00049,M00050,M00052,M00053	R00124,R00139,R00156,R00330,R00570,R00722,R01137,R01857,R02093,R02326,R02331,R03530,R11894,R11895	RC00002	ko00000,ko00001,ko00002,ko01000,ko04131	0	0	0	F	Major role in the synthesis of nucleoside triphosphates other than ATP. The ATP gamma phosphate is transferred to the NDP beta phosphate via a ping-pong mechanism, using a phosphorylated active-site intermediate
fig|6666666.314155.peg.1700	0.0133667	1	0.989819	1	0.915567	0.836717	0.781255	1137799.GZ78_28065	9.8e-195	686	Oceanospirillales	rlmN	GO:0000049,GO:0000154,GO:0001510,GO:0002935,GO:0003674,GO:0003676,GO:0003723,GO:0003824,GO:0005488,GO:0005575,GO:0005622,GO:0005623,GO:0005737,GO:0005829,GO:0006139,GO:0006364,GO:0006396,GO:0006399,GO:0006400,GO:0006725,GO:0006807,GO:0008033,GO:0008150,GO:0008152,GO:0008168,GO:0008169,GO:0008173,GO:0008175,GO:0008649,GO:0008757,GO:0009451,GO:0009987,GO:0010467,GO:0016070,GO:0016072,GO:0016426,GO:…	2.1.1.192	ko:K06941	0	0	0	0	ko00000,ko01000,ko03009	0	0	0	J	Specifically methylates position 2 of adenine 2503 in 23S rRNA and position 2 of adenine 37 in tRNAs
fig|6666666.314155.peg.1701	-0.0276233	1	0.989819	1	0.915567	0.997588	0.730522	1137799.GZ78_28060	6.9e-88	330.5	Oceanospirillales	pilF	0	0	ko:K02656	0	0	0	0	ko00000,ko02035,ko02044	0	0	0	NU	COG3063 Tfp pilus assembly protein PilF
fig|6666666.314155.peg.1702	0.224937	1	0.681185	1	0.565362	0.68348	0.222934	1137799.GZ78_28055	4.1e-93	348.2	Oceanospirillales	rodZ	GO:0005575,GO:0005623,GO:0005886,GO:0005887,GO:0008150,GO:0008360,GO:0016020,GO:0016021,GO:0022603,GO:0022604,GO:0031224,GO:0031226,GO:0044425,GO:0044459,GO:0044464,GO:0050789,GO:0050793,GO:0050794,GO:0051128,GO:0065007,GO:0065008,GO:0071944	0	ko:K15539	0	0	0	0	ko00000	0	0	0	S	protein conserved in bacteria
fig|6666666.314155.peg.1703	0.10818	1	0.883914	1	0.915567	0.508217	0.599863	1137799.GZ78_28050	2.5e-220	771.2	Oceanospirillales	hisS	GO:0003674,GO:0003824,GO:0004812,GO:0004821,GO:0005575,GO:0005618,GO:0005622,GO:0005623,GO:0005737,GO:0005829,GO:0005886,GO:0006082,GO:0006139,GO:0006399,GO:0006412,GO:0006418,GO:0006427,GO:0006518,GO:0006520,GO:0006725,GO:0006807,GO:0008150,GO:0008152,GO:0009058,GO:0009059,GO:0009987,GO:0010467,GO:0016020,GO:0016070,GO:0016874,GO:0016875,GO:0019538,GO:0019752,GO:0030312,GO:0034641,GO:0034645,GO:…	6.1.1.21	ko:K01892	ko00970,map00970	M00359,M00360	R03655	RC00055,RC00523	ko00000,ko00001,ko00002,ko01000,ko01007,ko03016	0	0	iE2348C_1286.E2348C_2797,iECNA114_1301.ECNA114_2592,iECSF_1327.ECSF_2358	J	histidyl-tRNA synthetase
fig|6666666.314155.peg.1704	0.09028	1	0.96149	1	0.915567	0.925771	0.577964	1137799.GZ78_28045	6.2e-101	373.6	Oceanospirillales	yfgM	GO:0005575,GO:0005623,GO:0005886,GO:0005887,GO:0009897,GO:0009986,GO:0016020,GO:0016021,GO:0031224,GO:0031226,GO:0031233,GO:0044425,GO:0044459,GO:0044464,GO:0071575,GO:0071944,GO:0098552	0	0	0	0	0	0	0	0	0	0	S	protein conserved in bacteria
fig|6666666.314155.peg.1706	0.0877767	1	0.95639	1	0.915567	0.528686	0.592288	1137799.GZ78_28040	6.6e-126	457.2	Oceanospirillales	bamB	GO:0003674,GO:0003824,GO:0005488,GO:0005515,GO:0005575,GO:0005623,GO:0008104,GO:0008150,GO:0008152,GO:0009279,GO:0009987,GO:0016020,GO:0016043,GO:0016491,GO:0019867,GO:0022607,GO:0030312,GO:0030313,GO:0031224,GO:0031230,GO:0031241,GO:0031246,GO:0031975,GO:0032991,GO:0033036,GO:0034613,GO:0042802,GO:0043163,GO:0043165,GO:0044085,GO:0044091,GO:0044425,GO:0044462,GO:0044464,GO:0045184,GO:0045229,GO:…	0	ko:K17713	0	0	0	0	ko00000,ko02000	1.B.33.1	0	0	M	Part of the outer membrane protein assembly complex, which is involved in assembly and insertion of beta-barrel proteins into the outer membrane
fig|6666666.314155.peg.1707	-0.0147133	1	0.989819	1	0.915567	0.818345	0.772712	1137799.GZ78_28035	1.2e-237	828.9	Oceanospirillales	der	GO:0000027,GO:0000166,GO:0001882,GO:0001883,GO:0003674,GO:0003824,GO:0003924,GO:0005488,GO:0005515,GO:0005525,GO:0005575,GO:0005622,GO:0005623,GO:0005737,GO:0005829,GO:0006996,GO:0008150,GO:0009987,GO:0016043,GO:0016462,GO:0016787,GO:0016817,GO:0016818,GO:0017076,GO:0017111,GO:0019001,GO:0022607,GO:0022613,GO:0022618,GO:0032549,GO:0032550,GO:0032553,GO:0032555,GO:0032561,GO:0032794,GO:0034622,GO:…	0	ko:K03977	0	0	0	0	ko00000,ko03009	0	0	0	S	GTPase that plays an essential role in the late steps of ribosome biogenesis
fig|6666666.314155.peg.1709	-0.0152	1	0.989819	1	0.916358	0.961297	0.784177	1137799.GZ78_26495	7.3e-67	260	Oceanospirillales	0	0	0	ko:K02614	ko00360,map00360	0	R09840	RC00004,RC00014	ko00000,ko00001,ko01000	0	0	0	Q	protein, possibly involved in aromatic compounds catabolism
fig|6666666.314155.peg.1710	0.127587	1	0.883914	1	0.915567	0.693633	0.572168	1137799.GZ78_26490	2.8e-68	264.6	Oceanospirillales	yigI	0	0	0	0	0	0	0	0	0	0	0	Q	protein, possibly involved in aromatic compounds catabolism
fig|6666666.314155.peg.1711	0.146103	1	0.792186	1	0.832755	0.348052	0.340532	1137799.GZ78_26485	4.6e-148	530.8	Oceanospirillales	usg	0	1.2.1.11	ko:K00133	ko00260,ko00261,ko00270,ko00300,ko01100,ko01110,ko01120,ko01130,ko01210,ko01230,map00260,map00261,map00270,map00300,map01100,map01110,map01120,map01130,map01210,map01230	M00016,M00017,M00018,M00033,M00525,M00526,M00527	R02291	RC00684	ko00000,ko00001,ko00002,ko01000	0	0	0	E	Belongs to the aspartate-semialdehyde dehydrogenase family
fig|6666666.314155.peg.1712	0.03739	1	0.989819	1	0.915567	0.484629	0.709701	1137799.GZ78_26480	5.4e-248	864	Oceanospirillales	fimV	0	0	ko:K07288,ko:K08086,ko:K15845	ko05120,map05120	0	0	0	ko00000,ko00001	0	0	0	NU	Tfp pilus assembly protein
fig|6666666.314155.peg.1717	NA	1	NA	1	NA	NA	NA	1117315.AHCA01000006_gene2815	1.7e-27	130.2	Pseudoalteromonadaceae	0	0	0	0	0	0	0	0	0	0	0	0	S	KTSC domain
fig|6666666.314155.peg.1719	-0.0347	1	0.989819	1	0.915567	0.919698	0.632914	1137799.GZ78_26455	5.3e-223	780	Oceanospirillales	trpB	0	4.2.1.20	ko:K01696	ko00260,ko00400,ko01100,ko01110,ko01130,ko01230,map00260,map00400,map01100,map01110,map01130,map01230	M00023	R00674,R02340,R02722	RC00209,RC00210,RC00700,RC00701,RC02868	ko00000,ko00001,ko00002,ko01000	0	0	0	E	The beta subunit is responsible for the synthesis of L- tryptophan from indole and L-serine
fig|6666666.314155.peg.1720	0.127293	1	0.735095	1	0.825471	0.396264	0.406028	1137799.GZ78_26450	1.4e-134	485.7	Oceanospirillales	trpA	0	4.2.1.20	ko:K01695	ko00260,ko00400,ko01100,ko01110,ko01130,ko01230,map00260,map00400,map01100,map01110,map01130,map01230	M00023	R00674,R02340,R02722	RC00209,RC00210,RC00700,RC00701,RC02868	ko00000,ko00001,ko00002,ko01000	0	0	0	E	The alpha subunit is responsible for the aldol cleavage of indoleglycerol phosphate to indole and glyceraldehyde 3- phosphate
fig|6666666.314155.peg.1721	0.03044	1	0.989819	1	0.915567	0.934454	0.676404	1137799.GZ78_26445	3.7e-160	570.9	Oceanospirillales	accD	GO:0001676,GO:0003674,GO:0003676,GO:0003677,GO:0003723,GO:0003729,GO:0003824,GO:0003989,GO:0005488,GO:0005575,GO:0005622,GO:0005623,GO:0005737,GO:0006082,GO:0006417,GO:0006629,GO:0006631,GO:0006633,GO:0008150,GO:0008152,GO:0008270,GO:0008610,GO:0009058,GO:0009317,GO:0009329,GO:0009889,GO:0009890,GO:0009892,GO:0009987,GO:0010468,GO:0010556,GO:0010558,GO:0010605,GO:0010608,GO:0010629,GO:0016053,GO:…	2.1.3.15,6.4.1.2	ko:K01963	ko00061,ko00620,ko00640,ko00720,ko01100,ko01110,ko01120,ko01130,ko01200,ko01212,map00061,map00620,map00640,map00720,map01100,map01110,map01120,map01130,map01200,map01212	M00082,M00376	R00742,R04386	RC00040,RC00253,RC00367	ko00000,ko00001,ko00002,ko01000	0	0	iJN678.accD,iPC815.YPO2768,iUTI89_1310.UTI89_C2601	I	Component of the acetyl coenzyme A carboxylase (ACC) complex. Biotin carboxylase (BC) catalyzes the carboxylation of biotin on its carrier protein (BCCP) and then the CO(2) group is transferred by the transcarboxylase to acetyl-CoA to form malonyl- CoA
fig|6666666.314155.peg.1724	0.0166433	1	0.989819	1	0.915567	0.846319	0.772712	305900.GV64_15595	9e-128	463.8	Oceanospirillales	folC	GO:0003674,GO:0003824,GO:0004326,GO:0005575,GO:0005622,GO:0005623,GO:0005737,GO:0006082,GO:0006575,GO:0006725,GO:0006732,GO:0006760,GO:0006761,GO:0006807,GO:0008150,GO:0008152,GO:0008841,GO:0009058,GO:0009108,GO:0009396,GO:0009987,GO:0016053,GO:0016874,GO:0016879,GO:0016881,GO:0018130,GO:0019438,GO:0019752,GO:0034641,GO:0042398,GO:0042558,GO:0042559,GO:0043436,GO:0043603,GO:0043604,GO:0043648,GO:…	6.3.2.12,6.3.2.17	ko:K11754	ko00790,ko01100,map00790,map01100	M00126,M00841	R00942,R02237,R04241	RC00064,RC00090,RC00162	ko00000,ko00001,ko00002,ko01000	0	0	iAF987.Gmet_2475,iJN746.PP_1997,iSDY_1059.SDY_2514	H	Belongs to the folylpolyglutamate synthase family
fig|6666666.314155.peg.1725	-0.17778	1	0.876701	1	0.915567	0.693633	0.636886	1122201.AUAZ01000001_gene2285	1.6e-16	92	Alteromonadaceae	0	0	0	0	0	0	0	0	0	0	0	0	S	PFAM DNA polymerase, beta domain protein region
fig|6666666.314155.peg.1731	0.0845933	1	0.94928	1	0.915567	0.868183	0.53998	1137799.GZ78_26430	3.8e-227	793.9	Oceanospirillales	wbpA	0	1.1.1.136	ko:K02474,ko:K13015	ko00520,map00520	0	R00421,R06894	RC00291	ko00000,ko00001,ko01000,ko01005	0	0	0	M	Belongs to the UDP-glucose GDP-mannose dehydrogenase family
fig|6666666.314155.peg.1732	0.0803967	1	0.95639	1	0.961351	0.980988	0.700169	1137799.GZ78_26425	1.7e-100	372.1	Oceanospirillales	bplA	0	1.1.1.335	ko:K13020	ko00520,map00520	0	R10140	RC00182	ko00000,ko00001,ko01000,ko01005	0	0	0	S	oxidoreductase
fig|6666666.314155.peg.1733	0.231687	1	0.329104	1	0.771897	0.513645	0.291642	1137799.GZ78_26425	6.7e-72	276.6	Oceanospirillales	bplA	0	1.1.1.335	ko:K13020	ko00520,map00520	0	R10140	RC00182	ko00000,ko00001,ko01000,ko01005	0	0	0	S	oxidoreductase
fig|6666666.314155.peg.1734	0.02013	1	0.989819	1	0.916358	0.493785	0.766477	1137799.GZ78_26420	1.2e-63	249.6	Oceanospirillales	wbpD	0	2.3.1.201	ko:K13018	ko00520,map00520	0	R10100	RC00004,RC00166	ko00000,ko00001,ko01000,ko01005	0	0	0	S	COG0110 Acetyltransferase (isoleucine patch superfamily)
fig|6666666.314155.peg.1735	0.166897	0.90604	0.792186	1	0.85206	0.22651	0.463057	1027273.GZ77_02260	5.7e-55	220.3	Oceanospirillales	0	0	0	0	0	0	0	0	0	0	0	0	T	Domain of unknown function DUF29
fig|6666666.314155.peg.1736	0.04823	1	0.968634	1	0.915567	0.97531	0.609651	1137799.GZ78_26415	1.1e-160	572.8	Oceanospirillales	wbpE	0	2.6.1.98	ko:K13017	ko00520,map00520	0	R10141	RC00006,RC00781	ko00000,ko00001,ko01000,ko01005,ko01007	0	0	0	E	Belongs to the DegT DnrJ EryC1 family
fig|6666666.314155.peg.1737	NA	1	NA	1	NA	NA	NA	304371.MCP_0771	1.1e-11	77.8	Archaea	0	0	0	0	0	0	0	0	0	0	0	0	M	PFAM Glycosyl transferase, group 1
fig|6666666.314155.peg.1739	-0.0566417	1	0.989819	1	0.916358	0.979093	0.772813
fig|6666666.314155.peg.1740	0.00362667	0.641148	0.992554	1	0.915567	0.160287	0.781255	443254.Marpi_1251	2.8e-25	122.9	Bacteria	0	0	6.3.5.4	ko:K01953	ko00250,ko01100,ko01110,map00250,map01100,map01110	0	R00578	RC00010	ko00000,ko00001,ko01000,ko01002	0	0	0	E	asparagine synthase
fig|6666666.314155.peg.1742	0.411307	0.618759	0.335509	1	0.565362	0.15469	0.291642	1111732.AZOD01000028_gene775	5.9e-119	434.1	Gammaproteobacteria	wblG	0	0	0	0	0	0	0	0	0	0	0	M	Glycosyl transferases group 1
fig|6666666.314155.peg.1743	0.298757	0.174026	0.366768	1	0.49039	0.0435065	0.141497	89187.ISM_03550	4e-157	561.2	Proteobacteria	tilS	0	2.6.1.16,5.3.1.8,5.3.1.9,6.3.4.19	ko:K00820,ko:K04075,ko:K15916	ko00010,ko00030,ko00051,ko00250,ko00500,ko00520,ko01100,ko01110,ko01120,ko01130,ko01200,ko04931,map00010,map00030,map00051,map00250,map00500,map00520,map01100,map01110,map01120,map01130,map01200,map04931	M00001,M00004,M00114	R00768,R01819,R02739,R02740,R03321,R09597	RC00010,RC00163,RC00376,RC00563,RC02633,RC02634,RC02752	ko00000,ko00001,ko00002,ko01000,ko01002,ko03016	0	0	0	D	ATPase of the PP-loop superfamily implicated in cell cycle control
fig|6666666.314155.peg.1744	NA	1	NA	1	NA	NA	NA	1008459.TASI_0391	4.3e-82	310.8	Alcaligenaceae	tilS	0	2.6.1.16,5.3.1.8,5.3.1.9,6.3.4.19	ko:K00820,ko:K04075,ko:K14058,ko:K15916	ko00010,ko00030,ko00051,ko00250,ko00500,ko00520,ko01100,ko01110,ko01120,ko01130,ko01200,ko04931,map00010,map00030,map00051,map00250,map00500,map00520,map01100,map01110,map01120,map01130,map01200,map04931	M00001,M00004,M00114	R00768,R01819,R02739,R02740,R03321,R09597	RC00010,RC00163,RC00376,RC00563,RC02633,RC02634,RC02752	ko00000,ko00001,ko00002,ko01000,ko01002,ko03016	0	0	0	DM	Glutamine amidotransferase domain
fig|6666666.314155.peg.1745	-0.2704	1	0.796682	1	0.915567	0.627602	0.558564	89187.ISM_03545	1.6e-102	379.8	Alphaproteobacteria	0	0	0	0	0	0	0	0	0	0	0	0	M	Glycosyl transferase 4-like domain
fig|6666666.314155.peg.1746	-0.2509	1	0.96149	1	1	NA	NA	1137799.GZ78_26325	4.3e-76	290.8	Oceanospirillales	epsL	0	0	ko:K19428	0	0	0	0	ko00000,ko01000	0	0	0	M	sugar transferases, involved in
fig|6666666.314155.peg.1748	0.125857	0.120018	0.798897	0.457401	0.817333	0.0300045	0.137774	1137799.GZ78_26315	1.3e-133	482.6	Oceanospirillales	btrR	0	0	0	0	0	0	0	0	0	0	0	E	Belongs to the DegT DnrJ EryC1 family
fig|6666666.314155.peg.1750	0.05692	1	0.989819	1	0.916358	0.737205	0.681339	1137799.GZ78_26310	2.4e-257	894.4	Oceanospirillales	wbpM	0	4.2.1.115	ko:K15894	ko00520,map00520	0	R09697	RC02609	ko00000,ko00001,ko01000	0	0	0	GM	Polysaccharide biosynthesis protein
fig|6666666.314155.peg.1751	-0.0203467	1	0.989819	1	0.915567	0.908437	0.759122	46234.ANA_C12402	8.3e-32	144.1	Nostocales	0	0	0	0	0	0	0	0	0	0	0	0	0	0
fig|6666666.314155.peg.1756	NA	0.250314	NA	0.250314	NA	NA	NA	1027273.GZ77_06240	2e-35	155.2	Oceanospirillales	hicB	0	0	0	0	0	0	0	0	0	0	0	S	HicB family
fig|6666666.314155.peg.1759	0.04908	1	0.989819	1	0.916358	0.960069	0.704992	1137799.GZ78_26285	1.6e-152	545.8	Oceanospirillales	purF	GO:0003674,GO:0003824,GO:0004044,GO:0005488,GO:0005515,GO:0005575,GO:0005622,GO:0005623,GO:0005737,GO:0005829,GO:0006082,GO:0006139,GO:0006163,GO:0006164,GO:0006520,GO:0006541,GO:0006725,GO:0006753,GO:0006793,GO:0006796,GO:0006807,GO:0008150,GO:0008152,GO:0009058,GO:0009064,GO:0009117,GO:0009165,GO:0009987,GO:0016740,GO:0016757,GO:0016763,GO:0018130,GO:0019438,GO:0019637,GO:0019752,GO:0034641,GO:…	2.4.2.14	ko:K00764	ko00230,ko00250,ko01100,ko01110,ko01130,map00230,map00250,map01100,map01110,map01130	M00048	R01072	RC00010,RC02724,RC02752	ko00000,ko00001,ko00002,ko01000,ko01002	0	0	iAF1260.b2312,iB21_1397.B21_02197,iBWG_1329.BWG_2086,iECBD_1354.ECBD_1347,iECB_1328.ECB_02237,iECDH10B_1368.ECDH10B_2474,iECDH1ME8569_1439.ECDH1ME8569_2250,iECD_1391.ECD_02237,iECIAI1_1343.ECIAI1_2389,iECO103_1326.ECO103_2776,iECO111_1330.ECO111_3060,iECO26_1355.ECO26_3300,iECW_1372.ECW_m2501,iEKO11_1354.EKO11_1453,iETEC_1333.ETEC_2448,iEcDH1_1363.EcDH1_1344,iEcE24377_1341.EcE24377A_2606,iEcolC_1…	F	Catalyzes the formation of phosphoribosylamine from phosphoribosylpyrophosphate (PRPP) and glutamine
fig|6666666.314155.peg.1760	-0.0309233	1	0.989819	1	0.916358	0.804907	0.75949	1137799.GZ78_26285	4.6e-40	170.2	Oceanospirillales	purF	GO:0003674,GO:0003824,GO:0004044,GO:0005488,GO:0005515,GO:0005575,GO:0005622,GO:0005623,GO:0005737,GO:0005829,GO:0006082,GO:0006139,GO:0006163,GO:0006164,GO:0006520,GO:0006541,GO:0006725,GO:0006753,GO:0006793,GO:0006796,GO:0006807,GO:0008150,GO:0008152,GO:0009058,GO:0009064,GO:0009117,GO:0009165,GO:0009987,GO:0016740,GO:0016757,GO:0016763,GO:0018130,GO:0019438,GO:0019637,GO:0019752,GO:0034641,GO:…	2.4.2.14	ko:K00764	ko00230,ko00250,ko01100,ko01110,ko01130,map00230,map00250,map01100,map01110,map01130	M00048	R01072	RC00010,RC02724,RC02752	ko00000,ko00001,ko00002,ko01000,ko01002	0	0	iAF1260.b2312,iB21_1397.B21_02197,iBWG_1329.BWG_2086,iECBD_1354.ECBD_1347,iECB_1328.ECB_02237,iECDH10B_1368.ECDH10B_2474,iECDH1ME8569_1439.ECDH1ME8569_2250,iECD_1391.ECD_02237,iECIAI1_1343.ECIAI1_2389,iECO103_1326.ECO103_2776,iECO111_1330.ECO111_3060,iECO26_1355.ECO26_3300,iECW_1372.ECW_m2501,iEKO11_1354.EKO11_1453,iETEC_1333.ETEC_2448,iEcDH1_1363.EcDH1_1344,iEcE24377_1341.EcE24377A_2606,iEcolC_1…	F	Catalyzes the formation of phosphoribosylamine from phosphoribosylpyrophosphate (PRPP) and glutamine
fig|6666666.314155.peg.1764	-0.0138967	1	0.989819	1	0.915567	0.996759	0.772712	1137799.GZ78_26270	1.2e-214	752.3	Oceanospirillales	metZ	GO:0000096,GO:0000097,GO:0003674,GO:0003824,GO:0003962,GO:0004123,GO:0006082,GO:0006520,GO:0006555,GO:0006790,GO:0006807,GO:0008150,GO:0008152,GO:0008652,GO:0009058,GO:0009066,GO:0009067,GO:0009086,GO:0009987,GO:0016053,GO:0016740,GO:0016765,GO:0016829,GO:0016846,GO:0019752,GO:0043436,GO:0044237,GO:0044238,GO:0044249,GO:0044272,GO:0044281,GO:0044283,GO:0046394,GO:0071704,GO:1901564,GO:1901566,GO:…	2.5.1.48,4.4.1.8	ko:K01739,ko:K01760,ko:K10764	ko00270,ko00450,ko00920,ko01100,ko01110,ko01130,ko01230,map00270,map00450,map00920,map01100,map01110,map01130,map01230	M00017	R00782,R00999,R01286,R01288,R02408,R02508,R03217,R03260,R04941,R04944,R04945,R04946	RC00020,RC00056,RC00069,RC00382,RC00420,RC00488,RC00710,RC01245,RC02303,RC02848,RC02866	ko00000,ko00001,ko00002,ko01000	0	0	iNJ661.Rv0391	E	Catalyzes the formation of L-homocysteine from O- succinyl-L-homoserine (OSHS) and hydrogen sulfide
fig|6666666.314155.peg.1766	0.09847	1	0.940532	1	0.915567	0.284511	0.631537	1137799.GZ78_26265	5.5e-106	390.6	Oceanospirillales	moxR	0	0	ko:K03924	0	0	0	0	ko00000,ko01000	0	0	0	S	ATPase, AAA
fig|6666666.314155.peg.1776	0.0198033	0.96088	0.989819	1	0.915567	0.24022	0.700917	1137799.GZ78_27200	0	1657.9	Oceanospirillales	acnB	GO:0003674,GO:0003676,GO:0003723,GO:0003729,GO:0003730,GO:0003824,GO:0003994,GO:0005488,GO:0005575,GO:0005622,GO:0005623,GO:0005737,GO:0005829,GO:0005975,GO:0006081,GO:0006082,GO:0006091,GO:0006097,GO:0006099,GO:0006101,GO:0006417,GO:0006629,GO:0006631,GO:0008150,GO:0008152,GO:0009056,GO:0009060,GO:0009062,GO:0009889,GO:0009987,GO:0010468,GO:0010556,GO:0010608,GO:0015980,GO:0016042,GO:0016054,GO:…	4.2.1.3,4.2.1.99	ko:K01682	ko00020,ko00630,ko00640,ko00720,ko01100,ko01110,ko01120,ko01130,ko01200,ko01210,ko01230,map00020,map00630,map00640,map00720,map01100,map01110,map01120,map01130,map01200,map01210,map01230	M00009,M00010,M00012,M00173	R01324,R01325,R01900,R04425	RC00497,RC00498,RC00618,RC01153	br01601,ko00000,ko00001,ko00002,ko01000	0	0	iECIAI1_1343.ECIAI1_0116,iPC815.YPO3415	C	Belongs to the aconitase IPM isomerase family
fig|6666666.314155.peg.1778	-0.0421767	1	0.989819	1	0.915567	0.658785	0.659416	1137799.GZ78_27205	5.5e-253	879.8	Oceanospirillales	ygdH	GO:0003674,GO:0003824,GO:0005575,GO:0005622,GO:0005623,GO:0005737,GO:0005829,GO:0016787,GO:0016798,GO:0016799,GO:0044424,GO:0044444,GO:0044464,GO:0047405	3.2.2.10	ko:K06966	ko00230,ko00240,map00230,map00240	0	R00182,R00510	RC00063,RC00318	ko00000,ko00001,ko01000	0	0	0	S	Rossmann fold nucleotide-binding protein
fig|6666666.314155.peg.1781	0.360687	0.120018	0.171431	0.581463	0.110711	0.0300045	0.092319	1137799.GZ78_27220	2.8e-83	314.7	Oceanospirillales	yfcD	GO:0005575,GO:0005622,GO:0005623,GO:0005737,GO:0005829,GO:0044424,GO:0044444,GO:0044464	2.7.6.2,5.3.3.2	ko:K00949,ko:K01823	ko00730,ko00900,ko01100,ko01110,ko01130,map00730,map00900,map01100,map01110,map01130	M00095,M00096,M00364,M00365,M00366,M00367	R00619,R01123	RC00002,RC00017,RC00455	ko00000,ko00001,ko00002,ko01000	0	0	iJN746.PP_0565	I	Nudix hydrolase
fig|6666666.314155.peg.1784	-0.08073	1	0.94928	1	0.915567	0.717491	0.632397	305900.GV64_15410	0	1266.1	Oceanospirillales	lon	0	3.4.21.53	ko:K01338,ko:K08675	ko04112,map04112	0	0	0	ko00000,ko00001,ko01000,ko01002,ko03029	0	0	0	O	ATP-dependent serine protease that mediates the selective degradation of mutant and abnormal proteins as well as certain short-lived regulatory proteins. Required for cellular homeostasis and for survival from DNA damage and developmental changes induced by stress. Degrades polypeptides processively to yield small peptide fragments that are 5 to 10 amino acids long. Binds to DNA in a double-stran…
fig|6666666.314155.peg.1785	-0.194933	1	0.758323	1	0.900213	0.582923	0.539662	1137799.GZ78_27240	2.4e-30	137.9	Oceanospirillales	0	0	0	0	0	0	0	0	0	0	0	0	S	protein conserved in bacteria
fig|6666666.314155.peg.1789	0.135583	0.585508	0.635502	1	0.771897	0.146377	0.147283	1137799.GZ78_27270	9.9e-131	473	Oceanospirillales	atoB	0	2.3.1.9	ko:K00626	ko00071,ko00072,ko00280,ko00310,ko00362,ko00380,ko00620,ko00630,ko00640,ko00650,ko00720,ko00900,ko01100,ko01110,ko01120,ko01130,ko01200,ko01212,ko02020,map00071,map00072,map00280,map00310,map00362,map00380,map00620,map00630,map00640,map00650,map00720,map00900,map01100,map01110,map01120,map01130,map01200,map01212,map02020	M00088,M00095,M00373,M00374,M00375	R00238,R01177	RC00004,RC00326	ko00000,ko00001,ko00002,ko01000,ko04147	0	0	0	I	Catalyzes the synthesis of acetoacetyl coenzyme A from two molecules of acetyl coenzyme A. It can also act as a thiolase, catalyzing the reverse reaction and generating two-carbon units from the four-carbon product of fatty acid oxidation
fig|6666666.314155.peg.1790	-0.03626	1	0.989819	1	0.916358	0.939371	0.772712	1137799.GZ78_27270	1.6e-39	168.3	Oceanospirillales	atoB	0	2.3.1.9	ko:K00626	ko00071,ko00072,ko00280,ko00310,ko00362,ko00380,ko00620,ko00630,ko00640,ko00650,ko00720,ko00900,ko01100,ko01110,ko01120,ko01130,ko01200,ko01212,ko02020,map00071,map00072,map00280,map00310,map00362,map00380,map00620,map00630,map00640,map00650,map00720,map00900,map01100,map01110,map01120,map01130,map01200,map01212,map02020	M00088,M00095,M00373,M00374,M00375	R00238,R01177	RC00004,RC00326	ko00000,ko00001,ko00002,ko01000,ko04147	0	0	0	I	Catalyzes the synthesis of acetoacetyl coenzyme A from two molecules of acetyl coenzyme A. It can also act as a thiolase, catalyzing the reverse reaction and generating two-carbon units from the four-carbon product of fatty acid oxidation
fig|6666666.314155.peg.1792	0.230523	1	0.753241	1	0.915567	0.439645	0.543471	1137799.GZ78_27275	3.3e-51	207.6	Oceanospirillales	acdA	0	1.3.8.1,1.3.8.7	ko:K00248,ko:K00249	ko00071,ko00280,ko00410,ko00640,ko00650,ko01100,ko01110,ko01120,ko01130,ko01200,ko01212,ko03320,map00071,map00280,map00410,map00640,map00650,map01100,map01110,map01120,map01130,map01200,map01212,map03320	M00013,M00036,M00087	R00924,R01175,R01178,R01279,R02661,R03172,R03777,R03857,R03990,R04095,R04432,R04751,R04754	RC00052,RC00068,RC00076,RC00095,RC00120,RC00148,RC00246	ko00000,ko00001,ko00002,ko01000	0	0	0	I	acyl-CoA dehydrogenase
fig|6666666.314155.peg.1793	0.128763	1	0.829903	1	0.915567	0.508217	0.534645	1137799.GZ78_27275	1.5e-133	482.3	Oceanospirillales	acdA	0	1.3.8.1,1.3.8.7	ko:K00248,ko:K00249	ko00071,ko00280,ko00410,ko00640,ko00650,ko01100,ko01110,ko01120,ko01130,ko01200,ko01212,ko03320,map00071,map00280,map00410,map00640,map00650,map01100,map01110,map01120,map01130,map01200,map01212,map03320	M00013,M00036,M00087	R00924,R01175,R01178,R01279,R02661,R03172,R03777,R03857,R03990,R04095,R04432,R04751,R04754	RC00052,RC00068,RC00076,RC00095,RC00120,RC00148,RC00246	ko00000,ko00001,ko00002,ko01000	0	0	0	I	acyl-CoA dehydrogenase
fig|6666666.314155.peg.1796	-0.137483	1	0.95639	1	0.969623	0.89872	0.610427	1137799.GZ78_27280	5.6e-42	176.8	Oceanospirillales	paaF	0	1.1.1.35,4.2.1.17,5.1.2.3	ko:K01715,ko:K01782	ko00071,ko00280,ko00281,ko00310,ko00362,ko00380,ko00410,ko00640,ko00650,ko00903,ko00930,ko01040,ko01100,ko01110,ko01120,ko01130,ko01200,ko01212,map00071,map00280,map00281,map00310,map00362,map00380,map00410,map00640,map00650,map00903,map00930,map01040,map01100,map01110,map01120,map01130,map01200,map01212	M00032,M00087	R01975,R03026,R03045,R03276,R04137,R04170,R04203,R04204,R04224,R04737,R04738,R04739,R04740,R04741,R04744,R04745,R04746,R04748,R04749,R05066,R05305,R06411,R06412,R06941,R06942,R07935,R07951,R08093,R08094	RC00029,RC00099,RC00117,RC00241,RC00525,RC00831,RC00834,RC00896,RC01086,RC01095,RC01098,RC01103,RC01217,RC02115	ko00000,ko00001,ko00002,ko01000	0	0	0	I	Belongs to the enoyl-CoA hydratase isomerase family
fig|6666666.314155.peg.1798	0.0524167	1	0.989819	1	0.920694	0.87013	0.758255	1137799.GZ78_27290	3.7e-61	241.1	Oceanospirillales	proQ	GO:0003674,GO:0003676,GO:0003723,GO:0003725,GO:0003727,GO:0003729,GO:0003730,GO:0005488,GO:0005575,GO:0005622,GO:0005623,GO:0005737,GO:0005829,GO:0006950,GO:0006970,GO:0006972,GO:0006974,GO:0007154,GO:0007165,GO:0007231,GO:0008150,GO:0009628,GO:0009651,GO:0009987,GO:0010468,GO:0010608,GO:0010958,GO:0019222,GO:0023052,GO:0032879,GO:0032890,GO:0032892,GO:0033554,GO:0033592,GO:0034057,GO:0034762,GO:…	0	ko:K03607	0	0	0	0	ko00000	0	0	0	T	RNA chaperone with significant RNA binding, RNA strand exchange and RNA duplexing activities
fig|6666666.314155.peg.1804	0.05578	1	0.984334	1	0.915567	0.558372	0.656554	1137799.GZ78_27335	6.7e-208	730.3	Oceanospirillales	dnaX	GO:0003674,GO:0003824,GO:0005488,GO:0005515,GO:0005575,GO:0005622,GO:0005623,GO:0006139,GO:0006259,GO:0006260,GO:0006261,GO:0006725,GO:0006807,GO:0008150,GO:0008152,GO:0009058,GO:0009059,GO:0009360,GO:0009987,GO:0016462,GO:0016787,GO:0016817,GO:0016818,GO:0016887,GO:0017111,GO:0030234,GO:0030337,GO:0032991,GO:0034641,GO:0034645,GO:0040007,GO:0042575,GO:0042802,GO:0043170,GO:0043846,GO:0044237,GO:…	2.7.7.7	ko:K02343	ko00230,ko00240,ko01100,ko03030,ko03430,ko03440,map00230,map00240,map01100,map03030,map03430,map03440	M00260	R00375,R00376,R00377,R00378	RC02795	ko00000,ko00001,ko00002,ko01000,ko03032,ko03400	0	0	0	L	DNA polymerase III is a complex, multichain enzyme responsible for most of the replicative synthesis in bacteria. This DNA polymerase also exhibits 3' to 5' exonuclease activity
fig|6666666.314155.peg.1805	0.0380633	1	0.989819	1	0.971502	0.860174	0.765398	1137799.GZ78_27335	8.6e-21	105.5	Oceanospirillales	dnaX	GO:0003674,GO:0003824,GO:0005488,GO:0005515,GO:0005575,GO:0005622,GO:0005623,GO:0006139,GO:0006259,GO:0006260,GO:0006261,GO:0006725,GO:0006807,GO:0008150,GO:0008152,GO:0009058,GO:0009059,GO:0009360,GO:0009987,GO:0016462,GO:0016787,GO:0016817,GO:0016818,GO:0016887,GO:0017111,GO:0030234,GO:0030337,GO:0032991,GO:0034641,GO:0034645,GO:0040007,GO:0042575,GO:0042802,GO:0043170,GO:0043846,GO:0044237,GO:…	2.7.7.7	ko:K02343	ko00230,ko00240,ko01100,ko03030,ko03430,ko03440,map00230,map00240,map01100,map03030,map03430,map03440	M00260	R00375,R00376,R00377,R00378	RC02795	ko00000,ko00001,ko00002,ko01000,ko03032,ko03400	0	0	0	L	DNA polymerase III is a complex, multichain enzyme responsible for most of the replicative synthesis in bacteria. This DNA polymerase also exhibits 3' to 5' exonuclease activity
fig|6666666.314155.peg.1806	0.0333767	1	0.989819	1	0.961246	0.749699	0.759122	1137799.GZ78_27340	6.7e-48	196.4	Oceanospirillales	ybaB	GO:0003674,GO:0003676,GO:0003677,GO:0005488,GO:0005575,GO:0005622,GO:0005623,GO:0005737,GO:0005829,GO:0044424,GO:0044444,GO:0044464,GO:0097159,GO:1901363	0	ko:K06187,ko:K09747	ko03440,map03440	0	0	0	ko00000,ko00001,ko03400	0	0	0	S	Binds to DNA and alters its conformation. May be involved in regulation of gene expression, nucleoid organization and DNA protection
fig|6666666.314155.peg.1808	-0.04989	1	0.989819	1	0.915567	0.374934	0.656554	1137799.GZ78_27345	1.2e-53	215.7	Oceanospirillales	recR	GO:0000731,GO:0006139,GO:0006259,GO:0006281,GO:0006302,GO:0006310,GO:0006725,GO:0006807,GO:0006950,GO:0006974,GO:0008150,GO:0008152,GO:0009058,GO:0009059,GO:0009314,GO:0009411,GO:0009416,GO:0009628,GO:0009987,GO:0018130,GO:0019438,GO:0033554,GO:0034641,GO:0034645,GO:0034654,GO:0043170,GO:0044237,GO:0044238,GO:0044249,GO:0044260,GO:0044271,GO:0046483,GO:0050896,GO:0051716,GO:0071704,GO:0071897,GO:…	0	ko:K06187	ko03440,map03440	0	0	0	ko00000,ko00001,ko03400	0	0	0	L	May play a role in DNA repair. It seems to be involved in an RecBC-independent recombinational process of DNA repair. It may act with RecF and RecO
fig|6666666.314155.peg.1822	0.0671433	1	0.989819	1	0.915567	0.89872	0.68675	1304880.JAGB01000002_gene1851	4.8e-22	110.9	Clostridia	0	0	0	0	0	0	0	0	0	0	0	0	S	nucleotidyltransferase substrate binding protein, HI0074 family
fig|6666666.314155.peg.1825	-0.202123	0.543301	0.65152	0.575558	0.454974	0.135825	0.316625	1027273.GZ77_06470	6.6e-52	210.7	Oceanospirillales	ppiB	0	5.2.1.8	ko:K03767,ko:K03768	ko01503,ko04217,map01503,map04217	0	0	0	ko00000,ko00001,ko01000,ko03110,ko04147	0	0	0	M	PPIases accelerate the folding of proteins. It catalyzes the cis-trans isomerization of proline imidic peptide bonds in oligopeptides
fig|6666666.314155.peg.1827	0.37724	1	0.407559	1	0.848641	0.411915	0.371206	1027273.GZ77_06475	2.6e-19	101.7	Gammaproteobacteria	ynjE	GO:0003674,GO:0003824,GO:0016740,GO:0016782,GO:0016783	2.8.1.11	ko:K21028	ko04122,map04122	0	R07461	0	ko00000,ko00001,ko01000	0	0	0	M	sulfurtransferase
fig|6666666.314155.peg.1828	-0.04304	1	0.989819	1	0.916358	0.294721	0.734	1432056.X781_10870	8.4e-16	89.7	Pasteurellales	ynjE	GO:0003674,GO:0003824,GO:0016740,GO:0016782,GO:0016783	2.8.1.11	ko:K21028	ko04122,map04122	0	R07461	0	ko00000,ko00001,ko01000	0	0	0	P	SseA protein
fig|6666666.314155.peg.1833	NA	1	NA	1	NA	NA	NA	1137799.GZ78_24155	1.6e-36	158.3	Oceanospirillales	grxA	0	1.17.4.1	ko:K00526,ko:K03674,ko:K03676	ko00230,ko00240,ko01100,map00230,map00240,map01100	M00053	R02017,R02018,R02019,R02024	RC00613	ko00000,ko00001,ko00002,ko01000,ko03110,ko03400	0	0	iAF1260.b0849,iB21_1397.B21_00860,iBWG_1329.BWG_0702,iEC55989_1330.EC55989_0894,iECBD_1354.ECBD_2745,iECB_1328.ECB_00854,iECDH10B_1368.ECDH10B_0919,iECDH1ME8569_1439.ECDH1ME8569_0801,iECD_1391.ECD_00854,iECO111_1330.ECO111_0918,iECO26_1355.ECO26_0976,iECSE_1348.ECSE_0907,iECW_1372.ECW_m0957,iEKO11_1354.EKO11_2987,iETEC_1333.ETEC_0916,iEcDH1_1363.EcDH1_2793,iEcE24377_1341.EcE24377A_0921,iJO1366.b0…	O	Glutaredoxin
fig|6666666.314155.peg.1834	-0.0646033	1	0.96149	1	0.915567	0.622093	0.693944	1137799.GZ78_24150	8e-152	543.1	Oceanospirillales	0	0	0	0	0	0	0	0	0	0	0	0	0	0
fig|6666666.314155.peg.1838	-0.0315167	1	0.989819	1	0.918629	0.956932	0.772813	1056512.D515_00189	3.7e-213	747.7	Vibrionales	ydaH	0	0	ko:K12942	0	0	0	0	ko00000	0	0	0	H	AbgT putative transporter family
fig|6666666.314155.peg.1841	0.00753667	1	0.989819	1	0.916358	0.63496	0.779574	1137799.GZ78_24130	0	1074.3	Oceanospirillales	0	0	0	0	0	0	0	0	0	0	0	0	O	Belongs to the peptidase M16 family
fig|6666666.314155.peg.1842	-0.0204233	1	0.989819	1	0.915567	0.597249	0.771476	1137799.GZ78_24130	2.9e-124	451.4	Oceanospirillales	0	0	0	0	0	0	0	0	0	0	0	0	O	Belongs to the peptidase M16 family
fig|6666666.314155.peg.1845	0.0161667	1	0.989819	1	0.916358	0.692552	0.763014	1137799.GZ78_24120	3e-183	647.9	Oceanospirillales	hibch	0	4.2.1.17	ko:K01692	ko00071,ko00280,ko00281,ko00310,ko00360,ko00362,ko00380,ko00410,ko00627,ko00640,ko00650,ko00903,ko00930,ko01100,ko01110,ko01120,ko01130,ko01212,map00071,map00280,map00281,map00310,map00360,map00362,map00380,map00410,map00627,map00640,map00650,map00903,map00930,map01100,map01110,map01120,map01130,map01212	M00032,M00087	R03026,R03045,R04137,R04170,R04204,R04224,R04738,R04740,R04744,R04746,R04749,R05595,R06411,R06412,R06942,R08093	RC00831,RC00834,RC01086,RC01095,RC01098,RC01103,RC01217,RC02115	ko00000,ko00001,ko00002,ko01000	0	0	0	I	enoyl-CoA hydratase
fig|6666666.314155.peg.1846	0.0363067	1	0.989819	1	0.965726	0.983444	0.771476	1137799.GZ78_24105	1.7e-91	342.4	Oceanospirillales	0	0	0	0	0	0	0	0	0	0	0	0	IQ	COG1028 Dehydrogenases with different specificities (related to short-chain alcohol dehydrogenases)
fig|6666666.314155.peg.1847	-0.0546	1	0.989819	1	0.928802	0.997588	0.75468	1137799.GZ78_24090	1.7e-14	84.7	Oceanospirillales	nonF	0	0	0	0	0	0	0	0	0	0	0	S	ThiJ PfpI
fig|6666666.314155.peg.1848	-0.2365	0.312622	0.419172	0.150691	0.403019	0.104207	0.204359	1137799.GZ78_24090	8.3e-59	233	Oceanospirillales	nonF	0	0	0	0	0	0	0	0	0	0	0	S	ThiJ PfpI
fig|6666666.314155.peg.1849	0.39196	0.0744979	0.0186245	0.51666	0.127579	0.0632822	0.0672914	1137799.GZ78_24085	4e-154	550.8	Oceanospirillales	yqhD	0	0	ko:K00100,ko:K08325,ko:K19955	ko00640,ko00650,ko01120,map00640,map00650,map01120	0	R02528,R03544,R03545	RC00087,RC00739	ko00000,ko00001,ko01000	0	0	0	C	Iron-containing alcohol dehydrogenase
fig|6666666.314155.peg.1851	-0.0958867	1	0.917177	1	0.915567	0.997588	0.567419	1137799.GZ78_24080	2.6e-159	568.2	Oceanospirillales	0	0	0	ko:K07119	0	0	0	0	ko00000	0	0	0	S	NAD(P)-dependent
fig|6666666.314155.peg.1864	0.0328167	1	0.989819	1	0.938194	0.990308	0.781255	1137799.GZ78_23990	1.5e-102	379	Oceanospirillales	yccA	0	0	ko:K06890,ko:K19416	0	M00742	0	0	ko00000,ko00002,ko02000	1.A.14.2.1	0	0	S	Belongs to the BI1 family
fig|6666666.314155.peg.1865	0.168777	1	0.824274	1	0.915567	0.744669	0.554215	1137799.GZ78_23970	1.2e-54	219.2	Oceanospirillales	tusD	GO:0002097,GO:0002098,GO:0002143,GO:0003674,GO:0005575,GO:0005622,GO:0005623,GO:0005737,GO:0005829,GO:0006139,GO:0006396,GO:0006399,GO:0006400,GO:0006725,GO:0006790,GO:0006807,GO:0008033,GO:0008150,GO:0008152,GO:0009451,GO:0009987,GO:0010467,GO:0016070,GO:0019417,GO:0032991,GO:0034227,GO:0034470,GO:0034641,GO:0034660,GO:0043170,GO:0043412,GO:0044237,GO:0044238,GO:0044424,GO:0044444,GO:0044445,GO:…	0	ko:K07235	ko04122,map04122	0	0	0	ko00000,ko00001,ko01000,ko03016	0	0	0	P	sulfur relay protein TusD DsrE
fig|6666666.314155.peg.1894	0.173793	1	0.848114	1	0.915567	0.508217	0.572168	1137799.GZ78_23945	6.9e-106	390.2	Gammaproteobacteria	0	0	0	0	0	0	0	0	0	0	0	0	K	Transcriptional regulator
fig|6666666.314155.peg.1895	-0.131307	1	0.836529	1	0.915236	0.737205	0.579794	1137799.GZ78_23940	1.5e-166	592.4	Oceanospirillales	ttgA	0	0	0	0	0	0	0	0	0	0	0	M	Belongs to the membrane fusion protein (MFP) (TC 8.A.1) family
fig|6666666.314155.peg.1896	0.12366	1	0.95639	1	0.916358	0.798243	0.643623	1137799.GZ78_23935	0	1743.4	Oceanospirillales	0	0	0	0	0	0	0	0	0	0	0	0	V	Belongs to the resistance-nodulation-cell division (RND) (TC 2.A.6) family
fig|6666666.314155.peg.1900	0.380217	0.971121	0.485561	1	0.915567	0.250067	0.379053	1137799.GZ78_23920	2.9e-38	165.2	Bacteria	0	0	0	0	0	0	0	0	0	0	0	0	K	RNA recognition motif
fig|6666666.314155.peg.1902	-0.02455	1	0.989819	1	0.915567	0.934454	0.772712	1137799.GZ78_23905	7.4e-165	586.6	Oceanospirillales	0	0	0	ko:K19200	ko00311,ko01100,ko01130,map00311,map01100,map01130	0	0	0	ko00000,ko00001,ko01002	0	0	0	S	Acyl-coenzyme A:6-aminopenicillanic acid acyl-transferase
fig|6666666.314155.peg.1903	-0.13843	1	0.989819	1	0.915567	0.737205	0.656554	1137799.GZ78_23900	0	1275.4	Oceanospirillales	ftsK	0	0	ko:K03466	0	0	0	0	ko00000,ko03036	3.A.12	0	0	D	COG1674 DNA segregation ATPase FtsK SpoIIIE and related proteins
fig|6666666.314155.peg.1904	-0.38128	0.0570721	0.0428041	0.100885	0.0187751	0.0300045	0.0163263	305900.GV64_13980	1.4e-37	163.3	Oceanospirillales	lolA	GO:0002790,GO:0003674,GO:0005215,GO:0005575,GO:0005623,GO:0006810,GO:0008104,GO:0008150,GO:0008565,GO:0009306,GO:0009987,GO:0015031,GO:0015833,GO:0030288,GO:0030313,GO:0031975,GO:0032940,GO:0033036,GO:0034613,GO:0042597,GO:0042886,GO:0042953,GO:0042954,GO:0044464,GO:0044872,GO:0044873,GO:0044874,GO:0045184,GO:0046903,GO:0051179,GO:0051234,GO:0051641,GO:0070727,GO:0071702,GO:0071705,GO:0072321,GO:…	0	ko:K03634	0	0	0	0	ko00000	0	0	0	M	Participates in the translocation of lipoproteins from the inner membrane to the outer membrane. Only forms a complex with a lipoprotein if the residue after the N-terminal Cys is not an aspartate (The Asp acts as a targeting signal to indicate that the lipoprotein should stay in the inner membrane)
fig|6666666.314155.peg.1905	-0.20186	1	0.824274	1	0.866948	0.323018	0.435776	1137799.GZ78_23890	3.4e-239	833.9	Oceanospirillales	rarA	GO:0005575,GO:0005622,GO:0005623,GO:0005657,GO:0005694,GO:0006139,GO:0006259,GO:0006260,GO:0006261,GO:0006310,GO:0006725,GO:0006807,GO:0008150,GO:0008152,GO:0009058,GO:0009059,GO:0009987,GO:0030894,GO:0032991,GO:0032993,GO:0034641,GO:0034645,GO:0043170,GO:0043226,GO:0043228,GO:0043229,GO:0043232,GO:0044237,GO:0044238,GO:0044249,GO:0044260,GO:0044422,GO:0044424,GO:0044427,GO:0044446,GO:0044464,GO:…	0	ko:K07478	0	0	0	0	ko00000	0	0	0	L	ATPase related to the helicase subunit of the Holliday junction resolvase
fig|6666666.314155.peg.1918	0.013075	1	0.989819	1	0.916358	0.957088	0.785413
fig|6666666.314155.peg.1920	0.0252033	1	0.989819	1	0.915567	0.841263	0.721863	1137799.GZ78_23875	1.2e-230	805.4	Oceanospirillales	serS	GO:0000287,GO:0003674,GO:0003824,GO:0004812,GO:0004828,GO:0005488,GO:0005515,GO:0005575,GO:0005622,GO:0005623,GO:0005737,GO:0005829,GO:0006082,GO:0006139,GO:0006399,GO:0006412,GO:0006418,GO:0006434,GO:0006518,GO:0006520,GO:0006725,GO:0006807,GO:0008150,GO:0008152,GO:0008652,GO:0009058,GO:0009059,GO:0009069,GO:0009070,GO:0009987,GO:0010467,GO:0016053,GO:0016070,GO:0016259,GO:0016260,GO:0016874,GO:…	6.1.1.11	ko:K01875	ko00970,map00970	M00359,M00360	R03662,R08218	RC00055,RC00523	ko00000,ko00001,ko00002,ko01000,ko01007,ko03016	0	0	iAF987.Gmet_3528,iSDY_1059.SDY_2368	J	Catalyzes the attachment of serine to tRNA(Ser). Is also able to aminoacylate tRNA(Sec) with serine, to form the misacylated tRNA L-seryl-tRNA(Sec), which will be further converted into selenocysteinyl-tRNA(Sec)
fig|6666666.314155.peg.1922	0.198153	1	0.640771	1	0.748812	0.444129	0.387888	1137799.GZ78_23860	4.3e-220	770.4	Oceanospirillales	cysG	GO:0003674,GO:0003824,GO:0004851,GO:0006725,GO:0006778,GO:0006779,GO:0006783,GO:0006807,GO:0006950,GO:0006970,GO:0008150,GO:0008152,GO:0008168,GO:0008169,GO:0008757,GO:0009058,GO:0009628,GO:0009987,GO:0016740,GO:0016741,GO:0018130,GO:0019354,GO:0019438,GO:0032259,GO:0033013,GO:0033014,GO:0034641,GO:0042168,GO:0042440,GO:0044237,GO:0044249,GO:0044271,GO:0046148,GO:0046156,GO:0046483,GO:0050896,GO:…	1.3.1.76,2.1.1.107,2.1.1.131,3.7.1.12,4.2.1.75,4.99.1.3,4.99.1.4	ko:K02302,ko:K02303,ko:K02304,ko:K03795,ko:K13541,ko:K13542	ko00860,ko01100,ko01110,ko01120,map00860,map01100,map01110,map01120	M00121	R02864,R03165,R03194,R03947,R05180,R05807,R05809,R07772	RC00003,RC00871,RC01012,RC01034,RC01293,RC01545,RC01861,RC02097,RC03471	ko00000,ko00001,ko00002,ko01000	0	0	iECIAI1_1343.ECIAI1_3507,iECSE_1348.ECSE_3630,iEcE24377_1341.EcE24377A_3838,iJN746.PP_3999,iPC815.YPO0158	H	Multifunctional enzyme that catalyzes the SAM-dependent methylations of uroporphyrinogen III at position C-2 and C-7 to form precorrin-2 via precorrin-1. Then it catalyzes the NAD- dependent ring dehydrogenation of precorrin-2 to yield sirohydrochlorin. Finally, it catalyzes the ferrochelation of sirohydrochlorin to yield siroheme
fig|6666666.314155.peg.1947	-0.0178	1	0.989819	1	0.94284	0.558545	0.772712	1537994.JQFW01000057_gene414	8.3e-10	68.9	Alteromonadaceae	0	0	0	0	0	0	0	0	0	0	0	0	0	0
fig|6666666.314155.peg.1949	-0.45955	1	0.542674	1	1	NA	NA	1137799.GZ78_23835	4e-33	147.1	Gammaproteobacteria	0	0	0	0	0	0	0	0	0	0	0	0	0	0
fig|6666666.314155.peg.1953	-0.0680667	1	0.989819	1	0.915567	0.578296	0.656554
fig|6666666.314155.peg.1959	0.4086	1	0.735095	1	1	NA	NA
fig|6666666.314155.peg.1966	0.02195	1	0.989819	1	0.915567	0.486289	0.740544	1137799.GZ78_23780	1.2e-205	722.2	Oceanospirillales	aspB	GO:0003674,GO:0003824,GO:0008483,GO:0016740,GO:0016769,GO:0047297	2.6.1.1,2.6.1.14	ko:K00812,ko:K22457	ko00220,ko00250,ko00270,ko00330,ko00350,ko00360,ko00400,ko00401,ko00950,ko00960,ko01100,ko01110,ko01130,ko01210,ko01230,map00220,map00250,map00270,map00330,map00350,map00360,map00400,map00401,map00950,map00960,map01100,map01110,map01130,map01210,map01230	0	R00355,R00694,R00734,R00896,R01346,R02433,R02619,R05052	RC00006,RC00025	ko00000,ko00001,ko01000,ko01007	0	0	iHN637.CLJU_RS06550	E	Aminotransferase
fig|6666666.314155.peg.1968	-0.0282567	1	0.989819	1	0.915567	0.812613	0.759122	1137799.GZ78_23750	0	1240.7	Oceanospirillales	uvrB	GO:0003674,GO:0005488,GO:0005515,GO:0005575,GO:0005622,GO:0005623,GO:0005737,GO:0008150,GO:0009314,GO:0009380,GO:0009628,GO:0032991,GO:0042802,GO:0044424,GO:0044464,GO:0050896,GO:1902494,GO:1905347,GO:1905348,GO:1990391	0	ko:K03702,ko:K08999	ko03420,map03420	0	0	0	ko00000,ko00001,ko03400	0	0	0	L	damaged site, the DNA wraps around one UvrB monomer. DNA wrap is dependent on ATP binding by UvrB and probably causes local melting of the DNA helix, facilitating insertion of UvrB beta-hairpin between the DNA strands. Then UvrB probes one DNA strand for the presence of a lesion. If a lesion is found the UvrA subunits dissociate and the UvrB-DNA preincision complex is formed. This complex is subs…
fig|6666666.314155.peg.1973	-0.30215	1	0.96149	1	0.987455	0.561816	0.595019	1125973.JNLC01000010_gene1845	6.5e-84	318.5	Bradyrhizobiaceae	0	0	0	0	0	0	0	0	0	0	0	0	E	Domain of Unknown Function with PDB structure (DUF3857)
fig|6666666.314155.peg.1974	-0.0231633	1	0.989819	1	0.928802	0.780905	0.772712	1137799.GZ78_23480	4.7e-106	390.6	Oceanospirillales	maiA	0	5.2.1.2,5.2.1.4	ko:K01800,ko:K01801	ko00350,ko00643,ko01100,ko01120,map00350,map00643,map01100,map01120	M00044	R03181,R03868	RC00867	ko00000,ko00001,ko00002,ko01000	0	0	0	O	Maleylacetoacetate isomerase
fig|6666666.314155.peg.1975	-0.0005633	1	0.992807	1	0.959549	0.939534	0.793887	1137799.GZ78_23475	1.9e-226	791.6	Oceanospirillales	fahA	0	3.7.1.2	ko:K01555	ko00350,ko00643,ko01100,ko01120,map00350,map00643,map01100,map01120	M00044	R01364	RC00326,RC00446	ko00000,ko00001,ko00002,ko01000,ko04147	0	0	0	Q	Fumarylacetoacetase
fig|6666666.314155.peg.1977	0.202975	1	0.94928	1	0.978179	0.89872	0.751507	1137799.GZ78_23470	4.1e-104	384	Oceanospirillales	hmgA	GO:0000976,GO:0001067,GO:0001130,GO:0001217,GO:0003674,GO:0003676,GO:0003677,GO:0003690,GO:0003700,GO:0003824,GO:0004411,GO:0005488,GO:0005506,GO:0005575,GO:0006082,GO:0006355,GO:0006520,GO:0006558,GO:0006559,GO:0006570,GO:0006572,GO:0006725,GO:0006807,GO:0008150,GO:0008152,GO:0009056,GO:0009063,GO:0009072,GO:0009074,GO:0009889,GO:0009890,GO:0009892,GO:0009987,GO:0010468,GO:0010556,GO:0010558,GO:…	1.13.11.5	ko:K00451	ko00350,ko00643,ko01100,ko01120,map00350,map00643,map01100,map01120	M00044	R02519	RC00737	ko00000,ko00001,ko00002,ko01000	0	0	0	Q	Involved in the catabolism of homogentisate (2,5- dihydroxyphenylacetate or 2,5-OH-PhAc), a central intermediate in the degradation of phenylalanine and tyrosine. Catalyzes the oxidative ring cleavage of the aromatic ring of homogentisate to yield maleylacetoacetate
fig|6666666.314155.peg.2001	NA	1	NA	1	NA	NA	NA	1137799.GZ78_23280	1.6e-237	828.6	Oceanospirillales	0	0	0	0	0	0	0	0	0	0	0	0	M	Dolichyl-phosphate-mannose-protein mannosyltransferase
fig|6666666.314155.peg.2003	0.318333	0.882648	0.876701	1	0.95736	0.220662	0.435776	1137799.GZ78_23270	1.4e-194	685.6	Bacteria	0	0	0	ko:K02843,ko:K02849	ko00540,ko01100,map00540,map01100	M00080	0	0	ko00000,ko00001,ko00002,ko01000,ko01003,ko01005	0	GT9	0	M	ADP-heptose-lipopolysaccharide heptosyltransferase activity
fig|6666666.314155.peg.2004	0.0594533	1	0.989819	1	0.943004	0.583611	0.730086	1384056.N787_12680	1.2e-09	69.3	Xanthomonadales	dicA	GO:0003674,GO:0003676,GO:0003677,GO:0005488,GO:0006139,GO:0006351,GO:0006725,GO:0006807,GO:0008150,GO:0008152,GO:0009058,GO:0009059,GO:0009987,GO:0010467,GO:0016070,GO:0018130,GO:0019438,GO:0032774,GO:0034641,GO:0034645,GO:0034654,GO:0043170,GO:0044237,GO:0044238,GO:0044249,GO:0044260,GO:0044271,GO:0046483,GO:0071704,GO:0090304,GO:0097159,GO:0097659,GO:1901360,GO:1901362,GO:1901363,GO:1901576	0	ko:K22300	0	0	0	0	ko00000,ko03000	0	0	0	K	Bacteriophage CI repressor helix-turn-helix domain
fig|6666666.314155.peg.2005	-0.222723	0.851778	0.636751	1	0.638833	0.219054	0.406028	1137799.GZ78_23255	1.2e-39	168.7	Gammaproteobacteria	hup	0	0	ko:K03530	0	0	0	0	ko00000,ko03032,ko03036,ko03400	0	0	0	L	Histone-like DNA-binding protein which is capable of wrapping DNA to stabilize it, and thus to prevent its denaturation under extreme environmental conditions
fig|6666666.314155.peg.2008	0.04527	1	0.989819	1	0.927856	0.971432	0.734	1137799.GZ78_23235	3.9e-118	431	Oceanospirillales	0	0	0	ko:K14055	0	0	0	0	ko00000	0	0	0	T	Universal stress protein family
fig|6666666.314155.peg.2013	-0.01618	1	0.989819	1	0.920694	0.687843	0.772813	1137799.GZ78_23230	1.8e-82	312.4	Oceanospirillales	miaE	0	0	ko:K06169	0	0	0	0	ko00000,ko01000,ko03016	0	0	0	FJ	Hydroxylase for synthesis of 2-methylthio-cis-ribozeatin in tRNA
fig|6666666.314155.peg.2015	0.10145	1	0.989819	1	1	NA	NA	1137799.GZ78_23225	1.9e-119	435.3	Oceanospirillales	lpxH	GO:0003674,GO:0003824,GO:0005488,GO:0005575,GO:0005623,GO:0005886,GO:0005975,GO:0006629,GO:0006643,GO:0006644,GO:0006664,GO:0006793,GO:0006796,GO:0008150,GO:0008152,GO:0008610,GO:0008654,GO:0008758,GO:0009058,GO:0009245,GO:0009247,GO:0009311,GO:0009312,GO:0009987,GO:0016020,GO:0016051,GO:0016462,GO:0016787,GO:0016817,GO:0016818,GO:0019637,GO:0019897,GO:0019898,GO:0030145,GO:0043167,GO:0043169,GO:…	3.6.1.54	ko:K03269	ko00540,ko01100,map00540,map01100	M00060	R04549	RC00002	ko00000,ko00001,ko00002,ko01000,ko01005	0	0	iE2348C_1286.E2348C_0457	S	Hydrolyzes the pyrophosphate bond of UDP-2,3- diacylglucosamine to yield 2,3-diacylglucosamine 1-phosphate (lipid X) and UMP by catalyzing the attack of water at the alpha-P atom. Involved in the biosynthesis of lipid A, a phosphorylated glycolipid that anchors the lipopolysaccharide to the outer membrane of the cell
fig|6666666.314155.peg.2016	-0.110883	1	0.891429	1	0.713013	0.459801	0.435776	1137799.GZ78_23220	7.9e-85	319.7	Oceanospirillales	ppiB	GO:0000413,GO:0003674,GO:0003755,GO:0003824,GO:0005575,GO:0005622,GO:0005623,GO:0005737,GO:0005829,GO:0006464,GO:0006807,GO:0008150,GO:0008152,GO:0009987,GO:0016853,GO:0016859,GO:0018193,GO:0018208,GO:0019538,GO:0036211,GO:0043170,GO:0043412,GO:0044237,GO:0044238,GO:0044260,GO:0044267,GO:0044424,GO:0044444,GO:0044464,GO:0071704,GO:0140096,GO:1901564	2.7.11.1,5.2.1.8	ko:K03767,ko:K03768,ko:K08884	ko01503,ko04217,map01503,map04217	0	0	0	ko00000,ko00001,ko01000,ko01001,ko03110,ko04147	0	0	0	O	PPIases accelerate the folding of proteins. It catalyzes the cis-trans isomerization of proline imidic peptide bonds in oligopeptides
fig|6666666.314155.peg.2019	0.0479667	1	0.989819	1	0.915567	0.933626	0.651905	1137799.GZ78_23210	6e-274	949.5	Oceanospirillales	glnS	GO:0003674,GO:0003824,GO:0004812,GO:0004819,GO:0005575,GO:0005622,GO:0005623,GO:0005737,GO:0005829,GO:0006082,GO:0006139,GO:0006399,GO:0006412,GO:0006418,GO:0006425,GO:0006518,GO:0006520,GO:0006725,GO:0006807,GO:0008150,GO:0008152,GO:0009058,GO:0009059,GO:0009987,GO:0010467,GO:0016070,GO:0016874,GO:0016875,GO:0019538,GO:0019752,GO:0034641,GO:0034645,GO:0034660,GO:0043038,GO:0043039,GO:0043043,GO:…	6.1.1.18	ko:K01886	ko00970,ko01100,map00970,map01100	M00359,M00360	R03652	RC00055,RC00523	ko00000,ko00001,ko00002,ko01000,ko01007,ko03016	0	0	iECIAI39_1322.ECIAI39_0637	J	Catalyzes a two-step reaction, first charging a glutamine molecule by linking its carboxyl group to the alpha-phosphate of ATP, followed by transfer of the aminoacyl-adenylate to its tRNA
fig|6666666.314155.peg.2020	0.0432	1	0.95639	1	0.915567	0.391221	0.525952	1137799.GZ78_23205	6.2e-252	876.3	Oceanospirillales	cysS	GO:0000166,GO:0001871,GO:0003674,GO:0003824,GO:0004812,GO:0004817,GO:0005488,GO:0005524,GO:0005575,GO:0005622,GO:0005623,GO:0005737,GO:0005829,GO:0006082,GO:0006139,GO:0006399,GO:0006412,GO:0006418,GO:0006423,GO:0006518,GO:0006520,GO:0006725,GO:0006807,GO:0008144,GO:0008150,GO:0008152,GO:0008270,GO:0009058,GO:0009059,GO:0009986,GO:0009987,GO:0010467,GO:0016070,GO:0016874,GO:0016875,GO:0017076,GO:…	6.1.1.16,6.3.1.13	ko:K01883,ko:K15526	ko00970,map00970	M00359,M00360	R03650	RC00055,RC00523	ko00000,ko00001,ko00002,ko01000,ko01007,ko03016	0	0	iECUMN_1333.ECUMN_0566,iJN746.PP_2905	J	Belongs to the class-I aminoacyl-tRNA synthetase family
fig|6666666.314155.peg.2022	0.0261233	1	0.989819	1	0.916358	0.863558	0.758255	1121451.DESAM_21763	3.2e-21	107.5	Desulfovibrionales	hicA	0	0	0	0	0	0	0	0	0	0	0	S	HicA toxin of bacterial toxin-antitoxin,
fig|6666666.314155.peg.2023	-0.0067	1	0.992517	1	0.958145	0.8765	0.785854	572477.Alvin_1621	1.6e-33	148.7	Chromatiales	0	0	0	0	0	0	0	0	0	0	0	0	S	HicB family
fig|6666666.314155.peg.2038	0.227843	1	0.485561	1	0.880963	0.353203	0.375965	1137799.GZ78_23080	6.5e-151	540	Oceanospirillales	folD	GO:0003674,GO:0003824,GO:0004477,GO:0004486,GO:0004488,GO:0005575,GO:0005622,GO:0005623,GO:0005737,GO:0005829,GO:0006082,GO:0006575,GO:0006725,GO:0006730,GO:0006732,GO:0006760,GO:0006807,GO:0008150,GO:0008152,GO:0009987,GO:0016491,GO:0016645,GO:0016646,GO:0016787,GO:0016810,GO:0016814,GO:0019238,GO:0019752,GO:0034641,GO:0042558,GO:0043436,GO:0043603,GO:0044237,GO:0044281,GO:0044424,GO:0044444,GO:…	1.5.1.5,3.5.4.9	ko:K01491	ko00670,ko00720,ko01100,ko01120,ko01200,map00670,map00720,map01100,map01120,map01200	M00140,M00377	R01220,R01655	RC00202,RC00578	ko00000,ko00001,ko00002,ko01000	0	0	iSDY_1059.SDY_0281	F	Catalyzes the oxidation of 5,10- methylenetetrahydrofolate to 5,10-methenyltetrahydrofolate and then the hydrolysis of 5,10-methenyltetrahydrofolate to 10- formyltetrahydrofolate
fig|6666666.314155.peg.2039	0.12512	1	0.848423	1	0.901971	0.367508	0.387888	1137799.GZ78_23055	2e-226	791.6	Oceanospirillales	tig	GO:0000413,GO:0003674,GO:0003755,GO:0003824,GO:0005488,GO:0005515,GO:0005575,GO:0005622,GO:0005623,GO:0005737,GO:0005829,GO:0006457,GO:0006458,GO:0006464,GO:0006807,GO:0006950,GO:0008150,GO:0008152,GO:0009266,GO:0009408,GO:0009628,GO:0009987,GO:0016853,GO:0016859,GO:0018193,GO:0018208,GO:0019538,GO:0036211,GO:0042802,GO:0043021,GO:0043022,GO:0043170,GO:0043335,GO:0043412,GO:0044183,GO:0044237,GO:…	0	ko:K03545	0	0	0	0	ko00000	0	0	0	D	Involved in protein export. Acts as a chaperone by maintaining the newly synthesized protein in an open conformation. Functions as a peptidyl-prolyl cis-trans isomerase
fig|6666666.314155.peg.2040	0.0433533	1	0.984334	1	0.915567	0.939534	0.681339	1137799.GZ78_23050	5.8e-112	410.2	Oceanospirillales	clpP	GO:0000502,GO:0003674,GO:0003824,GO:0004176,GO:0005488,GO:0005515,GO:0005575,GO:0005622,GO:0005623,GO:0005737,GO:0005829,GO:0006508,GO:0006515,GO:0006807,GO:0006950,GO:0008150,GO:0008152,GO:0008233,GO:0008236,GO:0009056,GO:0009057,GO:0009266,GO:0009314,GO:0009376,GO:0009408,GO:0009628,GO:0009987,GO:0010498,GO:0016462,GO:0016787,GO:0016817,GO:0016818,GO:0016887,GO:0017111,GO:0017171,GO:0019538,GO:…	3.4.21.92	ko:K01358	ko04112,ko04212,map04112,map04212	0	0	0	ko00000,ko00001,ko01000,ko01002	0	0	0	OU	Cleaves peptides in various proteins in a process that requires ATP hydrolysis. Has a chymotrypsin-like activity. Plays a major role in the degradation of misfolded proteins
fig|6666666.314155.peg.2041	0.09553	1	0.946562	1	0.915567	0.857422	0.525952	1137799.GZ78_23040	5.6e-231	806.6	Oceanospirillales	clpX	GO:0000166,GO:0000502,GO:0002020,GO:0003674,GO:0003824,GO:0004176,GO:0005488,GO:0005515,GO:0005524,GO:0005575,GO:0005618,GO:0005622,GO:0005623,GO:0005737,GO:0005829,GO:0006508,GO:0006807,GO:0008144,GO:0008150,GO:0008152,GO:0008233,GO:0009056,GO:0009057,GO:0009376,GO:0009987,GO:0016462,GO:0016787,GO:0016817,GO:0016818,GO:0016887,GO:0017076,GO:0017111,GO:0019538,GO:0019899,GO:0019904,GO:0030163,GO:…	0	ko:K03544	ko04112,map04112	0	0	0	ko00000,ko00001,ko03110	0	0	0	O	ATP-dependent specificity component of the Clp protease. It directs the protease to specific substrates. Can perform chaperone functions in the absence of ClpP
fig|6666666.314155.peg.2042	0.33785	0.124276	0.195851	0.0414254	0.127579	0.0543831	0.0584558	1027273.GZ77_05680	0	1321.2	Oceanospirillales	lon	GO:0000166,GO:0003674,GO:0003676,GO:0003677,GO:0003824,GO:0004175,GO:0004176,GO:0004252,GO:0005488,GO:0005524,GO:0005575,GO:0005622,GO:0005623,GO:0005737,GO:0005829,GO:0006508,GO:0006515,GO:0006807,GO:0006950,GO:0008144,GO:0008150,GO:0008152,GO:0008233,GO:0008236,GO:0009056,GO:0009057,GO:0009266,GO:0009314,GO:0009408,GO:0009628,GO:0009987,GO:0010165,GO:0010212,GO:0016462,GO:0016787,GO:0016817,GO:…	3.4.21.53	ko:K01338	ko04112,map04112	0	0	0	ko00000,ko00001,ko01000,ko01002	0	0	0	O	ATP-dependent serine protease that mediates the selective degradation of mutant and abnormal proteins as well as certain short-lived regulatory proteins. Required for cellular homeostasis and for survival from DNA damage and developmental changes induced by stress. Degrades polypeptides processively to yield small peptide fragments that are 5 to 10 amino acids long. Binds to DNA in a double-stran…
fig|6666666.314155.peg.2043	0.0571733	1	0.984334	1	0.916358	0.919337	0.701995	1137799.GZ78_23030	9e-38	162.5	Oceanospirillales	hupB	0	0	ko:K03530	0	0	0	0	ko00000,ko03032,ko03036,ko03400	0	0	0	L	Histone-like DNA-binding protein which is capable of wrapping DNA to stabilize it, and thus to prevent its denaturation under extreme environmental conditions
fig|6666666.314155.peg.2044	0.0345033	1	0.989819	1	0.915567	0.722276	0.700917	1137799.GZ78_23025	9e-278	962.6	Oceanospirillales	ppiD	GO:0003674,GO:0005488,GO:0005515,GO:0005575,GO:0005623,GO:0005886,GO:0005887,GO:0006457,GO:0008150,GO:0009897,GO:0009986,GO:0009987,GO:0016020,GO:0016021,GO:0031224,GO:0031226,GO:0031233,GO:0042802,GO:0044425,GO:0044459,GO:0044464,GO:0061077,GO:0071575,GO:0071944,GO:0098552	5.2.1.8	ko:K01802,ko:K03769,ko:K03770	0	0	0	0	ko00000,ko01000,ko03110	0	0	0	O	peptidylprolyl isomerase
fig|6666666.314155.peg.2060	0.0375867	0.174026	0.989819	1	0.915567	0.0435065	0.400015	1137799.GZ78_22945	0	2325.4	Oceanospirillales	metH	GO:0000096,GO:0000097,GO:0003674,GO:0003824,GO:0005488,GO:0005575,GO:0005622,GO:0005623,GO:0005737,GO:0005829,GO:0006082,GO:0006464,GO:0006479,GO:0006520,GO:0006555,GO:0006575,GO:0006725,GO:0006730,GO:0006732,GO:0006760,GO:0006790,GO:0006807,GO:0008144,GO:0008150,GO:0008152,GO:0008168,GO:0008172,GO:0008213,GO:0008270,GO:0008276,GO:0008652,GO:0008705,GO:0009058,GO:0009066,GO:0009067,GO:0009086,GO:…	2.1.1.13	ko:K00548	ko00270,ko00450,ko00670,ko01100,ko01110,ko01230,map00270,map00450,map00670,map01100,map01110,map01230	M00017	R00946,R09365	RC00035,RC00113,RC01241	ko00000,ko00001,ko00002,ko01000	0	0	iECO103_1326.ECO103_4764,iECUMN_1333.ECUMN_4545	E	Methionine synthase
fig|6666666.314155.peg.2064	-0.0919767	1	0.96149	1	0.905848	0.315264	0.59593	1137799.GZ78_22935	2.2e-102	378.3	Oceanospirillales	nfuA	GO:0003674,GO:0005488,GO:0005575,GO:0005622,GO:0005623,GO:0005737,GO:0005829,GO:0006790,GO:0006807,GO:0006873,GO:0006875,GO:0006879,GO:0006950,GO:0006979,GO:0007154,GO:0008150,GO:0008152,GO:0009267,GO:0009605,GO:0009987,GO:0009991,GO:0010106,GO:0010467,GO:0015976,GO:0016043,GO:0016226,GO:0019538,GO:0019725,GO:0022607,GO:0030003,GO:0031163,GO:0031667,GO:0031668,GO:0031669,GO:0033554,GO:0042592,GO:…	0	ko:K07400,ko:K19168	0	0	0	0	ko00000,ko02048	0	0	0	C	Involved in iron-sulfur cluster biogenesis. Binds a 4Fe- 4S cluster, can transfer this cluster to apoproteins, and thereby intervenes in the maturation of Fe S proteins. Could also act as a scaffold chaperone for damaged Fe S proteins
fig|6666666.314155.peg.2067	-0.0715867	1	0.95639	1	0.915567	0.250067	0.630844	1137799.GZ78_22910	2.1e-77	295	Oceanospirillales	greB	GO:0006139,GO:0006351,GO:0006352,GO:0006354,GO:0006355,GO:0006725,GO:0006807,GO:0008150,GO:0008152,GO:0009058,GO:0009059,GO:0009889,GO:0009893,GO:0009987,GO:0010467,GO:0010468,GO:0010556,GO:0010604,GO:0016070,GO:0018130,GO:0019219,GO:0019222,GO:0019438,GO:0031323,GO:0031325,GO:0031326,GO:0031437,GO:0031439,GO:0032774,GO:0032784,GO:0034641,GO:0034645,GO:0034654,GO:0043170,GO:0044237,GO:0044238,GO:…	0	ko:K04760	0	0	0	0	ko00000,ko03021	0	0	0	K	Necessary for efficient RNA polymerase transcription elongation past template-encoded arresting sites. The arresting sites in DNA have the property of trapping a certain fraction of elongating RNA polymerases that pass through, resulting in locked ternary complexes. Cleavage of the nascent transcript by cleavage factors such as GreA or GreB allows the resumption of elongation from the new 3'termi…
fig|6666666.314155.peg.2069	0.116117	1	0.742968	1	0.902633	0.670764	0.477993	1137799.GZ78_22900	1.4e-195	688.7	Oceanospirillales	aroF	GO:0003674,GO:0003824,GO:0003849,GO:0005488,GO:0005515,GO:0005575,GO:0005622,GO:0005623,GO:0005737,GO:0006082,GO:0006520,GO:0006725,GO:0006807,GO:0008150,GO:0008152,GO:0008652,GO:0009058,GO:0009072,GO:0009073,GO:0009987,GO:0016053,GO:0016740,GO:0016765,GO:0019438,GO:0019752,GO:0042802,GO:0043436,GO:0044237,GO:0044238,GO:0044249,GO:0044281,GO:0044283,GO:0044424,GO:0044464,GO:0046394,GO:0071704,GO:…	2.5.1.54	ko:K01626	ko00400,ko01100,ko01110,ko01130,ko01230,ko02024,map00400,map01100,map01110,map01130,map01230,map02024	M00022	R01826	RC00435	ko00000,ko00001,ko00002,ko01000	0	0	iAF987.Gmet_2375,iAPECO1_1312.APECO1_3932,iECOK1_1307.ECOK1_2946,iECS88_1305.ECS88_2787,iUMN146_1321.UM146_03705,iUTI89_1310.UTI89_C2934	E	Stereospecific condensation of phosphoenolpyruvate (PEP) and D-erythrose-4-phosphate (E4P) giving rise to 3-deoxy-D- arabino-heptulosonate-7-phosphate (DAHP)
fig|6666666.314155.peg.2072	0.0858167	1	0.94928	1	0.915567	0.956932	0.650153	1137799.GZ78_22890	4.9e-179	633.6	Oceanospirillales	cysB	GO:0003674,GO:0003676,GO:0003677,GO:0005488,GO:0005515,GO:0005575,GO:0005622,GO:0005623,GO:0005737,GO:0005829,GO:0008150,GO:0009314,GO:0009628,GO:0010165,GO:0010212,GO:0042802,GO:0044424,GO:0044444,GO:0044464,GO:0050896,GO:0097159,GO:1901363	0	ko:K13634	0	0	0	0	ko00000,ko03000	0	0	0	K	in Escherichia coli this protein regulates cysteine biosynthesis by controlling expression of the cys regulon
fig|6666666.314155.peg.2073	-0.146973	1	0.940649	1	0.901971	0.464646	0.534645	1137799.GZ78_22885	4.9e-39	166.8	Gammaproteobacteria	0	0	0	0	0	0	0	0	0	0	0	0	0	0
fig|6666666.314155.peg.2074	NA	1	NA	1	NA	NA	NA	1137799.GZ78_27600	2.2e-228	798.1	Oceanospirillales	pabB	GO:0000287,GO:0003674,GO:0003824,GO:0005488,GO:0005575,GO:0005622,GO:0005623,GO:0005737,GO:0006082,GO:0006575,GO:0006725,GO:0006732,GO:0006760,GO:0006807,GO:0008150,GO:0008152,GO:0008483,GO:0009058,GO:0009108,GO:0009396,GO:0009987,GO:0016053,GO:0016740,GO:0016769,GO:0018130,GO:0019438,GO:0019752,GO:0034641,GO:0042398,GO:0042558,GO:0042559,GO:0043167,GO:0043169,GO:0043436,GO:0043603,GO:0043604,GO:…	2.6.1.85	ko:K01665,ko:K13950	ko00790,map00790	0	R01716	RC00010,RC01418	ko00000,ko00001,ko01000	0	0	iEC042_1314.EC042_1977	EH	COG0147 Anthranilate para-aminobenzoate synthases component I
fig|6666666.314155.peg.2075	-0.132405	1	0.940532	1	0.915567	0.732741	0.553332	1137799.GZ78_27605	2.7e-66	258.1	Oceanospirillales	0	0	0	0	0	0	0	0	0	0	0	0	K	GntR family transcriptional regulator
fig|6666666.314155.peg.2076	0.0422467	1	0.989819	1	0.916358	0.766396	0.726448	1137799.GZ78_27610	8.9e-145	519.6	Oceanospirillales	Dml	0	0	0	0	0	0	0	0	0	0	0	G	Catalyzes the thermodynamically favored C-C bond cleavage of (2R,3S)-2-methylisocitrate to yield pyruvate and succinate
fig|6666666.314155.peg.2077	-0.116025	1	0.968634	1	0.928802	0.833816	0.724212	1137799.GZ78_27615	8.4e-25	119.4	Oceanospirillales	prpC	GO:0003674,GO:0003824,GO:0004108,GO:0006082,GO:0006091,GO:0006113,GO:0006629,GO:0006631,GO:0008150,GO:0008152,GO:0009987,GO:0015980,GO:0016740,GO:0016746,GO:0016829,GO:0016830,GO:0016833,GO:0016999,GO:0017144,GO:0019541,GO:0019679,GO:0019752,GO:0032787,GO:0036440,GO:0043436,GO:0044237,GO:0044238,GO:0044255,GO:0044281,GO:0046459,GO:0046912,GO:0050440,GO:0055114,GO:0071704	2.3.3.1,2.3.3.5	ko:K01647,ko:K01659	ko00020,ko00630,ko00640,ko01100,ko01110,ko01120,ko01130,ko01200,ko01210,ko01230,map00020,map00630,map00640,map01100,map01110,map01120,map01130,map01200,map01210,map01230	M00009,M00010,M00012,M00740	R00351,R00931	RC00004,RC00067,RC00406,RC02827	br01601,ko00000,ko00001,ko00002,ko01000	0	0	iECED1_1282.ECED1_0365,iECIAI1_1343.ECIAI1_0334,iECIAI39_1322.ECIAI39_0347,iECP_1309.ECP_0408,iECSF_1327.ECSF_0308,iEcE24377_1341.EcE24377A_0357,iJN746.PP_2335,iLF82_1304.LF82_1740,iNRG857_1313.NRG857_01630	C	Belongs to the citrate synthase family
fig|6666666.314155.peg.2078	-0.09156	1	0.96149	1	0.916358	0.944519	0.709262	305900.GV64_14125	6.2e-157	560.1	Oceanospirillales	prpC	GO:0003674,GO:0003824,GO:0004108,GO:0006082,GO:0006091,GO:0006113,GO:0006629,GO:0006631,GO:0008150,GO:0008152,GO:0009987,GO:0015980,GO:0016740,GO:0016746,GO:0016829,GO:0016830,GO:0016833,GO:0016999,GO:0017144,GO:0019541,GO:0019679,GO:0019752,GO:0032787,GO:0036440,GO:0043436,GO:0044237,GO:0044238,GO:0044255,GO:0044281,GO:0046459,GO:0046912,GO:0050440,GO:0055114,GO:0071704	2.3.3.1,2.3.3.5	ko:K01647,ko:K01659	ko00020,ko00630,ko00640,ko01100,ko01110,ko01120,ko01130,ko01200,ko01210,ko01230,map00020,map00630,map00640,map01100,map01110,map01120,map01130,map01200,map01210,map01230	M00009,M00010,M00012,M00740	R00351,R00931	RC00004,RC00067,RC00406,RC02827	br01601,ko00000,ko00001,ko00002,ko01000	0	0	iECED1_1282.ECED1_0365,iECIAI1_1343.ECIAI1_0334,iECIAI39_1322.ECIAI39_0347,iECP_1309.ECP_0408,iECSF_1327.ECSF_0308,iEcE24377_1341.EcE24377A_0357,iJN746.PP_2335,iLF82_1304.LF82_1740,iNRG857_1313.NRG857_01630	C	Belongs to the citrate synthase family
fig|6666666.314155.peg.2079	0.0400267	1	0.989819	1	0.928802	0.954695	0.75468	1137799.GZ78_27620	0	1585.5	Oceanospirillales	acnD	0	4.2.1.117,4.2.1.3	ko:K01681,ko:K20455	ko00020,ko00630,ko00640,ko00720,ko01100,ko01110,ko01120,ko01130,ko01200,ko01210,ko01230,map00020,map00630,map00640,map00720,map01100,map01110,map01120,map01130,map01200,map01210,map01230	M00009,M00010,M00012,M00173,M00740	R01324,R01325,R01900,R11263	RC00497,RC00498,RC00618,RC01152	br01601,ko00000,ko00001,ko00002,ko01000	0	0	0	C	Catalyzes the isomerization of citrate to isocitrate via cis-aconitate
fig|6666666.314155.peg.2080	-0.137327	1	0.796682	1	0.915567	0.666002	0.543426	1137799.GZ78_27635	4.6e-192	677.2	Oceanospirillales	prpF	GO:0003674,GO:0003824,GO:0006082,GO:0006629,GO:0006631,GO:0008150,GO:0008152,GO:0009056,GO:0009062,GO:0009987,GO:0016042,GO:0016054,GO:0016853,GO:0016860,GO:0016863,GO:0016999,GO:0017001,GO:0017144,GO:0019541,GO:0019543,GO:0019626,GO:0019629,GO:0019752,GO:0032787,GO:0042737,GO:0043436,GO:0044237,GO:0044238,GO:0044242,GO:0044248,GO:0044255,GO:0044281,GO:0044282,GO:0046395,GO:0046459,GO:0071704,GO:…	0	ko:K09788	ko00640,map00640	0	R11264	RC03405	ko00000,ko00001,ko01000	0	0	0	S	protein conserved in bacteria
fig|6666666.314155.peg.2081	0.443133	0.915567	0.677638	0.868347	0.915567	0.341075	0.454567	1137799.GZ78_27670	6.7e-137	493.4	Oceanospirillales	ydiA	GO:0003674,GO:0005575,GO:0005622,GO:0005623,GO:0005737,GO:0005829,GO:0008150,GO:0030234,GO:0044424,GO:0044444,GO:0044464,GO:0050790,GO:0065007,GO:0065009,GO:0098772	2.7.11.33,2.7.4.28	ko:K09773	0	0	0	0	ko00000,ko01000	0	0	0	S	Bifunctional serine threonine kinase and phosphorylase involved in the regulation of the phosphoenolpyruvate synthase (PEPS) by catalyzing its phosphorylation dephosphorylation
fig|6666666.314155.peg.2082	-0.398527	0.051962	0.0175557	0.0173207	0.0602455	0.135825	0.0585206	1137799.GZ78_27675	0	1490.7	Oceanospirillales	ppsA	GO:0000287,GO:0003674,GO:0003824,GO:0005488,GO:0005575,GO:0005622,GO:0005623,GO:0005737,GO:0005829,GO:0005975,GO:0005996,GO:0006006,GO:0006094,GO:0006793,GO:0006796,GO:0008150,GO:0008152,GO:0008986,GO:0009058,GO:0009987,GO:0016051,GO:0016301,GO:0016310,GO:0016740,GO:0016772,GO:0016781,GO:0019318,GO:0019319,GO:0043167,GO:0043169,GO:0044237,GO:0044238,GO:0044281,GO:0044283,GO:0044424,GO:0044444,GO:…	2.7.9.2	ko:K01007	ko00620,ko00680,ko00720,ko01100,ko01120,ko01200,map00620,map00680,map00720,map01100,map01120,map01200	M00173,M00374	R00199	RC00002,RC00015	ko00000,ko00001,ko00002,ko01000	0	0	iEcE24377_1341.EcE24377A_1919,iYL1228.KPN_02160	G	Catalyzes the phosphorylation of pyruvate to phosphoenolpyruvate
fig|6666666.314155.peg.2083	-0.157287	0.280687	0.873744	1	0.497213	0.0701718	0.261828	1137799.GZ78_27680	9.2e-35	152.5	Oceanospirillales	rraA	GO:0003674,GO:0004857,GO:0005575,GO:0005622,GO:0005623,GO:0005737,GO:0005829,GO:0008150,GO:0008428,GO:0009892,GO:0009894,GO:0009895,GO:0010605,GO:0019219,GO:0019222,GO:0030234,GO:0031323,GO:0031324,GO:0031329,GO:0031330,GO:0032069,GO:0032074,GO:0043086,GO:0044092,GO:0044424,GO:0044444,GO:0044464,GO:0045934,GO:0048519,GO:0048523,GO:0050789,GO:0050790,GO:0050794,GO:0051171,GO:0051172,GO:0051252,GO:…	0	ko:K02553	0	0	0	0	ko00000,ko03019	0	0	iJR904.b3929	H	Catalyzes the aldol cleavage of 4-hydroxy-4-methyl-2- oxoglutarate (HMG) into 2 molecules of pyruvate. Also contains a secondary oxaloacetate (OAA) decarboxylase activity due to the common pyruvate enolate transition state formed following C-C bond cleavage in the retro-aldol and decarboxylation reactions
fig|6666666.314155.peg.2088	-0.08694	1	0.940532	1	0.896283	0.574129	0.584856	305900.GV64_14215	2e-185	655.2	Oceanospirillales	aceA	GO:0001101,GO:0001666,GO:0003674,GO:0003824,GO:0004451,GO:0005488,GO:0005515,GO:0005575,GO:0005576,GO:0005622,GO:0005623,GO:0005737,GO:0005829,GO:0005886,GO:0005975,GO:0006081,GO:0006082,GO:0006097,GO:0006102,GO:0006950,GO:0008150,GO:0008152,GO:0009268,GO:0009405,GO:0009605,GO:0009607,GO:0009628,GO:0009987,GO:0010033,GO:0010034,GO:0010447,GO:0016020,GO:0016829,GO:0016830,GO:0016833,GO:0019752,GO:…	4.1.3.1	ko:K01637	ko00630,ko01100,ko01110,ko01120,ko01200,map00630,map01100,map01110,map01120,map01200	M00012	R00479	RC00311,RC00313	ko00000,ko00001,ko00002,ko01000	0	0	e_coli_core.b4015,iAF1260.b4015,iB21_1397.B21_03847,iBWG_1329.BWG_3671,iE2348C_1286.E2348C_4318,iEC042_1314.EC042_4377,iEC55989_1330.EC55989_4500,iECABU_c1320.ECABU_c45310,iECBD_1354.ECBD_4022,iECB_1328.ECB_03887,iECDH10B_1368.ECDH10B_4204,iECDH1ME8569_1439.ECDH1ME8569_3871,iECD_1391.ECD_03887,iECED1_1282.ECED1_4722,iECIAI1_1343.ECIAI1_4235,iECIAI39_1322.ECIAI39_4401,iECNA114_1301.ECNA114_4164,iE…	C	Phosphoenolpyruvate phosphomutase
fig|6666666.314155.peg.2089	-0.02778	1	0.989819	1	0.915567	0.996324	0.700917	1137799.GZ78_27740	1.2e-161	575.9	Oceanospirillales	0	0	0	0	0	0	0	0	0	0	0	0	K	transcriptional regulator
fig|6666666.314155.peg.2091	-0.20009	0.00425959	0.397539	0.0010649	0.255417	0.0300045	0.0305264	1137799.GZ78_27750	0	1315.4	Oceanospirillales	glcB	0	2.3.3.9	ko:K01638	ko00620,ko00630,ko01100,ko01110,ko01120,ko01200,map00620,map00630,map01100,map01110,map01120,map01200	M00012	R00472	RC00004,RC00308,RC02747	ko00000,ko00001,ko00002,ko01000	0	0	0	C	Involved in the glycolate utilization. Catalyzes the condensation and subsequent hydrolysis of acetyl-coenzyme A (acetyl-CoA) and glyoxylate to form malate and CoA
fig|6666666.314155.peg.2092	-0.03332	1	0.989819	1	0.915567	0.737205	0.734	1137799.GZ78_27755	3.4e-172	610.9	Oceanospirillales	purB	GO:0003674,GO:0003824,GO:0004018,GO:0005575,GO:0005622,GO:0005623,GO:0005737,GO:0005829,GO:0006950,GO:0006974,GO:0008150,GO:0009987,GO:0016829,GO:0016840,GO:0016842,GO:0033554,GO:0044424,GO:0044444,GO:0044464,GO:0050896,GO:0051716	4.3.2.2	ko:K01756	ko00230,ko00250,ko01100,ko01110,ko01130,map00230,map00250,map01100,map01110,map01130	M00048,M00049	R01083,R04559	RC00379,RC00444,RC00445	ko00000,ko00001,ko00002,ko01000	0	0	iAF1260.b1131,iBWG_1329.BWG_0979,iE2348C_1286.E2348C_1272,iEC042_1314.EC042_1202,iECABU_c1320.ECABU_c13450,iECDH10B_1368.ECDH10B_1203,iECP_1309.ECP_1126,iECUMN_1333.ECUMN_1375,iETEC_1333.ETEC_1255,iEcHS_1320.EcHS_A1251,iEcolC_1368.EcolC_2472,iJO1366.b1131,iJR904.b1131,iLF82_1304.LF82_1774,iNRG857_1313.NRG857_05460,iY75_1357.Y75_RS05905,ic_1306.c1510	F	Belongs to the lyase 1 family. Adenylosuccinate lyase subfamily
fig|6666666.314155.peg.2093	0.01965	1	0.989819	1	1	NA	NA	1137799.GZ78_27755	4.1e-24	116.7	Oceanospirillales	purB	GO:0003674,GO:0003824,GO:0004018,GO:0005575,GO:0005622,GO:0005623,GO:0005737,GO:0005829,GO:0006950,GO:0006974,GO:0008150,GO:0009987,GO:0016829,GO:0016840,GO:0016842,GO:0033554,GO:0044424,GO:0044444,GO:0044464,GO:0050896,GO:0051716	4.3.2.2	ko:K01756	ko00230,ko00250,ko01100,ko01110,ko01130,map00230,map00250,map01100,map01110,map01130	M00048,M00049	R01083,R04559	RC00379,RC00444,RC00445	ko00000,ko00001,ko00002,ko01000	0	0	iAF1260.b1131,iBWG_1329.BWG_0979,iE2348C_1286.E2348C_1272,iEC042_1314.EC042_1202,iECABU_c1320.ECABU_c13450,iECDH10B_1368.ECDH10B_1203,iECP_1309.ECP_1126,iECUMN_1333.ECUMN_1375,iETEC_1333.ETEC_1255,iEcHS_1320.EcHS_A1251,iEcolC_1368.EcolC_2472,iJO1366.b1131,iJR904.b1131,iLF82_1304.LF82_1774,iNRG857_1313.NRG857_05460,iY75_1357.Y75_RS05905,ic_1306.c1510	F	Belongs to the lyase 1 family. Adenylosuccinate lyase subfamily
fig|6666666.314155.peg.2094	0.0403567	1	0.989819	1	0.938194	0.847053	0.75468	1137799.GZ78_27760	1.3e-90	339.3	Oceanospirillales	hflD	GO:0005575,GO:0005622,GO:0005623,GO:0005886,GO:0006950,GO:0008150,GO:0009266,GO:0009408,GO:0009628,GO:0009898,GO:0016020,GO:0019897,GO:0019898,GO:0031234,GO:0044424,GO:0044425,GO:0044459,GO:0044464,GO:0050896,GO:0071944,GO:0098552,GO:0098562	4.3.2.2	ko:K01756,ko:K07153	ko00230,ko00250,ko01100,ko01110,ko01130,map00230,map00250,map01100,map01110,map01130	M00048,M00049	R01083,R04559	RC00379,RC00444,RC00445	ko00000,ko00001,ko00002,ko01000	0	0	0	S	High frequency lysogenization protein HflD homolog
fig|6666666.314155.peg.2095	0.368427	0.0900134	0.0317091	1	0.0691674	0.0300045	0.074118	1137799.GZ78_27765	4.5e-208	730.3	Oceanospirillales	mnmA	GO:0001510,GO:0002097,GO:0002098,GO:0002143,GO:0003674,GO:0003824,GO:0004808,GO:0005575,GO:0005622,GO:0005623,GO:0005737,GO:0005829,GO:0006139,GO:0006396,GO:0006399,GO:0006400,GO:0006725,GO:0006807,GO:0008033,GO:0008150,GO:0008152,GO:0008168,GO:0008173,GO:0008175,GO:0008757,GO:0009451,GO:0009987,GO:0010467,GO:0016070,GO:0016740,GO:0016741,GO:0016782,GO:0016783,GO:0030488,GO:0032259,GO:0034227,GO:…	2.8.1.13	ko:K00566	ko04122,map04122	0	R08700	RC02313,RC02315	ko00000,ko00001,ko01000,ko03016	0	0	0	J	Catalyzes the 2-thiolation of uridine at the wobble position (U34) of tRNA, leading to the formation of s(2)U34
fig|6666666.314155.peg.2096	0.0255567	1	0.989819	1	0.915567	0.597249	0.734	1137799.GZ78_27770	0	1075.8	Oceanospirillales	icd	0	1.1.1.42	ko:K00031	ko00020,ko00480,ko00720,ko01100,ko01110,ko01120,ko01130,ko01200,ko01210,ko01230,ko04146,map00020,map00480,map00720,map01100,map01110,map01120,map01130,map01200,map01210,map01230,map04146	M00009,M00010,M00173,M00740	R00267,R00268,R01899	RC00001,RC00084,RC00114,RC00626,RC02801	br01601,ko00000,ko00001,ko00002,ko01000	0	0	0	C	Isocitrate dehydrogenase
fig|6666666.314155.peg.2097	0.156243	1	0.95639	1	0.990422	0.919698	0.700917	1137799.GZ78_27770	1.7e-46	191.8	Oceanospirillales	icd	0	1.1.1.42	ko:K00031	ko00020,ko00480,ko00720,ko01100,ko01110,ko01120,ko01130,ko01200,ko01210,ko01230,ko04146,map00020,map00480,map00720,map01100,map01110,map01120,map01130,map01200,map01210,map01230,map04146	M00009,M00010,M00173,M00740	R00267,R00268,R01899	RC00001,RC00084,RC00114,RC00626,RC02801	br01601,ko00000,ko00001,ko00002,ko01000	0	0	0	C	Isocitrate dehydrogenase
fig|6666666.314155.peg.2098	0.1015	1	0.989819	1	1	NA	NA	1137799.GZ78_27775	2.4e-57	228	Oceanospirillales	clpS	GO:0003674,GO:0005488,GO:0005515,GO:0006950,GO:0008150,GO:0009266,GO:0009408,GO:0009628,GO:0050896,GO:0051087	0	ko:K06891	0	0	0	0	ko00000	0	0	0	S	Involved in the modulation of the specificity of the ClpAP-mediated ATP-dependent protein degradation
fig|6666666.314155.peg.2099	0.0588433	1	0.968634	1	0.928802	0.927981	0.700917	1137799.GZ78_27780	0	1442.2	Oceanospirillales	clpA	GO:0000166,GO:0003674,GO:0003824,GO:0004176,GO:0005488,GO:0005524,GO:0005575,GO:0005622,GO:0005623,GO:0005737,GO:0005829,GO:0006508,GO:0006807,GO:0006950,GO:0006979,GO:0008144,GO:0008150,GO:0008152,GO:0008233,GO:0009987,GO:0016462,GO:0016787,GO:0016817,GO:0016818,GO:0016887,GO:0017076,GO:0017111,GO:0019538,GO:0030554,GO:0032553,GO:0032555,GO:0032559,GO:0035639,GO:0036094,GO:0042623,GO:0043167,GO:…	0	ko:K03694	0	0	0	0	ko00000,ko03110	0	0	0	O	Belongs to the ClpA ClpB family
fig|6666666.314155.peg.2100	-0.0753	1	0.96149	1	0.915567	0.452823	0.667421	1027273.GZ77_06830	2.6e-32	144.1	Oceanospirillales	infA	GO:0003674,GO:0003676,GO:0003723,GO:0003743,GO:0005488,GO:0005575,GO:0005622,GO:0005623,GO:0005737,GO:0005829,GO:0006412,GO:0006413,GO:0006518,GO:0006807,GO:0008135,GO:0008150,GO:0008152,GO:0009058,GO:0009059,GO:0009987,GO:0010467,GO:0019538,GO:0034641,GO:0034645,GO:0043021,GO:0043022,GO:0043043,GO:0043170,GO:0043603,GO:0043604,GO:0044237,GO:0044238,GO:0044249,GO:0044260,GO:0044267,GO:0044271,GO:…	0	ko:K02518	0	0	0	0	ko00000,ko03012	0	0	0	J	One of the essential components for the initiation of protein synthesis. Stabilizes the binding of IF-2 and IF-3 on the 30S subunit to which N-formylmethionyl-tRNA(fMet) subsequently binds. Helps modulate mRNA selection, yielding the 30S pre- initiation complex (PIC). Upon addition of the 50S ribosomal subunit IF-1, IF-2 and IF-3 are released leaving the mature 70S translation initation complex
fig|6666666.314155.peg.2102	0.105633	1	0.96149	1	0.970875	0.857422	0.668114	1027273.GZ77_06840	4.3e-26	124	Oceanospirillales	aat	GO:0003674,GO:0003824,GO:0005575,GO:0005622,GO:0005623,GO:0005737,GO:0006508,GO:0006807,GO:0008150,GO:0008152,GO:0008233,GO:0008914,GO:0016740,GO:0016746,GO:0016755,GO:0016787,GO:0019538,GO:0043170,GO:0044238,GO:0044424,GO:0044464,GO:0071704,GO:0140096,GO:1901564	2.3.2.6	ko:K00684	0	0	R03813,R11443,R11444	RC00055,RC00064	ko00000,ko01000	0	0	0	O	Functions in the N-end rule pathway of protein degradation where it conjugates Leu, Phe and, less efficiently, Met from aminoacyl-tRNAs to the N-termini of proteins containing an N-terminal arginine or lysine
fig|6666666.314155.peg.2105	0.310737	0.35484	0.276564	0.11828	0.170354	0.977971	0.0381715
fig|6666666.314155.peg.2106	-0.183293	1	0.911024	1	0.916358	0.550925	0.625568	1354303.M917_1873	7e-12	76.6	Moraxellaceae	phhB	GO:0003674,GO:0003824,GO:0006066,GO:0006725,GO:0006729,GO:0006732,GO:0006807,GO:0008124,GO:0008150,GO:0008152,GO:0009058,GO:0009108,GO:0009987,GO:0016829,GO:0016835,GO:0016836,GO:0017144,GO:0018130,GO:0019438,GO:0019751,GO:0034311,GO:0034312,GO:0034641,GO:0042558,GO:0042559,GO:0044237,GO:0044249,GO:0044271,GO:0044281,GO:0044283,GO:0046146,GO:0046165,GO:0046173,GO:0046483,GO:0051186,GO:0051188,GO:…	4.2.1.96	ko:K01724	ko00790,map00790	0	R04734	RC01208	ko00000,ko00001,ko01000,ko04147	0	0	0	H	Pterin 4 alpha carbinolamine dehydratase
fig|6666666.314155.peg.2107	NA	1	NA	1	NA	NA	NA	305900.GV64_14245	2.9e-121	441.8	Oceanospirillales	0	0	0	ko:K03543	0	M00701	0	0	ko00000,ko00002,ko02000	8.A.1.1	0	0	V	HlyD membrane-fusion protein of T1SS
fig|6666666.314155.peg.2109	0.0186133	1	0.989819	1	0.966881	0.737205	0.772813	1137799.GZ78_08640	2.9e-46	191	Oceanospirillales	0	0	0	0	0	0	0	0	0	0	0	0	S	Src homology 3 domains
fig|6666666.314155.peg.2110	0.09392	1	0.949692	1	0.915567	0.671322	0.65572	1137799.GZ78_08635	5e-108	397.1	Oceanospirillales	MA20_01305	0	0	ko:K09989	0	0	0	0	ko00000	0	0	0	S	protein conserved in bacteria
fig|6666666.314155.peg.2111	0.22084	0.887649	0.495235	1	0.915236	0.221912	0.411321	1137799.GZ78_08635	1.7e-44	185.7	Oceanospirillales	MA20_01305	0	0	ko:K09989	0	0	0	0	ko00000	0	0	0	S	protein conserved in bacteria
fig|6666666.314155.peg.2112	0.0817033	1	0.889452	1	0.915567	0.471499	0.54717	1137799.GZ78_08630	1.4e-145	522.3	Oceanospirillales	moxR	GO:0005575,GO:0005618,GO:0005623,GO:0030312,GO:0044464,GO:0071944	0	ko:K03924	0	0	0	0	ko00000,ko01000	0	0	0	S	ATPase, AAA
fig|6666666.314155.peg.2114	-0.05659	1	0.96149	1	0.915567	0.558545	0.665995	1137799.GZ78_08615	6.6e-109	400.6	Oceanospirillales	qmcA	GO:0005575,GO:0005623,GO:0005886,GO:0016020,GO:0044464,GO:0071944	0	0	0	0	0	0	0	0	0	0	O	COG0330 Membrane protease subunits, stomatin prohibitin homologs
fig|6666666.314155.peg.2115	0.367283	1	0.478313	1	0.961351	0.448969	0.443611	1137799.GZ78_08610	2.4e-72	278.1	Oceanospirillales	ybbJ	GO:0005575,GO:0005623,GO:0005886,GO:0016020,GO:0044464,GO:0071944	0	ko:K07340	0	0	0	0	ko00000	0	0	0	OU	NfeD-like C-terminal, partner-binding
fig|6666666.314155.peg.2116	NA	1	NA	1	NA	NA	NA	1137799.GZ78_08600	7.2e-157	560.1	Oceanospirillales	VP1064	0	0	ko:K10716	0	0	0	0	ko00000,ko02000	1.A.1.1,1.A.1.13,1.A.1.17,1.A.1.24,1.A.1.25,1.A.1.6	0	0	P	Ion channel
fig|6666666.314155.peg.2117	0.171725	1	0.889452	1	0.916358	0.737205	0.644355	1137799.GZ78_08585	7.1e-37	159.5	Oceanospirillales	yafJ	0	0	0	0	0	0	0	0	0	0	0	S	glutamine amidotransferase
fig|6666666.314155.peg.2118	0.1049	1	0.95639	1	0.915567	0.753954	0.64666	1137799.GZ78_08585	9.4e-86	322.8	Oceanospirillales	yafJ	0	0	0	0	0	0	0	0	0	0	0	S	glutamine amidotransferase
fig|6666666.314155.peg.2121	-0.0592833	1	0.968634	1	0.915567	0.959542	0.65572	1137799.GZ78_08570	0	1170.6	Oceanospirillales	htpG	GO:0000302,GO:0000303,GO:0000305,GO:0003674,GO:0003824,GO:0005488,GO:0005515,GO:0005575,GO:0005576,GO:0005618,GO:0005622,GO:0005623,GO:0005737,GO:0005829,GO:0005886,GO:0006457,GO:0006950,GO:0006974,GO:0006979,GO:0008150,GO:0009266,GO:0009408,GO:0009628,GO:0009987,GO:0010035,GO:0016020,GO:0016462,GO:0016787,GO:0016817,GO:0016818,GO:0016887,GO:0017111,GO:0030312,GO:0033554,GO:0034599,GO:0034614,GO:…	0	ko:K04079	ko04141,ko04151,ko04217,ko04612,ko04621,ko04626,ko04657,ko04659,ko04914,ko04915,ko05200,ko05215,ko05418,map04141,map04151,map04217,map04612,map04621,map04626,map04657,map04659,map04914,map04915,map05200,map05215,map05418	0	0	0	ko00000,ko00001,ko01009,ko03029,ko03051,ko03110,ko04131,ko04147	0	0	0	O	Molecular chaperone. Has ATPase activity
fig|6666666.314155.peg.2130	NA	1	NA	1	NA	NA	NA	305900.GV64_14885	7.3e-208	729.9	Oceanospirillales	sdaAB	GO:0003674,GO:0003824,GO:0003941,GO:0016829,GO:0016840,GO:0016841	4.3.1.17	ko:K01752	ko00260,ko00270,ko01100,ko01110,ko01130,ko01200,ko01230,map00260,map00270,map01100,map01110,map01130,map01200,map01230	0	R00220,R00590	RC00331,RC02600	ko00000,ko00001,ko01000	0	0	0	E	Serine dehydratase
fig|6666666.314155.peg.2138	-0.03701	1	0.989819	1	0.920499	0.314453	0.76116
fig|6666666.314155.peg.2145	-0.050425	1	0.989819	1	0.915567	0.991053	0.766477	305900.GV64_14435	4.1e-177	627.9	Oceanospirillales	acrD	0	0	ko:K18989	0	M00720	0	0	ko00000,ko00002,ko02000	2.A.6.2.30	0	0	V	Belongs to the resistance-nodulation-cell division (RND) (TC 2.A.6) family
fig|6666666.314155.peg.2147	-0.01745	1	0.989819	1	0.993338	0.49608	0.772813	305900.GV64_14435	1e-163	583.2	Oceanospirillales	acrD	0	0	ko:K18989	0	M00720	0	0	ko00000,ko00002,ko02000	2.A.6.2.30	0	0	V	Belongs to the resistance-nodulation-cell division (RND) (TC 2.A.6) family
fig|6666666.314155.peg.2148	0.320483	0.447416	0.111854	1	0.37153	0.822825	0.118854	305900.GV64_14430	9e-79	300.4	Oceanospirillales	0	0	0	ko:K18990	0	M00720	0	0	ko00000,ko00002,ko02000	2.A.6.2.30,8.A.1	0	0	M	Belongs to the membrane fusion protein (MFP) (TC 8.A.1) family
fig|6666666.314155.peg.2149	0.04657	1	0.968634	1	0.916358	0.944744	0.700917	1137799.GZ78_24785	1.1e-73	282.7	Oceanospirillales	xthA	GO:0003674,GO:0003824,GO:0004518,GO:0004527,GO:0004529,GO:0004536,GO:0005575,GO:0005622,GO:0005623,GO:0005737,GO:0005829,GO:0006139,GO:0006259,GO:0006725,GO:0006807,GO:0006950,GO:0006974,GO:0008150,GO:0008152,GO:0008853,GO:0009987,GO:0016787,GO:0016788,GO:0016796,GO:0016895,GO:0033554,GO:0034641,GO:0043170,GO:0044237,GO:0044238,GO:0044260,GO:0044424,GO:0044444,GO:0044464,GO:0046483,GO:0050896,GO:…	3.1.11.2	ko:K01142	ko03410,map03410	0	0	0	ko00000,ko00001,ko01000,ko03400	0	0	0	L	exodeoxyribonuclease III
fig|6666666.314155.peg.2150	0.0187233	1	0.989819	1	0.963952	0.862208	0.772813	1137799.GZ78_24780	1.1e-120	439.5	Oceanospirillales	ycbX	GO:0008150,GO:0008152,GO:0009056,GO:0009404,GO:0009407,GO:0009636,GO:0009987,GO:0019748,GO:0042221,GO:0044237,GO:0044248,GO:0050896,GO:0098754	0	ko:K07140	0	0	0	0	ko00000	0	0	0	C	Molybdenum cofactor sulfurase
fig|6666666.314155.peg.2151	0.164877	1	0.792359	1	0.915567	0.644897	0.553332	1137799.GZ78_24775	2.7e-130	471.5	Oceanospirillales	tatD	GO:0000175,GO:0000302,GO:0000738,GO:0003674,GO:0003824,GO:0004518,GO:0004527,GO:0004529,GO:0004532,GO:0004536,GO:0004540,GO:0005488,GO:0005575,GO:0005622,GO:0005623,GO:0005737,GO:0005829,GO:0006139,GO:0006259,GO:0006308,GO:0006725,GO:0006807,GO:0006950,GO:0006979,GO:0008150,GO:0008152,GO:0008296,GO:0008297,GO:0008310,GO:0008408,GO:0009056,GO:0009057,GO:0009636,GO:0009987,GO:0010035,GO:0016070,GO:…	0	ko:K03424	0	0	0	0	ko00000,ko01000	0	0	0	L	COG0084 Mg-dependent DNase
fig|6666666.314155.peg.2155	-0.399837	0.74582	0.485561	1	0.497213	0.315264	0.334468	1137799.GZ78_24760	8.9e-274	949.1	Oceanospirillales	kefB	0	0	ko:K03455	0	0	0	0	ko00000	2.A.37	0	0	P	Belongs to the monovalent cation proton antiporter 2 (CPA2) transporter (TC 2.A.37) family
fig|6666666.314155.peg.2162	0.00941	1	0.989819	1	0.915567	0.89872	0.772712	1137799.GZ78_24735	7.5e-305	1052.4	Oceanospirillales	cysI	0	1.7.1.15,1.7.7.1,1.8.1.2,1.8.7.1	ko:K00362,ko:K00366,ko:K00381,ko:K00392	ko00910,ko00920,ko01100,ko01120,map00910,map00920,map01100,map01120	M00176,M00530,M00531	R00787,R00790,R00858,R00859,R03600	RC00065,RC00176	ko00000,ko00001,ko00002,ko01000	0	0	0	C	Sulfite reductase
fig|6666666.314155.peg.2163	0.122263	1	0.802802	1	0.909361	0.411915	0.512215	1137799.GZ78_24730	2e-64	251.9	Oceanospirillales	MA20_18215	0	1.8.4.10,1.8.4.8	ko:K00390	ko00920,ko01100,ko01120,map00920,map01100,map01120	M00176	R02021	RC00007,RC02862	ko00000,ko00001,ko00002,ko01000	0	0	0	S	protein conserved in bacteria
fig|6666666.314155.peg.2165	-0.10381	1	0.938794	1	0.915567	0.944519	0.577964	1137799.GZ78_24720	1.7e-142	512.3	Oceanospirillales	sohB	GO:0005575,GO:0005623,GO:0005886,GO:0006508,GO:0006807,GO:0008150,GO:0008152,GO:0016020,GO:0019538,GO:0043170,GO:0044238,GO:0044464,GO:0071704,GO:0071944,GO:1901564	0	ko:K04773,ko:K04774	0	0	0	0	ko00000,ko01000,ko01002	0	0	0	OU	peptidase
fig|6666666.314155.peg.2166	-0.12557	1	0.810239	1	0.711875	0.89872	0.406028	1137799.GZ78_24715	1.4e-99	369.4	Oceanospirillales	nudC	0	1.3.7.1,3.6.1.22	ko:K03426,ko:K20449	ko00760,ko01100,ko01120,ko04146,map00760,map01100,map01120,map04146	0	R00103,R03004,R03164,R11104	RC00002,RC02422	ko00000,ko00001,ko01000	0	0	0	L	COG2816 NTP pyrophosphohydrolases containing a Zn-finger, probably nucleic-acid-binding
fig|6666666.314155.peg.2167	0.142857	0.585508	0.908521	1	0.915567	0.146377	0.567419	1137799.GZ78_24710	4e-105	387.5	Oceanospirillales	dnaQ	GO:0003674,GO:0003824,GO:0004518,GO:0004527,GO:0005575,GO:0005622,GO:0005623,GO:0005737,GO:0005829,GO:0006139,GO:0006259,GO:0006260,GO:0006261,GO:0006281,GO:0006725,GO:0006807,GO:0006950,GO:0006974,GO:0008150,GO:0008152,GO:0008408,GO:0009058,GO:0009059,GO:0009360,GO:0009987,GO:0016787,GO:0016788,GO:0032991,GO:0033554,GO:0034641,GO:0034645,GO:0042575,GO:0043170,GO:0044237,GO:0044238,GO:0044249,GO:…	2.7.7.7,3.1.26.4	ko:K02342,ko:K14159	ko00230,ko00240,ko01100,ko03030,ko03430,ko03440,map00230,map00240,map01100,map03030,map03430,map03440	M00260	R00375,R00376,R00377,R00378	RC02795	ko00000,ko00001,ko00002,ko01000,ko03032,ko03400	0	0	0	L	DNA polymerase III is a complex, multichain enzyme responsible for most of the replicative synthesis in bacteria. The epsilon subunit contain the editing function and is a proofreading 3'-5' exonuclease
fig|6666666.314155.peg.2168	0.0312567	1	0.989819	1	0.915567	0.684574	0.736615	1137799.GZ78_24705	1.1e-77	295.8	Oceanospirillales	rnhA	0	2.7.7.7,3.1.26.4	ko:K03469,ko:K14159	ko00230,ko00240,ko01100,ko03030,ko03430,ko03440,map00230,map00240,map01100,map03030,map03430,map03440	M00260	R00375,R00376,R00377,R00378	RC02795	ko00000,ko00001,ko00002,ko01000,ko03032,ko03400	0	0	0	L	Endonuclease that specifically degrades the RNA of RNA- DNA hybrids
fig|6666666.314155.peg.2171	-0.03254	1	0.989819	1	0.915567	0.528686	0.768357	1137799.GZ78_24690	5.1e-118	430.6	Oceanospirillales	gloB	GO:0003674,GO:0003824,GO:0004416,GO:0006518,GO:0006575,GO:0006749,GO:0006790,GO:0006807,GO:0008150,GO:0008152,GO:0009987,GO:0016787,GO:0016788,GO:0016790,GO:0034641,GO:0043603,GO:0044237,GO:0051186,GO:0071704,GO:1901564	3.1.2.6	ko:K01069	ko00620,map00620	0	R01736	RC00004,RC00137	ko00000,ko00001,ko01000	0	0	0	S	Thiolesterase that catalyzes the hydrolysis of S-D- lactoyl-glutathione to form glutathione and D-lactic acid
fig|6666666.314155.peg.2176	0.00938	1	0.989819	1	0.938194	0.873336	0.782732	1240350.AMZE01000065_gene3253	4.3e-157	561.6	Pseudomonas putida group	yejA	0	0	ko:K02035,ko:K13893	ko02010,ko02024,map02010,map02024	M00239,M00349	0	0	ko00000,ko00001,ko00002,ko02000	3.A.1.5,3.A.1.5.21,3.A.1.5.24	0	0	E	extracellular solute-binding protein, family 5
fig|6666666.314155.peg.2177	0.0915067	1	0.94928	1	0.916358	0.577898	0.636886	305900.GV64_14595	3.5e-221	774.6	Oceanospirillales	0	0	0	ko:K02035,ko:K13893	ko02010,ko02024,map02010,map02024	M00239,M00349	0	0	ko00000,ko00001,ko00002,ko02000	3.A.1.5,3.A.1.5.21,3.A.1.5.24	0	0	E	ABC-type oligopeptide transport system, periplasmic component
fig|6666666.314155.peg.2178	NA	1	NA	1	NA	NA	NA	1137799.GZ78_24640	1.2e-189	669.1	Oceanospirillales	yejB	GO:0003674,GO:0005215,GO:0005575,GO:0005623,GO:0005886,GO:0006810,GO:0006857,GO:0008150,GO:0015833,GO:0015893,GO:0016020,GO:0022857,GO:0035672,GO:0042221,GO:0042493,GO:0042884,GO:0042886,GO:0042891,GO:0044464,GO:0050896,GO:0051179,GO:0051234,GO:0055085,GO:0071702,GO:0071705,GO:0071944	0	ko:K02033,ko:K13894	ko02010,ko02024,map02010,map02024	M00239,M00349	0	0	ko00000,ko00001,ko00002,ko02000	3.A.1.5,3.A.1.5.21,3.A.1.5.24	0	0	P	With YejAEF is involved in resistance to microcin C
fig|6666666.314155.peg.2180	0.191927	1	0.796682	1	0.902482	0.479403	0.435776	1137799.GZ78_24630	2e-262	911.4	Oceanospirillales	yejF	GO:0000166,GO:0003674,GO:0003824,GO:0005215,GO:0005488,GO:0005524,GO:0005575,GO:0005623,GO:0005886,GO:0006810,GO:0006857,GO:0008144,GO:0008150,GO:0015399,GO:0015405,GO:0015833,GO:0015893,GO:0016020,GO:0016462,GO:0016787,GO:0016817,GO:0016818,GO:0016887,GO:0017076,GO:0017111,GO:0022804,GO:0022857,GO:0030554,GO:0032553,GO:0032555,GO:0032559,GO:0035639,GO:0035672,GO:0036094,GO:0042221,GO:0042493,GO:…	0	ko:K13896	ko02010,map02010	M00349	0	0	ko00000,ko00001,ko00002,ko02000	3.A.1.5.21,3.A.1.5.24	0	0	P	Belongs to the ABC transporter superfamily
fig|6666666.314155.peg.2184	-0.485087	0.0202503	0.0138471	0.0151877	0.00521784	0.0543831	0.00454485	1137799.GZ78_24605	1.4e-254	885.2	Oceanospirillales	gapA	GO:0000166,GO:0003674,GO:0003824,GO:0004365,GO:0005488,GO:0008150,GO:0008152,GO:0016491,GO:0016620,GO:0016903,GO:0036094,GO:0043891,GO:0048037,GO:0050662,GO:0051287,GO:0055114,GO:0097159,GO:1901265,GO:1901363	1.2.1.12,4.1.1.32	ko:K00134,ko:K01596	ko00010,ko00020,ko00620,ko00710,ko01100,ko01110,ko01120,ko01130,ko01200,ko01230,ko03320,ko04066,ko04068,ko04151,ko04152,ko04910,ko04920,ko04922,ko04931,ko04964,ko05010,map00010,map00020,map00620,map00710,map01100,map01110,map01120,map01130,map01200,map01230,map03320,map04066,map04068,map04151,map04152,map04910,map04920,map04922,map04931,map04964,map05010	M00001,M00002,M00003,M00165,M00166,M00308,M00552	R00431,R00726,R01061	RC00002,RC00149,RC02741	ko00000,ko00001,ko00002,ko01000,ko04131,ko04147	0	0	iIT341.HP0921,iIT341.HP1346	G	Belongs to the glyceraldehyde-3-phosphate dehydrogenase family
fig|6666666.314155.peg.2185	0.0383333	1	0.989819	1	0.915567	0.671322	0.700917	1137799.GZ78_24595	0	2060.8	Oceanospirillales	mfd	GO:0000715,GO:0000716,GO:0003674,GO:0003676,GO:0003677,GO:0003824,GO:0005488,GO:0005515,GO:0005575,GO:0005622,GO:0005623,GO:0005737,GO:0005829,GO:0006139,GO:0006259,GO:0006281,GO:0006283,GO:0006289,GO:0006355,GO:0006725,GO:0006807,GO:0006950,GO:0006974,GO:0006996,GO:0008094,GO:0008150,GO:0008152,GO:0009889,GO:0009987,GO:0010468,GO:0010556,GO:0015616,GO:0016043,GO:0016462,GO:0016787,GO:0016817,GO:…	0	ko:K03723	ko03420,map03420	0	0	0	ko00000,ko00001,ko01000,ko03400	0	0	0	L	Couples transcription and DNA repair by recognizing RNA polymerase (RNAP) stalled at DNA lesions. Mediates ATP-dependent release of RNAP and its truncated transcript from the DNA, and recruitment of nucleotide excision repair machinery to the damaged site
fig|6666666.314155.peg.2186	-0.115083	0.461505	0.720918	1	0.713013	0.115376	0.356186	1137799.GZ78_24590	6.7e-117	427.2	Oceanospirillales	pgs1	0	0	0	0	0	0	0	0	0	0	0	S	Peptidoglycan-binding protein, CsiV
fig|6666666.314155.peg.2187	0.27948	0.971152	0.796682	0.971152	0.916358	0.573315	0.557926	1027273.GZ77_03010	4.1e-53	214.2	Bacteria	0	0	2.7.11.1	ko:K04757	0	0	0	0	ko00000,ko01000,ko01001,ko03021	0	0	0	T	sigma factor antagonist activity
fig|6666666.314155.peg.2188	0.0289433	1	0.989819	1	0.94284	0.323018	0.772712	1137799.GZ78_24580	4.1e-45	187.2	Gammaproteobacteria	rsbR	0	0	ko:K04749,ko:K17763,ko:K20978	ko02020,ko02025,map02020,map02025	0	0	0	ko00000,ko00001,ko03021	0	0	0	T	Belongs to the anti-sigma-factor antagonist family
fig|6666666.314155.peg.2192	NA	fig|6666666.314155.peg.6350	fig|6666666.314155.peg.3443	fig|6666666.314155.peg.5516	fig|6666666.314155.peg.4781	-0.125633	1	1027273.GZ77_20705	3.6e-172	611.3	Oceanospirillales	gipA	0	0	ko:K07496	0	0	0	0	ko00000	0	0	0	L	Probable transposase
fig|6666666.314155.peg.2194	NA	1	NA	1	NA	NA	NA	1137799.GZ78_24565	4.1e-135	487.6	Oceanospirillales	ynaI	GO:0003674,GO:0005488,GO:0005515,GO:0005575,GO:0005623,GO:0005886,GO:0016020,GO:0042802,GO:0044464,GO:0071944	0	ko:K16052	0	0	0	0	ko00000,ko02000	1.A.23.4	0	0	M	mechanosensitive ion channel
fig|6666666.314155.peg.2195	0.0615	1	0.95134	1	0.915567	0.948621	0.681339	1027273.GZ77_02995	1e-113	416.8	Oceanospirillales	nagZ	GO:0000270,GO:0003674,GO:0003824,GO:0004553,GO:0004563,GO:0005575,GO:0005622,GO:0005623,GO:0005737,GO:0005829,GO:0006022,GO:0006807,GO:0008150,GO:0008152,GO:0009254,GO:0009273,GO:0009987,GO:0015929,GO:0016787,GO:0016798,GO:0030203,GO:0042546,GO:0043170,GO:0044085,GO:0044424,GO:0044444,GO:0044464,GO:0071554,GO:0071704,GO:0071840,GO:1901135,GO:1901564	2.7.8.7,3.2.1.21,3.2.1.52	ko:K00997,ko:K01207,ko:K05349	ko00460,ko00500,ko00520,ko00531,ko00770,ko00940,ko01100,ko01110,ko01501,map00460,map00500,map00520,map00531,map00770,map00940,map01100,map01110,map01501	M00628	R00022,R00026,R01625,R02558,R02887,R02985,R03527,R04949,R04998,R05963,R07809,R07810,R10035,R10039,R10040,R10831	RC00002,RC00049,RC00059,RC00171,RC00262,RC00397,RC00451,RC00714,RC00746,RC01248	ko00000,ko00001,ko00002,ko01000	0	GH3	iSFV_1184.SFV_1127,iUMN146_1321.UM146_11790	G	Plays a role in peptidoglycan recycling by cleaving the terminal beta-1,4-linked N-acetylglucosamine (GlcNAc) from peptide-linked peptidoglycan fragments, giving rise to free GlcNAc, anhydro-N-acetylmuramic acid and anhydro-N-acetylmuramic acid-linked peptides
fig|6666666.314155.peg.2196	-0.02321	1	0.989819	1	0.915567	0.396264	0.759122	1137799.GZ78_24555	4e-81	307.4	Oceanospirillales	erfK	0	0	0	0	0	0	0	0	0	0	0	S	protein conserved in bacteria
fig|6666666.314155.peg.2197	0.02279	1	0.989819	1	0.961246	0.961297	0.772813	305900.GV64_14770	3.4e-75	288.1	Oceanospirillales	psrA	0	0	0	0	0	0	0	0	0	0	0	K	transcriptional regulator
fig|6666666.314155.peg.2198	NA	1	NA	1	NA	NA	NA
fig|6666666.314155.peg.2203	0.0831433	1	0.96149	1	0.915567	0.892829	0.646906	1137799.GZ78_24545	5.7e-101	373.6	Oceanospirillales	lexA	GO:0000976,GO:0001067,GO:0001130,GO:0001217,GO:0003674,GO:0003676,GO:0003677,GO:0003690,GO:0003700,GO:0005488,GO:0005515,GO:0005575,GO:0005622,GO:0005623,GO:0005737,GO:0005829,GO:0006139,GO:0006282,GO:0006351,GO:0006355,GO:0006725,GO:0006807,GO:0006950,GO:0006974,GO:0007154,GO:0008150,GO:0008152,GO:0009058,GO:0009059,GO:0009432,GO:0009605,GO:0009889,GO:0009890,GO:0009892,GO:0009987,GO:0009991,GO:…	3.4.21.88	ko:K01356	0	M00729	0	0	ko00000,ko00002,ko01000,ko01002,ko03400	0	0	0	K	Represses a number of genes involved in the response to DNA damage (SOS response), including recA and lexA. In the presence of single-stranded DNA, RecA interacts with LexA causing an autocatalytic cleavage which disrupts the DNA-binding part of LexA, leading to derepression of the SOS regulon and eventually DNA repair
fig|6666666.314155.peg.2205	0.98358	0.686101	0.294826	0.457401	1	NA	NA	1137799.GZ78_24535	1.6e-27	128.3	Oceanospirillales	0	0	0	0	0	0	0	0	0	0	0	0	0	0
fig|6666666.314155.peg.2207	0.02056	1	0.989819	1	0.957556	0.971432	0.772813	1137799.GZ78_24525	1.7e-55	222.2	Oceanospirillales	0	0	0	0	0	0	0	0	0	0	0	0	0	0
fig|6666666.314155.peg.2208	-0.08317	1	0.883914	1	0.85206	0.49105	0.453329	1137799.GZ78_24520	0	1560	Oceanospirillales	topA	GO:0003674,GO:0003824,GO:0003916,GO:0003917,GO:0005575,GO:0005622,GO:0005623,GO:0005737,GO:0005829,GO:0006139,GO:0006259,GO:0006265,GO:0006725,GO:0006807,GO:0006996,GO:0008150,GO:0008152,GO:0009987,GO:0016043,GO:0016853,GO:0034641,GO:0043170,GO:0044237,GO:0044238,GO:0044260,GO:0044424,GO:0044444,GO:0044464,GO:0046483,GO:0051276,GO:0071103,GO:0071704,GO:0071840,GO:0090304,GO:0140097,GO:1901360	5.99.1.2	ko:K03168	0	0	0	0	ko00000,ko01000,ko03032,ko03400	0	0	0	L	Releases the supercoiling and torsional tension of DNA, which is introduced during the DNA replication and transcription, by transiently cleaving and rejoining one strand of the DNA duplex. Introduces a single-strand break via transesterification at a target site in duplex DNA. The scissile phosphodiester is attacked by the catalytic tyrosine of the enzyme, resulting in the formation of a DNA-(5'…
fig|6666666.314155.peg.2209	0.116377	1	0.870054	1	0.915567	0.471499	0.611941	1137799.GZ78_24515	1.7e-204	718.4	Oceanospirillales	fadA	0	2.3.1.16	ko:K00632	ko00071,ko00280,ko00281,ko00362,ko00592,ko00642,ko01100,ko01110,ko01120,ko01130,ko01212,map00071,map00280,map00281,map00362,map00592,map00642,map01100,map01110,map01120,map01130,map01212	M00087,M00113	R00829,R00927,R01177,R03778,R03858,R03991,R04546,R04742,R04747,R05506,R05586,R07891,R07895,R07899,R08091,R08095	RC00004,RC00326,RC00405,RC01702,RC02728,RC02898,RC02955	ko00000,ko00001,ko00002,ko01000	0	0	0	I	Catalyzes the final step of fatty acid oxidation in which acetyl-CoA is released and the CoA ester of a fatty acid two carbons shorter is formed
fig|6666666.314155.peg.2210	0.0759867	0.543301	0.937224	1	0.915567	0.135825	0.549088	1137799.GZ78_24510	0	1313.5	Oceanospirillales	fadB	GO:0003674,GO:0003824,GO:0003857,GO:0004165,GO:0004300,GO:0006082,GO:0006629,GO:0006631,GO:0006635,GO:0008150,GO:0008152,GO:0008692,GO:0009056,GO:0009062,GO:0009987,GO:0016042,GO:0016054,GO:0016491,GO:0016614,GO:0016616,GO:0016829,GO:0016835,GO:0016836,GO:0016853,GO:0016854,GO:0016856,GO:0016860,GO:0016863,GO:0019395,GO:0019752,GO:0030258,GO:0032787,GO:0034440,GO:0043436,GO:0044237,GO:0044238,GO:…	1.1.1.35,4.2.1.17,5.1.2.3,5.3.3.8	ko:K01782,ko:K01825	ko00071,ko00280,ko00281,ko00310,ko00362,ko00380,ko00410,ko00640,ko00650,ko00903,ko00930,ko01040,ko01100,ko01110,ko01120,ko01130,ko01200,ko01212,map00071,map00280,map00281,map00310,map00362,map00380,map00410,map00640,map00650,map00903,map00930,map01040,map01100,map01110,map01120,map01130,map01200,map01212	M00032,M00087	R01975,R03026,R03045,R03276,R04137,R04170,R04203,R04204,R04224,R04737,R04738,R04739,R04740,R04741,R04744,R04745,R04746,R04748,R04749,R04756,R05066,R05305,R06411,R06412,R06941,R06942,R07935,R07951,R08093,R08094	RC00029,RC00099,RC00117,RC00241,RC00525,RC00831,RC00834,RC00896,RC01078,RC01086,RC01095,RC01098,RC01103,RC01217,RC02115	ko00000,ko00001,ko00002,ko01000	0	0	iLF82_1304.LF82_0614,iNRG857_1313.NRG857_19200	I	Involved in the aerobic and anaerobic degradation of long-chain fatty acids via beta-oxidation cycle. Catalyzes the formation of 3-oxoacyl-CoA from enoyl-CoA via L-3-hydroxyacyl-CoA. It can also use D-3-hydroxyacyl-CoA and cis-3-enoyl-CoA as substrate
fig|6666666.314155.peg.2211	-0.0425833	1	0.989819	1	0.917901	0.936084	0.75468	1137799.GZ78_24505	6.6e-70	270	Oceanospirillales	uspA	0	0	ko:K06149	0	0	0	0	ko00000	0	0	0	T	Universal stress protein
fig|6666666.314155.peg.2221	0.0163033	1	0.989819	1	0.916358	0.451398	0.772712	1137799.GZ78_24500	0	1083.9	Oceanospirillales	uup	GO:0003674,GO:0003676,GO:0003677,GO:0003824,GO:0005488,GO:0005575,GO:0005622,GO:0005623,GO:0005737,GO:0005886,GO:0008150,GO:0009314,GO:0009628,GO:0010528,GO:0016020,GO:0016462,GO:0016787,GO:0016817,GO:0016818,GO:0016887,GO:0017111,GO:0019219,GO:0019222,GO:0031323,GO:0044424,GO:0044464,GO:0050789,GO:0050794,GO:0050896,GO:0051052,GO:0051171,GO:0060255,GO:0065007,GO:0070894,GO:0071944,GO:0080090,GO:…	0	ko:K15738	0	0	0	0	ko00000,ko02000	3.A.1.120.6	0	0	S	mutations in this gene affect RecA-independent excision of transposons and affects Mu bacteriophage growth
fig|6666666.314155.peg.2224	NA	1	NA	1	NA	NA	NA	1121921.KB898711_gene1990	3.8e-13	80.9	Alteromonadales genera incertae sedis	0	0	0	0	0	0	0	0	0	0	0	0	S	Domain of unknown function (DUF4389)
fig|6666666.314155.peg.2225	0.148563	0.82631	0.753241	1	0.905848	0.206578	0.406028	1137799.GZ78_24480	2e-170	605.1	Oceanospirillales	gpsA	GO:0003674,GO:0003824,GO:0004367,GO:0006072,GO:0006629,GO:0006644,GO:0006793,GO:0006796,GO:0008150,GO:0008152,GO:0008610,GO:0008654,GO:0009058,GO:0009987,GO:0016491,GO:0016614,GO:0016616,GO:0019637,GO:0044237,GO:0044238,GO:0044249,GO:0044255,GO:0052646,GO:0055114,GO:0071704,GO:0090407,GO:1901135,GO:1901576	1.1.1.94	ko:K00057,ko:K07175	ko00564,ko01110,map00564,map01110	0	R00842,R00844	RC00029	ko00000,ko00001,ko01000	0	0	iJN678.gpsA,iJN746.PP_4169	I	Glycerol-3-phosphate dehydrogenase
fig|6666666.314155.peg.2226	-0.0461067	1	0.975405	1	0.915567	0.314864	0.69971	1137799.GZ78_24475	5.1e-95	353.6	Oceanospirillales	fabA	GO:0003674,GO:0003824,GO:0005575,GO:0005622,GO:0005623,GO:0005737,GO:0005829,GO:0006082,GO:0006629,GO:0006631,GO:0006633,GO:0008150,GO:0008152,GO:0008610,GO:0008693,GO:0009058,GO:0009987,GO:0016053,GO:0016829,GO:0016835,GO:0016836,GO:0016853,GO:0016860,GO:0016863,GO:0019171,GO:0019752,GO:0032787,GO:0034017,GO:0043436,GO:0044237,GO:0044238,GO:0044249,GO:0044255,GO:0044281,GO:0044283,GO:0044424,GO:…	4.2.1.59,5.3.3.14	ko:K01716	ko00061,ko01100,ko01212,map00061,map01100,map01212	M00083	R04428,R04535,R04537,R04544,R04568,R04954,R04965,R07639	RC00831,RC01078,RC01095	ko00000,ko00001,ko00002,ko01000,ko01004	0	0	iAF1260.b0954,iB21_1397.B21_00965,iBWG_1329.BWG_0806,iE2348C_1286.E2348C_0940,iEC042_1314.EC042_1039,iECBD_1354.ECBD_2641,iECB_1328.ECB_00958,iECDH10B_1368.ECDH10B_1024,iECD_1391.ECD_00958,iECED1_1282.ECED1_0977,iECH74115_1262.ECH74115_1118,iECIAI1_1343.ECIAI1_0995,iECIAI39_1322.ECIAI39_2193,iECNA114_1301.ECNA114_1032,iECO103_1326.ECO103_1000,iECO111_1330.ECO111_1022,iECO26_1355.ECO26_1081,iECOK1…	I	Necessary for the introduction of cis unsaturation into fatty acids. Catalyzes the dehydration of (3R)-3-hydroxydecanoyl- ACP to E-(2)-decenoyl-ACP and then its isomerization to Z-(3)- decenoyl-ACP. Can catalyze the dehydratase reaction for beta- hydroxyacyl-ACPs with saturated chain lengths up to 16 0, being most active on intermediate chain length
fig|6666666.314155.peg.2227	0.00985	1	0.989819	1	0.915567	0.991053	0.772712	1137799.GZ78_24470	3.9e-218	763.8	Oceanospirillales	fabB	GO:0003674,GO:0003824,GO:0004312,GO:0004315,GO:0005575,GO:0005622,GO:0005623,GO:0005737,GO:0005829,GO:0006082,GO:0006629,GO:0006631,GO:0006633,GO:0008150,GO:0008152,GO:0008610,GO:0009058,GO:0009987,GO:0016053,GO:0016740,GO:0016746,GO:0016747,GO:0019752,GO:0032787,GO:0043436,GO:0044237,GO:0044238,GO:0044249,GO:0044255,GO:0044281,GO:0044283,GO:0044424,GO:0044444,GO:0044464,GO:0046394,GO:0071704,GO:…	2.3.1.41	ko:K00647	ko00061,ko00780,ko01100,ko01212,map00061,map00780,map01100,map01212	M00083,M00572	R04355,R04726,R04952,R04957,R04960,R04963,R04968,R07762,R10115,R10119	RC00039,RC02728,RC02729,RC02888	ko00000,ko00001,ko00002,ko01000,ko01004	0	0	iAF1260.b2323,iAPECO1_1312.APECO1_4241,iB21_1397.B21_02208,iBWG_1329.BWG_2097,iE2348C_1286.E2348C_2463,iEC042_1314.EC042_2564,iEC55989_1330.EC55989_2567,iECABU_c1320.ECABU_c26560,iECBD_1354.ECBD_1336,iECB_1328.ECB_02248,iECDH10B_1368.ECDH10B_2485,iECDH1ME8569_1439.ECDH1ME8569_2261,iECD_1391.ECD_02248,iECED1_1282.ECED1_2787,iECIAI1_1343.ECIAI1_2400,iECIAI39_1322.ECIAI39_2472,iECNA114_1301.ECNA114_…	IQ	catalyzes a condensation reaction in fatty acid biosynthesis addition of an acyl acceptor of two carbons from malonyl-ACP
fig|6666666.314155.peg.2232	0.10752	1	0.949692	1	0.969088	0.830385	0.704992	1122211.JMLW01000004_gene2629	2.2e-152	545	Oceanospirillales	adhC	0	1.1.1.1,1.1.1.284	ko:K00121	ko00010,ko00071,ko00350,ko00625,ko00626,ko00680,ko00830,ko00980,ko00982,ko01100,ko01110,ko01120,ko01130,ko01200,ko01220,ko05204,map00010,map00071,map00350,map00625,map00626,map00680,map00830,map00980,map00982,map01100,map01110,map01120,map01130,map01200,map01220,map05204	0	R00623,R00754,R02124,R04880,R05233,R05234,R06917,R06927,R06983,R07105,R08281,R08306,R08310	RC00050,RC00087,RC00088,RC00099,RC00116,RC00649,RC01715,RC01734,RC02273	ko00000,ko00001,ko01000	0	0	0	C	Belongs to the zinc-containing alcohol dehydrogenase family. Class-III subfamily
fig|6666666.314155.peg.2234	0.261167	1	0.796682	1	0.959854	0.36466	0.563987	1336233.JAEH01000064_gene2537	9.1e-97	360.1	Shewanellaceae	yeiG	0	3.1.2.12	ko:K01070,ko:K09795	ko00680,ko01120,ko01200,map00680,map01120,map01200	0	R00527	RC00167,RC00320	ko00000,ko00001,ko01000	0	CE1	0	S	Serine hydrolase involved in the detoxification of formaldehyde
fig|6666666.314155.peg.2295	NA	1	NA	1	NA	NA	NA	566466.NOR53_2775	8.2e-41	173.7	unclassified Gammaproteobacteria	0	0	3.2.2.24	ko:K05521	0	0	0	0	ko00000,ko01000	0	0	0	T	Cyclin-dependent kinase inhibitor 3 (CDKN3)
fig|6666666.314155.peg.2313	NA	1	NA	1	NA	NA	NA	1137799.GZ78_09240	9.8e-247	859	Oceanospirillales	0	0	0	ko:K06921	0	0	0	0	ko00000	0	0	0	S	Archaea bacterial proteins of unknown function
fig|6666666.314155.peg.2349	-0.175087	1	0.926144	1	0.814354	0.331478	0.477993	1137799.GZ78_03880	6.3e-35	152.9	Gammaproteobacteria	0	0	0	ko:K21495	0	0	0	0	ko00000,ko02048	0	0	0	S	Plasmid stability protein
fig|6666666.314155.peg.2352	-0.15712	1	0.907981	1	0.915567	0.314864	0.542921	1027273.GZ77_15760	5.9e-43	179.9	Gammaproteobacteria	0	0	0	0	0	0	0	0	0	0	0	0	K	Helix-turn-helix domain
fig|6666666.314155.peg.2365	0.13464	1	0.883914	1	0.915567	0.803082	0.539662
fig|6666666.314155.peg.2366	-0.096885	1	0.984334	1	0.915567	0.872065	0.709262
fig|6666666.314155.peg.2384	-0.06082	1	0.989819	1	0.915567	0.805703	0.734172	243265.plu4593	5.7e-16	90.1	Gammaproteobacteria	0	0	0	0	0	0	0	0	0	0	0	0	D	Antitoxin component of a toxin-antitoxin (TA) module
fig|6666666.314155.peg.2385	NA	1	NA	1	NA	NA	NA	95619.PM1_0205070	1.1e-14	86.3	Gammaproteobacteria	0	GO:0002790,GO:0003674,GO:0003676,GO:0003677,GO:0005488,GO:0005575,GO:0005623,GO:0006810,GO:0008104,GO:0008150,GO:0009306,GO:0009987,GO:0015031,GO:0015833,GO:0030255,GO:0032940,GO:0032991,GO:0033036,GO:0042886,GO:0043684,GO:0044097,GO:0044464,GO:0045184,GO:0046903,GO:0051179,GO:0051234,GO:0055085,GO:0071702,GO:0071705,GO:0071806,GO:0097159,GO:1901363	0	ko:K19092	0	0	0	0	ko00000,ko02048	0	0	0	S	ParE toxin of type II toxin-antitoxin system, parDE
fig|6666666.314155.peg.2420	-0.0583	1	0.989819	1	0.938194	0.81746	0.772712
fig|6666666.314155.peg.2438	0.132987	1	0.876701	1	0.915567	0.675243	0.599863	999141.GME_09379	4.6e-118	431.8	Oceanospirillales	dptF	0	0	ko:K19173	0	0	0	0	ko00000,ko02048	0	0	0	S	COG0433 Predicted ATPase
fig|6666666.314155.peg.2439	-0.03114	1	0.989819	1	0.915567	0.961297	0.736615	1137799.GZ78_09315	5.8e-138	497.7	Oceanospirillales	dptG	0	0	ko:K19174	0	0	0	0	ko00000,ko02048	0	0	0	0	0
fig|6666666.314155.peg.2440	-0.24109	1	0.732451	1	0.880963	0.872704	0.4594	1137799.GZ78_09320	9.8e-56	223.8	Oceanospirillales	0	0	0	ko:K19175	0	0	0	0	ko00000,ko02048	0	0	0	D	Domain of unknown function DUF87
fig|6666666.314155.peg.2441	0.01495	1	0.989819	1	0.986064	0.903219	0.773138	1137799.GZ78_09320	1.1e-74	287	Oceanospirillales	0	0	0	ko:K19175	0	0	0	0	ko00000,ko02048	0	0	0	D	Domain of unknown function DUF87
fig|6666666.314155.peg.2442	-0.0007133	1	0.992554	1	0.916358	0.780905	0.793048	675812.VHA_001811	4.9e-300	1037.3	Vibrionales	0	0	0	ko:K19175	0	0	0	0	ko00000,ko02048	0	0	0	D	DNA helicase
fig|6666666.314155.peg.2443	0.0401933	1	0.984334	1	0.916358	0.997588	0.734	443255.SCLAV_2515	2.8e-118	432.2	Actinobacteria	0	0	0	ko:K19169	0	0	0	0	ko00000,ko02048	0	0	0	S	DNA-sulfur modification-associated
fig|6666666.314155.peg.2444	-0.04893	1	0.95639	1	0.915567	0.528686	0.667421	1137799.GZ78_09355	7.4e-259	899.8	Oceanospirillales	dndD	0	0	ko:K02057,ko:K03546,ko:K19171	0	M00221	0	0	ko00000,ko00002,ko02000,ko02048,ko03400	3.A.1.2	0	0	L	AAA domain
fig|6666666.314155.peg.2445	0.04163	0.89531	0.96149	1	0.915567	0.223828	0.631588	566466.NOR53_2490	4.8e-43	181.8	Gammaproteobacteria	dndC	0	0	ko:K19170	0	0	0	0	ko00000,ko02048	0	0	0	EH	PFAM Phosphoadenosine phosphosulfate reductase
fig|6666666.314155.peg.2446	-0.05102	1	0.989819	1	0.918629	0.749699	0.75468	1137799.GZ78_09365	6e-184	651	Oceanospirillales	dndB	0	0	ko:K19169	0	0	0	0	ko00000,ko02048	0	0	0	L	DNA-sulfur modification-associated
fig|6666666.314155.peg.2447	-0.0677267	1	0.984334	1	0.915567	0.965737	0.646906	1137799.GZ78_09370	2.7e-95	355.1	Oceanospirillales	dndA	0	2.8.1.7	ko:K04487	ko00730,ko01100,ko04122,map00730,map01100,map04122	0	R07460,R11528,R11529	RC01789,RC02313	ko00000,ko00001,ko01000,ko02048,ko03016,ko03029	0	0	0	E	Aminotransferase class-V
fig|6666666.314155.peg.246	0.00733333	1	0.989819	1	0.915567	0.764282	0.778046	1137799.GZ78_04860	4.1e-234	817	Oceanospirillales	pfp	0	2.7.1.11,2.7.1.90	ko:K00850,ko:K21071	ko00010,ko00030,ko00051,ko00052,ko00680,ko01100,ko01110,ko01120,ko01130,ko01200,ko01230,ko03018,ko04152,ko05230,map00010,map00030,map00051,map00052,map00680,map01100,map01110,map01120,map01130,map01200,map01230,map03018,map04152,map05230	M00001,M00345	R00756,R00764,R02073,R03236,R03237,R03238,R03239,R04779	RC00002,RC00017	ko00000,ko00001,ko00002,ko01000,ko01009,ko03019	0	0	0	G	Catalyzes the phosphorylation of D-fructose 6-phosphate, the first committing step of glycolysis. Uses inorganic phosphate (PPi) as phosphoryl donor instead of ATP like common ATP-dependent phosphofructokinases (ATP-PFKs), which renders the reaction reversible, and can thus function both in glycolysis and gluconeogenesis. Consistently, PPi-PFK can replace the enzymes of both the forward (ATP-PFK)…
fig|6666666.314155.peg.248	0.02887	1	0.989819	1	0.94284	0.89872	0.765398	1137799.GZ78_04855	2.4e-218	764.6	Oceanospirillales	murC	0	6.3.2.4,6.3.2.45,6.3.2.8	ko:K01921,ko:K01924,ko:K02558	ko00471,ko00473,ko00550,ko01100,ko01502,map00471,map00473,map00550,map01100,map01502	0	R01150,R03193	RC00064,RC00141	ko00000,ko00001,ko01000,ko01011	0	0	0	M	Reutilizes the intact tripeptide L-alanyl-gamma-D- glutamyl-meso-diaminopimelate by linking it to UDP-N- acetylmuramate
fig|6666666.314155.peg.2486	NA	0.0317881	NA	0.0317881	NA	NA	NA	1137799.GZ78_28900	0	1103.2	Oceanospirillales	uvrC	GO:0005575,GO:0005618,GO:0005622,GO:0005623,GO:0005886,GO:0006950,GO:0006974,GO:0007154,GO:0008150,GO:0009380,GO:0009432,GO:0009605,GO:0009987,GO:0009991,GO:0016020,GO:0030312,GO:0031668,GO:0032991,GO:0033554,GO:0040007,GO:0044424,GO:0044464,GO:0050896,GO:0051716,GO:0071496,GO:0071944,GO:1902494,GO:1905347,GO:1905348,GO:1990391	0	ko:K03703	ko03420,map03420	0	0	0	ko00000,ko00001,ko03400	0	0	0	L	The UvrABC repair system catalyzes the recognition and processing of DNA lesions. UvrC both incises the 5' and 3' sides of the lesion. The N-terminal half is responsible for the 3' incision and the C-terminal half is responsible for the 5' incision
fig|6666666.314155.peg.2487	0.0970833	0.363976	0.836529	1	0.915567	0.090994	0.532832	1137799.GZ78_28905	7.4e-93	346.7	Oceanospirillales	uvrY	GO:0000156,GO:0000160,GO:0003674,GO:0007154,GO:0007165,GO:0008150,GO:0009987,GO:0023052,GO:0035556,GO:0050789,GO:0050794,GO:0050896,GO:0051716,GO:0060089,GO:0065007	0	ko:K02282,ko:K07689	ko02020,ko02025,ko02026,ko05111,map02020,map02025,map02026,map05111	M00475	0	0	ko00000,ko00001,ko00002,ko02022,ko02035,ko02044	0	0	0	K	Response regulator containing a CheY-like receiver domain and an HTH DNA-binding domain
fig|6666666.314155.peg.2488	-0.02188	1	0.989819	1	0.915567	0.597249	0.734	1137799.GZ78_28910	1.4e-151	542.3	Oceanospirillales	etfA	0	0	ko:K03522	0	0	0	0	ko00000,ko04147	0	0	0	C	Electron transfer flavoprotein
fig|6666666.314155.peg.2489	-0.04536	0.968634	0.968634	0.365868	0.915567	0.676768	0.704992	1137799.GZ78_28915	1e-120	439.5	Oceanospirillales	etfB	GO:0003674,GO:0003824,GO:0005575,GO:0005622,GO:0005623,GO:0005737,GO:0005829,GO:0006091,GO:0008150,GO:0008152,GO:0009055,GO:0009987,GO:0016491,GO:0022900,GO:0044237,GO:0044424,GO:0044444,GO:0044464,GO:0055114	0	ko:K03521	0	0	0	0	ko00000	0	0	0	C	Electron transfer flavoprotein
fig|6666666.314155.peg.2490	-0.16916	0.722099	0.625618	1	0.428818	0.180525	0.147283	1137799.GZ78_28920	2.3e-156	558.1	Oceanospirillales	etf	GO:0003674,GO:0003824,GO:0004174,GO:0005488,GO:0005575,GO:0005622,GO:0005623,GO:0005737,GO:0005739,GO:0005740,GO:0005743,GO:0005759,GO:0006091,GO:0008150,GO:0008152,GO:0009055,GO:0009987,GO:0015980,GO:0016020,GO:0016021,GO:0016491,GO:0016645,GO:0016649,GO:0016722,GO:0017133,GO:0019866,GO:0022900,GO:0022904,GO:0031090,GO:0031224,GO:0031300,GO:0031301,GO:0031304,GO:0031305,GO:0031966,GO:0031967,GO:…	1.5.5.1	ko:K00311	0	0	0	0	ko00000,ko01000	0	0	0	C	Electron transfer flavoprotein-ubiquinone oxidoreductase
fig|6666666.314155.peg.2491	0.00095	1	0.992554	1	0.930354	0.919337	0.793051	1137799.GZ78_28920	3.6e-131	474.2	Oceanospirillales	etf	GO:0003674,GO:0003824,GO:0004174,GO:0005488,GO:0005575,GO:0005622,GO:0005623,GO:0005737,GO:0005739,GO:0005740,GO:0005743,GO:0005759,GO:0006091,GO:0008150,GO:0008152,GO:0009055,GO:0009987,GO:0015980,GO:0016020,GO:0016021,GO:0016491,GO:0016645,GO:0016649,GO:0016722,GO:0017133,GO:0019866,GO:0022900,GO:0022904,GO:0031090,GO:0031224,GO:0031300,GO:0031301,GO:0031304,GO:0031305,GO:0031966,GO:0031967,GO:…	1.5.5.1	ko:K00311	0	0	0	0	ko00000,ko01000	0	0	0	C	Electron transfer flavoprotein-ubiquinone oxidoreductase
fig|6666666.314155.peg.2492	0.05968	1	0.989582	1	0.915567	0.79144	0.64666	1137799.GZ78_28935	7e-85	320.1	Oceanospirillales	MA20_44640	0	0	ko:K09986	0	0	0	0	ko00000	0	0	0	S	protein conserved in bacteria
fig|6666666.314155.peg.2496	0.0206667	1	0.989819	1	1	0.979093	0.772813	153948.NAL212_0928	5.5e-23	114	Bacteria	yutE	0	0	0	0	0	0	0	0	0	0	0	S	Protein of unknown function DUF86
fig|6666666.314155.peg.2497	0.00351333	1	0.992554	1	0.946175	0.873336	0.790587	1027273.GZ77_06230	2.1e-37	161.8	Gammaproteobacteria	0	0	0	ko:K07076	0	0	0	0	ko00000	0	0	0	S	Nucleotidyltransferase domain
fig|6666666.314155.peg.2503	0.363847	0.280687	0.181608	1	0.307982	0.0701718	0.0990905	1137799.GZ78_08650	5.4e-119	433.7	Oceanospirillales	cobB	0	0	ko:K12410	0	0	0	0	ko00000,ko01000	0	0	0	K	NAD-dependent lysine deacetylase and desuccinylase that specifically removes acetyl and succinyl groups on target proteins. Modulates the activities of several proteins which are inactive in their acylated form
fig|6666666.314155.peg.2504	-0.0544233	0.217532	0.94928	1	0.905848	0.0543831	0.567414	1137799.GZ78_08655	3e-208	731.1	Oceanospirillales	0	0	0	0	0	0	0	0	0	0	0	0	S	Domain of unknown function (DUF4139)
fig|6666666.314155.peg.2506	0.03872	1	0.96149	1	0.915567	0.767444	0.581658	1137799.GZ78_08660	0	1090.5	Oceanospirillales	fabB	0	2.3.1.179,2.3.1.180	ko:K09458,ko:K18473	ko00061,ko00780,ko01100,ko01212,map00061,map00780,map01100,map01212	M00082,M00083,M00572	R04355,R04726,R04952,R04957,R04960,R04963,R04968,R07762,R10115,R10119,R10707	RC00004,RC00039,RC02728,RC02729,RC02888	ko00000,ko00001,ko00002,ko01000,ko01004	0	0	0	IQ	Belongs to the beta-ketoacyl-ACP synthases family
fig|6666666.314155.peg.2508	-0.229827	0.0789793	0.256315	0.0197448	0.372737	0.195535	0.137774	1137799.GZ78_08670	6e-211	740	Oceanospirillales	fabV	GO:0000166,GO:0003674,GO:0003824,GO:0004312,GO:0004318,GO:0005488,GO:0006082,GO:0006629,GO:0006631,GO:0006633,GO:0008150,GO:0008152,GO:0008610,GO:0009058,GO:0009987,GO:0016053,GO:0016491,GO:0016627,GO:0016628,GO:0016740,GO:0016746,GO:0016747,GO:0019752,GO:0032787,GO:0036094,GO:0043436,GO:0044237,GO:0044238,GO:0044249,GO:0044255,GO:0044281,GO:0044283,GO:0046394,GO:0048037,GO:0050343,GO:0050662,GO:…	1.3.1.44,1.3.1.9	ko:K00209	ko00061,ko00650,ko01100,ko01120,ko01200,ko01212,map00061,map00650,map01100,map01120,map01200,map01212	M00083	R01171,R04429,R04724,R04955,R04958,R04961,R04966,R04969	RC00052,RC00076	ko00000,ko00001,ko00002,ko01000,ko01004	0	0	0	I	Involved in the final reduction of the elongation cycle of fatty acid synthesis (FAS II). Catalyzes the reduction of a carbon-carbon double bond in an enoyl moiety that is covalently linked to an acyl carrier protein (ACP)
fig|6666666.314155.peg.2510	-0.0290267	1	0.989819	1	0.916358	0.857422	0.759122	754477.Q7C_1045	8.1e-62	243	Thiotrichales	cas1	0	0	ko:K15342	0	0	0	0	ko00000,ko02048,ko03400	0	0	0	L	CRISPR (clustered regularly interspaced short palindromic repeat), is an adaptive immune system that provides protection against mobile genetic elements (viruses, transposable elements and conjugative plasmids). CRISPR clusters contain spacers, sequences complementary to antecedent mobile elements, and target invading nucleic acids. CRISPR clusters are transcribed and processed into CRISPR RNA (c…
fig|6666666.314155.peg.2511	0.117653	1	0.938794	1	0.916358	0.922433	0.651905	1123033.ARNF01000087_gene1387	0	1068.5	Moraxellaceae	cas3	0	0	ko:K07012	0	0	0	0	ko00000,ko01000,ko02048	0	0	0	L	CRISPR-associated helicase, Cas3
fig|6666666.314155.peg.2512	-0.08903	1	0.860402	1	0.814354	0.377406	0.375965	1123033.ARNF01000087_gene1386	8.8e-79	301.2	Gammaproteobacteria	csy1	0	0	ko:K19127	0	0	0	0	ko00000,ko02048	0	0	0	S	crispr-associated protein
fig|6666666.314155.peg.2513	-0.0020767	1	0.992554	1	0.915567	0.391221	0.785854	1111732.AZOD01000021_gene643	3.4e-89	335.5	Xanthomonadales	csy2	0	0	ko:K19128	0	0	0	0	ko00000,ko02048	0	0	0	S	CRISPR-associated protein (Cas_Csy2)
fig|6666666.314155.peg.2514	-0.149677	1	0.753241	1	0.771897	0.323018	0.430776	1123033.ARNF01000087_gene1384	2.7e-100	372.1	Moraxellaceae	csy3	0	0	ko:K19129	0	0	0	0	ko00000,ko02048	0	0	0	S	CRISPR-associated protein (Cas_Csy3)
fig|6666666.314155.peg.2515	-0.0197433	1	0.989819	1	0.915567	0.944519	0.75468	1134474.O59_001958	6.2e-44	184.1	Gammaproteobacteria	csy4	0	0	ko:K19130	0	0	0	0	ko00000,ko01000,ko02048	0	0	0	S	crispr-associated protein, csy4
fig|6666666.314155.peg.253	-0.0475767	1	0.989819	1	0.915567	0.564163	0.734	1137799.GZ78_04810	8.6e-112	410.2	Proteobacteria	0	0	0	0	0	0	0	0	0	0	0	0	0	0
fig|6666666.314155.peg.2554	0.668	1	0.492885	1	1	NA	NA	1137799.GZ78_08710	8.6e-82	309.7	Oceanospirillales	lapB	GO:0003674,GO:0005488,GO:0005575,GO:0005622,GO:0005623,GO:0005737,GO:0005829,GO:0005886,GO:0005887,GO:0005975,GO:0005976,GO:0006629,GO:0008150,GO:0008152,GO:0008653,GO:0009987,GO:0016020,GO:0016021,GO:0031224,GO:0031226,GO:0043167,GO:0043169,GO:0043170,GO:0044237,GO:0044238,GO:0044255,GO:0044260,GO:0044262,GO:0044264,GO:0044424,GO:0044425,GO:0044444,GO:0044459,GO:0044464,GO:0046872,GO:0071704,GO:…	0	ko:K19804	0	0	0	0	ko00000	0	0	0	G	Modulates cellular lipopolysaccharide (LPS) levels by regulating LpxC, which is involved in lipid A biosynthesis. May act by modulating the proteolytic activity of FtsH towards LpxC. May also coordinate assembly of proteins involved in LPS synthesis at the plasma membrane
fig|6666666.314155.peg.2558	-0.113553	1	0.796682	1	0.915567	0.464646	0.572168	1137799.GZ78_08720	1.5e-41	175.3	Oceanospirillales	himD	GO:0003674,GO:0003676,GO:0003677,GO:0005488,GO:0005575,GO:0005622,GO:0005623,GO:0005737,GO:0005829,GO:0006139,GO:0006351,GO:0006725,GO:0006807,GO:0008150,GO:0008152,GO:0009058,GO:0009059,GO:0009889,GO:0009987,GO:0010467,GO:0010556,GO:0016070,GO:0018130,GO:0019219,GO:0019222,GO:0019438,GO:0031323,GO:0031326,GO:0032774,GO:0034641,GO:0034645,GO:0034654,GO:0043170,GO:0044237,GO:0044238,GO:0044249,GO:…	0	ko:K05788	0	0	0	0	ko00000,ko03032,ko03036,ko03400	0	0	0	K	This protein is one of the two subunits of integration host factor, a specific DNA-binding protein that functions in genetic recombination as well as in transcriptional and translational control
fig|6666666.314155.peg.2559	0.0725033	1	0.94928	1	0.915567	0.868183	0.557926	1137799.GZ78_08730	9.7e-308	1062	Oceanospirillales	rpsA	GO:0000028,GO:0003674,GO:0003676,GO:0003723,GO:0003729,GO:0003735,GO:0005198,GO:0005488,GO:0005575,GO:0005622,GO:0005623,GO:0005737,GO:0005829,GO:0005840,GO:0006412,GO:0006417,GO:0006518,GO:0006807,GO:0006996,GO:0008150,GO:0008152,GO:0009058,GO:0009059,GO:0009889,GO:0009890,GO:0009892,GO:0009987,GO:0010467,GO:0010468,GO:0010556,GO:0010558,GO:0010605,GO:0010608,GO:0010629,GO:0015935,GO:0016043,GO:…	1.17.7.4	ko:K02945,ko:K03527	ko00900,ko01100,ko01110,ko01130,ko03010,map00900,map01100,map01110,map01130,map03010	M00096,M00178	R05884,R08210	RC01137,RC01487	br01610,ko00000,ko00001,ko00002,ko01000,ko03011	0	0	0	J	thus facilitating recognition of the initiation point. It is needed to translate mRNA with a short Shine-Dalgarno (SD) purine-rich sequence
fig|6666666.314155.peg.256	0.111705	1	0.989819	1	0.916358	0.841263	0.705935	1238182.C882_1870	2.3e-12	78.6	Rhodospirillales	0	0	0	0	0	0	0	0	0	0	0	0	C	Cytochrome C oxidase, cbb3-type, subunit III
fig|6666666.314155.peg.2561	-0.143275	1	0.96149	1	0.916358	0.438901	0.632914	1137799.GZ78_08735	1.6e-13	80.9	Oceanospirillales	cmk	GO:0003674,GO:0003824,GO:0004127,GO:0004592,GO:0005575,GO:0005622,GO:0005623,GO:0005737,GO:0005829,GO:0006082,GO:0006139,GO:0006520,GO:0006573,GO:0006575,GO:0006725,GO:0006732,GO:0006753,GO:0006766,GO:0006767,GO:0006793,GO:0006796,GO:0006807,GO:0008150,GO:0008152,GO:0009058,GO:0009081,GO:0009108,GO:0009110,GO:0009117,GO:0009123,GO:0009165,GO:0009314,GO:0009628,GO:0009987,GO:0010165,GO:0010212,GO:…	1.17.7.4,2.5.1.19,2.7.1.26,2.7.4.25,2.7.7.2,6.3.2.1	ko:K00800,ko:K00945,ko:K02945,ko:K03527,ko:K03977,ko:K11753,ko:K13799	ko00240,ko00400,ko00410,ko00740,ko00770,ko00900,ko01100,ko01110,ko01130,ko01230,ko03010,map00240,map00400,map00410,map00740,map00770,map00900,map01100,map01110,map01130,map01230,map03010	M00022,M00052,M00096,M00119,M00125,M00178	R00158,R00161,R00512,R00549,R01665,R02473,R03460,R05884,R08210	RC00002,RC00017,RC00096,RC00141,RC00350,RC01137,RC01487	br01610,ko00000,ko00001,ko00002,ko01000,ko03009,ko03011	0	0	iPC815.YPO1391,iSDY_1059.SDY_2348	F	Belongs to the cytidylate kinase family. Type 1 subfamily
fig|6666666.314155.peg.2562	-0.0386033	1	0.989819	1	0.915567	0.530597	0.709262	1137799.GZ78_08735	1.8e-66	258.8	Oceanospirillales	cmk	GO:0003674,GO:0003824,GO:0004127,GO:0004592,GO:0005575,GO:0005622,GO:0005623,GO:0005737,GO:0005829,GO:0006082,GO:0006139,GO:0006520,GO:0006573,GO:0006575,GO:0006725,GO:0006732,GO:0006753,GO:0006766,GO:0006767,GO:0006793,GO:0006796,GO:0006807,GO:0008150,GO:0008152,GO:0009058,GO:0009081,GO:0009108,GO:0009110,GO:0009117,GO:0009123,GO:0009165,GO:0009314,GO:0009628,GO:0009987,GO:0010165,GO:0010212,GO:…	1.17.7.4,2.5.1.19,2.7.1.26,2.7.4.25,2.7.7.2,6.3.2.1	ko:K00800,ko:K00945,ko:K02945,ko:K03527,ko:K03977,ko:K11753,ko:K13799	ko00240,ko00400,ko00410,ko00740,ko00770,ko00900,ko01100,ko01110,ko01130,ko01230,ko03010,map00240,map00400,map00410,map00740,map00770,map00900,map01100,map01110,map01130,map01230,map03010	M00022,M00052,M00096,M00119,M00125,M00178	R00158,R00161,R00512,R00549,R01665,R02473,R03460,R05884,R08210	RC00002,RC00017,RC00096,RC00141,RC00350,RC01137,RC01487	br01610,ko00000,ko00001,ko00002,ko01000,ko03009,ko03011	0	0	iPC815.YPO1391,iSDY_1059.SDY_2348	F	Belongs to the cytidylate kinase family. Type 1 subfamily
fig|6666666.314155.peg.2563	0.151983	1	0.910194	1	0.916358	0.837439	0.651905	1137799.GZ78_08740	3.2e-146	524.6	Oceanospirillales	aroA	GO:0000166,GO:0003674,GO:0003824,GO:0003866,GO:0005488,GO:0005515,GO:0006082,GO:0006520,GO:0006570,GO:0006571,GO:0006725,GO:0006807,GO:0008150,GO:0008152,GO:0008652,GO:0008977,GO:0009058,GO:0009072,GO:0009073,GO:0009095,GO:0009423,GO:0009987,GO:0016053,GO:0016491,GO:0016627,GO:0016628,GO:0016740,GO:0016765,GO:0019438,GO:0019752,GO:0036094,GO:0042802,GO:0042803,GO:0043167,GO:0043168,GO:0043436,GO:…	1.3.1.12,1.3.1.43,2.5.1.19	ko:K00210,ko:K00220,ko:K00800,ko:K04517	ko00400,ko00401,ko01100,ko01110,ko01130,ko01230,map00400,map00401,map01100,map01110,map01130,map01230	M00022,M00025,M00040	R00732,R01728,R03460	RC00125,RC00350	ko00000,ko00001,ko00002,ko01000	0	0	iLJ478.TM0345	E	Catalyzes the transfer of the enolpyruvyl moiety of phosphoenolpyruvate (PEP) to the 5-hydroxyl of shikimate-3- phosphate (S3P) to produce enolpyruvyl shikimate-3-phosphate and inorganic phosphate
fig|6666666.314155.peg.2564	-0.00731	1	0.992517	1	0.931826	0.722276	0.784841	1137799.GZ78_08745	3.2e-73	281.2	Oceanospirillales	hisC	0	2.6.1.9	ko:K00817	ko00340,ko00350,ko00360,ko00400,ko00401,ko00960,ko01100,ko01110,ko01130,ko01230,map00340,map00350,map00360,map00400,map00401,map00960,map01100,map01110,map01130,map01230	M00026	R00694,R00734,R03243	RC00006,RC00888	ko00000,ko00001,ko00002,ko01000,ko01007	0	0	0	E	Belongs to the class-II pyridoxal-phosphate-dependent aminotransferase family. Histidinol-phosphate aminotransferase subfamily
fig|6666666.314155.peg.2565	0.0373933	1	0.989819	1	0.915567	0.582923	0.700917	1137799.GZ78_08750	6.9e-190	669.8	Oceanospirillales	pheA	GO:0003674,GO:0003824,GO:0004106,GO:0004664,GO:0005575,GO:0005622,GO:0005623,GO:0005737,GO:0006082,GO:0006520,GO:0006558,GO:0006570,GO:0006571,GO:0006725,GO:0006807,GO:0008150,GO:0008152,GO:0008652,GO:0009058,GO:0009072,GO:0009073,GO:0009094,GO:0009095,GO:0009987,GO:0016053,GO:0016829,GO:0016835,GO:0016836,GO:0016853,GO:0016866,GO:0017144,GO:0019438,GO:0019752,GO:0043436,GO:0044237,GO:0044238,GO:…	1.3.1.12,2.3.1.79,4.2.1.51,4.2.1.91,5.4.99.5	ko:K00661,ko:K01713,ko:K04092,ko:K04093,ko:K04516,ko:K04518,ko:K14170,ko:K14187	ko00400,ko00401,ko01100,ko01110,ko01130,ko01230,map00400,map00401,map01100,map01110,map01130,map01230	M00024,M00025	R00691,R01373,R01715,R01728	RC00125,RC00360,RC03116	ko00000,ko00001,ko00002,ko01000	0	0	iECNA114_1301.ECNA114_2667	E	Prephenate dehydratase
fig|6666666.314155.peg.2566	0.227647	0.120018	0.397539	0.581463	0.307982	0.0300045	0.0584558	1137799.GZ78_08755	2.3e-180	638.3	Oceanospirillales	serC	GO:0003674,GO:0003824,GO:0004648,GO:0005488,GO:0005575,GO:0005622,GO:0005623,GO:0005737,GO:0005829,GO:0006081,GO:0006082,GO:0006520,GO:0006553,GO:0006563,GO:0006564,GO:0006725,GO:0006732,GO:0006766,GO:0006767,GO:0006793,GO:0006796,GO:0006807,GO:0008144,GO:0008150,GO:0008152,GO:0008483,GO:0008652,GO:0009058,GO:0009066,GO:0009067,GO:0009069,GO:0009070,GO:0009085,GO:0009089,GO:0009108,GO:0009110,GO:…	2.6.1.52	ko:K00831	ko00260,ko00680,ko00750,ko01100,ko01120,ko01130,ko01200,ko01230,map00260,map00680,map00750,map01100,map01120,map01130,map01200,map01230	M00020,M00124	R04173,R05085	RC00006,RC00036	ko00000,ko00001,ko00002,ko01000,ko01007	0	0	iEcE24377_1341.EcE24377A_1004,iPC815.YPO1389,iYL1228.KPN_00935	E	Catalyzes the reversible conversion of 3- phosphohydroxypyruvate to phosphoserine and of 3-hydroxy-2-oxo-4- phosphonooxybutanoate to phosphohydroxythreonine
fig|6666666.314155.peg.2567	0.01896	1	0.989819	1	0.915567	0.555851	0.76116	1027273.GZ77_02530	0	1514.6	Oceanospirillales	gyrA	0	5.99.1.3	ko:K02469	0	0	0	0	ko00000,ko01000,ko03032,ko03400	0	0	0	L	A type II topoisomerase that negatively supercoils closed circular double-stranded (ds) DNA in an ATP-dependent manner to modulate DNA topology and maintain chromosomes in an underwound state. Negative supercoiling favors strand separation, and DNA replication, transcription, recombination and repair, all of which involve strand separation. Also able to catalyze the interconversion of other topol…
fig|6666666.314155.peg.2568	0.01056	1	0.989819	1	0.915567	0.385587	0.772712	1137799.GZ78_08765	5.2e-125	453.8	Oceanospirillales	ubiG	0	2.1.1.222,2.1.1.64	ko:K00568	ko00130,ko01100,ko01110,map00130,map01100,map01110	M00117	R04988,R05614,R08769,R08781	RC00003,RC00392,RC01895	ko00000,ko00001,ko00002,ko01000	0	0	0	H	O-methyltransferase that catalyzes the 2 O-methylation steps in the ubiquinone biosynthetic pathway
fig|6666666.314155.peg.2569	-0.0663367	1	0.984334	1	0.915567	0.862232	0.695523	305900.GV64_13470	7.6e-60	237.3	Oceanospirillales	gph	GO:0000270,GO:0003674,GO:0003824,GO:0005575,GO:0005622,GO:0005623,GO:0005737,GO:0005829,GO:0006022,GO:0006040,GO:0006082,GO:0006139,GO:0006259,GO:0006281,GO:0006725,GO:0006793,GO:0006796,GO:0006807,GO:0006950,GO:0006974,GO:0008150,GO:0008152,GO:0008967,GO:0009254,GO:0009987,GO:0016311,GO:0016787,GO:0016788,GO:0016791,GO:0019752,GO:0030203,GO:0033554,GO:0034641,GO:0042578,GO:0043170,GO:0043436,GO:…	3.1.3.105	ko:K22292	ko00520,map00520	0	R11785	RC00017	ko00000,ko00001,ko01000	0	0	0	S	haloacid dehalogenase-like hydrolase
fig|6666666.314155.peg.2570	-0.0374033	1	0.989819	1	0.915567	0.857461	0.65893	1137799.GZ78_08775	1.6e-48	198.7	Oceanospirillales	0	0	0	0	0	0	0	0	0	0	0	0	IQ	reductase
fig|6666666.314155.peg.2571	0.0289967	1	0.989819	1	0.918629	0.855313	0.758255	1137799.GZ78_08775	1.8e-66	258.5	Oceanospirillales	0	0	0	0	0	0	0	0	0	0	0	0	IQ	reductase
fig|6666666.314155.peg.2576	0.170817	1	0.735095	1	0.890955	0.944519	0.490005	1027273.GZ77_02475	2.4e-163	582	Gammaproteobacteria	mukF	GO:0005575,GO:0009295	0	ko:K03633	0	0	0	0	ko00000,ko03036	0	0	0	D	Involved in chromosome condensation, segregation and cell cycle progression. May participate in facilitating chromosome segregation by condensation DNA from both sides of a centrally located replisome during cell division. Not required for mini-F plasmid partitioning. Probably acts via its interaction with MukB and MukE. Overexpression results in anucleate cells. It has a calcium binding activity
fig|6666666.314155.peg.2577	-0.41365	1	0.968634	1	0.923763	0.711197	0.659416	305900.GV64_01000	5.8e-55	221.1	Gammaproteobacteria	mukE	GO:0005575,GO:0007059,GO:0008150,GO:0009295,GO:0009987	0	ko:K03804,ko:K21006	ko02025,map02025	0	0	0	ko00000,ko00001,ko03036	0	0	0	D	Involved in chromosome condensation, segregation and cell cycle progression. May participate in facilitating chromosome segregation by condensation DNA from both sides of a centrally located replisome during cell division. Probably acts via its interaction with MukB and MukF
fig|6666666.314155.peg.2578	0.0442633	1	0.989819	1	0.916358	0.782597	0.70296	305900.GV64_01005	1.8e-259	902.9	Gammaproteobacteria	mukB	GO:0000166,GO:0000793,GO:0000796,GO:0000819,GO:0001882,GO:0001883,GO:0003674,GO:0003676,GO:0003677,GO:0005488,GO:0005515,GO:0005524,GO:0005525,GO:0005575,GO:0005622,GO:0005623,GO:0005694,GO:0005737,GO:0005829,GO:0006323,GO:0006996,GO:0007049,GO:0007059,GO:0007062,GO:0008144,GO:0008150,GO:0009987,GO:0016043,GO:0017076,GO:0019001,GO:0022402,GO:0030261,GO:0030554,GO:0032549,GO:0032550,GO:0032553,GO:…	3.5.4.40	ko:K03632,ko:K18286	ko00130,ko01110,map00130,map01110	0	R10695	RC00477	ko00000,ko00001,ko01000,ko03036	0	0	0	D	Plays a central role in chromosome condensation, segregation and cell cycle progression. Functions as a homodimer, which is essential for chromosome partition. Involved in negative DNA supercoiling in vivo, and by this means organize and compact chromosomes. May achieve or facilitate chromosome segregation by condensation DNA from both sides of a centrally located replisome during cell division
fig|6666666.314155.peg.2580	-0.163127	0.486524	0.753241	1	0.659841	0.121631	0.254607	1137799.GZ78_29195	2.5e-97	361.7	Oceanospirillales	0	0	0	0	0	0	0	0	0	0	0	0	M	Domain of unknown function (DUF4892)
fig|6666666.314155.peg.2582	0.173497	1	0.502969	1	0.713013	0.803884	0.376933	1137799.GZ78_29190	1.2e-149	535.8	Oceanospirillales	lipV	GO:0003674,GO:0003824,GO:0005488,GO:0005504,GO:0006082,GO:0006629,GO:0006631,GO:0008150,GO:0008152,GO:0008289,GO:0009056,GO:0009062,GO:0009268,GO:0009628,GO:0009987,GO:0010447,GO:0016042,GO:0016054,GO:0016298,GO:0016787,GO:0016788,GO:0019752,GO:0031406,GO:0032787,GO:0033293,GO:0036094,GO:0043167,GO:0043168,GO:0043177,GO:0043436,GO:0044237,GO:0044238,GO:0044242,GO:0044248,GO:0044255,GO:0044281,GO:…	0	ko:K19311	0	0	0	0	ko00000,ko01000	0	0	0	S	Serine aminopeptidase, S33
fig|6666666.314155.peg.2584	0.0207467	1	0.989819	1	0.93965	0.49608	0.772813	1137799.GZ78_22975	1.3e-126	459.1	Oceanospirillales	phhA	GO:0003674,GO:0003824,GO:0004497,GO:0004505,GO:0006082,GO:0006520,GO:0006558,GO:0006559,GO:0006725,GO:0006807,GO:0008150,GO:0008152,GO:0009056,GO:0009063,GO:0009072,GO:0009074,GO:0009987,GO:0016054,GO:0016491,GO:0016705,GO:0016714,GO:0017144,GO:0019439,GO:0019752,GO:0042737,GO:0043436,GO:0044237,GO:0044238,GO:0044248,GO:0044281,GO:0044282,GO:0046395,GO:0055114,GO:0071704,GO:1901360,GO:1901361,GO:…	1.14.16.1	ko:K00500	ko00360,ko00400,ko00790,ko01100,ko01230,map00360,map00400,map00790,map01100,map01230	0	R01795,R07211	RC00490	ko00000,ko00001,ko01000	0	0	0	E	catalyzes the formation of 4a-hydroxytetrahydrobiopterin and tyrosine from phenylalanine and tetrahydrobiopterin
fig|6666666.314155.peg.2585	-0.25719	0.588524	0.495235	0.457401	0.497213	0.588524	0.220744	1137799.GZ78_22985	5.7e-55	220.7	Oceanospirillales	hppD	0	1.13.11.27	ko:K00457	ko00130,ko00350,ko00360,ko01100,map00130,map00350,map00360,map01100	M00044	R01372,R02521	RC00505,RC00738	ko00000,ko00001,ko00002,ko01000,ko04147	0	0	iJN746.PP_3433	E	4-hydroxyphenylpyruvate dioxygenase
fig|6666666.314155.peg.2586	-0.15021	0.060751	0.602726	0.0151877	0.497213	0.397305	0.222199	1137799.GZ78_22985	3.8e-100	370.9	Oceanospirillales	hppD	0	1.13.11.27	ko:K00457	ko00130,ko00350,ko00360,ko01100,map00130,map00350,map00360,map01100	M00044	R01372,R02521	RC00505,RC00738	ko00000,ko00001,ko00002,ko01000,ko04147	0	0	iJN746.PP_3433	E	4-hydroxyphenylpyruvate dioxygenase
fig|6666666.314155.peg.2587	0.0140167	1	0.989819	1	0.938194	0.980988	0.785854	1137799.GZ78_22990	3e-67	261.2	Oceanospirillales	MA20_39410	0	0	ko:K03719	0	0	0	0	ko00000,ko03000,ko03036	0	0	0	K	helix_turn_helix ASNC type
fig|6666666.314155.peg.2590	-0.11647	1	0.951244	1	0.909361	0.392313	0.572168	1396858.Q666_09495	1.9e-33	148.3	Alteromonadaceae	dinJ	0	0	ko:K07473	0	0	0	0	ko00000,ko02048	0	0	0	L	RelB antitoxin
fig|6666666.314155.peg.2592	-0.1629	1	0.96149	1	1	NA	NA	1408444.JHYC01000036_gene1802	6.1e-16	89.7	Gammaproteobacteria	0	0	0	0	0	0	0	0	0	0	0	0	K	Helix-turn-helix domain
fig|6666666.314155.peg.2599	NA	1	NA	1	NA	NA	NA	377629.TERTU_3307	4.6e-61	240.4	Gammaproteobacteria	0	0	0	ko:K18831	0	0	0	0	ko00000,ko02048,ko03000	0	0	0	K	transcription regulator containing HTH domain
fig|6666666.314155.peg.2607	-0.23765	1	0.88059	1	0.916358	0.782597	0.705935
fig|6666666.314155.peg.2608	-0.812633	1	0.600365	1	1	NA	NA
fig|6666666.314155.peg.261	-0.221797	0.120018	0.256315	0.342817	0.393443	0.0300045	0.196823	1137799.GZ78_04790	8.3e-175	619.8	Oceanospirillales	0	0	0	0	0	0	0	0	0	0	0	0	G	polysaccharide deacetylase
fig|6666666.314155.peg.2610	-0.184067	0.74582	0.414087	1	0.497213	0.249351	0.252477
fig|6666666.314155.peg.2613	-0.170627	0.618759	0.492885	1	0.713013	0.15469	0.362534	1027273.GZ77_04645	2.1e-140	507.3	Gammaproteobacteria	ompB	GO:0005575,GO:0005576,GO:0005623,GO:0009986,GO:0044464	0	0	0	0	0	0	0	0	0	0	U	Autotransporter beta-domain
fig|6666666.314155.peg.2615	0.0344267	1	0.989819	1	0.915567	0.577161	0.700917	1137799.GZ78_08875	2.3e-11	73.6	Oceanospirillales	csrA	GO:0003674,GO:0003676,GO:0003723,GO:0003729,GO:0005488,GO:0005575,GO:0005622,GO:0005623,GO:0005737,GO:0005829,GO:0005979,GO:0006109,GO:0006417,GO:0006446,GO:0008150,GO:0009889,GO:0009890,GO:0009892,GO:0010468,GO:0010556,GO:0010558,GO:0010605,GO:0010608,GO:0010629,GO:0010675,GO:0010677,GO:0010906,GO:0010962,GO:0017148,GO:0019222,GO:0031323,GO:0031324,GO:0031326,GO:0031327,GO:0032268,GO:0032269,GO:…	0	ko:K03563	ko02020,ko02025,ko02026,ko05111,map02020,map02025,map02026,map05111	0	0	0	ko00000,ko00001,ko03019	0	0	0	T	Could accelerate the degradation of some genes transcripts potentially through selective RNA binding
fig|6666666.314155.peg.2618	0.0667867	0.96088	0.94928	1	0.915567	0.24022	0.555103	1137799.GZ78_08880	1.2e-214	752.3	Oceanospirillales	lysC	GO:0003674,GO:0003824,GO:0004072,GO:0005575,GO:0005622,GO:0005623,GO:0005737,GO:0006082,GO:0006520,GO:0006553,GO:0006793,GO:0006796,GO:0006807,GO:0008150,GO:0008152,GO:0008652,GO:0009058,GO:0009066,GO:0009067,GO:0009085,GO:0009089,GO:0009507,GO:0009532,GO:0009536,GO:0009570,GO:0009987,GO:0016053,GO:0016301,GO:0016310,GO:0016740,GO:0016772,GO:0016774,GO:0019202,GO:0019752,GO:0043226,GO:0043227,GO:…	1.1.1.3,2.7.2.4	ko:K00928,ko:K12524	ko00260,ko00261,ko00270,ko00300,ko01100,ko01110,ko01120,ko01130,ko01210,ko01230,map00260,map00261,map00270,map00300,map01100,map01110,map01120,map01130,map01210,map01230	M00016,M00017,M00018,M00033,M00525,M00526,M00527	R00480,R01773,R01775	RC00002,RC00043,RC00087	ko00000,ko00001,ko00002,ko01000	0	0	0	E	Belongs to the aspartokinase family
fig|6666666.314155.peg.2619	0.0875833	1	0.860402	1	0.915567	0.964416	0.401741	1137799.GZ78_08885	0	1541.9	Oceanospirillales	alaS	GO:0001130,GO:0001131,GO:0001141,GO:0001217,GO:0002161,GO:0002196,GO:0003674,GO:0003700,GO:0003824,GO:0004812,GO:0004813,GO:0005488,GO:0005515,GO:0005575,GO:0005622,GO:0005623,GO:0005737,GO:0005829,GO:0006082,GO:0006139,GO:0006355,GO:0006396,GO:0006399,GO:0006400,GO:0006412,GO:0006418,GO:0006419,GO:0006450,GO:0006518,GO:0006520,GO:0006725,GO:0006807,GO:0008033,GO:0008150,GO:0008152,GO:0008270,GO:…	6.1.1.7	ko:K01872	ko00970,map00970	M00359,M00360	R03038	RC00055,RC00523	ko00000,ko00001,ko00002,ko01000,ko01007,ko03016	0	0	iECABU_c1320.ECABU_c29670,iECED1_1282.ECED1_3146,iEcHS_1320.EcHS_A2833,iJN746.PP_4474	J	Catalyzes the attachment of alanine to tRNA(Ala) in a two-step reaction alanine is first activated by ATP to form Ala- AMP and then transferred to the acceptor end of tRNA(Ala). Also edits incorrectly charged Ser-tRNA(Ala) and Gly-tRNA(Ala) via its editing domain
fig|6666666.314155.peg.262	0.137387	1	0.783487	1	0.915567	0.719811	0.543584	1137799.GZ78_04785	8.9e-119	433	Oceanospirillales	trmH	GO:0001510,GO:0002128,GO:0002938,GO:0003674,GO:0003824,GO:0006139,GO:0006396,GO:0006399,GO:0006400,GO:0006725,GO:0006807,GO:0008033,GO:0008150,GO:0008152,GO:0008168,GO:0008171,GO:0008173,GO:0008175,GO:0008757,GO:0009020,GO:0009451,GO:0009987,GO:0010467,GO:0016070,GO:0016423,GO:0016740,GO:0016741,GO:0030488,GO:0032259,GO:0034470,GO:0034641,GO:0034660,GO:0043170,GO:0043412,GO:0043414,GO:0044237,GO:…	2.1.1.185,2.1.1.34	ko:K00556,ko:K03218,ko:K03437,ko:K15333	0	0	0	0	ko00000,ko01000,ko03009,ko03016,ko03036	0	0	0	J	Catalyzes the 2'-O methylation of guanosine at position 18 in tRNA
fig|6666666.314155.peg.2621	0.01095	1	0.989819	1	0.915567	0.857461	0.758255	1137799.GZ78_08905	1.1e-179	636	Oceanospirillales	recA	GO:0005575,GO:0005622,GO:0005623,GO:0005737,GO:0005829,GO:0006950,GO:0006974,GO:0007154,GO:0008150,GO:0009432,GO:0009605,GO:0009987,GO:0009991,GO:0031668,GO:0033554,GO:0044424,GO:0044444,GO:0044464,GO:0050896,GO:0051716,GO:0071496	0	ko:K03553	ko03440,map03440	M00729	0	0	ko00000,ko00001,ko00002,ko03400	0	0	0	L	Can catalyze the hydrolysis of ATP in the presence of single-stranded DNA, the ATP-dependent uptake of single-stranded DNA by duplex DNA, and the ATP-dependent hybridization of homologous single-stranded DNAs. It interacts with LexA causing its activation and leading to its autocatalytic cleavage
fig|6666666.314155.peg.2622	0.01091	1	0.989819	1	0.915567	0.908437	0.779879	1137799.GZ78_08910	1.8e-73	282	Oceanospirillales	cinA	0	3.5.1.42	ko:K03742,ko:K03743	ko00760,map00760	0	R02322	RC00100	ko00000,ko00001,ko01000	0	0	0	S	Belongs to the CinA family
fig|6666666.314155.peg.2623	0.09042	1	0.96149	1	0.915567	0.821669	0.571865	1137799.GZ78_08915	0	1250.7	Oceanospirillales	mutS	GO:0000018,GO:0000166,GO:0003674,GO:0003676,GO:0003677,GO:0003684,GO:0003690,GO:0003824,GO:0005488,GO:0005515,GO:0005524,GO:0005575,GO:0005622,GO:0005623,GO:0005737,GO:0005829,GO:0006139,GO:0006259,GO:0006281,GO:0006298,GO:0006725,GO:0006807,GO:0006950,GO:0006974,GO:0008094,GO:0008144,GO:0008150,GO:0008152,GO:0008301,GO:0009987,GO:0016462,GO:0016787,GO:0016817,GO:0016818,GO:0016887,GO:0017076,GO:…	0	ko:K03555	ko03430,map03430	0	0	0	ko00000,ko00001,ko03400	0	0	iECW_1372.ECW_m2935,iWFL_1372.ECW_m2935	L	that it carries out the mismatch recognition step. This protein has a weak ATPase activity
fig|6666666.314155.peg.2625	-0.149313	1	0.937224	1	0.85206	0.362554	0.554077	1137799.GZ78_08920	1.1e-42	178.7	Oceanospirillales	fdxA	0	0	ko:K05524	0	0	0	0	ko00000	0	0	0	C	Ferredoxins are iron-sulfur proteins that transfer electrons in a wide variety of metabolic reactions
fig|6666666.314155.peg.2626	-0.191637	0.461505	0.512307	0.457401	0.497213	0.115376	0.212046	1137799.GZ78_08925	3.9e-174	617.5	Oceanospirillales	rpoS	GO:0000988,GO:0000990,GO:0001000,GO:0001121,GO:0001123,GO:0003674,GO:0005488,GO:0005515,GO:0005575,GO:0005622,GO:0005623,GO:0005737,GO:0006139,GO:0006351,GO:0006352,GO:0006355,GO:0006725,GO:0006807,GO:0008150,GO:0008152,GO:0009058,GO:0009059,GO:0009889,GO:0009987,GO:0010467,GO:0010468,GO:0010556,GO:0016070,GO:0016987,GO:0018130,GO:0019219,GO:0019222,GO:0019438,GO:0019899,GO:0031323,GO:0031326,GO:…	0	ko:K03087	ko02026,ko05111,map02026,map05111	0	0	0	ko00000,ko00001,ko03021	0	0	0	K	RNA polymerase sigma factor RpoS
fig|6666666.314155.peg.2627	0.12637	1	0.812572	1	0.915567	0.866861	0.406028	1137799.GZ78_08930	3.4e-102	378.3	Oceanospirillales	nlpD	GO:0000920,GO:0001896,GO:0005575,GO:0005623,GO:0008150,GO:0008219,GO:0009279,GO:0009987,GO:0012501,GO:0016020,GO:0019867,GO:0030312,GO:0030313,GO:0031975,GO:0032153,GO:0042221,GO:0042493,GO:0043085,GO:0044093,GO:0044462,GO:0044464,GO:0050790,GO:0050896,GO:0051301,GO:0051336,GO:0051345,GO:0065007,GO:0065009,GO:0071944	0	ko:K06194,ko:K12943	0	0	0	0	ko00000	1.A.34.1.2	0	0	DM	COG0739 Membrane proteins related to metalloendopeptidases
fig|6666666.314155.peg.2629	0.118987	1	0.813056	1	0.915567	0.778376	0.563987	1137799.GZ78_08950	5.7e-81	307	Oceanospirillales	pcm	GO:0003674,GO:0003824,GO:0004719,GO:0005575,GO:0005622,GO:0005623,GO:0005737,GO:0006464,GO:0006479,GO:0006807,GO:0008150,GO:0008152,GO:0008168,GO:0008171,GO:0008213,GO:0008276,GO:0008757,GO:0009987,GO:0010340,GO:0016740,GO:0016741,GO:0019538,GO:0030091,GO:0032259,GO:0036211,GO:0043170,GO:0043412,GO:0043414,GO:0044237,GO:0044238,GO:0044260,GO:0044267,GO:0044424,GO:0044464,GO:0051998,GO:0071704,GO:…	2.1.1.77	ko:K00573	0	0	0	0	ko00000,ko01000	0	0	0	O	Catalyzes the methyl esterification of L-isoaspartyl residues in peptides and proteins that result from spontaneous decomposition of normal L-aspartyl and L-asparaginyl residues. It plays a role in the repair and or degradation of damaged proteins
fig|6666666.314155.peg.2630	0.09486	1	0.94928	1	0.916358	0.872065	0.676404	1137799.GZ78_08955	4.1e-117	427.6	Oceanospirillales	surE	GO:0003674,GO:0003824,GO:0004309,GO:0005488,GO:0005515,GO:0006139,GO:0006213,GO:0006220,GO:0006244,GO:0006725,GO:0006753,GO:0006793,GO:0006796,GO:0006807,GO:0008150,GO:0008152,GO:0008252,GO:0008253,GO:0008254,GO:0009056,GO:0009058,GO:0009116,GO:0009117,GO:0009119,GO:0009123,GO:0009125,GO:0009129,GO:0009131,GO:0009158,GO:0009161,GO:0009164,GO:0009166,GO:0009173,GO:0009175,GO:0009218,GO:0009222,GO:…	3.1.3.5	ko:K03787	ko00230,ko00240,ko00760,ko01100,ko01110,map00230,map00240,map00760,map01100,map01110	0	R00183,R00511,R00963,R01126,R01227,R01569,R01664,R01968,R02088,R02102,R02323,R02719,R03346	RC00017	ko00000,ko00001,ko01000	0	0	iSFxv_1172.SFxv_3035	S	Nucleotidase that shows phosphatase activity on nucleoside 5'-monophosphates
fig|6666666.314155.peg.2631	0.01498	1	0.989819	1	0.92232	0.997588	0.782732	305900.GV64_16145	2.1e-106	392.5	Oceanospirillales	truD	GO:0001522,GO:0003674,GO:0003824,GO:0005575,GO:0005622,GO:0005623,GO:0005737,GO:0005829,GO:0006139,GO:0006725,GO:0006807,GO:0008150,GO:0008152,GO:0009451,GO:0009982,GO:0009987,GO:0016070,GO:0016853,GO:0016866,GO:0034641,GO:0043170,GO:0043412,GO:0044237,GO:0044238,GO:0044424,GO:0044444,GO:0044464,GO:0046483,GO:0071704,GO:0090304,GO:1901360	5.4.99.27	ko:K06176	0	0	0	0	ko00000,ko01000,ko03016	0	0	0	J	Responsible for synthesis of pseudouridine from uracil- 13 in transfer RNAs
fig|6666666.314155.peg.2632	-0.0559633	1	0.989819	1	0.916358	0.965399	0.734	1137799.GZ78_08965	1.7e-71	275.4	Oceanospirillales	ispF	GO:0003674,GO:0003824,GO:0005488,GO:0005515,GO:0006732,GO:0006733,GO:0006743,GO:0006744,GO:0008150,GO:0008152,GO:0008270,GO:0008685,GO:0009058,GO:0009108,GO:0009987,GO:0016829,GO:0016849,GO:0030145,GO:0042180,GO:0042181,GO:0042802,GO:0043167,GO:0043169,GO:0044237,GO:0044249,GO:0044281,GO:0044283,GO:0046872,GO:0046914,GO:0051186,GO:0051188,GO:0071704,GO:1901576,GO:1901661,GO:1901663	2.1.1.228,2.7.7.60,4.6.1.12	ko:K00554,ko:K00991,ko:K01770,ko:K12506	ko00900,ko01100,ko01110,ko01130,map00900,map01100,map01110,map01130	M00096	R00597,R05633,R05637	RC00002,RC00003,RC00334,RC01440	ko00000,ko00001,ko00002,ko01000,ko03016	0	0	iPC815.YPO3360	I	Involved in the biosynthesis of isopentenyl diphosphate (IPP) and dimethylallyl diphosphate (DMAPP), two major building blocks of isoprenoid compounds. Catalyzes the conversion of 4- diphosphocytidyl-2-C-methyl-D-erythritol 2-phosphate (CDP-ME2P) to 2-C-methyl-D-erythritol 2,4-cyclodiphosphate (ME-CPP) with a corresponding release of cytidine 5-monophosphate (CMP)
fig|6666666.314155.peg.2633	0.0447533	1	0.982639	1	0.915567	0.997588	0.705935	1137799.GZ78_08970	1.1e-105	389.4	Oceanospirillales	ispD	GO:0000287,GO:0003674,GO:0003824,GO:0005488,GO:0005515,GO:0005575,GO:0005622,GO:0005623,GO:0005737,GO:0005829,GO:0006629,GO:0006720,GO:0008150,GO:0008152,GO:0008299,GO:0008610,GO:0009058,GO:0009987,GO:0016740,GO:0016772,GO:0016779,GO:0042802,GO:0043167,GO:0043169,GO:0044237,GO:0044238,GO:0044249,GO:0044255,GO:0044424,GO:0044444,GO:0044464,GO:0046872,GO:0050518,GO:0070567,GO:0071704,GO:1901576	2.7.7.60	ko:K00991	ko00900,ko01100,ko01110,ko01130,map00900,map01100,map01110,map01130	M00096	R05633	RC00002	ko00000,ko00001,ko00002,ko01000	0	0	iAF1260.b2747,iBWG_1329.BWG_2483,iEC55989_1330.EC55989_3019,iECDH10B_1368.ECDH10B_2915,iECDH1ME8569_1439.ECDH1ME8569_2657,iECIAI1_1343.ECIAI1_2848,iECO103_1326.ECO103_3289,iECO111_1330.ECO111_3471,iECO26_1355.ECO26_3816,iECSE_1348.ECSE_2999,iECW_1372.ECW_m2953,iEKO11_1354.EKO11_1022,iEcDH1_1363.EcDH1_0941,iEcE24377_1341.EcE24377A_3048,iEcHS_1320.EcHS_A2885,iEcolC_1368.EcolC_0965,iJO1366.b2747,iJR…	I	Catalyzes the formation of 4-diphosphocytidyl-2-C- methyl-D-erythritol from CTP and 2-C-methyl-D-erythritol 4- phosphate (MEP)
fig|6666666.314155.peg.2634	0.192527	1	0.683259	1	0.900213	0.7591	0.470664	1137799.GZ78_08975	7.3e-32	142.9	Gammaproteobacteria	ftsB	GO:0000003,GO:0000910,GO:0003674,GO:0005488,GO:0005515,GO:0005575,GO:0005623,GO:0005886,GO:0007049,GO:0008150,GO:0009987,GO:0016020,GO:0019954,GO:0022402,GO:0022414,GO:0030428,GO:0032153,GO:0032505,GO:0042802,GO:0043093,GO:0044464,GO:0051301,GO:0071944	0	ko:K05589	0	0	0	0	ko00000,ko03036	0	0	0	D	Essential cell division protein. May link together the upstream cell division proteins, which are predominantly cytoplasmic, with the downstream cell division proteins, which are predominantly periplasmic
fig|6666666.314155.peg.2635	0.146857	1	0.783487	1	0.813665	0.671322	0.382849	1137799.GZ78_08980	4e-229	800.4	Oceanospirillales	eno	GO:0000015,GO:0000287,GO:0003674,GO:0003824,GO:0004634,GO:0005488,GO:0005515,GO:0005575,GO:0005576,GO:0005622,GO:0005623,GO:0005737,GO:0005829,GO:0005856,GO:0005975,GO:0006082,GO:0006090,GO:0006091,GO:0006096,GO:0006139,GO:0006163,GO:0006164,GO:0006165,GO:0006725,GO:0006732,GO:0006733,GO:0006753,GO:0006754,GO:0006757,GO:0006793,GO:0006796,GO:0006807,GO:0008150,GO:0008152,GO:0009056,GO:0009058,GO:…	4.2.1.11	ko:K01689	ko00010,ko00680,ko01100,ko01110,ko01120,ko01130,ko01200,ko01230,ko03018,ko04066,map00010,map00680,map01100,map01110,map01120,map01130,map01200,map01230,map03018,map04066	M00001,M00002,M00003,M00346,M00394	R00658	RC00349	ko00000,ko00001,ko00002,ko01000,ko03019,ko04147	0	0	iPC815.YPO3376	G	Catalyzes the reversible conversion of 2- phosphoglycerate into phosphoenolpyruvate. It is essential for the degradation of carbohydrates via glycolysis
fig|6666666.314155.peg.2636	0.0997267	1	0.893091	1	0.915567	0.444833	0.477993	1137799.GZ78_09000	4.5e-152	543.9	Oceanospirillales	kdsA	GO:0000271,GO:0003674,GO:0003824,GO:0005575,GO:0005622,GO:0005623,GO:0005737,GO:0005829,GO:0005975,GO:0005976,GO:0005996,GO:0006082,GO:0006629,GO:0008150,GO:0008152,GO:0008610,GO:0008653,GO:0008676,GO:0009058,GO:0009059,GO:0009103,GO:0009987,GO:0016043,GO:0016051,GO:0016053,GO:0016740,GO:0016765,GO:0019294,GO:0019752,GO:0022607,GO:0033692,GO:0034637,GO:0034645,GO:0043170,GO:0043436,GO:0043933,GO:…	2.5.1.55	ko:K01627	ko00540,ko01100,map00540,map01100	M00063	R03254	RC00435	ko00000,ko00001,ko00002,ko01000,ko01005	0	0	0	M	Belongs to the KdsA family
fig|6666666.314155.peg.2637	0.151077	1	0.753241	1	0.880963	0.299251	0.476876	1137799.GZ78_09005	6.3e-51	206.5	Oceanospirillales	pyrG	GO:0001775,GO:0002376,GO:0003674,GO:0003824,GO:0003883,GO:0005488,GO:0005515,GO:0005575,GO:0005622,GO:0005623,GO:0005737,GO:0005829,GO:0005886,GO:0006139,GO:0006213,GO:0006220,GO:0006221,GO:0006241,GO:0006725,GO:0006753,GO:0006793,GO:0006796,GO:0006807,GO:0008150,GO:0008152,GO:0008283,GO:0009058,GO:0009116,GO:0009117,GO:0009119,GO:0009141,GO:0009142,GO:0009147,GO:0009148,GO:0009163,GO:0009165,GO:…	6.3.4.2	ko:K01937	ko00240,ko01100,map00240,map01100	M00052	R00571,R00573	RC00010,RC00074	ko00000,ko00001,ko00002,ko01000	0	0	iAF987.Gmet_1276,iECO103_1326.ECO103_3323,iNJ661.Rv1699,iPC815.YPO3377	F	Catalyzes the ATP-dependent amination of UTP to CTP with either L-glutamine or ammonia as the source of nitrogen. Regulates intracellular CTP levels through interactions with the four ribonucleotide triphosphates
fig|6666666.314155.peg.2638	0.0529067	1	0.968634	1	0.915567	0.663674	0.676404	1137799.GZ78_09005	4.9e-221	773.5	Oceanospirillales	pyrG	GO:0001775,GO:0002376,GO:0003674,GO:0003824,GO:0003883,GO:0005488,GO:0005515,GO:0005575,GO:0005622,GO:0005623,GO:0005737,GO:0005829,GO:0005886,GO:0006139,GO:0006213,GO:0006220,GO:0006221,GO:0006241,GO:0006725,GO:0006753,GO:0006793,GO:0006796,GO:0006807,GO:0008150,GO:0008152,GO:0008283,GO:0009058,GO:0009116,GO:0009117,GO:0009119,GO:0009141,GO:0009142,GO:0009147,GO:0009148,GO:0009163,GO:0009165,GO:…	6.3.4.2	ko:K01937	ko00240,ko01100,map00240,map01100	M00052	R00571,R00573	RC00010,RC00074	ko00000,ko00001,ko00002,ko01000	0	0	iAF987.Gmet_1276,iECO103_1326.ECO103_3323,iNJ661.Rv1699,iPC815.YPO3377	F	Catalyzes the ATP-dependent amination of UTP to CTP with either L-glutamine or ammonia as the source of nitrogen. Regulates intracellular CTP levels through interactions with the four ribonucleotide triphosphates
fig|6666666.314155.peg.2640	0.02046	0.938322	0.989819	1	0.915567	0.23458	0.75468	1137799.GZ78_09015	4.2e-167	594	Oceanospirillales	accA	GO:0001676,GO:0003674,GO:0003824,GO:0003989,GO:0005488,GO:0005515,GO:0005575,GO:0005622,GO:0005623,GO:0005737,GO:0005829,GO:0006082,GO:0006629,GO:0006631,GO:0006633,GO:0008150,GO:0008152,GO:0008610,GO:0009058,GO:0009317,GO:0009329,GO:0009987,GO:0016053,GO:0016421,GO:0016874,GO:0016885,GO:0019752,GO:0032787,GO:0032991,GO:0042759,GO:0042802,GO:0043436,GO:0044237,GO:0044238,GO:0044249,GO:0044255,GO:…	2.1.3.15,6.4.1.2	ko:K01962,ko:K01963	ko00061,ko00620,ko00640,ko00720,ko01100,ko01110,ko01120,ko01130,ko01200,ko01212,map00061,map00620,map00640,map00720,map01100,map01110,map01120,map01130,map01200,map01212	M00082,M00376	R00742,R04386	RC00040,RC00253,RC00367	ko00000,ko00001,ko00002,ko01000	0	0	iAF1260.b0185,iBWG_1329.BWG_0177,iEC55989_1330.EC55989_0179,iECDH10B_1368.ECDH10B_0165,iECDH1ME8569_1439.ECDH1ME8569_0178,iECED1_1282.ECED1_0191,iECH74115_1262.ECH74115_0195,iECIAI1_1343.ECIAI1_0185,iECNA114_1301.ECNA114_0175,iECO111_1330.ECO111_0186,iECO26_1355.ECO26_0187,iECP_1309.ECP_0193,iECSE_1348.ECSE_0184,iECSF_1327.ECSF_0200,iECSP_1301.ECSP_0184,iECW_1372.ECW_m0181,iECs_1301.ECs0187,iEKO1…	I	Component of the acetyl coenzyme A carboxylase (ACC) complex. First, biotin carboxylase catalyzes the carboxylation of biotin on its carrier protein (BCCP) and then the CO(2) group is transferred by the carboxyltransferase to acetyl-CoA to form malonyl-CoA
fig|6666666.314155.peg.2641	0.0750267	1	0.95639	1	0.915567	0.41359	0.643623	1137799.GZ78_09025	0	2069.7	Oceanospirillales	dnaE	GO:0003674,GO:0003824,GO:0003887,GO:0005575,GO:0005622,GO:0005623,GO:0005737,GO:0005829,GO:0006139,GO:0006259,GO:0006260,GO:0006725,GO:0006807,GO:0008150,GO:0008152,GO:0009058,GO:0009059,GO:0009360,GO:0009987,GO:0016740,GO:0016772,GO:0016779,GO:0018130,GO:0019438,GO:0032991,GO:0034061,GO:0034641,GO:0034645,GO:0034654,GO:0042575,GO:0043170,GO:0044237,GO:0044238,GO:0044249,GO:0044260,GO:0044271,GO:…	2.7.7.7	ko:K02337	ko00230,ko00240,ko01100,ko03030,ko03430,ko03440,map00230,map00240,map01100,map03030,map03430,map03440	M00260	R00375,R00376,R00377,R00378	RC02795	ko00000,ko00001,ko00002,ko01000,ko03032,ko03400	0	0	0	L	DNA polymerase
fig|6666666.314155.peg.2643	0.15687	1	0.798897	1	0.812114	0.55863	0.312819	1137799.GZ78_09030	3.4e-81	307.8	Oceanospirillales	rnhB	GO:0003674,GO:0003824,GO:0004518,GO:0004519,GO:0004521,GO:0004523,GO:0004540,GO:0005575,GO:0005622,GO:0005623,GO:0006139,GO:0006259,GO:0006260,GO:0006261,GO:0006271,GO:0006273,GO:0006281,GO:0006298,GO:0006401,GO:0006725,GO:0006807,GO:0006950,GO:0006974,GO:0008150,GO:0008152,GO:0009056,GO:0009057,GO:0009058,GO:0009059,GO:0009987,GO:0016070,GO:0016787,GO:0016788,GO:0016891,GO:0016893,GO:0019439,GO:…	3.1.26.4	ko:K03470	ko03030,map03030	0	0	0	ko00000,ko00001,ko01000,ko03032	0	0	0	L	Endonuclease that specifically degrades the RNA of RNA- DNA hybrids
fig|6666666.314155.peg.2644	NA	1	NA	1	NA	NA	NA	1137799.GZ78_09035	2.1e-192	678.3	Oceanospirillales	lpxB	GO:0003674,GO:0003824,GO:0005488,GO:0005543,GO:0005575,GO:0005622,GO:0005623,GO:0005737,GO:0005829,GO:0005886,GO:0005975,GO:0006629,GO:0006643,GO:0006644,GO:0006664,GO:0006793,GO:0006796,GO:0008150,GO:0008152,GO:0008194,GO:0008289,GO:0008610,GO:0008654,GO:0008915,GO:0009058,GO:0009245,GO:0009247,GO:0009311,GO:0009312,GO:0009987,GO:0016020,GO:0016051,GO:0016740,GO:0016757,GO:0016758,GO:0019637,GO:…	2.4.1.182	ko:K00748	ko00540,ko01100,map00540,map01100	M00060	R04606	RC00005,RC00059	ko00000,ko00001,ko00002,ko01000,ko01003,ko01005	0	GT19	iE2348C_1286.E2348C_0187,iEcolC_1368.EcolC_3478,iIT341.HP0867	M	Condensation of UDP-2,3-diacylglucosamine and 2,3- diacylglucosamine-1-phosphate to form lipid A disaccharide, a precursor of lipid A, a phosphorylated glycolipid that anchors the lipopolysaccharide to the outer membrane of the cell
fig|6666666.314155.peg.2645	0.00115	1	0.992554	1	0.916358	0.991508	0.793887	1137799.GZ78_09040	3.5e-52	211.1	Oceanospirillales	lpxA	GO:0003674,GO:0003824,GO:0005488,GO:0005515,GO:0005575,GO:0005622,GO:0005623,GO:0005737,GO:0005829,GO:0005975,GO:0006629,GO:0006643,GO:0006644,GO:0006664,GO:0006793,GO:0006796,GO:0008150,GO:0008152,GO:0008374,GO:0008610,GO:0008654,GO:0008780,GO:0009058,GO:0009245,GO:0009247,GO:0009311,GO:0009312,GO:0009987,GO:0016051,GO:0016740,GO:0016746,GO:0016747,GO:0019637,GO:0042802,GO:0044237,GO:0044238,GO:…	2.3.1.129	ko:K00677	ko00540,ko01100,ko01503,map00540,map01100,map01503	M00060	R04567	RC00039,RC00055	ko00000,ko00001,ko00002,ko01000,ko01005	0	0	iIT341.HP1375,iPC815.YPO1056	M	Involved in the biosynthesis of lipid A, a phosphorylated glycolipid that anchors the lipopolysaccharide to the outer membrane of the cell
fig|6666666.314155.peg.2647	0.226125	1	0.787319	1	0.915567	0.726091	0.543471	1137799.GZ78_09050	2.2e-58	232.6	Oceanospirillales	lpxD	GO:0003674,GO:0003824,GO:0005488,GO:0005515,GO:0005575,GO:0005622,GO:0005623,GO:0005737,GO:0005829,GO:0005975,GO:0006629,GO:0006643,GO:0006644,GO:0006664,GO:0006793,GO:0006796,GO:0008150,GO:0008152,GO:0008610,GO:0008654,GO:0009058,GO:0009245,GO:0009247,GO:0009311,GO:0009312,GO:0009987,GO:0016051,GO:0016410,GO:0016740,GO:0016746,GO:0016747,GO:0019637,GO:0042802,GO:0044237,GO:0044238,GO:0044249,GO:…	2.3.1.191	ko:K02536	ko00540,ko01100,map00540,map01100	M00060	R04550	RC00039,RC00166	ko00000,ko00001,ko00002,ko01000,ko01005	0	0	ic_1306.c0216	M	Catalyzes the N-acylation of UDP-3-O-acylglucosamine using 3-hydroxyacyl-ACP as the acyl donor. Is involved in the biosynthesis of lipid A, a phosphorylated glycolipid that anchors the lipopolysaccharide to the outer membrane of the cell
fig|6666666.314155.peg.2649	-0.15946	0.217532	0.754503	0.457401	0.568813	0.0543831	0.252477	1137799.GZ78_09055	9.8e-67	259.6	Oceanospirillales	skp	GO:0001530,GO:0003674,GO:0005488,GO:0005515,GO:0005575,GO:0005623,GO:0006457,GO:0006807,GO:0008104,GO:0008150,GO:0008152,GO:0008289,GO:0009279,GO:0009987,GO:0010467,GO:0016020,GO:0016043,GO:0019538,GO:0019867,GO:0022417,GO:0022607,GO:0030288,GO:0030312,GO:0030313,GO:0031647,GO:0031975,GO:0032978,GO:0033036,GO:0034613,GO:0042597,GO:0042802,GO:0043163,GO:0043165,GO:0043170,GO:0044085,GO:0044091,GO:…	0	ko:K06142	0	0	0	0	ko00000	0	0	0	M	COG2825 Outer membrane protein
fig|6666666.314155.peg.2650	-0.0005067	1	0.992554	1	0.916358	0.582507	0.793639	1137799.GZ78_09060	0	1401.3	Oceanospirillales	bamA	GO:0005575,GO:0005623,GO:0008104,GO:0008150,GO:0009279,GO:0009987,GO:0016020,GO:0016043,GO:0019867,GO:0022607,GO:0030312,GO:0030313,GO:0031224,GO:0031230,GO:0031241,GO:0031246,GO:0031975,GO:0032991,GO:0033036,GO:0034613,GO:0043163,GO:0043165,GO:0044085,GO:0044091,GO:0044425,GO:0044462,GO:0044464,GO:0045184,GO:0045229,GO:0051179,GO:0051205,GO:0051234,GO:0051641,GO:0061024,GO:0070727,GO:0071709,GO:…	0	ko:K07277	0	0	0	0	ko00000,ko02000,ko03029	1.B.33	0	0	M	Part of the outer membrane protein assembly complex, which is involved in assembly and insertion of beta-barrel proteins into the outer membrane
fig|6666666.314155.peg.2652	0.0788833	1	0.989819	1	0.916358	0.798243	0.676404	1137799.GZ78_09065	2.5e-179	634.8	Oceanospirillales	rseP	GO:0000988,GO:0000989,GO:0003674,GO:0003824,GO:0004175,GO:0004222,GO:0005488,GO:0005515,GO:0005575,GO:0005623,GO:0005886,GO:0005887,GO:0006355,GO:0006508,GO:0006807,GO:0008150,GO:0008152,GO:0008233,GO:0008237,GO:0009889,GO:0009891,GO:0009893,GO:0010468,GO:0010556,GO:0010557,GO:0010604,GO:0010628,GO:0016020,GO:0016021,GO:0016787,GO:0019219,GO:0019222,GO:0019538,GO:0031224,GO:0031226,GO:0031323,GO:…	3.4.21.107	ko:K04771,ko:K11749	ko01503,ko02020,ko02024,ko04112,map01503,map02020,map02024,map04112	M00728	0	0	ko00000,ko00001,ko00002,ko01000,ko01002,ko03110	0	0	0	M	zinc metalloprotease
fig|6666666.314155.peg.2656	0.103	1	0.96149	1	1	0.323018	0.582989	1137799.GZ78_09080	1.1e-119	436	Oceanospirillales	uppS	GO:0000270,GO:0000287,GO:0002094,GO:0003674,GO:0003824,GO:0004659,GO:0005488,GO:0005575,GO:0005622,GO:0005623,GO:0005737,GO:0005829,GO:0006022,GO:0006023,GO:0006024,GO:0006066,GO:0006629,GO:0006720,GO:0006807,GO:0008150,GO:0008152,GO:0008299,GO:0008610,GO:0008834,GO:0009058,GO:0009059,GO:0009252,GO:0009273,GO:0009987,GO:0016093,GO:0016094,GO:0016740,GO:0016765,GO:0030203,GO:0034645,GO:0042546,GO:…	2.5.1.31	ko:K00806	ko00900,ko01110,map00900,map01110	0	R06447	RC00279,RC02839	ko00000,ko00001,ko01000,ko01006	0	0	iECBD_1354.ECBD_3445,iECOK1_1307.ECOK1_0175,iECSE_1348.ECSE_0173,iECW_1372.ECW_m0170,iEKO11_1354.EKO11_3744,iEcDH1_1363.EcDH1_3429,iEcE24377_1341.EcE24377A_0178,iEcHS_1320.EcHS_A0176,iNRG857_1313.NRG857_00890,iSFV_1184.SFV_0157,iUMN146_1321.UM146_23675,iUMNK88_1353.UMNK88_178,iWFL_1372.ECW_m0170,iY75_1357.Y75_RS00880	I	Catalyzes the sequential condensation of isopentenyl diphosphate (IPP) with (2E,6E)-farnesyl diphosphate (E,E-FPP) to yield (2Z,6Z,10Z,14Z,18Z,22Z,26Z,30Z,34E,38E)-undecaprenyl diphosphate (di-trans,octa-cis-UPP). UPP is the precursor of glycosyl carrier lipid in the biosynthesis of bacterial cell wall polysaccharide components such as peptidoglycan and lipopolysaccharide
fig|6666666.314155.peg.2658	0.05663	1	0.984334	1	0.915567	0.99733	0.61468	1137799.GZ78_09090	1.9e-81	308.5	Oceanospirillales	frr	GO:0002181,GO:0002184,GO:0003674,GO:0003676,GO:0003723,GO:0005488,GO:0005575,GO:0005618,GO:0005622,GO:0005623,GO:0005737,GO:0005829,GO:0005886,GO:0006412,GO:0006415,GO:0006518,GO:0006807,GO:0008079,GO:0008135,GO:0008150,GO:0008152,GO:0009058,GO:0009059,GO:0009987,GO:0010467,GO:0016020,GO:0016043,GO:0019538,GO:0022411,GO:0030312,GO:0032984,GO:0034641,GO:0034645,GO:0040007,GO:0043021,GO:0043023,GO:…	0	ko:K02838	0	0	0	0	ko00000,ko03012	0	0	0	J	Responsible for the release of ribosomes from messenger RNA at the termination of protein biosynthesis. May increase the efficiency of translation by recycling ribosomes from one round of translation to another
fig|6666666.314155.peg.2659	0.02682	1	0.989819	1	0.915567	0.936084	0.702162	1137799.GZ78_09095	2.7e-129	468	Oceanospirillales	pyrH	GO:0003674,GO:0003824,GO:0005488,GO:0005515,GO:0005575,GO:0005622,GO:0005623,GO:0005737,GO:0005829,GO:0006139,GO:0006220,GO:0006221,GO:0006725,GO:0006753,GO:0006793,GO:0006796,GO:0006807,GO:0008150,GO:0008152,GO:0009041,GO:0009058,GO:0009117,GO:0009123,GO:0009165,GO:0009987,GO:0016301,GO:0016310,GO:0016740,GO:0016772,GO:0016776,GO:0018130,GO:0019205,GO:0019438,GO:0019637,GO:0033862,GO:0034641,GO:…	2.7.4.22	ko:K09903	ko00240,ko01100,map00240,map01100	0	R00158	RC00002	ko00000,ko00001,ko01000	0	0	0	F	Catalyzes the reversible phosphorylation of UMP to UDP
fig|6666666.314155.peg.266	NA	1	NA	1	NA	NA	NA	1117314.PCIT_12924	4.1e-58	231.5	Gammaproteobacteria	0	0	0	0	0	0	0	0	0	0	0	0	S	COG1073 Hydrolases of the alpha beta superfamily
fig|6666666.314155.peg.2660	0.00916	1	0.989819	1	0.915567	0.802852	0.772712	1137799.GZ78_09100	5.7e-139	500.4	Oceanospirillales	tsf	GO:0001871,GO:0003674,GO:0003676,GO:0003723,GO:0003746,GO:0005085,GO:0005488,GO:0005515,GO:0005575,GO:0005622,GO:0005623,GO:0005737,GO:0005829,GO:0006412,GO:0006414,GO:0006518,GO:0006807,GO:0008135,GO:0008150,GO:0008152,GO:0008270,GO:0009058,GO:0009059,GO:0009986,GO:0009987,GO:0010467,GO:0019538,GO:0019899,GO:0030246,GO:0030247,GO:0034641,GO:0034645,GO:0043043,GO:0043167,GO:0043169,GO:0043170,GO:…	0	ko:K02357	0	0	0	0	ko00000,ko03012,ko03029	0	0	0	J	Associates with the EF-Tu.GDP complex and induces the exchange of GDP to GTP. It remains bound to the aminoacyl-tRNA.EF- Tu.GTP complex up to the GTP hydrolysis stage on the ribosome
fig|6666666.314155.peg.2661	0.101797	1	0.796682	1	0.915567	0.872065	0.525952	1137799.GZ78_09105	5.7e-125	453.8	Oceanospirillales	rpsB	GO:0000028,GO:0003674,GO:0003735,GO:0005198,GO:0005488,GO:0005575,GO:0005618,GO:0005622,GO:0005623,GO:0005737,GO:0005829,GO:0005840,GO:0005886,GO:0006412,GO:0006518,GO:0006807,GO:0006996,GO:0008150,GO:0008152,GO:0008270,GO:0009058,GO:0009059,GO:0009987,GO:0010467,GO:0015935,GO:0016020,GO:0016043,GO:0019538,GO:0022607,GO:0022613,GO:0022618,GO:0022626,GO:0022627,GO:0030312,GO:0032991,GO:0034622,GO:…	0	ko:K02967	ko03010,map03010	M00178,M00179	0	0	br01610,ko00000,ko00001,ko00002,ko03011	0	0	0	J	Belongs to the universal ribosomal protein uS2 family
fig|6666666.314155.peg.2664	0.338855	1	0.758323	1	0.915567	0.620947	0.577964	1137799.GZ78_09110	5.4e-89	333.6	Oceanospirillales	map	GO:0003674,GO:0003824,GO:0004177,GO:0005488,GO:0005506,GO:0005575,GO:0005622,GO:0005623,GO:0005737,GO:0005829,GO:0006464,GO:0006508,GO:0006807,GO:0008150,GO:0008152,GO:0008198,GO:0008233,GO:0008235,GO:0008237,GO:0008238,GO:0009987,GO:0016787,GO:0019538,GO:0036211,GO:0043167,GO:0043169,GO:0043170,GO:0043412,GO:0044237,GO:0044238,GO:0044260,GO:0044267,GO:0044424,GO:0044444,GO:0044464,GO:0046872,GO:…	3.4.11.18	ko:K01265	0	0	0	0	ko00000,ko01000,ko01002	0	0	0	E	Methionine aminopeptidase
fig|6666666.314155.peg.2665	0.0863967	0.461505	0.940649	1	0.915567	0.115376	0.566966	1137799.GZ78_09115	0	1619.4	Oceanospirillales	glnD	GO:0003674,GO:0003824,GO:0006082,GO:0006355,GO:0006464,GO:0006520,GO:0006541,GO:0006542,GO:0006807,GO:0006808,GO:0007154,GO:0007584,GO:0008150,GO:0008152,GO:0008652,GO:0008773,GO:0009058,GO:0009064,GO:0009084,GO:0009605,GO:0009719,GO:0009889,GO:0009891,GO:0009893,GO:0009987,GO:0009991,GO:0010033,GO:0010243,GO:0010468,GO:0010556,GO:0010557,GO:0010604,GO:0010628,GO:0016053,GO:0016740,GO:0016772,GO:…	2.7.7.59	ko:K00990	ko02020,map02020	0	0	0	ko00000,ko00001,ko01000	0	0	0	O	Modifies, by uridylylation and deuridylylation, the PII regulatory proteins (GlnB and homologs), in response to the nitrogen status of the cell that GlnD senses through the glutamine level. Under low glutamine levels, catalyzes the conversion of the PII proteins and UTP to PII-UMP and PPi, while under higher glutamine levels, GlnD hydrolyzes PII-UMP to PII and UMP (deuridylylation). Thus, control…
fig|6666666.314155.peg.267	NA	1	NA	1	NA	NA	NA	1117314.PCIT_12924	4.9e-187	661	Gammaproteobacteria	0	0	0	0	0	0	0	0	0	0	0	0	S	COG1073 Hydrolases of the alpha beta superfamily
fig|6666666.314155.peg.2672	-0.16078	1	0.882947	1	0.916358	0.666002	0.650153
fig|6666666.314155.peg.2676	-0.30282	0.280687	0.407559	0.581463	0.206035	0.0701718	0.147283	1137799.GZ78_09145	8e-75	286.6	Oceanospirillales	0	0	0	0	0	0	0	0	0	0	0	0	S	Peptidase propeptide and YPEB domain
fig|6666666.314155.peg.2679	-0.0212067	1	0.989819	1	0.915567	0.558545	0.742744	1027273.GZ77_04820	2.3e-95	355.9	Oceanospirillales	0	0	0	0	0	0	0	0	0	0	0	0	O	Putative ATP-dependant zinc protease
fig|6666666.314155.peg.268	0.02685	1	0.989819	1	0.915567	0.866199	0.645053	1137799.GZ78_04745	3.5e-50	204.1	Oceanospirillales	0	0	1.18.1.2,1.18.1.3,1.19.1.1	ko:K00528,ko:K15765	ko00623,ko00920,ko01100,ko01120,ko01220,map00623,map00920,map01100,map01120,map01220	M00538	R02550,R03562,R05666,R09513,R10159	RC00269,RC00490,RC02556	ko00000,ko00001,ko00002,ko01000	0	0	0	CH	Oxidoreductase FAD-binding domain
fig|6666666.314155.peg.2680	0.12971	1	0.953719	1	0.915567	0.488684	0.556402	1137799.GZ78_09160	3.2e-60	237.7	Oceanospirillales	0	0	0	0	0	0	0	0	0	0	0	0	E	7 transmembrane helices usually fused to an inactive transglutaminase
fig|6666666.314155.peg.2681	-0.0138867	1	0.989819	1	0.921583	0.956932	0.774392	1137799.GZ78_09160	2.4e-166	591.7	Oceanospirillales	0	0	0	0	0	0	0	0	0	0	0	0	E	7 transmembrane helices usually fused to an inactive transglutaminase
fig|6666666.314155.peg.2682	0.02003	1	0.989819	1	0.915567	0.724124	0.759122	1137799.GZ78_09165	4.7e-166	590.5	Oceanospirillales	gshA	0	6.3.2.2	ko:K01919	ko00270,ko00480,ko01100,map00270,map00480,map01100	M00118	R00894,R10993	RC00064,RC00090	ko00000,ko00001,ko00002,ko01000	0	0	0	HJ	alpha-L-glutamate ligase
fig|6666666.314155.peg.2685	0.0439033	1	0.989819	1	1	0.940311	0.772712	1137799.GZ78_09200	5.6e-270	936.4	Oceanospirillales	cydA	GO:0003674,GO:0003824,GO:0005488,GO:0005575,GO:0005623,GO:0005886,GO:0005887,GO:0006091,GO:0008150,GO:0008152,GO:0009055,GO:0009060,GO:0009987,GO:0015980,GO:0016020,GO:0016021,GO:0016491,GO:0016679,GO:0016682,GO:0019646,GO:0020037,GO:0022900,GO:0022904,GO:0031224,GO:0031226,GO:0032991,GO:0044237,GO:0044425,GO:0044459,GO:0044464,GO:0045333,GO:0046906,GO:0048037,GO:0055114,GO:0070069,GO:0071944,GO:…	1.10.3.14	ko:K00425	ko00190,ko01100,ko02020,map00190,map01100,map02020	M00153	R11325	RC00061	ko00000,ko00001,ko00002,ko01000	3.D.4.3	0	iPC815.YPO1117,iSBO_1134.SBO_2253,iSFxv_1172.SFxv_0621,iS_1188.S0577,iSbBS512_1146.SbBS512_E2337	C	oxidase, subunit
fig|6666666.314155.peg.2686	0.109683	1	0.466506	1	0.948373	0.957088	0.436687	1137799.GZ78_09205	2.4e-169	601.7	Oceanospirillales	cydB	GO:0003674,GO:0003824,GO:0005488,GO:0005575,GO:0005623,GO:0005886,GO:0005887,GO:0006091,GO:0008150,GO:0008152,GO:0009055,GO:0009060,GO:0009987,GO:0015980,GO:0016020,GO:0016021,GO:0016491,GO:0016679,GO:0016682,GO:0019646,GO:0020037,GO:0022900,GO:0022904,GO:0031224,GO:0031226,GO:0032991,GO:0044237,GO:0044425,GO:0044459,GO:0044464,GO:0045333,GO:0046906,GO:0048037,GO:0055114,GO:0070069,GO:0071944,GO:…	1.10.3.14	ko:K00426	ko00190,ko01100,ko02020,map00190,map01100,map02020	M00153	R11325	RC00061	ko00000,ko00001,ko00002,ko01000	3.D.4.3	0	iECABU_c1320.ECABU_c10120,iLF82_1304.LF82_0101,iNRG857_1313.NRG857_04455,iPC815.YPO1118,iYO844.BSU38750,ic_1306.c1120	C	cytochrome d ubiquinol oxidase, subunit
fig|6666666.314155.peg.2699	NA	0.1941	1	0.379149	1	0.840807	0.835564	1117647.M5M_06175	1.3e-26	125.6	unclassified Gammaproteobacteria	repC	0	0	ko:K18996	0	0	0	0	ko00000,ko03032	0	0	0	K	Transcriptional regulator
fig|6666666.314155.peg.2715	0.0729867	1	0.96149	1	0.915567	0.376939	0.650999	1137799.GZ78_09655	3.5e-166	590.9	Oceanospirillales	0	0	0	ko:K09144	0	0	0	0	ko00000	0	0	0	S	Nucleotidyl transferase AbiEii toxin, Type IV TA system
fig|6666666.314155.peg.2736	0.118155	1	0.903595	1	0.915567	0.348052	0.598379	1219065.VPR01S_13_00030	2.2e-85	322.8	Vibrionales	0	0	3.2.1.14	ko:K01183,ko:K03933,ko:K21712	ko00520,ko01100,ko05110,map00520,map01100,map05110	0	R01206,R02334	RC00467	ko00000,ko00001,ko01000	0	AA10,CBM73,GH18	0	S	Lytic polysaccharide mono-oxygenase, cellulose-degrading
fig|6666666.314155.peg.274	-0.0549933	1	0.983323	1	0.915567	0.617056	0.695523	1137799.GZ78_04735	8e-152	543.1	Oceanospirillales	rfbD	0	1.1.1.133	ko:K00067	ko00521,ko00523,ko01130,map00521,map00523,map01130	M00793	R02777	RC00182	ko00000,ko00001,ko00002,ko01000	0	0	0	M	Catalyzes the reduction of dTDP-6-deoxy-L-lyxo-4- hexulose to yield dTDP-L-rhamnose
fig|6666666.314155.peg.2749	-0.328437	1	0.585383	1	0.880963	0.457809	0.468734	1122599.AUGR01000010_gene961	3.9e-14	83.6	Oceanospirillales	0	0	4.4.1.5	ko:K01759	ko00620,map00620	0	R02530	RC00004,RC00740	ko00000,ko00001,ko01000	0	0	0	E	Glyoxalase/Bleomycin resistance protein/Dioxygenase superfamily
fig|6666666.314155.peg.2756	-0.21858	0.253129	0.683259	1	0.497213	0.0632822	0.242193	1027273.GZ77_02250	6.1e-34	150.6	Bacteria	0	0	0	0	0	0	0	0	0	0	0	0	0	0
fig|6666666.314155.peg.2757	-0.0945833	1	0.96149	1	0.915567	0.817127	0.705935
fig|6666666.314155.peg.2762	-0.103	1	0.984334	1	1	NA	NA	1137799.GZ78_09960	9.3e-117	426.4	Oceanospirillales	trmJ	GO:0001510,GO:0002128,GO:0003674,GO:0003824,GO:0005575,GO:0005622,GO:0005623,GO:0005737,GO:0005829,GO:0006139,GO:0006396,GO:0006399,GO:0006400,GO:0006725,GO:0006807,GO:0008033,GO:0008150,GO:0008152,GO:0008168,GO:0008173,GO:0008175,GO:0008757,GO:0009451,GO:0009987,GO:0010467,GO:0016070,GO:0016300,GO:0016427,GO:0016740,GO:0016741,GO:0030488,GO:0032259,GO:0034470,GO:0034641,GO:0034660,GO:0043170,GO:…	2.1.1.200,3.5.1.19,6.1.1.16	ko:K01883,ko:K02533,ko:K08281,ko:K15396	ko00760,ko00970,ko01100,map00760,map00970,map01100	M00359,M00360	R01268,R03650	RC00055,RC00100,RC00523	ko00000,ko00001,ko00002,ko01000,ko01007,ko03016	0	0	0	J	Catalyzes the formation of 2'O-methylated cytidine (Cm32) or 2'O-methylated uridine (Um32) at position 32 in tRNA
fig|6666666.314155.peg.2765	0.174223	1	0.880153	1	0.806	0.397305	0.435776	1137799.GZ78_10025	3.7e-127	461.1	Oceanospirillales	mazG	GO:0003674,GO:0003824,GO:0006139,GO:0006163,GO:0006195,GO:0006203,GO:0006213,GO:0006220,GO:0006244,GO:0006725,GO:0006753,GO:0006793,GO:0006796,GO:0006807,GO:0006950,GO:0007154,GO:0008150,GO:0008152,GO:0009056,GO:0009058,GO:0009116,GO:0009117,GO:0009119,GO:0009141,GO:0009143,GO:0009144,GO:0009146,GO:0009147,GO:0009149,GO:0009151,GO:0009155,GO:0009164,GO:0009166,GO:0009199,GO:0009200,GO:0009203,GO:…	3.6.1.66,3.6.1.9	ko:K02428,ko:K02499,ko:K04765	ko00230,ko00240,ko00760,ko00770,ko01100,map00230,map00240,map00760,map00770,map01100	0	R00086,R00087,R00103,R00287,R00426,R00515,R00662,R00720,R01855,R02100,R02720,R03004,R03036,R03531,R11323	RC00002	ko00000,ko00001,ko01000,ko03036	0	0	iAF1260.b2781,iBWG_1329.BWG_2516,iE2348C_1286.E2348C_3048,iEC55989_1330.EC55989_3056,iECDH10B_1368.ECDH10B_2948,iECDH1ME8569_1439.ECDH1ME8569_2691,iECH74115_1262.ECH74115_4041,iECIAI1_1343.ECIAI1_2889,iECO103_1326.ECO103_3324,iECO111_1330.ECO111_3505,iECO26_1355.ECO26_3851,iECOK1_1307.ECOK1_3155,iECP_1309.ECP_2762,iECSE_1348.ECSE_3039,iECSP_1301.ECSP_3733,iECW_1372.ECW_m2990,iECs_1301.ECs3641,iEK…	S	pyrophosphohydrolase
fig|6666666.314155.peg.2766	0.275943	0.120018	0.293211	1	0.317147	0.0300045	0.177619	1137799.GZ78_10030	0	1417.9	Oceanospirillales	relA	GO:0003674,GO:0003824,GO:0005575,GO:0005618,GO:0005623,GO:0005886,GO:0006139,GO:0006163,GO:0006725,GO:0006753,GO:0006793,GO:0006796,GO:0006807,GO:0006950,GO:0008150,GO:0008152,GO:0008728,GO:0008893,GO:0009116,GO:0009117,GO:0009119,GO:0009150,GO:0009259,GO:0009605,GO:0009987,GO:0009991,GO:0015949,GO:0015969,GO:0016020,GO:0016740,GO:0016772,GO:0016778,GO:0016787,GO:0016788,GO:0016794,GO:0019637,GO:…	2.7.6.5,3.1.7.2	ko:K00951,ko:K01139	ko00230,map00230	0	R00336,R00429	RC00002,RC00078	ko00000,ko00001,ko01000,ko03009	0	0	iSFV_1184.SFV_2673	KT	In eubacteria ppGpp (guanosine 3'-diphosphate 5-' diphosphate) is a mediator of the stringent response that coordinates a variety of cellular activities in response to changes in nutritional abundance
fig|6666666.314155.peg.2767	0.27966	1	0.636573	1	0.915567	0.574106	0.467774	1453501.JELR01000002_gene444	2.1e-103	382.9	Alteromonadaceae	rlmD	GO:0000154,GO:0001510,GO:0003674,GO:0003824,GO:0005488,GO:0006139,GO:0006364,GO:0006396,GO:0006725,GO:0006807,GO:0008150,GO:0008152,GO:0008168,GO:0008169,GO:0008173,GO:0008649,GO:0008757,GO:0009451,GO:0009987,GO:0010467,GO:0016070,GO:0016072,GO:0016436,GO:0016740,GO:0016741,GO:0022613,GO:0031167,GO:0032259,GO:0034470,GO:0034641,GO:0034660,GO:0042254,GO:0043170,GO:0043412,GO:0043414,GO:0044085,GO:…	2.1.1.190	ko:K03215	0	0	0	0	ko00000,ko01000,ko03009	0	0	0	J	Catalyzes the formation of 5-methyl-uridine at position 1939 (m5U1939) in 23S rRNA
fig|6666666.314155.peg.2768	0.1008	1	0.796682	1	0.909267	0.822747	0.324709	1137799.GZ78_10105	1.5e-150	538.9	Oceanospirillales	cysM	GO:0000096,GO:0000097,GO:0003674,GO:0003824,GO:0004124,GO:0005488,GO:0005575,GO:0005622,GO:0005623,GO:0005737,GO:0006082,GO:0006520,GO:0006534,GO:0006535,GO:0006563,GO:0006790,GO:0006807,GO:0008144,GO:0008150,GO:0008152,GO:0008652,GO:0009058,GO:0009069,GO:0009070,GO:0009987,GO:0016053,GO:0016740,GO:0016765,GO:0016829,GO:0016846,GO:0019344,GO:0019752,GO:0019842,GO:0030170,GO:0036094,GO:0043167,GO:…	2.5.1.47	ko:K01738,ko:K12339	ko00270,ko00920,ko01100,ko01110,ko01120,ko01130,ko01200,ko01230,map00270,map00920,map01100,map01110,map01120,map01130,map01200,map01230	M00021	R00897,R03132,R03601,R04859	RC00020,RC02814,RC02821,RC02876	ko00000,ko00001,ko00002,ko01000	0	0	iECP_1309.ECP_2444	E	Belongs to the cysteine synthase cystathionine beta- synthase family
fig|6666666.314155.peg.2769	0.3686	1	0.94928	1	1	NA	NA	1137799.GZ78_10110	3.8e-300	1036.9	Oceanospirillales	0	0	2.7.13.3	ko:K07678	ko02020,ko02025,ko02026,ko05111,map02020,map02025,map02026,map05111	M00475	0	0	ko00000,ko00001,ko00002,ko01000,ko01001,ko02022	0	0	0	T	PhoQ Sensor
fig|6666666.314155.peg.2770	-0.0808333	1	0.989819	1	1	NA	NA	1137799.GZ78_10110	4.5e-119	434.1	Oceanospirillales	0	0	2.7.13.3	ko:K07678	ko02020,ko02025,ko02026,ko05111,map02020,map02025,map02026,map05111	M00475	0	0	ko00000,ko00001,ko00002,ko01000,ko01001,ko02022	0	0	0	T	PhoQ Sensor
fig|6666666.314155.peg.2789	-0.169313	1	0.796682	1	0.852467	0.376939	0.468734
fig|6666666.314155.peg.2793	0.0029	1	0.992554	1	1	NA	NA	1137799.GZ78_10115	2.7e-53	214.5	Oceanospirillales	acpS	GO:0003674,GO:0003824,GO:0006082,GO:0006464,GO:0006629,GO:0006631,GO:0006633,GO:0006807,GO:0008150,GO:0008152,GO:0008610,GO:0008897,GO:0009058,GO:0009987,GO:0016053,GO:0016740,GO:0016772,GO:0016780,GO:0018070,GO:0018193,GO:0018209,GO:0018215,GO:0019538,GO:0019752,GO:0032787,GO:0036211,GO:0043170,GO:0043412,GO:0043436,GO:0044237,GO:0044238,GO:0044249,GO:0044255,GO:0044260,GO:0044267,GO:0044281,GO:…	2.7.8.7,3.2.1.52	ko:K00997,ko:K01207	ko00520,ko00531,ko00770,ko01100,ko01501,map00520,map00531,map00770,map01100,map01501	M00628	R00022,R01625,R05963,R07809,R07810,R10831	RC00002,RC00049	ko00000,ko00001,ko00002,ko01000	0	0	0	I	Transfers the 4'-phosphopantetheine moiety from coenzyme A to a Ser of acyl-carrier-protein
fig|6666666.314155.peg.2794	-0.154363	1	0.984334	1	0.928802	0.732741	0.689704	1137799.GZ78_10120	7.4e-41	172.9	Oceanospirillales	pdxJ	GO:0003674,GO:0003824,GO:0005488,GO:0005515,GO:0005575,GO:0005622,GO:0005623,GO:0005737,GO:0005829,GO:0006725,GO:0006766,GO:0006767,GO:0006807,GO:0008150,GO:0008152,GO:0008614,GO:0008615,GO:0009058,GO:0009110,GO:0009987,GO:0016740,GO:0016769,GO:0017144,GO:0018130,GO:0019438,GO:0033856,GO:0034641,GO:0042364,GO:0042802,GO:0042816,GO:0042819,GO:0044237,GO:0044249,GO:0044271,GO:0044281,GO:0044283,GO:…	2.6.99.2	ko:K03474	ko00750,ko01100,map00750,map01100	M00124	R05838	RC01476	ko00000,ko00001,ko00002,ko01000	0	0	iAF1260.b2564,iAF987.Gmet_1885,iB21_1397.B21_02422,iBWG_1329.BWG_2328,iEC55989_1330.EC55989_2852,iECBD_1354.ECBD_1117,iECB_1328.ECB_02458,iECDH10B_1368.ECDH10B_2732,iECDH1ME8569_1439.ECDH1ME8569_2491,iECD_1391.ECD_02458,iECH74115_1262.ECH74115_3800,iECIAI1_1343.ECIAI1_2675,iECO103_1326.ECO103_3142,iECO111_1330.ECO111_3290,iECO26_1355.ECO26_3611,iECSE_1348.ECSE_2852,iECSP_1301.ECSP_3509,iECW_1372.…	H	Catalyzes the complicated ring closure reaction between the two acyclic compounds 1-deoxy-D-xylulose-5-phosphate (DXP) and 3-amino-2-oxopropyl phosphate (1-amino-acetone-3-phosphate or AAP) to form pyridoxine 5'-phosphate (PNP) and inorganic phosphate
fig|6666666.314155.peg.2795	0.20394	1	0.753241	1	0.915567	0.528686	0.543426	1137799.GZ78_10120	1.4e-48	199.1	Oceanospirillales	pdxJ	GO:0003674,GO:0003824,GO:0005488,GO:0005515,GO:0005575,GO:0005622,GO:0005623,GO:0005737,GO:0005829,GO:0006725,GO:0006766,GO:0006767,GO:0006807,GO:0008150,GO:0008152,GO:0008614,GO:0008615,GO:0009058,GO:0009110,GO:0009987,GO:0016740,GO:0016769,GO:0017144,GO:0018130,GO:0019438,GO:0033856,GO:0034641,GO:0042364,GO:0042802,GO:0042816,GO:0042819,GO:0044237,GO:0044249,GO:0044271,GO:0044281,GO:0044283,GO:…	2.6.99.2	ko:K03474	ko00750,ko01100,map00750,map01100	M00124	R05838	RC01476	ko00000,ko00001,ko00002,ko01000	0	0	iAF1260.b2564,iAF987.Gmet_1885,iB21_1397.B21_02422,iBWG_1329.BWG_2328,iEC55989_1330.EC55989_2852,iECBD_1354.ECBD_1117,iECB_1328.ECB_02458,iECDH10B_1368.ECDH10B_2732,iECDH1ME8569_1439.ECDH1ME8569_2491,iECD_1391.ECD_02458,iECH74115_1262.ECH74115_3800,iECIAI1_1343.ECIAI1_2675,iECO103_1326.ECO103_3142,iECO111_1330.ECO111_3290,iECO26_1355.ECO26_3611,iECSE_1348.ECSE_2852,iECSP_1301.ECSP_3509,iECW_1372.…	H	Catalyzes the complicated ring closure reaction between the two acyclic compounds 1-deoxy-D-xylulose-5-phosphate (DXP) and 3-amino-2-oxopropyl phosphate (1-amino-acetone-3-phosphate or AAP) to form pyridoxine 5'-phosphate (PNP) and inorganic phosphate
fig|6666666.314155.peg.2797	0.19943	0.737314	0.368657	1	0.713013	0.223828	0.250371	1137799.GZ78_10130	5.5e-159	567	Oceanospirillales	era	GO:0000166,GO:0001882,GO:0001883,GO:0003674,GO:0003676,GO:0003723,GO:0003824,GO:0003924,GO:0005488,GO:0005525,GO:0005575,GO:0005622,GO:0005623,GO:0005737,GO:0005829,GO:0005886,GO:0006464,GO:0006468,GO:0006793,GO:0006796,GO:0006807,GO:0008150,GO:0008152,GO:0009898,GO:0009987,GO:0016020,GO:0016310,GO:0016462,GO:0016787,GO:0016817,GO:0016818,GO:0017076,GO:0017111,GO:0019001,GO:0019538,GO:0019843,GO:…	0	ko:K03595	0	0	0	0	ko00000,ko03009,ko03029	0	0	0	S	An essential GTPase that binds both GDP and GTP, with rapid nucleotide exchange. Plays a role in 16S rRNA processing and 30S ribosomal subunit biogenesis and possibly also in cell cycle regulation and energy metabolism
fig|6666666.314155.peg.2798	0.200383	1	0.407099	1	0.60499	0.737205	0.224542	1137799.GZ78_10135	9.3e-116	422.9	Oceanospirillales	rnc	GO:0000287,GO:0003674,GO:0003676,GO:0003723,GO:0003725,GO:0003824,GO:0004518,GO:0004519,GO:0004521,GO:0004525,GO:0004540,GO:0005488,GO:0005515,GO:0005575,GO:0005622,GO:0005623,GO:0005737,GO:0005829,GO:0006139,GO:0006364,GO:0006396,GO:0006397,GO:0006725,GO:0006807,GO:0008150,GO:0008152,GO:0009987,GO:0010467,GO:0016070,GO:0016071,GO:0016072,GO:0016787,GO:0016788,GO:0016891,GO:0016893,GO:0019899,GO:…	3.1.26.3	ko:K03685	ko03008,ko05205,map03008,map05205	0	0	0	ko00000,ko00001,ko01000,ko03009,ko03019,ko03036	0	0	0	J	Digests double-stranded RNA. Involved in the processing of primary rRNA transcript to yield the immediate precursors to the large and small rRNAs (23S and 16S). Processes some mRNAs, and tRNAs when they are encoded in the rRNA operon. Processes pre- crRNA and tracrRNA of type II CRISPR loci if present in the organism
fig|6666666.314155.peg.2799	0.0480367	1	0.96149	1	0.915567	0.753954	0.656554	1137799.GZ78_10140	1.8e-49	201.8	Oceanospirillales	0	0	0	0	0	0	0	0	0	0	0	0	NU	Domain of unknown function (DUF4845)
fig|6666666.314155.peg.2800	0.0268467	1	0.989819	1	0.916358	0.911969	0.75468	1137799.GZ78_10145	4.2e-139	500.7	Oceanospirillales	lepB	GO:0005575,GO:0005623,GO:0005886,GO:0016020,GO:0044464,GO:0071944	3.4.21.89	ko:K03100	ko02024,ko03060,map02024,map03060	0	0	0	ko00000,ko00001,ko01000,ko01002	0	0	0	U	Belongs to the peptidase S26 family
fig|6666666.314155.peg.2801	0.05572	1	0.94928	1	0.915567	0.621521	0.525952	1137799.GZ78_10150	0	1115.5	Oceanospirillales	lepA	GO:0000166,GO:0001882,GO:0001883,GO:0003674,GO:0003676,GO:0003723,GO:0003746,GO:0003824,GO:0003924,GO:0005488,GO:0005515,GO:0005525,GO:0005575,GO:0005622,GO:0005623,GO:0005737,GO:0005829,GO:0005886,GO:0006412,GO:0006414,GO:0006518,GO:0006807,GO:0006950,GO:0006970,GO:0008135,GO:0008150,GO:0008152,GO:0009058,GO:0009059,GO:0009266,GO:0009268,GO:0009409,GO:0009628,GO:0009651,GO:0009987,GO:0010467,GO:…	0	ko:K03596	ko05134,map05134	0	0	0	ko00000,ko00001	0	0	0	M	Required for accurate and efficient protein synthesis under certain stress conditions. May act as a fidelity factor of the translation reaction, by catalyzing a one-codon backward translocation of tRNAs on improperly translocated ribosomes. Back- translocation proceeds from a post-translocation (POST) complex to a pre-translocation (PRE) complex, thus giving elongation factor G a second chance to…
fig|6666666.314155.peg.2802	-0.0065	1	0.989819	1	0.915567	0.663226	0.779879	1137799.GZ78_10160	8.1e-239	832.8	Oceanospirillales	mucD	GO:0003674,GO:0003824,GO:0004175,GO:0004252,GO:0005575,GO:0005623,GO:0006508,GO:0006807,GO:0008150,GO:0008152,GO:0008233,GO:0008236,GO:0016787,GO:0017171,GO:0019538,GO:0030288,GO:0030313,GO:0031975,GO:0042597,GO:0043170,GO:0044238,GO:0044464,GO:0070011,GO:0071704,GO:0140096,GO:1901564	3.4.21.107	ko:K04771	ko01503,ko02020,map01503,map02020	M00728	0	0	ko00000,ko00001,ko00002,ko01000,ko01002,ko03110	0	0	0	M	Belongs to the peptidase S1C family
fig|6666666.314155.peg.2804	0.00717667	1	0.991478	1	0.915567	0.261285	0.772813	1137799.GZ78_10170	8.7e-169	599.7	Oceanospirillales	rseB	GO:0003674,GO:0005488,GO:0005515,GO:0005575,GO:0005623,GO:0030288,GO:0030313,GO:0031975,GO:0042597,GO:0042802,GO:0044464,GO:0045152	0	ko:K03598	0	0	0	0	ko00000,ko03021	0	0	0	T	Negative regulator of sigma E activity
fig|6666666.314155.peg.2805	-0.04136	1	0.989819	1	0.915567	0.737205	0.734	1027273.GZ77_01525	2.4e-66	258.8	Oceanospirillales	rseA	GO:0000988,GO:0000989,GO:0003674,GO:0008150,GO:0009889,GO:0010556,GO:0016989,GO:0019219,GO:0019222,GO:0031323,GO:0031326,GO:0050789,GO:0050794,GO:0051171,GO:0051252,GO:0060255,GO:0065007,GO:0080090,GO:0140110,GO:1903506,GO:2001141	0	ko:K03597	0	0	0	0	ko00000,ko03021	0	0	0	T	Anti sigma-E protein RseA, N-terminal domain
fig|6666666.314155.peg.2806	-0.0187633	1	0.989819	1	0.915567	0.839078	0.772712	1137799.GZ78_10180	5.2e-99	367.1	Oceanospirillales	rpoE	GO:0005575,GO:0005622,GO:0005623,GO:0005737,GO:0006355,GO:0006950,GO:0006970,GO:0008150,GO:0009266,GO:0009628,GO:0009889,GO:0010468,GO:0010556,GO:0019219,GO:0019222,GO:0031323,GO:0031326,GO:0044424,GO:0044464,GO:0050789,GO:0050794,GO:0050896,GO:0051171,GO:0051252,GO:0060255,GO:0065007,GO:0080090,GO:1903506,GO:2000112,GO:2001141	0	ko:K03088	0	0	0	0	ko00000,ko03021	0	0	0	K	Belongs to the sigma-70 factor family. ECF subfamily
fig|6666666.314155.peg.2807	0.282342	1	0.633529	1	0.915567	0.355379	0.525952	1137799.GZ78_10190	3.7e-296	1023.5	Oceanospirillales	nadB	GO:0000166,GO:0001716,GO:0003674,GO:0003824,GO:0005488,GO:0005575,GO:0005622,GO:0005623,GO:0005737,GO:0005829,GO:0006082,GO:0006139,GO:0006520,GO:0006531,GO:0006725,GO:0006732,GO:0006733,GO:0006734,GO:0006753,GO:0006793,GO:0006796,GO:0006807,GO:0008150,GO:0008152,GO:0008734,GO:0009058,GO:0009066,GO:0009108,GO:0009117,GO:0009165,GO:0009435,GO:0009987,GO:0015922,GO:0016491,GO:0016638,GO:0016641,GO:…	1.3.5.4,1.4.3.16	ko:K00244,ko:K00278	ko00020,ko00190,ko00250,ko00620,ko00650,ko00720,ko00760,ko01100,ko01110,ko01120,ko01130,ko01200,ko02020,map00020,map00190,map00250,map00620,map00650,map00720,map00760,map01100,map01110,map01120,map01130,map01200,map02020	M00009,M00011,M00115,M00150,M00173	R00357,R00481,R02164	RC00006,RC00045,RC02566	ko00000,ko00001,ko00002,ko01000	0	0	iAF1260.b2574,iBWG_1329.BWG_2338,iECDH10B_1368.ECDH10B_2742,iECDH1ME8569_1439.ECDH1ME8569_2501,iETEC_1333.ETEC_2787,iEcDH1_1363.EcDH1_1094,iJN678.nadB,iJO1366.b2574,iJR904.b2574,iLF82_1304.LF82_1433,iNRG857_1313.NRG857_12785,iSbBS512_1146.nadB,iY75_1357.Y75_RS13445,iYL1228.KPN_02899	H	Catalyzes the oxidation of L-aspartate to iminoaspartate
fig|6666666.314155.peg.2819	0.0253967	0.307105	0.989819	1	0.918629	0.0767762	0.76116	1027273.GZ77_01470	3.4e-27	127.5	Oceanospirillales	sdhE	GO:0006082,GO:0006091,GO:0006099,GO:0006101,GO:0006105,GO:0006464,GO:0006807,GO:0008150,GO:0008152,GO:0009060,GO:0009987,GO:0015980,GO:0016043,GO:0016999,GO:0017013,GO:0017144,GO:0018065,GO:0018293,GO:0019538,GO:0019752,GO:0022607,GO:0034552,GO:0034622,GO:0036211,GO:0043170,GO:0043412,GO:0043436,GO:0043648,GO:0043933,GO:0044085,GO:0044237,GO:0044238,GO:0044260,GO:0044267,GO:0044281,GO:0045333,GO:…	1.3.5.1,1.3.5.4	ko:K00240,ko:K09159	ko00020,ko00190,ko00650,ko00720,ko01100,ko01110,ko01120,ko01130,ko01200,map00020,map00190,map00650,map00720,map01100,map01110,map01120,map01130,map01200	M00009,M00011,M00149,M00173,M00374,M00376	R02164	RC00045	ko00000,ko00001,ko00002,ko01000,ko02048	0	0	0	S	Flavinator of succinate dehydrogenase
fig|6666666.314155.peg.2820	0.00126667	1	0.992554	1	0.915567	0.842017	0.790587	1137799.GZ78_10215	5.4e-147	527.3	Oceanospirillales	ygfZ	GO:0003674,GO:0005488,GO:0005542,GO:0005575,GO:0005622,GO:0005623,GO:0005737,GO:0005829,GO:0006790,GO:0008144,GO:0008150,GO:0008152,GO:0009987,GO:0016043,GO:0016226,GO:0019842,GO:0022607,GO:0031163,GO:0031406,GO:0033218,GO:0036094,GO:0043167,GO:0043168,GO:0043177,GO:0044085,GO:0044237,GO:0044424,GO:0044444,GO:0044464,GO:0051186,GO:0071840,GO:0072341,GO:0097159,GO:1901363	0	ko:K06980,ko:K22073	0	0	0	0	ko00000,ko01000,ko03016,ko03029	0	0	0	S	Belongs to the GcvT family
fig|6666666.314155.peg.2823	0.267783	1	0.8135	1	0.915567	0.55863	0.583241	1249627.D779_3696	1.9e-201	710.7	Chromatiales	0	0	0	0	0	0	0	0	0	0	0	0	T	Histidine kinase-, DNA gyrase B-, and HSP90-like ATPase
fig|6666666.314155.peg.2825	NA	1	NA	1	NA	NA	NA	1027273.GZ77_01865	7.5e-60	237.3	Oceanospirillales	recC	GO:0000724,GO:0000725,GO:0003674,GO:0003678,GO:0003824,GO:0004003,GO:0004386,GO:0004518,GO:0004519,GO:0004527,GO:0004529,GO:0004536,GO:0005575,GO:0005622,GO:0005623,GO:0006139,GO:0006259,GO:0006281,GO:0006302,GO:0006310,GO:0006725,GO:0006807,GO:0006950,GO:0006952,GO:0006974,GO:0006996,GO:0008026,GO:0008094,GO:0008150,GO:0008152,GO:0008854,GO:0009314,GO:0009338,GO:0009628,GO:0009987,GO:0016043,GO:…	3.1.11.5	ko:K03583	ko03440,map03440	0	0	0	ko00000,ko00001,ko01000,ko03400	0	0	0	L	A helicase nuclease that prepares dsDNA breaks (DSB) for recombinational DNA repair. Binds to DSBs and unwinds DNA via a highly rapid and processive ATP-dependent bidirectional helicase activity. Unwinds dsDNA until it encounters a Chi (crossover hotspot instigator) sequence from the 3' direction. Cuts ssDNA a few nucleotides 3' to the Chi site. The properties and activities of the enzyme are cha…
fig|6666666.314155.peg.2826	NA	1	NA	1	NA	NA	NA	1027273.GZ77_01865	6e-64	250.8	Oceanospirillales	recC	GO:0000724,GO:0000725,GO:0003674,GO:0003678,GO:0003824,GO:0004003,GO:0004386,GO:0004518,GO:0004519,GO:0004527,GO:0004529,GO:0004536,GO:0005575,GO:0005622,GO:0005623,GO:0006139,GO:0006259,GO:0006281,GO:0006302,GO:0006310,GO:0006725,GO:0006807,GO:0006950,GO:0006952,GO:0006974,GO:0006996,GO:0008026,GO:0008094,GO:0008150,GO:0008152,GO:0008854,GO:0009314,GO:0009338,GO:0009628,GO:0009987,GO:0016043,GO:…	3.1.11.5	ko:K03583	ko03440,map03440	0	0	0	ko00000,ko00001,ko01000,ko03400	0	0	0	L	A helicase nuclease that prepares dsDNA breaks (DSB) for recombinational DNA repair. Binds to DSBs and unwinds DNA via a highly rapid and processive ATP-dependent bidirectional helicase activity. Unwinds dsDNA until it encounters a Chi (crossover hotspot instigator) sequence from the 3' direction. Cuts ssDNA a few nucleotides 3' to the Chi site. The properties and activities of the enzyme are cha…
fig|6666666.314155.peg.2827	0.2581	1	0.798897	1	1	0.659706	0.659416	1027273.GZ77_01865	1.5e-187	662.9	Oceanospirillales	recC	GO:0000724,GO:0000725,GO:0003674,GO:0003678,GO:0003824,GO:0004003,GO:0004386,GO:0004518,GO:0004519,GO:0004527,GO:0004529,GO:0004536,GO:0005575,GO:0005622,GO:0005623,GO:0006139,GO:0006259,GO:0006281,GO:0006302,GO:0006310,GO:0006725,GO:0006807,GO:0006950,GO:0006952,GO:0006974,GO:0006996,GO:0008026,GO:0008094,GO:0008150,GO:0008152,GO:0008854,GO:0009314,GO:0009338,GO:0009628,GO:0009987,GO:0016043,GO:…	3.1.11.5	ko:K03583	ko03440,map03440	0	0	0	ko00000,ko00001,ko01000,ko03400	0	0	0	L	A helicase nuclease that prepares dsDNA breaks (DSB) for recombinational DNA repair. Binds to DSBs and unwinds DNA via a highly rapid and processive ATP-dependent bidirectional helicase activity. Unwinds dsDNA until it encounters a Chi (crossover hotspot instigator) sequence from the 3' direction. Cuts ssDNA a few nucleotides 3' to the Chi site. The properties and activities of the enzyme are cha…
fig|6666666.314155.peg.2829	0.10091	1	0.829903	1	0.915567	0.393392	0.435776	1137799.GZ78_10265	6.1e-244	850.1	Oceanospirillales	recD	GO:0000166,GO:0000724,GO:0000725,GO:0003674,GO:0003824,GO:0004386,GO:0004518,GO:0004527,GO:0004529,GO:0004536,GO:0005488,GO:0005524,GO:0005575,GO:0005622,GO:0005623,GO:0006139,GO:0006259,GO:0006281,GO:0006302,GO:0006310,GO:0006725,GO:0006807,GO:0006950,GO:0006974,GO:0008094,GO:0008144,GO:0008150,GO:0008152,GO:0008854,GO:0009338,GO:0009987,GO:0016462,GO:0016787,GO:0016788,GO:0016796,GO:0016817,GO:…	3.1.11.5	ko:K03581	ko03440,map03440	0	0	0	ko00000,ko00001,ko01000,ko03400	0	0	0	L	A helicase nuclease that prepares dsDNA breaks (DSB) for recombinational DNA repair. Binds to DSBs and unwinds DNA via a highly rapid and processive ATP-dependent bidirectional helicase activity. Unwinds dsDNA until it encounters a Chi (crossover hotspot instigator) sequence from the 3' direction. Cuts ssDNA a few nucleotides 3' to the Chi site. The properties and activities of the enzyme are cha…
fig|6666666.314155.peg.2831	-0.09963	0.585508	0.836529	1	0.880963	0.146377	0.490005	1137799.GZ78_10300	8.9e-179	632.9	Oceanospirillales	ansA	GO:0003674,GO:0003824,GO:0004067,GO:0005488,GO:0005515,GO:0005575,GO:0005622,GO:0005623,GO:0005737,GO:0005829,GO:0006082,GO:0006520,GO:0006528,GO:0006530,GO:0006807,GO:0008150,GO:0008152,GO:0009056,GO:0009063,GO:0009064,GO:0009065,GO:0009066,GO:0009068,GO:0009987,GO:0016054,GO:0016787,GO:0016810,GO:0016811,GO:0019752,GO:0032787,GO:0033345,GO:0034641,GO:0042802,GO:0043436,GO:0043603,GO:0044237,GO:…	3.5.1.1	ko:K01424	ko00250,ko00460,ko01100,ko01110,map00250,map00460,map01100,map01110	0	R00485	RC00010,RC02798	ko00000,ko00001,ko01000	0	0	iECO103_1326.ECO103_1961,iSF_1195.SF1456,iS_1188.S1571,iYL1228.KPN_01203	EJ	PFAM Asparaginase glutaminase
fig|6666666.314155.peg.2833	NA	1	NA	1	NA	NA	NA	1137799.GZ78_10305	9.5e-121	439.5	Oceanospirillales	ung	GO:0003674,GO:0003824,GO:0004844,GO:0005575,GO:0005622,GO:0005623,GO:0005737,GO:0006139,GO:0006259,GO:0006281,GO:0006284,GO:0006285,GO:0006725,GO:0006807,GO:0006950,GO:0006974,GO:0008150,GO:0008152,GO:0009987,GO:0016787,GO:0016798,GO:0016799,GO:0019104,GO:0033554,GO:0034641,GO:0043170,GO:0044237,GO:0044238,GO:0044260,GO:0044424,GO:0044464,GO:0046483,GO:0050896,GO:0051716,GO:0071704,GO:0090304,GO:…	3.2.2.27	ko:K03648	ko03410,ko05340,map03410,map05340	0	0	0	ko00000,ko00001,ko01000,ko03400	0	0	0	L	Excises uracil residues from the DNA which can arise as a result of misincorporation of dUMP residues by DNA polymerase or due to deamination of cytosine
fig|6666666.314155.peg.2834	0.17754	1	0.733759	1	0.852596	0.459801	0.375965	1137799.GZ78_10360	4.6e-107	394	Oceanospirillales	0	0	5.2.1.8	ko:K03770	0	0	0	0	ko00000,ko01000,ko03110	0	0	0	K	TetR family transcriptional regulator
fig|6666666.314155.peg.2836	0.173597	1	0.414087	1	0.720721	0.4741	0.250371	1137799.GZ78_10365	2.2e-271	941	Oceanospirillales	lysS	GO:0003674,GO:0003824,GO:0004812,GO:0004824,GO:0005575,GO:0005618,GO:0005622,GO:0005623,GO:0005737,GO:0005829,GO:0005886,GO:0006082,GO:0006139,GO:0006399,GO:0006412,GO:0006418,GO:0006430,GO:0006518,GO:0006520,GO:0006629,GO:0006644,GO:0006650,GO:0006725,GO:0006793,GO:0006796,GO:0006807,GO:0008150,GO:0008152,GO:0008610,GO:0008654,GO:0009058,GO:0009059,GO:0009405,GO:0009987,GO:0010467,GO:0016020,GO:…	6.1.1.6	ko:K04567	ko00970,map00970	M00359,M00360	R03658	RC00055,RC00523	ko00000,ko00001,ko00002,ko01000,ko01007,ko03016	0	0	iJN678.lysS	J	Belongs to the class-II aminoacyl-tRNA synthetase family
fig|6666666.314155.peg.2837	0.125383	1	0.842302	1	0.900213	0.508217	0.387888	1137799.GZ78_10370	8.1e-146	523.1	Oceanospirillales	prfB	GO:0003674,GO:0003676,GO:0003723,GO:0003747,GO:0005488,GO:0005575,GO:0005622,GO:0005623,GO:0005737,GO:0005829,GO:0006412,GO:0006415,GO:0006518,GO:0006807,GO:0008079,GO:0008135,GO:0008150,GO:0008152,GO:0009058,GO:0009059,GO:0009987,GO:0010467,GO:0016043,GO:0016149,GO:0019538,GO:0022411,GO:0032984,GO:0034641,GO:0034645,GO:0043043,GO:0043170,GO:0043603,GO:0043604,GO:0043624,GO:0043933,GO:0044237,GO:…	0	ko:K02836	0	0	0	0	ko00000,ko03012	0	0	0	J	Peptide chain release factor 2 directs the termination of translation in response to the peptide chain termination codons UGA and UAA
fig|6666666.314155.peg.2841	0.0224933	1	0.989819	1	0.928802	0.760581	0.772712	1137799.GZ78_10385	0	1343.6	Oceanospirillales	dinG	0	3.6.4.12	ko:K03722	0	0	0	0	ko00000,ko01000,ko03400	0	0	0	KL	helicase
fig|6666666.314155.peg.2843	-0.180133	0.980126	0.735095	1	0.720721	0.304147	0.514503	1137799.GZ78_10395	1.2e-78	299.3	Oceanospirillales	ychJ	0	0	ko:K09858	0	0	0	0	ko00000	0	0	0	S	Belongs to the UPF0225 family
fig|6666666.314155.peg.2859	NA	1	NA	1	NA	NA	NA	1137799.GZ78_10420	1.1e-29	135.6	Oceanospirillales	0	0	0	0	0	0	0	0	0	0	0	0	S	Putative prokaryotic signal transducing protein
fig|6666666.314155.peg.2860	-0.23016	0.891064	0.735095	1	0.60499	0.222766	0.307158	1137799.GZ78_10425	5.6e-24	116.3	Bacteria	0	0	0	ko:K07126	0	0	0	0	ko00000	0	0	0	S	beta-lactamase activity
fig|6666666.314155.peg.2861	0.04952	1	0.989819	1	0.938194	0.899836	0.734643	1137799.GZ78_10425	1.4e-30	138.7	Bacteria	0	0	0	ko:K07126	0	0	0	0	ko00000	0	0	0	S	beta-lactamase activity
fig|6666666.314155.peg.2863	-0.204603	0.445183	0.753241	1	0.84148	0.111296	0.477993	1137799.GZ78_10430	1.7e-46	192.2	Oceanospirillales	0	0	0	0	0	0	0	0	0	0	0	0	I	Phosphate acyltransferases
fig|6666666.314155.peg.2864	-0.0771367	1	0.95639	1	0.915567	0.311688	0.662702	1137799.GZ78_10430	1e-109	402.9	Oceanospirillales	0	0	0	0	0	0	0	0	0	0	0	0	I	Phosphate acyltransferases
fig|6666666.314155.peg.2865	-0.29925	0.120018	0.361362	0.581463	0.116328	0.0300045	0.0841924	1137799.GZ78_10435	4e-46	190.7	Oceanospirillales	0	GO:0005575,GO:0005622,GO:0005623,GO:0005737,GO:0044424,GO:0044464	0	ko:K11022	ko05134,map05134	0	0	0	ko00000,ko00001,ko02042	0	0	0	S	protein conserved in bacteria
fig|6666666.314155.peg.2866	NA	1	NA	1	NA	NA	NA	1137799.GZ78_10440	6.1e-240	836.6	Oceanospirillales	CP_1020	0	0	0	0	0	0	0	0	0	0	0	S	Zinc finger, swim domain protein
fig|6666666.314155.peg.2869	0.0901633	1	0.96149	1	0.921826	0.691482	0.676404	1278309.KB907100_gene1920	4.7e-14	83.6	Oceanospirillales	nudL	0	0	0	0	0	0	0	0	0	0	0	L	NUDIX domain
fig|6666666.314155.peg.2874	-0.0257767	0.307105	0.989819	1	0.915567	0.0767762	0.592288	1137799.GZ78_10480	8e-207	726.5	Oceanospirillales	ffh	GO:0000166,GO:0001882,GO:0001883,GO:0003674,GO:0003824,GO:0003924,GO:0005488,GO:0005525,GO:0005575,GO:0005618,GO:0005622,GO:0005623,GO:0005737,GO:0005829,GO:0005886,GO:0006605,GO:0006612,GO:0006810,GO:0006886,GO:0008104,GO:0008150,GO:0015031,GO:0015833,GO:0016020,GO:0016462,GO:0016787,GO:0016817,GO:0016818,GO:0017076,GO:0017111,GO:0019001,GO:0030312,GO:0032549,GO:0032550,GO:0032553,GO:0032555,GO:…	3.6.5.4	ko:K03106	ko02024,ko03060,ko03070,map02024,map03060,map03070	M00335	0	0	ko00000,ko00001,ko00002,ko01000,ko02044	3.A.5.1,3.A.5.2,3.A.5.7,3.A.5.8,3.A.5.9	0	0	U	Involved in targeting and insertion of nascent membrane proteins into the cytoplasmic membrane. Binds to the hydrophobic signal sequence of the ribosome-nascent chain (RNC) as it emerges from the ribosomes. The SRP-RNC complex is then targeted to the cytoplasmic membrane where it interacts with the SRP receptor FtsY. Interaction with FtsY leads to the transfer of the RNC complex to the Sec transl…
fig|6666666.314155.peg.2876	-0.04161	0.989819	0.989819	0.581463	0.931826	0.668035	0.76116	1137799.GZ78_10545	2.6e-36	157.5	Oceanospirillales	rpsP	GO:0000028,GO:0000217,GO:0000400,GO:0003674,GO:0003676,GO:0003677,GO:0003735,GO:0003824,GO:0004518,GO:0004519,GO:0004520,GO:0004536,GO:0005198,GO:0005488,GO:0005575,GO:0005622,GO:0005623,GO:0005737,GO:0005829,GO:0005840,GO:0005886,GO:0006139,GO:0006259,GO:0006412,GO:0006518,GO:0006725,GO:0006807,GO:0006996,GO:0008150,GO:0008152,GO:0009058,GO:0009059,GO:0009987,GO:0010467,GO:0015935,GO:0016020,GO:…	0	ko:K02959	ko03010,map03010	M00178	0	0	br01610,ko00000,ko00001,ko00002,ko03011,ko03029	0	0	0	J	Belongs to the bacterial ribosomal protein bS16 family
fig|6666666.314155.peg.2877	-0.0413333	1	0.988732	1	0.915567	0.759503	0.737802	1137799.GZ78_10550	1.3e-96	359	Oceanospirillales	rimM	GO:0000028,GO:0005575,GO:0005622,GO:0005623,GO:0005737,GO:0005829,GO:0006139,GO:0006364,GO:0006396,GO:0006725,GO:0006807,GO:0006996,GO:0008150,GO:0008152,GO:0009987,GO:0010467,GO:0016043,GO:0016070,GO:0016072,GO:0022607,GO:0022613,GO:0022618,GO:0030490,GO:0034470,GO:0034622,GO:0034641,GO:0034660,GO:0040007,GO:0042254,GO:0042255,GO:0042274,GO:0043170,GO:0043933,GO:0044085,GO:0044237,GO:0044238,GO:…	0	ko:K02860	0	0	0	0	ko00000,ko03009	0	0	0	J	An accessory protein needed during the final step in the assembly of 30S ribosomal subunit, possibly for assembly of the head region. Probably interacts with S19. Essential for efficient processing of 16S rRNA. May be needed both before and after RbfA during the maturation of 16S rRNA. It has affinity for free ribosomal 30S subunits but not for 70S ribosomes
fig|6666666.314155.peg.2878	0.06823	1	0.989819	1	0.920499	0.951565	0.709262	1137799.GZ78_10555	6.7e-134	483.8	Oceanospirillales	trmD	GO:0000287,GO:0001510,GO:0002939,GO:0003674,GO:0003824,GO:0005488,GO:0005515,GO:0005575,GO:0005622,GO:0005623,GO:0005737,GO:0005829,GO:0006139,GO:0006396,GO:0006399,GO:0006400,GO:0006725,GO:0006807,GO:0008033,GO:0008150,GO:0008152,GO:0008168,GO:0008173,GO:0008175,GO:0008757,GO:0009019,GO:0009451,GO:0009987,GO:0010467,GO:0016070,GO:0016423,GO:0016740,GO:0016741,GO:0016772,GO:0016779,GO:0030488,GO:…	2.1.1.228,4.6.1.12	ko:K00554,ko:K01770	ko00900,ko01100,ko01110,ko01130,map00900,map01100,map01110,map01130	M00096	R00597,R05637	RC00002,RC00003,RC00334,RC01440	ko00000,ko00001,ko00002,ko01000,ko03016	0	0	0	J	Belongs to the RNA methyltransferase TrmD family
fig|6666666.314155.peg.2879	-0.148003	0.887649	0.882947	0.457401	0.915567	0.221912	0.550569	1137799.GZ78_10560	3.2e-56	224.2	Oceanospirillales	rplS	GO:0000027,GO:0003674,GO:0003676,GO:0003723,GO:0003735,GO:0005198,GO:0005488,GO:0005575,GO:0005622,GO:0005623,GO:0005737,GO:0005829,GO:0005840,GO:0005886,GO:0006412,GO:0006518,GO:0006807,GO:0006996,GO:0008150,GO:0008152,GO:0009058,GO:0009059,GO:0009987,GO:0010467,GO:0015934,GO:0016020,GO:0016043,GO:0019538,GO:0019843,GO:0022607,GO:0022613,GO:0022618,GO:0022625,GO:0022626,GO:0032991,GO:0034622,GO:…	0	ko:K02884	ko03010,map03010	M00178	0	0	br01610,ko00000,ko00001,ko00002,ko03011	0	0	0	J	This protein is located at the 30S-50S ribosomal subunit interface and may play a role in the structure and function of the aminoacyl-tRNA binding site
fig|6666666.314155.peg.2880	0.0554333	1	0.96149	1	0.915567	0.683093	0.692952	1137799.GZ78_10575	1.7e-138	498.8	Oceanospirillales	xerD	GO:0000150,GO:0003674,GO:0003824,GO:0005575,GO:0005622,GO:0005623,GO:0006139,GO:0006259,GO:0006276,GO:0006310,GO:0006725,GO:0006807,GO:0008150,GO:0008152,GO:0008907,GO:0009009,GO:0009037,GO:0009314,GO:0009628,GO:0009987,GO:0015074,GO:0032991,GO:0034641,GO:0043170,GO:0044237,GO:0044238,GO:0044260,GO:0044424,GO:0044464,GO:0046483,GO:0048476,GO:0050896,GO:0071139,GO:0071704,GO:0090304,GO:0140097,GO:…	0	ko:K04763	0	0	0	0	ko00000,ko03036	0	0	0	L	recombinase XerD
fig|6666666.314155.peg.2885	0.122553	1	0.940068	1	0.915567	0.924179	0.583241	1395571.TMS3_0110105	2.8e-50	205.7	Gammaproteobacteria	dsbC	0	5.3.4.1	ko:K03981	0	0	0	0	ko00000,ko01000,ko02044,ko03110	3.A.7.11.1	0	0	O	Required for disulfide bond formation in some periplasmic proteins. Acts by transferring its disulfide bond to other proteins and is reduced in the process
fig|6666666.314155.peg.2886	0.07094	1	0.907835	1	0.915567	0.526822	0.388226	1137799.GZ78_10615	2.3e-213	748	Oceanospirillales	hom	GO:0005575,GO:0005618,GO:0005623,GO:0005886,GO:0008150,GO:0016020,GO:0030312,GO:0040007,GO:0044464,GO:0071944	1.1.1.3	ko:K00003	ko00260,ko00270,ko00300,ko01100,ko01110,ko01120,ko01130,ko01230,map00260,map00270,map00300,map01100,map01110,map01120,map01130,map01230	M00017,M00018	R01773,R01775	RC00087	ko00000,ko00001,ko00002,ko01000	0	0	iNJ661.Rv1294,iSB619.SA_RS06610	E	homoserine dehydrogenase
fig|6666666.314155.peg.2887	0.0493233	1	0.96149	1	0.915567	0.925771	0.529443	1137799.GZ78_10620	4.8e-244	850.1	Oceanospirillales	thrC	GO:0003674,GO:0003824,GO:0004795,GO:0006082,GO:0006520,GO:0006566,GO:0006793,GO:0006796,GO:0006807,GO:0008150,GO:0008152,GO:0008652,GO:0009058,GO:0009066,GO:0009067,GO:0009088,GO:0009987,GO:0016053,GO:0016311,GO:0016829,GO:0016835,GO:0016838,GO:0019752,GO:0043436,GO:0044237,GO:0044238,GO:0044249,GO:0044281,GO:0044283,GO:0046394,GO:0071704,GO:1901564,GO:1901566,GO:1901576,GO:1901605,GO:1901607	4.2.3.1	ko:K01733	ko00260,ko00750,ko01100,ko01110,ko01120,ko01230,map00260,map00750,map01100,map01110,map01120,map01230	M00018	R01466,R05086	RC00017,RC00526	ko00000,ko00001,ko00002,ko01000	0	0	0	E	Threonine synthase
fig|6666666.314155.peg.2888	0.187457	1	0.96149	1	0.971502	0.669618	0.676404	1137799.GZ78_10630	8.4e-307	1058.9	Oceanospirillales	recJ	GO:0003674,GO:0003824,GO:0004518,GO:0004527,GO:0004529,GO:0004536,GO:0006139,GO:0006259,GO:0006281,GO:0006310,GO:0006725,GO:0006807,GO:0006950,GO:0006974,GO:0008150,GO:0008152,GO:0008297,GO:0008409,GO:0009314,GO:0009628,GO:0009987,GO:0010165,GO:0010212,GO:0016787,GO:0016788,GO:0016796,GO:0016895,GO:0033554,GO:0034641,GO:0035312,GO:0043170,GO:0044237,GO:0044238,GO:0044260,GO:0045145,GO:0046483,GO:…	0	ko:K07462	ko03410,ko03430,ko03440,map03410,map03430,map03440	0	0	0	ko00000,ko00001,ko01000,ko03400	0	0	0	L	exonuclease recJ
fig|6666666.314155.peg.2891	-0.05411	1	0.989819	1	0.915567	0.766396	0.770536	1137799.GZ78_10645	2.5e-187	661.4	Oceanospirillales	dinB	GO:0006950,GO:0006974,GO:0007154,GO:0008150,GO:0009432,GO:0009605,GO:0009987,GO:0009991,GO:0031668,GO:0033554,GO:0050896,GO:0051716,GO:0071496	2.7.7.7	ko:K02346	0	0	0	0	ko00000,ko01000,ko03400	0	0	0	L	Poorly processive, error-prone DNA polymerase involved in untargeted mutagenesis. Copies undamaged DNA at stalled replication forks, which arise in vivo from mismatched or misaligned primer ends. These misaligned primers can be extended by PolIV. Exhibits no 3'-5' exonuclease (proofreading) activity. May be involved in translesional synthesis, in conjunction with the beta clamp from PolIII
fig|6666666.314155.peg.2902	-0.0836	1	0.989819	1	1	NA	NA	1137799.GZ78_16355	4.4e-116	426.8	Bacteria	0	0	2.7.9.2	ko:K01007	ko00620,ko00680,ko00720,ko01100,ko01120,ko01200,map00620,map00680,map00720,map01100,map01120,map01200	M00173,M00374	R00199	RC00002,RC00015	ko00000,ko00001,ko00002,ko01000	0	0	0	G	Belongs to the PEP-utilizing enzyme family
fig|6666666.314155.peg.2984	NA	1	NA	1	NA	NA	NA	1137799.GZ78_10660	2.2e-57	228.4	Oceanospirillales	tcsR	0	0	0	0	0	0	0	0	0	0	0	K	Response regulator containing a CheY-like receiver domain and an HTH DNA-binding domain
fig|6666666.314155.peg.2986	0.0512433	1	0.95639	1	0.915567	0.592652	0.631537	1137799.GZ78_29215	0	1213	Oceanospirillales	acsA	GO:0003674,GO:0003824,GO:0003987,GO:0005575,GO:0005622,GO:0005623,GO:0005737,GO:0005829,GO:0006082,GO:0006083,GO:0006084,GO:0006085,GO:0006139,GO:0006163,GO:0006164,GO:0006464,GO:0006473,GO:0006476,GO:0006637,GO:0006725,GO:0006732,GO:0006753,GO:0006790,GO:0006793,GO:0006796,GO:0006807,GO:0008150,GO:0008152,GO:0009056,GO:0009058,GO:0009108,GO:0009117,GO:0009150,GO:0009152,GO:0009165,GO:0009259,GO:…	6.2.1.1	ko:K01895	ko00010,ko00620,ko00640,ko00680,ko00720,ko01100,ko01110,ko01120,ko01130,ko01200,map00010,map00620,map00640,map00680,map00720,map01100,map01110,map01120,map01130,map01200	M00357	R00235,R00236,R00316,R00926,R01354	RC00004,RC00012,RC00043,RC00070,RC02746,RC02816	ko00000,ko00001,ko00002,ko01000,ko01004	0	0	iE2348C_1286.E2348C_4392,iYL1228.KPN_04478	I	Catalyzes the conversion of acetate into acetyl-CoA (AcCoA), an essential intermediate at the junction of anabolic and catabolic pathways. AcsA undergoes a two-step reaction. In the first half reaction, AcsA combines acetate with ATP to form acetyl-adenylate (AcAMP) intermediate. In the second half reaction, it can then transfer the acetyl group from AcAMP to the sulfhydryl group of CoA, forming …
fig|6666666.314155.peg.2997	-0.08266	1	0.892635	1	0.87137	0.975648	0.51528	1137799.GZ78_10705	9.9e-264	915.6	Oceanospirillales	fadD2	0	6.2.1.3	ko:K01897	ko00061,ko00071,ko01100,ko01212,ko02024,ko03320,ko04146,ko04216,ko04714,ko04920,map00061,map00071,map01100,map01212,map02024,map03320,map04146,map04216,map04714,map04920	M00086	R01280	RC00004,RC00014	ko00000,ko00001,ko00002,ko01000,ko01004,ko04147	4.C.1.1	0	iJN746.PP_4550	IQ	involved in the beta-oxidation of n-alkanoic and n-phenylalkanoic acids
fig|6666666.314155.peg.2999	0.024	1	0.989819	1	0.938194	0.493785	0.772712	1137799.GZ78_10710	6.1e-27	126.3	Oceanospirillales	0	0	0	ko:K03220	0	M00332	0	0	ko00000,ko00002,ko02044	3.A.6.1	0	0	T	Inner membrane component of T3SS, cytoplasmic domain
fig|6666666.314155.peg.3001	-0.0713933	0.120018	0.989819	1	0.915567	0.0300045	0.590839	1137799.GZ78_10710	2.9e-141	508.1	Oceanospirillales	0	0	0	ko:K03220	0	M00332	0	0	ko00000,ko00002,ko02044	3.A.6.1	0	0	T	Inner membrane component of T3SS, cytoplasmic domain
fig|6666666.314155.peg.3002	0.178037	1	0.827438	1	0.915567	0.782737	0.509159	305900.GV64_13150	3.8e-14	84	Gammaproteobacteria	0	0	0	0	0	0	0	0	0	0	0	0	S	Type III secretion system, cytoplasmic E component of needle
fig|6666666.314155.peg.3003	-0.157193	0.386724	0.822835	1	0.900213	0.0966811	0.506178	305900.GV64_13145	1.3e-21	108.6	Oceanospirillales	0	0	0	ko:K03221	ko03070,map03070	M00332,M00542	0	0	ko00000,ko00001,ko00002,ko02044	3.A.6.1	0	0	S	Type III secretion needle MxiH, YscF, SsaG, EprI, PscF, EscF
fig|6666666.314155.peg.3004	-0.160833	0.954161	0.796682	1	0.770066	0.23854	0.477993	1137799.GZ78_10725	4.3e-59	233.8	Proteobacteria	0	0	0	0	0	0	0	0	0	0	0	0	0	0
fig|6666666.314155.peg.3012	0.222813	0.346021	0.230681	0.11828	0.497213	0.1896	0.147283	1137799.GZ78_10745	6.8e-279	966.1	Oceanospirillales	guaA	GO:0003674,GO:0003824,GO:0003921,GO:0003922,GO:0005575,GO:0005618,GO:0005623,GO:0006139,GO:0006163,GO:0006164,GO:0006177,GO:0006725,GO:0006753,GO:0006793,GO:0006796,GO:0006807,GO:0008150,GO:0008152,GO:0009058,GO:0009116,GO:0009117,GO:0009119,GO:0009123,GO:0009124,GO:0009126,GO:0009127,GO:0009150,GO:0009152,GO:0009156,GO:0009161,GO:0009163,GO:0009165,GO:0009167,GO:0009168,GO:0009259,GO:0009260,GO:…	6.3.5.2	ko:K01951	ko00230,ko00983,ko01100,map00230,map00983,map01100	M00050	R01230,R01231,R08244	RC00010,RC00204	ko00000,ko00001,ko00002,ko01000,ko01002	0	0	iJN746.PP_1032	F	Catalyzes the synthesis of GMP from XMP
fig|6666666.314155.peg.3013	0.04249	1	0.989819	1	0.932717	0.830385	0.721074	1137799.GZ78_10750	7.2e-259	899.4	Oceanospirillales	guaB	GO:0003674,GO:0003824,GO:0003938,GO:0005488,GO:0005515,GO:0005575,GO:0005622,GO:0005623,GO:0005737,GO:0005829,GO:0006139,GO:0006163,GO:0006164,GO:0006183,GO:0006725,GO:0006753,GO:0006793,GO:0006796,GO:0006807,GO:0008150,GO:0008152,GO:0009058,GO:0009116,GO:0009117,GO:0009119,GO:0009141,GO:0009142,GO:0009144,GO:0009145,GO:0009150,GO:0009152,GO:0009163,GO:0009165,GO:0009199,GO:0009201,GO:0009205,GO:…	1.1.1.205	ko:K00088	ko00230,ko00983,ko01100,ko01110,map00230,map00983,map01100,map01110	M00050	R01130,R08240	RC00143,RC02207	ko00000,ko00001,ko00002,ko01000,ko04147	0	0	iAPECO1_1312.APECO1_4018,iECABU_c1320.ECABU_c28100,iECP_1309.ECP_2510,iECSF_1327.ECSF_2349,iUTI89_1310.UTI89_C2826,ic_1306.c3027	F	Catalyzes the conversion of inosine 5'-phosphate (IMP) to xanthosine 5'-phosphate (XMP), the first committed and rate- limiting step in the de novo synthesis of guanine nucleotides, and therefore plays an important role in the regulation of cell growth
fig|6666666.314155.peg.303	0.0762267	1	0.955769	1	0.916358	0.377406	0.656554	1137799.GZ78_04730	9.8e-231	805.8	Oceanospirillales	0	0	0	0	0	0	0	0	0	0	0	0	T	Histidine kinase
fig|6666666.314155.peg.305	0.213337	1	0.602726	1	0.902633	0.669187	0.543426	1137799.GZ78_04720	3.9e-45	187.6	Oceanospirillales	proA	GO:0003674,GO:0003824,GO:0004350,GO:0006082,GO:0006520,GO:0006560,GO:0006561,GO:0006807,GO:0008150,GO:0008152,GO:0008652,GO:0009058,GO:0009064,GO:0009084,GO:0009987,GO:0016053,GO:0016491,GO:0016620,GO:0016903,GO:0018130,GO:0019752,GO:0043436,GO:0044237,GO:0044238,GO:0044249,GO:0044281,GO:0044283,GO:0046394,GO:0046483,GO:0055114,GO:0071704,GO:1901360,GO:1901362,GO:1901564,GO:1901566,GO:1901576,GO:…	1.2.1.41	ko:K00147	ko00330,ko00332,ko01100,ko01110,ko01130,ko01230,map00330,map00332,map01100,map01110,map01130,map01230	M00015	R03313	RC00684	ko00000,ko00001,ko00002,ko01000	0	0	iLJ478.TM0293,iYO844.BSU13130	E	Catalyzes the NADPH-dependent reduction of L-glutamate 5-phosphate into L-glutamate 5-semialdehyde and phosphate. The product spontaneously undergoes cyclization to form 1-pyrroline-5- carboxylate
fig|6666666.314155.peg.3057	0.0644767	1	0.968634	1	0.928281	0.53768	0.700917	1137799.GZ78_10760	2.2e-188	665.2	Oceanospirillales	xseA	GO:0003674,GO:0003824,GO:0004518,GO:0004527,GO:0004529,GO:0004536,GO:0005575,GO:0005622,GO:0005623,GO:0005737,GO:0006139,GO:0006259,GO:0006308,GO:0006725,GO:0006807,GO:0008150,GO:0008152,GO:0008855,GO:0009056,GO:0009057,GO:0009318,GO:0009987,GO:0016787,GO:0016788,GO:0016796,GO:0016895,GO:0019439,GO:0032991,GO:0034641,GO:0034655,GO:0043170,GO:0044237,GO:0044238,GO:0044248,GO:0044260,GO:0044265,GO:…	3.1.11.6	ko:K03601	ko03430,map03430	0	0	0	ko00000,ko00001,ko01000,ko03400	0	0	0	L	Bidirectionally degrades single-stranded DNA into large acid-insoluble oligonucleotides, which are then degraded further into small acid-soluble oligonucleotides
fig|6666666.314155.peg.306	0.128177	1	0.8135	1	0.880963	0.416904	0.387888	1137799.GZ78_04720	1e-66	259.6	Oceanospirillales	proA	GO:0003674,GO:0003824,GO:0004350,GO:0006082,GO:0006520,GO:0006560,GO:0006561,GO:0006807,GO:0008150,GO:0008152,GO:0008652,GO:0009058,GO:0009064,GO:0009084,GO:0009987,GO:0016053,GO:0016491,GO:0016620,GO:0016903,GO:0018130,GO:0019752,GO:0043436,GO:0044237,GO:0044238,GO:0044249,GO:0044281,GO:0044283,GO:0046394,GO:0046483,GO:0055114,GO:0071704,GO:1901360,GO:1901362,GO:1901564,GO:1901566,GO:1901576,GO:…	1.2.1.41	ko:K00147	ko00330,ko00332,ko01100,ko01110,ko01130,ko01230,map00330,map00332,map01100,map01110,map01130,map01230	M00015	R03313	RC00684	ko00000,ko00001,ko00002,ko01000	0	0	iLJ478.TM0293,iYO844.BSU13130	E	Catalyzes the NADPH-dependent reduction of L-glutamate 5-phosphate into L-glutamate 5-semialdehyde and phosphate. The product spontaneously undergoes cyclization to form 1-pyrroline-5- carboxylate
fig|6666666.314155.peg.3064	0.120087	1	0.91743	1	0.918629	0.671322	0.66672	1137799.GZ78_26520	6.3e-96	357.1	Oceanospirillales	asd	GO:0000096,GO:0000097,GO:0003674,GO:0003824,GO:0004073,GO:0005575,GO:0005622,GO:0005623,GO:0005737,GO:0005829,GO:0006082,GO:0006520,GO:0006549,GO:0006553,GO:0006555,GO:0006566,GO:0006790,GO:0006807,GO:0006950,GO:0006974,GO:0008150,GO:0008152,GO:0008652,GO:0009058,GO:0009066,GO:0009067,GO:0009069,GO:0009070,GO:0009081,GO:0009082,GO:0009085,GO:0009086,GO:0009088,GO:0009089,GO:0009090,GO:0009092,GO:…	1.2.1.11	ko:K00133	ko00260,ko00261,ko00270,ko00300,ko01100,ko01110,ko01120,ko01130,ko01210,ko01230,map00260,map00261,map00270,map00300,map01100,map01110,map01120,map01130,map01210,map01230	M00016,M00017,M00018,M00033,M00525,M00526,M00527	R02291	RC00684	ko00000,ko00001,ko00002,ko01000	0	0	iECP_1309.ECP_3527	E	Catalyzes the NADPH-dependent formation of L-aspartate- semialdehyde (L-ASA) by the reductive dephosphorylation of L- aspartyl-4-phosphate
fig|6666666.314155.peg.3065	0.0875933	1	0.922726	1	0.915567	0.940311	0.631537	1137799.GZ78_26525	8.1e-183	646.4	Oceanospirillales	leuB	GO:0000287,GO:0003674,GO:0003824,GO:0003862,GO:0005488,GO:0005575,GO:0005622,GO:0005623,GO:0005737,GO:0005829,GO:0006082,GO:0006520,GO:0006551,GO:0006807,GO:0006950,GO:0007154,GO:0008150,GO:0008152,GO:0008652,GO:0009058,GO:0009081,GO:0009082,GO:0009098,GO:0009267,GO:0009605,GO:0009987,GO:0009991,GO:0016053,GO:0016491,GO:0016614,GO:0016616,GO:0019752,GO:0030145,GO:0031667,GO:0031668,GO:0031669,GO:…	1.1.1.85	ko:K00052	ko00290,ko00660,ko01100,ko01110,ko01210,ko01230,map00290,map00660,map01100,map01110,map01210,map01230	M00432,M00535	R00994,R04426,R10052	RC00084,RC00417,RC03036	br01601,ko00000,ko00001,ko00002,ko01000	0	0	iECs_1301.ECs0077,iYL1228.KPN_00079,iZ_1308.Z0082	CE	Catalyzes the oxidation of 3-carboxy-2-hydroxy-4- methylpentanoate (3-isopropylmalate) to 3-carboxy-4-methyl-2- oxopentanoate. The product decarboxylates to 4-methyl-2 oxopentanoate
fig|6666666.314155.peg.3066	0.156397	1	0.796682	1	0.880963	0.795676	0.490005	1137799.GZ78_26530	1.2e-117	429.1	Oceanospirillales	leuD	0	4.2.1.33,4.2.1.35	ko:K01704	ko00290,ko00660,ko01100,ko01110,ko01210,ko01230,map00290,map00660,map01100,map01110,map01210,map01230	M00432,M00535	R03896,R03898,R03968,R04001,R10170	RC00976,RC00977,RC01041,RC01046,RC03072	br01601,ko00000,ko00001,ko00002,ko01000	0	0	0	E	Catalyzes the isomerization between 2-isopropylmalate and 3-isopropylmalate, via the formation of 2-isopropylmaleate
fig|6666666.314155.peg.3067	-0.0779	1	0.940649	1	0.915567	0.748344	0.656554	1137799.GZ78_26535	6.3e-129	466.8	Oceanospirillales	leuC	0	4.2.1.33,4.2.1.35	ko:K01703	ko00290,ko00660,ko00966,ko01100,ko01110,ko01210,ko01230,map00290,map00660,map00966,map01100,map01110,map01210,map01230	M00432,M00535	R03896,R03898,R03968,R04001,R08620,R08624,R08628,R08634,R08641,R08645,R10170	RC00497,RC00976,RC00977,RC01041,RC01046,RC03072	br01601,ko00000,ko00001,ko00002,ko01000	0	0	0	E	Catalyzes the isomerization between 2-isopropylmalate and 3-isopropylmalate, via the formation of 2-isopropylmaleate
fig|6666666.314155.peg.3068	-0.09492	1	0.883914	1	0.915567	0.821669	0.61468	1137799.GZ78_26535	1.7e-98	365.5	Oceanospirillales	leuC	0	4.2.1.33,4.2.1.35	ko:K01703	ko00290,ko00660,ko00966,ko01100,ko01110,ko01210,ko01230,map00290,map00660,map00966,map01100,map01110,map01210,map01230	M00432,M00535	R03896,R03898,R03968,R04001,R08620,R08624,R08628,R08634,R08641,R08645,R10170	RC00497,RC00976,RC00977,RC01041,RC01046,RC03072	br01601,ko00000,ko00001,ko00002,ko01000	0	0	0	E	Catalyzes the isomerization between 2-isopropylmalate and 3-isopropylmalate, via the formation of 2-isopropylmaleate
fig|6666666.314155.peg.307	0.0792367	1	0.962667	1	0.916358	0.971432	0.66191	1137799.GZ78_04720	1.3e-45	188.7	Oceanospirillales	proA	GO:0003674,GO:0003824,GO:0004350,GO:0006082,GO:0006520,GO:0006560,GO:0006561,GO:0006807,GO:0008150,GO:0008152,GO:0008652,GO:0009058,GO:0009064,GO:0009084,GO:0009987,GO:0016053,GO:0016491,GO:0016620,GO:0016903,GO:0018130,GO:0019752,GO:0043436,GO:0044237,GO:0044238,GO:0044249,GO:0044281,GO:0044283,GO:0046394,GO:0046483,GO:0055114,GO:0071704,GO:1901360,GO:1901362,GO:1901564,GO:1901566,GO:1901576,GO:…	1.2.1.41	ko:K00147	ko00330,ko00332,ko01100,ko01110,ko01130,ko01230,map00330,map00332,map01100,map01110,map01130,map01230	M00015	R03313	RC00684	ko00000,ko00001,ko00002,ko01000	0	0	iLJ478.TM0293,iYO844.BSU13130	E	Catalyzes the NADPH-dependent reduction of L-glutamate 5-phosphate into L-glutamate 5-semialdehyde and phosphate. The product spontaneously undergoes cyclization to form 1-pyrroline-5- carboxylate
fig|6666666.314155.peg.3071	-0.0882667	1	0.989819	1	0.916358	0.857461	0.758255	1137799.GZ78_26550	7.4e-159	566.6	Oceanospirillales	yhdH	GO:0003674,GO:0003824,GO:0008150,GO:0008152,GO:0016491,GO:0016627,GO:0016628,GO:0043957,GO:0055114	0	ko:K19745	ko00640,ko01100,map00640,map01100	0	R00919	RC00095	ko00000,ko00001,ko01000	0	0	0	C	alcohol dehydrogenase
fig|6666666.314155.peg.3074	NA	1	NA	1	NA	NA	NA	1137799.GZ78_26570	3.7e-110	404.4	Oceanospirillales	fadD	0	6.2.1.3	ko:K01897	ko00061,ko00071,ko01100,ko01212,ko02024,ko03320,ko04146,ko04216,ko04714,ko04920,map00061,map00071,map01100,map01212,map02024,map03320,map04146,map04216,map04714,map04920	M00086	R01280	RC00004,RC00014	ko00000,ko00001,ko00002,ko01000,ko01004,ko04147	4.C.1.1	0	0	I	Long-chain fatty acid--CoA ligase
fig|6666666.314155.peg.3077	0.0540567	1	0.989819	1	0.915567	0.250758	0.609651	1137799.GZ78_26575	1.2e-83	315.8	Proteobacteria	gpt	0	2.4.2.22	ko:K00769,ko:K07101	ko00230,ko01100,ko01110,map00230,map01100,map01110	0	R01229,R02142	RC00063,RC00122	ko00000,ko00001,ko01000	0	0	0	F	Purine pyrimidine phosphoribosyltransferase family protein
fig|6666666.314155.peg.3078	0.0428233	1	0.989819	1	0.915567	0.70067	0.704992	1137799.GZ78_26630	1.5e-200	705.3	Oceanospirillales	aroC	GO:0000166,GO:0003674,GO:0003824,GO:0004107,GO:0005488,GO:0005515,GO:0005575,GO:0005622,GO:0005623,GO:0005737,GO:0005829,GO:0006082,GO:0006520,GO:0006725,GO:0006807,GO:0008150,GO:0008152,GO:0008652,GO:0009058,GO:0009072,GO:0009073,GO:0009423,GO:0009987,GO:0010181,GO:0016053,GO:0016829,GO:0016835,GO:0016838,GO:0019438,GO:0019752,GO:0032553,GO:0036094,GO:0042802,GO:0043167,GO:0043168,GO:0043436,GO:…	4.2.3.5	ko:K01736	ko00400,ko01100,ko01110,ko01130,ko01230,map00400,map01100,map01110,map01130,map01230	M00022	R01714	RC00586	ko00000,ko00001,ko00002,ko01000	0	0	iE2348C_1286.E2348C_2469,iEC55989_1330.EC55989_2573,iECO103_1326.ECO103_2794,iECO111_1330.ECO111_3077,iECO26_1355.ECO26_3317,iECSE_1348.ECSE_2638,iECW_1372.ECW_m2518,iEKO11_1354.EKO11_1436,iIT341.HP0663,iSSON_1240.SSON_2387,iUMNK88_1353.UMNK88_2882,iWFL_1372.ECW_m2518	E	Catalyzes the anti-1,4-elimination of the C-3 phosphate and the C-6 proR hydrogen from 5-enolpyruvylshikimate-3-phosphate (EPSP) to yield chorismate, which is the branch point compound that serves as the starting substrate for the three terminal pathways of aromatic amino acid biosynthesis. This reaction introduces a second double bond into the aromatic ring system
fig|6666666.314155.peg.3079	-0.109837	1	0.860402	1	0.915567	0.558372	0.625155	1137799.GZ78_26635	1e-166	592.8	Oceanospirillales	prmB	GO:0003674,GO:0003824,GO:0005575,GO:0005622,GO:0005623,GO:0005737,GO:0005829,GO:0006139,GO:0006259,GO:0006304,GO:0006305,GO:0006306,GO:0006464,GO:0006479,GO:0006725,GO:0006807,GO:0008150,GO:0008152,GO:0008168,GO:0008170,GO:0008213,GO:0008276,GO:0008757,GO:0009007,GO:0009008,GO:0009987,GO:0016740,GO:0016741,GO:0018364,GO:0019538,GO:0032259,GO:0032775,GO:0034641,GO:0036009,GO:0036211,GO:0043170,GO:…	2.1.1.297,2.1.1.298	ko:K02493,ko:K07320	0	0	R10806	RC00003,RC03279	ko00000,ko01000,ko03009,ko03012	0	0	0	J	Specifically methylates the 50S ribosomal protein L3 on a specific glutamine residue
fig|6666666.314155.peg.308	0.0416	1	0.989819	1	0.961351	0.921945	0.759122	1137799.GZ78_04715	4.5e-50	203.8	Oceanospirillales	rsfS	GO:0003674,GO:0005488,GO:0005575,GO:0005622,GO:0005623,GO:0005737,GO:0005829,GO:0006417,GO:0008150,GO:0009889,GO:0009890,GO:0009892,GO:0010468,GO:0010556,GO:0010558,GO:0010605,GO:0010608,GO:0010629,GO:0017148,GO:0019222,GO:0031323,GO:0031324,GO:0031326,GO:0031327,GO:0032268,GO:0032269,GO:0034248,GO:0034249,GO:0043021,GO:0043023,GO:0044087,GO:0044424,GO:0044444,GO:0044464,GO:0044877,GO:0048519,GO:…	2.7.7.18	ko:K00969,ko:K09710	ko00760,ko01100,map00760,map01100	M00115	R00137,R03005	RC00002	ko00000,ko00001,ko00002,ko01000,ko03009	0	0	0	J	Functions as a ribosomal silencing factor. Interacts with ribosomal protein L14 (rplN), blocking formation of intersubunit bridge B8. Prevents association of the 30S and 50S ribosomal subunits and the formation of functional ribosomes, thus repressing translation
fig|6666666.314155.peg.3080	0.0646	1	0.968634	1	0.920499	0.949436	0.693661	1137799.GZ78_26645	3.2e-90	337.8	Oceanospirillales	yfcN	0	0	0	0	0	0	0	0	0	0	0	S	Smr domain
fig|6666666.314155.peg.3087	0.130433	1	0.796682	1	0.915567	0.419415	0.543471	1137799.GZ78_26655	2.7e-150	538.1	Oceanospirillales	rssA	GO:0003674,GO:0003824,GO:0016787	0	ko:K07001	0	0	0	0	ko00000	0	0	0	S	esterase of the alpha-beta hydrolase superfamily
fig|6666666.314155.peg.309	-0.0631167	1	0.96149	1	0.915567	0.419415	0.700917	1137799.GZ78_04710	5.8e-77	293.5	Oceanospirillales	rlmH	GO:0000154,GO:0001510,GO:0003674,GO:0003824,GO:0005488,GO:0005515,GO:0005575,GO:0005622,GO:0005623,GO:0005737,GO:0006139,GO:0006364,GO:0006396,GO:0006725,GO:0006807,GO:0008150,GO:0008152,GO:0008168,GO:0008173,GO:0008649,GO:0008757,GO:0009451,GO:0009987,GO:0010467,GO:0016070,GO:0016072,GO:0016740,GO:0016741,GO:0022613,GO:0031167,GO:0032259,GO:0034470,GO:0034641,GO:0034660,GO:0042254,GO:0042802,GO:…	2.1.1.177	ko:K00783	0	0	0	0	ko00000,ko01000,ko03009	0	0	0	J	Specifically methylates the pseudouridine at position 1915 (m3Psi1915) in 23S rRNA
fig|6666666.314155.peg.3090	-0.0390933	1	0.989819	1	0.916358	0.597893	0.734	1137799.GZ78_26685	3.5e-233	813.9	Oceanospirillales	codA	GO:0003674,GO:0003824,GO:0004131,GO:0005488,GO:0005506,GO:0005515,GO:0006139,GO:0006206,GO:0006208,GO:0006209,GO:0006725,GO:0006807,GO:0008150,GO:0008152,GO:0008198,GO:0008270,GO:0009056,GO:0009112,GO:0009987,GO:0016787,GO:0016810,GO:0016814,GO:0019239,GO:0019439,GO:0019858,GO:0034641,GO:0035888,GO:0042802,GO:0043167,GO:0043169,GO:0044237,GO:0044238,GO:0044248,GO:0044270,GO:0044281,GO:0046113,GO:…	3.5.4.1,3.5.4.21	ko:K01485,ko:K03365	ko00240,ko00330,ko01100,map00240,map00330,map01100	0	R00974,R01411,R02922	RC00074,RC00514,RC00809	ko00000,ko00001,ko01000	0	0	iECIAI39_1322.ECIAI39_0343,iEcSMS35_1347.EcSMS35_0368	F	Catalyzes the deamination of cytosine to uracil and ammonia
fig|6666666.314155.peg.3091	-0.3304	1	0.95639	1	1	NA	NA	1137799.GZ78_26705	2.7e-90	338.6	Oceanospirillales	0	0	0	ko:K08714	0	0	0	0	ko00000,ko02000	1.A.1.14	0	0	P	Ion transporter
fig|6666666.314155.peg.3092	-0.02223	1	0.989819	1	0.916358	0.870778	0.768357	1137799.GZ78_26725	3.9e-262	910.2	Oceanospirillales	sthA	GO:0000166,GO:0003674,GO:0003824,GO:0003957,GO:0005215,GO:0005488,GO:0005515,GO:0005575,GO:0005622,GO:0005623,GO:0005737,GO:0005829,GO:0006810,GO:0006811,GO:0006812,GO:0008150,GO:0008152,GO:0008324,GO:0008746,GO:0009987,GO:0015075,GO:0015077,GO:0015078,GO:0015318,GO:0015672,GO:0016491,GO:0016651,GO:0016652,GO:0019725,GO:0022857,GO:0022890,GO:0034220,GO:0036094,GO:0042592,GO:0042802,GO:0043167,GO:…	1.6.1.1	ko:K00322	ko00760,ko01100,map00760,map01100	0	R00112	RC00001	ko00000,ko00001,ko01000	0	0	iECED1_1282.ECED1_4669,iECs_1301.ECs4891,iZ_1308.Z5521	C	Conversion of NADPH, generated by peripheral catabolic pathways, to NADH, which can enter the respiratory chain for energy generation
fig|6666666.314155.peg.3094	0.11241	1	0.81671	1	0.915567	0.599878	0.543471	1027273.GZ77_01880	2.7e-123	448.7	Oceanospirillales	apbE	0	1.8.1.2,2.7.1.180	ko:K00380,ko:K03734	ko00920,ko01100,ko01120,map00920,map01100,map01120	M00176	R00858	RC00065	ko00000,ko00001,ko00002,ko01000	0	0	0	H	Flavin transferase that catalyzes the transfer of the FMN moiety of FAD and its covalent binding to the hydroxyl group of a threonine residue in a target flavoprotein
fig|6666666.314155.peg.3096	-0.00395	1	0.992517	1	0.915567	0.965399	0.784841	1168065.DOK_02661	2.4e-238	831.2	unclassified Gammaproteobacteria	0	0	0	ko:K11159	0	0	0	0	ko00000	0	0	0	C	Retinal pigment epithelial membrane protein
fig|6666666.314155.peg.3098	NA	1	NA	1	NA	NA	NA
fig|6666666.314155.peg.3099	0.121525	1	0.883914	1	0.915567	0.282852	0.624791	1137799.GZ78_26745	2.3e-100	371.7	Oceanospirillales	0	0	0	0	0	0	0	0	0	0	0	0	K	transcriptional regulator
fig|6666666.314155.peg.310	-0.22952	1	0.783487	1	0.905848	0.676361	0.509159	1137799.GZ78_04705	5.2e-263	913.3	Oceanospirillales	mrdA	GO:0000270,GO:0003674,GO:0003824,GO:0004180,GO:0004185,GO:0005488,GO:0005575,GO:0005623,GO:0005886,GO:0005887,GO:0006022,GO:0006023,GO:0006024,GO:0006508,GO:0006807,GO:0008144,GO:0008150,GO:0008152,GO:0008233,GO:0008236,GO:0008238,GO:0008360,GO:0008658,GO:0009002,GO:0009058,GO:0009059,GO:0009252,GO:0009273,GO:0009987,GO:0016020,GO:0016021,GO:0016043,GO:0016787,GO:0017171,GO:0019538,GO:0022603,GO:…	3.4.16.4	ko:K05515	ko00550,ko01501,map00550,map01501	0	0	0	ko00000,ko00001,ko01000,ko01011	0	0	iAF987.Gmet_0928,iEcE24377_1341.EcE24377A_0661,iPC815.YPO2604	M	Catalyzes cross-linking of the peptidoglycan cell wall
fig|6666666.314155.peg.3100	-0.17451	1	0.870054	1	0.713013	0.939534	0.356186	1137799.GZ78_26765	3.3e-210	737.6	Oceanospirillales	alsT	0	0	ko:K03310	0	0	0	0	ko00000	2.A.25	0	0	E	alanine symporter
fig|6666666.314155.peg.311	NA	1	NA	1	NA	NA	NA	1137799.GZ78_04705	1.2e-34	152.1	Oceanospirillales	mrdA	GO:0000270,GO:0003674,GO:0003824,GO:0004180,GO:0004185,GO:0005488,GO:0005575,GO:0005623,GO:0005886,GO:0005887,GO:0006022,GO:0006023,GO:0006024,GO:0006508,GO:0006807,GO:0008144,GO:0008150,GO:0008152,GO:0008233,GO:0008236,GO:0008238,GO:0008360,GO:0008658,GO:0009002,GO:0009058,GO:0009059,GO:0009252,GO:0009273,GO:0009987,GO:0016020,GO:0016021,GO:0016043,GO:0016787,GO:0017171,GO:0019538,GO:0022603,GO:…	3.4.16.4	ko:K05515	ko00550,ko01501,map00550,map01501	0	0	0	ko00000,ko00001,ko01000,ko01011	0	0	iAF987.Gmet_0928,iEcE24377_1341.EcE24377A_0661,iPC815.YPO2604	M	Catalyzes cross-linking of the peptidoglycan cell wall
fig|6666666.314155.peg.3115	-0.00664	1	0.992554	1	0.966572	0.997869	0.785545	1137799.GZ78_26780	1.3e-124	453	Oceanospirillales	sdaA	0	4.3.1.17	ko:K01752	ko00260,ko00270,ko01100,ko01110,ko01130,ko01200,ko01230,map00260,map00270,map01100,map01110,map01130,map01200,map01230	0	R00220,R00590	RC00331,RC02600	ko00000,ko00001,ko01000	0	0	0	E	Serine dehydratase
fig|6666666.314155.peg.3116	-0.0325367	1	0.989819	1	0.916358	0.971333	0.75468	1137799.GZ78_26780	2.2e-51	208	Oceanospirillales	sdaA	0	4.3.1.17	ko:K01752	ko00260,ko00270,ko01100,ko01110,ko01130,ko01200,ko01230,map00260,map00270,map01100,map01110,map01130,map01200,map01230	0	R00220,R00590	RC00331,RC02600	ko00000,ko00001,ko01000	0	0	0	E	Serine dehydratase
fig|6666666.314155.peg.3117	0.270873	0.130519	0.0925143	0.0936086	0.32229	0.0435065	0.0584558	1137799.GZ78_26785	4.3e-72	277.7	Oceanospirillales	gcvP	GO:0005575,GO:0005618,GO:0005623,GO:0005886,GO:0008150,GO:0016020,GO:0030312,GO:0040007,GO:0044464,GO:0071944	1.4.4.2	ko:K00281,ko:K00282	ko00260,ko00630,ko01100,ko01110,ko01130,ko01200,map00260,map00630,map01100,map01110,map01130,map01200	M00532	R01221,R03425	RC00022,RC00929,RC02834,RC02880	ko00000,ko00001,ko00002,ko01000	0	0	0	E	The glycine cleavage system catalyzes the degradation of glycine. The P protein binds the alpha-amino group of glycine through its pyridoxal phosphate cofactor
fig|6666666.314155.peg.3118	0.228317	0.174026	0.331553	0.284884	0.619508	0.0435065	0.209983	1137799.GZ78_26785	0	1458.7	Oceanospirillales	gcvP	GO:0005575,GO:0005618,GO:0005623,GO:0005886,GO:0008150,GO:0016020,GO:0030312,GO:0040007,GO:0044464,GO:0071944	1.4.4.2	ko:K00281,ko:K00282	ko00260,ko00630,ko01100,ko01110,ko01130,ko01200,map00260,map00630,map01100,map01110,map01130,map01200	M00532	R01221,R03425	RC00022,RC00929,RC02834,RC02880	ko00000,ko00001,ko00002,ko01000	0	0	0	E	The glycine cleavage system catalyzes the degradation of glycine. The P protein binds the alpha-amino group of glycine through its pyridoxal phosphate cofactor
fig|6666666.314155.peg.3119	0.00836333	1	0.989819	1	0.915567	0.766025	0.775393	1137799.GZ78_26795	4.2e-198	697.2	Oceanospirillales	gcvT	GO:0001505,GO:0003674,GO:0003824,GO:0004047,GO:0005575,GO:0005622,GO:0005623,GO:0005737,GO:0005960,GO:0006082,GO:0006520,GO:0006544,GO:0006546,GO:0006807,GO:0008150,GO:0008152,GO:0008168,GO:0008483,GO:0009056,GO:0009063,GO:0009069,GO:0009071,GO:0009987,GO:0016054,GO:0016740,GO:0016741,GO:0016769,GO:0017144,GO:0019464,GO:0019752,GO:0032259,GO:0032991,GO:0042133,GO:0042135,GO:0042737,GO:0043436,GO:…	2.1.2.1,2.1.2.10	ko:K00600,ko:K00605	ko00260,ko00460,ko00630,ko00670,ko00680,ko01100,ko01110,ko01120,ko01130,ko01200,ko01230,ko01523,map00260,map00460,map00630,map00670,map00680,map01100,map01110,map01120,map01130,map01200,map01230,map01523	M00140,M00141,M00346,M00532	R00945,R01221,R02300,R04125,R09099	RC00022,RC00069,RC00112,RC00183,RC01583,RC02834,RC02958	ko00000,ko00001,ko00002,ko01000	0	0	0	E	Catalyzes the transfer of a methylene carbon from the methylamine-loaded GcvH protein to tetrahydrofolate, causing the release of ammonia and the generation of reduced GcvH protein
fig|6666666.314155.peg.3129	0.0674633	1	0.94928	1	0.915567	0.757321	0.599863	1137799.GZ78_26890	1.5e-225	788.5	Oceanospirillales	nqrF	GO:0000166,GO:0003674,GO:0003824,GO:0003954,GO:0005488,GO:0005575,GO:0006810,GO:0006811,GO:0006812,GO:0006814,GO:0008137,GO:0008150,GO:0008152,GO:0015672,GO:0016020,GO:0016491,GO:0016651,GO:0016655,GO:0030001,GO:0030964,GO:0032991,GO:0036094,GO:0043167,GO:0043168,GO:0044425,GO:0048037,GO:0050136,GO:0050660,GO:0050662,GO:0051179,GO:0051234,GO:0051536,GO:0051537,GO:0051540,GO:0055114,GO:0071949,GO:…	1.6.5.8	ko:K00351	0	0	0	0	ko00000,ko01000	0	0	0	C	NQR complex catalyzes the reduction of ubiquinone-1 to ubiquinol by two successive reactions, coupled with the transport of Na( ) ions from the cytoplasm to the periplasm. The first step is catalyzed by NqrF, which accepts electrons from NADH and reduces ubiquinone-1 to ubisemiquinone by a one-electron transfer pathway
fig|6666666.314155.peg.313	-0.0743233	0.174026	0.923071	1	0.814354	0.0435065	0.490469	305900.GV64_06850	1.3e-108	399.8	Oceanospirillales	mltB	0	0	ko:K08305	0	0	0	0	ko00000,ko01000,ko01011	0	GH103	0	M	Lytic murein transglycosylase B
fig|6666666.314155.peg.3131	-0.04923	1	0.989819	1	0.943004	0.737205	0.75468	1137799.GZ78_26900	7.9e-112	409.8	Oceanospirillales	nqrD	GO:0003674,GO:0003824,GO:0003954,GO:0005575,GO:0005623,GO:0005886,GO:0006091,GO:0006119,GO:0006120,GO:0006139,GO:0006163,GO:0006725,GO:0006753,GO:0006793,GO:0006796,GO:0006807,GO:0006810,GO:0006811,GO:0006812,GO:0006814,GO:0008137,GO:0008150,GO:0008152,GO:0009117,GO:0009123,GO:0009126,GO:0009141,GO:0009144,GO:0009150,GO:0009161,GO:0009167,GO:0009199,GO:0009205,GO:0009259,GO:0009987,GO:0015672,GO:…	1.6.5.8	ko:K00349	0	0	0	0	ko00000,ko01000	0	0	0	C	NQR complex catalyzes the reduction of ubiquinone-1 to ubiquinol by two successive reactions, coupled with the transport of Na( ) ions from the cytoplasm to the periplasm. NqrA to NqrE are probably involved in the second step, the conversion of ubisemiquinone to ubiquinol
fig|6666666.314155.peg.3132	0.00048333	0.445183	0.992554	1	0.915567	0.111296	0.793048	1137799.GZ78_26905	5.4e-136	490.3	Oceanospirillales	nqrC	GO:0000166,GO:0003674,GO:0003824,GO:0005488,GO:0006810,GO:0006811,GO:0006812,GO:0006814,GO:0008150,GO:0008152,GO:0010181,GO:0015672,GO:0016491,GO:0016651,GO:0016655,GO:0030001,GO:0032553,GO:0036094,GO:0043167,GO:0043168,GO:0048037,GO:0050662,GO:0051179,GO:0051234,GO:0055114,GO:0097159,GO:0097367,GO:1901265,GO:1901363	1.6.5.8	ko:K00348	0	0	0	0	ko00000,ko01000	0	0	0	C	NQR complex catalyzes the reduction of ubiquinone-1 to ubiquinol by two successive reactions, coupled with the transport of Na( ) ions from the cytoplasm to the periplasm. NqrA to NqrE are probably involved in the second step, the conversion of ubisemiquinone to ubiquinol
fig|6666666.314155.peg.3133	-0.0160633	1	0.989819	1	0.928281	0.934454	0.772813	1137799.GZ78_26910	1.3e-213	748.8	Oceanospirillales	nqrB	GO:0000166,GO:0003674,GO:0003824,GO:0003954,GO:0005488,GO:0005575,GO:0005623,GO:0005886,GO:0006810,GO:0006811,GO:0006812,GO:0006814,GO:0008137,GO:0008144,GO:0008150,GO:0008152,GO:0010181,GO:0015672,GO:0016020,GO:0016491,GO:0016651,GO:0016655,GO:0019842,GO:0030001,GO:0030964,GO:0032553,GO:0032991,GO:0036094,GO:0043167,GO:0043168,GO:0044425,GO:0044464,GO:0048037,GO:0050136,GO:0050662,GO:0051179,GO:…	1.6.5.8	ko:K00347,ko:K21163	ko01059,ko01130,map01059,map01130	M00824	0	0	ko00000,ko00001,ko00002,ko01000	0	0	0	C	NQR complex catalyzes the reduction of ubiquinone-1 to ubiquinol by two successive reactions, coupled with the transport of Na( ) ions from the cytoplasm to the periplasm. NqrA to NqrE are probably involved in the second step, the conversion of ubisemiquinone to ubiquinol
fig|6666666.314155.peg.3134	0.01386	1	0.989819	1	0.915567	0.983444	0.75468	1137799.GZ78_26915	2.1e-233	814.7	Oceanospirillales	nqrA	GO:0003674,GO:0003824,GO:0003954,GO:0005575,GO:0006810,GO:0006811,GO:0006812,GO:0006814,GO:0008137,GO:0008150,GO:0008152,GO:0015672,GO:0016020,GO:0016491,GO:0016651,GO:0016655,GO:0030001,GO:0030964,GO:0032991,GO:0044425,GO:0050136,GO:0051179,GO:0051234,GO:0055114,GO:0098796,GO:1902494	1.6.5.8	ko:K00346	0	0	0	0	ko00000,ko01000	0	0	0	C	NQR complex catalyzes the reduction of ubiquinone-1 to ubiquinol by two successive reactions, coupled with the transport of Na( ) ions from the cytoplasm to the periplasm. NqrA to NqrE are probably involved in the second step, the conversion of ubisemiquinone to ubiquinol
fig|6666666.314155.peg.3136	-0.03715	1	0.989819	1	0.915567	0.479403	0.75468	1137799.GZ78_26920	3.5e-127	461.1	Oceanospirillales	ycfH	GO:0003674,GO:0003824,GO:0004518,GO:0004536,GO:0005575,GO:0005622,GO:0005623,GO:0005737,GO:0005829,GO:0006139,GO:0006259,GO:0006308,GO:0006725,GO:0006807,GO:0008150,GO:0008152,GO:0009056,GO:0009057,GO:0009987,GO:0016787,GO:0016788,GO:0019439,GO:0034641,GO:0034655,GO:0043170,GO:0044237,GO:0044238,GO:0044248,GO:0044260,GO:0044265,GO:0044270,GO:0044424,GO:0044444,GO:0044464,GO:0046483,GO:0046700,GO:…	0	ko:K03424	0	0	0	0	ko00000,ko01000	0	0	0	L	TatD family
fig|6666666.314155.peg.3137	0.140937	1	0.753241	1	0.900213	0.941265	0.408152	1137799.GZ78_26935	2.5e-53	214.5	Oceanospirillales	pilZ	0	0	ko:K02676	0	0	0	0	ko00000,ko02035,ko02044	0	0	0	NU	Pilus assembly protein PilZ
fig|6666666.314155.peg.314	0.0536033	0.618759	0.96149	1	0.915567	0.15469	0.656554	521719.ATXQ01000004_gene1824	1.6e-50	206.5	Pseudomonas aeruginosa group	rlpA	GO:0005575,GO:0005623,GO:0009279,GO:0016020,GO:0019867,GO:0030312,GO:0030313,GO:0031975,GO:0044462,GO:0044464,GO:0071944	0	ko:K03642	0	0	0	0	ko00000	0	0	0	M	Lytic transglycosylase with a strong preference for naked glycan strands that lack stem peptides
fig|6666666.314155.peg.3140	0.03999	1	0.989819	1	0.931826	0.979616	0.758255	1027273.GZ77_01230	3.4e-116	424.9	Oceanospirillales	holB	GO:0005575,GO:0005622,GO:0005623,GO:0006139,GO:0006259,GO:0006260,GO:0006261,GO:0006725,GO:0006807,GO:0008150,GO:0008152,GO:0009058,GO:0009059,GO:0009360,GO:0009987,GO:0032991,GO:0034641,GO:0034645,GO:0042575,GO:0043170,GO:0044237,GO:0044238,GO:0044249,GO:0044260,GO:0044424,GO:0044464,GO:0046483,GO:0061695,GO:0071704,GO:0090304,GO:1901360,GO:1901576,GO:1902494,GO:1990234	2.7.7.7	ko:K02341	ko00230,ko00240,ko01100,ko03030,ko03430,ko03440,map00230,map00240,map01100,map03030,map03430,map03440	M00260	R00375,R00376,R00377,R00378	RC02795	ko00000,ko00001,ko00002,ko01000,ko03032,ko03400	0	0	0	L	DNA polymerase III, delta subunit, C terminal
fig|6666666.314155.peg.3141	-0.00414	1	0.992554	1	0.915567	0.722851	0.789443	1137799.GZ78_26945	1.9e-102	378.6	Oceanospirillales	tmk	GO:0003674,GO:0003824,GO:0004798,GO:0005575,GO:0005622,GO:0005623,GO:0005737,GO:0006139,GO:0006220,GO:0006221,GO:0006227,GO:0006233,GO:0006235,GO:0006725,GO:0006753,GO:0006793,GO:0006796,GO:0006807,GO:0008150,GO:0008152,GO:0009041,GO:0009058,GO:0009117,GO:0009123,GO:0009132,GO:0009133,GO:0009138,GO:0009139,GO:0009141,GO:0009142,GO:0009147,GO:0009148,GO:0009165,GO:0009186,GO:0009189,GO:0009196,GO:…	2.7.4.9	ko:K00943	ko00240,ko01100,map00240,map01100	M00053	R02094,R02098	RC00002	ko00000,ko00001,ko00002,ko01000	0	0	0	F	Phosphorylation of dTMP to form dTDP in both de novo and salvage pathways of dTTP synthesis
fig|6666666.314155.peg.3142	-0.4038	1	0.682851	1	0.927856	0.782597	0.542921	1137799.GZ78_26950	1.3e-169	602.4	Oceanospirillales	mltG	GO:0000270,GO:0003674,GO:0003824,GO:0005575,GO:0005623,GO:0005886,GO:0005887,GO:0006022,GO:0006807,GO:0008150,GO:0008152,GO:0008932,GO:0008933,GO:0016020,GO:0016021,GO:0016740,GO:0016757,GO:0030203,GO:0030288,GO:0030313,GO:0031224,GO:0031226,GO:0031975,GO:0042597,GO:0043170,GO:0044425,GO:0044459,GO:0044464,GO:0061783,GO:0071704,GO:0071944,GO:1901135,GO:1901564	0	ko:K07082	0	0	0	0	ko00000	0	0	0	S	Functions as a peptidoglycan terminase that cleaves nascent peptidoglycan strands endolytically to terminate their elongation
fig|6666666.314155.peg.3143	NA	1	NA	1	NA	NA	NA	1137799.GZ78_26955	1.6e-125	455.7	Oceanospirillales	pabC	GO:0003674,GO:0003824,GO:0005488,GO:0006082,GO:0006575,GO:0006725,GO:0006732,GO:0006760,GO:0006807,GO:0008144,GO:0008150,GO:0008152,GO:0008696,GO:0009987,GO:0016829,GO:0016830,GO:0016833,GO:0019752,GO:0019842,GO:0030170,GO:0034641,GO:0036094,GO:0042558,GO:0043167,GO:0043168,GO:0043436,GO:0043603,GO:0044237,GO:0044281,GO:0046483,GO:0048037,GO:0050662,GO:0051186,GO:0070279,GO:0071704,GO:0097159,GO:…	2.6.1.42,4.1.3.38	ko:K00826,ko:K02619	ko00270,ko00280,ko00290,ko00770,ko00790,ko01100,ko01110,ko01130,ko01210,ko01230,map00270,map00280,map00290,map00770,map00790,map01100,map01110,map01130,map01210,map01230	M00019,M00036,M00119,M00570	R01090,R01214,R02199,R05553,R10991	RC00006,RC00036,RC01843,RC02148	ko00000,ko00001,ko00002,ko01000,ko01007	0	0	iAPECO1_1312.APECO1_177,iE2348C_1286.E2348C_1188,iECED1_1282.ECED1_1239,iECNA114_1301.ECNA114_1153,iECOK1_1307.ECOK1_1203,iECS88_1305.ECS88_1110,iECSF_1327.ECSF_0995,iECUMN_1333.ECUMN_1273,iJN746.PP_1917,iPC815.YPO1603,iUMN146_1321.UM146_11845,iUTI89_1310.UTI89_C1222,ic_1306.c1366	EH	Branched-chain amino acid aminotransferase 4-amino-4-deoxychorismate lyase
fig|6666666.314155.peg.3144	0.0671233	1	0.95639	1	0.916358	0.255038	0.651905	1137799.GZ78_26960	6.8e-218	763.1	Oceanospirillales	fabF	GO:0003674,GO:0003824,GO:0004312,GO:0004315,GO:0006082,GO:0006629,GO:0006631,GO:0006633,GO:0008150,GO:0008152,GO:0008610,GO:0009058,GO:0009987,GO:0016053,GO:0016740,GO:0016746,GO:0016747,GO:0019752,GO:0032787,GO:0033817,GO:0043436,GO:0044237,GO:0044238,GO:0044249,GO:0044255,GO:0044281,GO:0044283,GO:0046394,GO:0071704,GO:0072330,GO:1901576	2.3.1.179	ko:K09458	ko00061,ko00780,ko01100,ko01212,map00061,map00780,map01100,map01212	M00083,M00572	R04355,R04726,R04952,R04957,R04960,R04963,R04968,R07762,R10115,R10119	RC00039,RC02728,RC02729,RC02888	ko00000,ko00001,ko00002,ko01000,ko01004	0	0	iAF1260.b1095,iAPECO1_1312.APECO1_176,iB21_1397.B21_01099,iBWG_1329.BWG_0943,iE2348C_1286.E2348C_1187,iEC042_1314.EC042_1165,iEC55989_1330.EC55989_1207,iECABU_c1320.ECABU_c13085,iECBD_1354.ECBD_2506,iECB_1328.ECB_01091,iECDH10B_1368.ECDH10B_1167,iECDH1ME8569_1439.ECDH1ME8569_1030,iECD_1391.ECD_01091,iECED1_1282.ECED1_1238,iECH74115_1262.ECH74115_1474,iECIAI1_1343.ECIAI1_1130,iECIAI39_1322.ECIAI39…	I	Catalyzes the condensation reaction of fatty acid synthesis by the addition to an acyl acceptor of two carbons from malonyl-ACP
fig|6666666.314155.peg.3145	-0.0037133	1	0.992554	1	1	0.996324	0.793048	1137799.GZ78_26970	1.1e-31	142.1	Oceanospirillales	acpP	GO:0000035,GO:0000036,GO:0003674,GO:0005488,GO:0005575,GO:0005622,GO:0005623,GO:0005737,GO:0005829,GO:0005975,GO:0006082,GO:0006629,GO:0006631,GO:0006633,GO:0006643,GO:0006644,GO:0006664,GO:0006793,GO:0006796,GO:0008150,GO:0008152,GO:0008610,GO:0008654,GO:0009058,GO:0009245,GO:0009247,GO:0009311,GO:0009312,GO:0009987,GO:0016051,GO:0016053,GO:0019637,GO:0019752,GO:0019842,GO:0031177,GO:0032787,GO:…	0	ko:K02078	0	0	0	0	ko00000,ko00001	0	0	0	IQ	Carrier of the growing fatty acid chain in fatty acid biosynthesis
fig|6666666.314155.peg.3146	0.0994067	1	0.923071	1	0.915567	0.979616	0.579794	1137799.GZ78_26975	7e-125	453.4	Oceanospirillales	0	0	0	0	0	0	0	0	0	0	0	0	IQ	Catalyzes the first of the two reduction steps in the elongation cycle of fatty acid synthesis
fig|6666666.314155.peg.3147	-0.0108333	0.96088	0.989819	1	0.915567	0.24022	0.772712	1137799.GZ78_26985	7e-140	503.4	Oceanospirillales	fabD	GO:0003674,GO:0003824,GO:0004312,GO:0004314,GO:0005575,GO:0005622,GO:0005623,GO:0005737,GO:0005829,GO:0006082,GO:0006629,GO:0006631,GO:0006633,GO:0008150,GO:0008152,GO:0008610,GO:0009058,GO:0009987,GO:0016053,GO:0016417,GO:0016419,GO:0016420,GO:0016740,GO:0016746,GO:0016747,GO:0019752,GO:0032787,GO:0043436,GO:0044237,GO:0044238,GO:0044249,GO:0044255,GO:0044281,GO:0044283,GO:0044424,GO:0044444,GO:…	2.3.1.39	ko:K00645	ko00061,ko00333,ko01100,ko01130,ko01212,map00061,map00333,map01100,map01130,map01212	M00082	R01626,R11671	RC00004,RC00039,RC02727	ko00000,ko00001,ko00002,ko01000,ko01004	0	0	iEcE24377_1341.EcE24377A_1213,iJN746.PP_1913,iPC815.YPO1598	I	malonyl CoA-acyl carrier protein transacylase
fig|6666666.314155.peg.315	0.0206567	1	0.989819	1	0.915567	0.944519	0.721074	1137799.GZ78_04685	5e-189	667.2	Oceanospirillales	dacA	GO:0000270,GO:0003674,GO:0003824,GO:0004175,GO:0004180,GO:0004185,GO:0005488,GO:0005575,GO:0005623,GO:0005886,GO:0005887,GO:0006022,GO:0006023,GO:0006024,GO:0006508,GO:0006807,GO:0008144,GO:0008150,GO:0008152,GO:0008233,GO:0008236,GO:0008238,GO:0008360,GO:0008658,GO:0009002,GO:0009058,GO:0009059,GO:0009252,GO:0009273,GO:0009987,GO:0016020,GO:0016021,GO:0016787,GO:0017171,GO:0019538,GO:0022603,GO:…	3.4.16.4	ko:K07258	ko00550,ko01100,map00550,map01100	0	0	0	ko00000,ko00001,ko01000,ko01002,ko01011	0	0	iEC55989_1330.EC55989_2269,iSFV_1184.SFV_0694,iSbBS512_1146.SbBS512_E2506,iYL1228.KPN_00664	M	Belongs to the peptidase S11 family
fig|6666666.314155.peg.3150	-0.0964367	0.96149	0.96149	0.581463	0.916358	0.478919	0.700917	1137799.GZ78_26995	4.1e-23	113.2	Oceanospirillales	rpmF	GO:0000027,GO:0000302,GO:0003674,GO:0003735,GO:0005198,GO:0005575,GO:0005622,GO:0005623,GO:0005737,GO:0005829,GO:0005840,GO:0006412,GO:0006518,GO:0006807,GO:0006950,GO:0006979,GO:0006996,GO:0008150,GO:0008152,GO:0009058,GO:0009059,GO:0009314,GO:0009628,GO:0009987,GO:0010467,GO:0015934,GO:0016043,GO:0019538,GO:0022607,GO:0022613,GO:0022618,GO:0022625,GO:0022626,GO:0032991,GO:0034622,GO:0034641,GO:…	0	ko:K02911	ko03010,map03010	M00178	0	0	br01610,ko00000,ko00001,ko00002,ko03011,ko03029	0	0	0	J	Belongs to the bacterial ribosomal protein bL32 family
fig|6666666.314155.peg.3151	-0.09878	1	0.94928	1	0.915567	0.622093	0.64666	1137799.GZ78_27000	2.2e-78	298.5	Oceanospirillales	yceD	GO:0005575,GO:0005622,GO:0005623,GO:0005737,GO:0005829,GO:0008150,GO:0040007,GO:0044424,GO:0044444,GO:0044464	0	ko:K07040	0	0	0	0	ko00000	0	0	0	S	metal-binding, possibly nucleic acid-binding protein
fig|6666666.314155.peg.3155	NA	NA	1	NA	1	NA	NA	1027273.GZ77_04535	7.3e-117	427.2	Oceanospirillales	0	0	0	0	0	0	0	0	0	0	0	0	L	Transposase DDE domain
fig|6666666.314155.peg.316	0.111543	1	0.96149	1	0.928802	0.981444	0.667421	1137799.GZ78_04680	1.4e-27	128.3	Oceanospirillales	ybeD	GO:0005575,GO:0005622,GO:0005623,GO:0005737,GO:0005829,GO:0044424,GO:0044444,GO:0044464	0	ko:K09158	0	0	0	0	ko00000	0	0	0	S	Belongs to the UPF0250 family
fig|6666666.314155.peg.3162	0.0153433	1	0.989819	1	0.915567	0.944744	0.772712	1027273.GZ77_01165	8.6e-131	473.4	Oceanospirillales	sppA	0	0	ko:K04773	0	0	0	0	ko00000,ko01000,ko01002	0	0	0	OU	peptidase
fig|6666666.314155.peg.3163	0.251427	0.363976	0.636751	1	0.771897	0.090994	0.402421	1137799.GZ78_27035	2e-99	368.6	Oceanospirillales	gph	0	3.1.3.18	ko:K01091	ko00630,ko01100,ko01110,ko01130,map00630,map01100,map01110,map01130	0	R01334	RC00017	ko00000,ko00001,ko01000	0	0	0	S	hydrolase
fig|6666666.314155.peg.3164	0.0944067	1	0.947247	1	0.916358	0.991508	0.66191	305900.GV64_11755	1.6e-113	416	Oceanospirillales	rluC	GO:0000154,GO:0000455,GO:0001522,GO:0003674,GO:0003824,GO:0005575,GO:0005622,GO:0005623,GO:0005737,GO:0005829,GO:0006139,GO:0006364,GO:0006396,GO:0006725,GO:0006807,GO:0008150,GO:0008152,GO:0009451,GO:0009982,GO:0009987,GO:0010467,GO:0016070,GO:0016072,GO:0016853,GO:0016866,GO:0022613,GO:0031118,GO:0034470,GO:0034641,GO:0034660,GO:0042254,GO:0043170,GO:0043412,GO:0044085,GO:0044237,GO:0044238,GO:…	5.4.99.24	ko:K06179	0	0	0	0	ko00000,ko01000,ko03009	0	0	0	J	Responsible for synthesis of pseudouridine from uracil
fig|6666666.314155.peg.3166	0.11994	1	0.882923	1	0.915567	0.4741	0.477993	384676.PSEEN1608	3.8e-33	147.5	Gammaproteobacteria	rne	GO:0000287,GO:0000966,GO:0000967,GO:0003674,GO:0003676,GO:0003723,GO:0003824,GO:0004518,GO:0004540,GO:0005488,GO:0005515,GO:0005575,GO:0005622,GO:0005623,GO:0005737,GO:0006139,GO:0006364,GO:0006396,GO:0006399,GO:0006401,GO:0006402,GO:0006725,GO:0006807,GO:0008033,GO:0008150,GO:0008152,GO:0008312,GO:0008995,GO:0009056,GO:0009057,GO:0009892,GO:0009987,GO:0010467,GO:0010468,GO:0010605,GO:0010629,GO:…	3.1.26.12	ko:K08300	ko03018,map03018	M00394	0	0	ko00000,ko00001,ko00002,ko01000,ko03009,ko03019	0	0	0	J	Endoribonuclease that plays a central role in RNA processing and decay. Required for the maturation of 5S and 16S rRNAs and the majority of tRNAs. Also involved in the degradation of most mRNAs
fig|6666666.314155.peg.3167	0.0503967	1	0.968634	1	0.915567	0.97531	0.643623	305900.GV64_11745	9e-188	664.1	Oceanospirillales	rne	GO:0000287,GO:0000966,GO:0000967,GO:0003674,GO:0003676,GO:0003723,GO:0003824,GO:0004518,GO:0004540,GO:0005488,GO:0005515,GO:0005575,GO:0005622,GO:0005623,GO:0005737,GO:0006139,GO:0006364,GO:0006396,GO:0006399,GO:0006401,GO:0006402,GO:0006725,GO:0006807,GO:0008033,GO:0008150,GO:0008152,GO:0008312,GO:0008995,GO:0009056,GO:0009057,GO:0009892,GO:0009987,GO:0010467,GO:0010468,GO:0010605,GO:0010629,GO:…	3.1.26.12	ko:K08300	ko03018,map03018	M00394	0	0	ko00000,ko00001,ko00002,ko01000,ko03009,ko03019	0	0	0	J	Endoribonuclease that plays a central role in RNA processing and decay. Required for the maturation of 5S and 16S rRNAs and the majority of tRNAs. Also involved in the degradation of most mRNAs
fig|6666666.314155.peg.3168	-0.09624	1	0.96149	1	0.915567	0.740017	0.650153	1137799.GZ78_27050	1.6e-125	455.7	Oceanospirillales	glpR	GO:0000976,GO:0000984,GO:0000986,GO:0000987,GO:0001017,GO:0001067,GO:0003674,GO:0003676,GO:0003677,GO:0003690,GO:0005488,GO:0006355,GO:0008150,GO:0009889,GO:0009890,GO:0009892,GO:0010468,GO:0010556,GO:0010558,GO:0010605,GO:0010629,GO:0019219,GO:0019222,GO:0031323,GO:0031324,GO:0031326,GO:0031327,GO:0043565,GO:0044212,GO:0045892,GO:0045934,GO:0048519,GO:0048523,GO:0050789,GO:0050794,GO:0051171,GO:…	0	ko:K02444	0	0	0	0	ko00000,ko03000	0	0	0	K	Represses the glpD, glpFK, glpTQ, and glpACB operons involved in glycerol-3-phosphate metabolism
fig|6666666.314155.peg.317	0.383603	0.120018	0.116764	0.581463	0.127579	0.0300045	0.137774	1027273.GZ77_11765	2.7e-80	305.1	Oceanospirillales	lipB	GO:0003674,GO:0003824,GO:0006082,GO:0006464,GO:0006629,GO:0006631,GO:0006633,GO:0006732,GO:0006790,GO:0006807,GO:0008150,GO:0008152,GO:0008610,GO:0009058,GO:0009106,GO:0009107,GO:0009108,GO:0009249,GO:0009892,GO:0009987,GO:0010467,GO:0010468,GO:0010605,GO:0010629,GO:0016053,GO:0016415,GO:0016740,GO:0016746,GO:0016747,GO:0016772,GO:0016779,GO:0016874,GO:0016879,GO:0016979,GO:0018065,GO:0018130,GO:…	2.3.1.181	ko:K03801	ko00785,ko01100,map00785,map01100	0	R07766,R07769	RC00039,RC00992,RC02867	ko00000,ko00001,ko01000	0	0	iECSF_1327.ECSF_0569,iSFV_1184.SFV_0696,iSFxv_1172.SFxv_0718	H	Catalyzes the transfer of endogenously produced octanoic acid from octanoyl-acyl-carrier-protein onto the lipoyl domains of lipoate-dependent enzymes. Lipoyl-ACP can also act as a substrate although octanoyl-ACP is likely to be the physiological substrate
fig|6666666.314155.peg.3173	0.0472833	1	0.982639	1	0.928802	0.944744	0.726851	1137799.GZ78_27070	2e-130	471.9	Oceanospirillales	kdsB	GO:0000271,GO:0000287,GO:0003674,GO:0003824,GO:0005488,GO:0005575,GO:0005622,GO:0005623,GO:0005737,GO:0005829,GO:0005975,GO:0005976,GO:0005996,GO:0006082,GO:0006629,GO:0008150,GO:0008152,GO:0008610,GO:0008653,GO:0008690,GO:0009058,GO:0009059,GO:0009103,GO:0009244,GO:0009311,GO:0009312,GO:0009987,GO:0016051,GO:0016053,GO:0016740,GO:0016772,GO:0016779,GO:0019294,GO:0019752,GO:0033692,GO:0034637,GO:…	2.7.7.38	ko:K00979	ko00540,ko01100,map00540,map01100	M00063	R03351,R11396	RC00152,RC00910	ko00000,ko00001,ko00002,ko01000,ko01005	0	0	iAF1260.b0918,iB21_1397.B21_00929,iBWG_1329.BWG_0770,iECBD_1354.ECBD_2677,iECB_1328.ECB_00922,iECDH10B_1368.ECDH10B_0988,iECDH1ME8569_1439.ECDH1ME8569_0869,iECD_1391.ECD_00922,iETEC_1333.ETEC_0986,iEcDH1_1363.EcDH1_2725,iEcHS_1320.EcHS_A1025,iEcolC_1368.EcolC_2678,iJO1366.b0918,iJR904.b0918,iPC815.YPO1400,iUMNK88_1353.UMNK88_1071,iY75_1357.Y75_RS04770	M	Activates KDO (a required 8-carbon sugar) for incorporation into bacterial lipopolysaccharide in Gram-negative bacteria
fig|6666666.314155.peg.3177	0.12563	1	0.889452	1	0.915567	0.927981	0.531875	1137799.GZ78_27085	1.1e-61	242.7	Oceanospirillales	exbD2	0	0	ko:K03559,ko:K03560	0	0	0	0	ko00000,ko02000	1.A.30.2.1,1.A.30.2.2	0	0	U	Biopolymer transport protein
fig|6666666.314155.peg.3178	-0.03129	1	0.989819	1	0.969623	0.969313	0.772712	1137799.GZ78_27090	1.4e-97	362.5	Oceanospirillales	exbB2	0	0	ko:K03561,ko:K03562	ko01120,map01120	0	0	0	ko00000,ko02000	1.A.30.2.1,1.A.30.2.2	0	0	U	MotA TolQ ExbB proton channel
fig|6666666.314155.peg.318	0.29293	0.391702	0.195851	1	0.338929	0.115376	0.220744	1137799.GZ78_04670	1.6e-188	665.2	Oceanospirillales	lipA	GO:0003674,GO:0003824,GO:0005575,GO:0005622,GO:0005623,GO:0005737,GO:0006082,GO:0006464,GO:0006629,GO:0006631,GO:0006633,GO:0006732,GO:0006790,GO:0006807,GO:0008150,GO:0008152,GO:0008610,GO:0009058,GO:0009106,GO:0009107,GO:0009108,GO:0009249,GO:0009987,GO:0010467,GO:0016053,GO:0016740,GO:0016782,GO:0016783,GO:0016992,GO:0018065,GO:0018130,GO:0018193,GO:0018205,GO:0019538,GO:0019752,GO:0032787,GO:…	2.8.1.8	ko:K03644	ko00785,ko01100,map00785,map01100	0	R07767,R07768	RC01978	ko00000,ko00001,ko01000	0	0	0	H	Catalyzes the radical-mediated insertion of two sulfur atoms into the C-6 and C-8 positions of the octanoyl moiety bound to the lipoyl domains of lipoate-dependent enzymes, thereby converting the octanoylated domains into lipoylated derivatives
fig|6666666.314155.peg.3182	0.22672	1	0.975405	1	0.94284	0.884685	0.709262	1137799.GZ78_27105	3e-44	184.1	Oceanospirillales	0	0	0	0	0	0	0	0	0	0	0	0	0	0
fig|6666666.314155.peg.3184	0.09403	1	0.94928	1	0.915567	0.868183	0.592288	305900.GV64_00575	2.9e-61	241.5	Oceanospirillales	blc	GO:0005575,GO:0005623,GO:0006950,GO:0006974,GO:0008150,GO:0009279,GO:0009987,GO:0016020,GO:0019867,GO:0030312,GO:0030313,GO:0031975,GO:0033554,GO:0044462,GO:0044464,GO:0050896,GO:0051716,GO:0071944	0	ko:K03098,ko:K07071	0	0	0	0	ko00000,ko04147	0	0	0	M	lipocalin
fig|6666666.314155.peg.3186	0.0562633	0.120018	0.989819	1	0.916358	0.0300045	0.705935	1137799.GZ78_09705	2.1e-31	141	Oceanospirillales	0	0	0	ko:K03704	0	0	0	0	ko00000,ko03000	0	0	0	K	cold-shock protein
fig|6666666.314155.peg.3190	0.47686	0.174026	0.102291	0.365868	0.428818	0.0435065	0.0841924	1137799.GZ78_14990	2.7e-218	764.6	Oceanospirillales	xcpY	0	0	ko:K02461	ko03070,ko05111,map03070,map05111	M00331	0	0	ko00000,ko00001,ko00002,ko02044	3.A.15	0	0	U	Involved in a type II secretion system (T2SS, formerly general secretion pathway, GSP) for the export of proteins
fig|6666666.314155.peg.3196	0.22692	1	0.796682	1	0.65974	0.400846	0.334485	1137799.GZ78_15015	1.4e-69	268.9	Oceanospirillales	gspG	0	0	ko:K02246,ko:K02456,ko:K10924	ko03070,ko05111,map03070,map05111	M00331,M00429	0	0	ko00000,ko00001,ko00002,ko02044	3.A.15	0	0	U	secretion system protein G
fig|6666666.314155.peg.3205	NA	1	NA	1	NA	NA	NA	379731.PST_1786	9.9e-122	444.1	Pseudomonas stutzeri group	gspD	0	0	ko:K02453,ko:K03219	ko03070,ko05111,map03070,map05111	M00331,M00332,M00542	0	0	ko00000,ko00001,ko00002,ko02044	3.A.15,3.A.6.1,3.A.6.3	0	0	NU	general secretion pathway protein D
fig|6666666.314155.peg.3207	-0.0546733	1	0.968634	1	0.915567	0.530597	0.696413	1137799.GZ78_15050	1.3e-38	165.2	Oceanospirillales	sucD	GO:0005575,GO:0005622,GO:0005623,GO:0005737,GO:0005829,GO:0006464,GO:0006468,GO:0006793,GO:0006796,GO:0006807,GO:0008150,GO:0008152,GO:0009361,GO:0009987,GO:0016310,GO:0019538,GO:0032991,GO:0036211,GO:0042709,GO:0043170,GO:0043412,GO:0044237,GO:0044238,GO:0044260,GO:0044267,GO:0044424,GO:0044444,GO:0044464,GO:0045239,GO:0046777,GO:0071704,GO:1901564,GO:1902494	6.2.1.5	ko:K01902	ko00020,ko00640,ko00660,ko00720,ko01100,ko01110,ko01120,ko01130,ko01200,map00020,map00640,map00660,map00720,map01100,map01110,map01120,map01130,map01200	M00009,M00011,M00173,M00374,M00620	R00405,R02404	RC00004,RC00014	ko00000,ko00001,ko00002,ko01000	0	0	iE2348C_1286.E2348C_0608	C	Succinyl-CoA synthetase functions in the citric acid cycle (TCA), coupling the hydrolysis of succinyl-CoA to the synthesis of either ATP or GTP and thus represents the only step of substrate-level phosphorylation in the TCA. The alpha subunit of the enzyme binds the substrates coenzyme A and phosphate, while succinate binding and nucleotide specificity is provided by the beta subunit
fig|6666666.314155.peg.3208	-0.518515	1	0.474904	1	0.813665	0.380254	0.553332	1137799.GZ78_15050	6.1e-73	280	Oceanospirillales	sucD	GO:0005575,GO:0005622,GO:0005623,GO:0005737,GO:0005829,GO:0006464,GO:0006468,GO:0006793,GO:0006796,GO:0006807,GO:0008150,GO:0008152,GO:0009361,GO:0009987,GO:0016310,GO:0019538,GO:0032991,GO:0036211,GO:0042709,GO:0043170,GO:0043412,GO:0044237,GO:0044238,GO:0044260,GO:0044267,GO:0044424,GO:0044444,GO:0044464,GO:0045239,GO:0046777,GO:0071704,GO:1901564,GO:1902494	6.2.1.5	ko:K01902	ko00020,ko00640,ko00660,ko00720,ko01100,ko01110,ko01120,ko01130,ko01200,map00020,map00640,map00660,map00720,map01100,map01110,map01120,map01130,map01200	M00009,M00011,M00173,M00374,M00620	R00405,R02404	RC00004,RC00014	ko00000,ko00001,ko00002,ko01000	0	0	iE2348C_1286.E2348C_0608	C	Succinyl-CoA synthetase functions in the citric acid cycle (TCA), coupling the hydrolysis of succinyl-CoA to the synthesis of either ATP or GTP and thus represents the only step of substrate-level phosphorylation in the TCA. The alpha subunit of the enzyme binds the substrates coenzyme A and phosphate, while succinate binding and nucleotide specificity is provided by the beta subunit
fig|6666666.314155.peg.3209	-0.00149	1	0.992554	1	0.915567	0.822747	0.789443	1137799.GZ78_15055	1.3e-210	738.8	Oceanospirillales	sucC	GO:0003674,GO:0003824,GO:0004774,GO:0004775,GO:0005575,GO:0005622,GO:0005623,GO:0005737,GO:0005829,GO:0006082,GO:0006091,GO:0006099,GO:0006101,GO:0008150,GO:0008152,GO:0009060,GO:0009361,GO:0009987,GO:0015980,GO:0016874,GO:0016877,GO:0016878,GO:0016999,GO:0017144,GO:0019752,GO:0032991,GO:0042709,GO:0043436,GO:0044237,GO:0044238,GO:0044281,GO:0044424,GO:0044444,GO:0044464,GO:0045239,GO:0045333,GO:…	6.2.1.5	ko:K01903	ko00020,ko00640,ko00660,ko00720,ko01100,ko01110,ko01120,ko01130,ko01200,map00020,map00640,map00660,map00720,map01100,map01110,map01120,map01130,map01200	M00009,M00011,M00173,M00374,M00620	R00405,R02404	RC00004,RC00014	ko00000,ko00001,ko00002,ko01000	0	0	iPC815.YPO1115,iUMNK88_1353.UMNK88_764	C	Succinyl-CoA synthetase functions in the citric acid cycle (TCA), coupling the hydrolysis of succinyl-CoA to the synthesis of either ATP or GTP and thus represents the only step of substrate-level phosphorylation in the TCA. The beta subunit provides nucleotide specificity of the enzyme and binds the substrate succinate, while the binding sites for coenzyme A and phosphate are found in the alpha …
fig|6666666.314155.peg.3210	0.0833233	1	0.88059	1	0.915567	0.899836	0.525952	1137799.GZ78_15060	2.5e-206	724.5	Oceanospirillales	lpdA	GO:0003674,GO:0003824,GO:0004148,GO:0005575,GO:0005622,GO:0005623,GO:0005634,GO:0005654,GO:0005737,GO:0005739,GO:0005759,GO:0006082,GO:0006084,GO:0006085,GO:0006086,GO:0006090,GO:0006139,GO:0006163,GO:0006164,GO:0006464,GO:0006637,GO:0006725,GO:0006732,GO:0006733,GO:0006753,GO:0006790,GO:0006793,GO:0006796,GO:0006807,GO:0008150,GO:0008152,GO:0009058,GO:0009108,GO:0009117,GO:0009150,GO:0009152,GO:…	1.8.1.4	ko:K00382	ko00010,ko00020,ko00260,ko00280,ko00620,ko00630,ko00640,ko01100,ko01110,ko01120,ko01130,ko01200,map00010,map00020,map00260,map00280,map00620,map00630,map00640,map01100,map01110,map01120,map01130,map01200	M00009,M00011,M00036,M00307,M00532	R00209,R01221,R01698,R03815,R07618,R08549	RC00004,RC00022,RC00583,RC02742,RC02833,RC02834	br01601,ko00000,ko00001,ko00002,ko01000,ko04147	0	0	iE2348C_1286.E2348C_4372,iJN746.PP_4187	C	2-oxoglutarate dehydrogenase complex
fig|6666666.314155.peg.3212	-0.0360633	1	0.988732	1	0.915567	0.392313	0.700917	1137799.GZ78_15065	2e-190	671.8	Oceanospirillales	sucB	GO:0003674,GO:0003824,GO:0004149,GO:0005488,GO:0005504,GO:0005575,GO:0005622,GO:0005623,GO:0005737,GO:0005829,GO:0006082,GO:0006091,GO:0006099,GO:0006101,GO:0008150,GO:0008152,GO:0008289,GO:0009060,GO:0009987,GO:0015980,GO:0016417,GO:0016740,GO:0016746,GO:0016747,GO:0016748,GO:0016751,GO:0016999,GO:0017144,GO:0019752,GO:0031405,GO:0031406,GO:0032991,GO:0033293,GO:0036094,GO:0043167,GO:0043168,GO:…	2.3.1.61	ko:K00658	ko00020,ko00310,ko01100,ko01110,ko01120,ko01130,ko01200,map00020,map00310,map01100,map01110,map01120,map01130,map01200	M00009,M00011,M00032	R02570,R02571,R08549	RC00004,RC02727,RC02833	br01601,ko00000,ko00001,ko00002,ko01000	0	0	iAF987.Gmet_2766,iAPECO1_1312.APECO1_1352,iECED1_1282.ECED1_0696,iECOK1_1307.ECOK1_0726,iECS88_1305.ECS88_0752,iLF82_1304.LF82_2196,iNRG857_1313.NRG857_03235,iUMN146_1321.UM146_13990,iUTI89_1310.UTI89_C0722	C	The 2-oxoglutarate dehydrogenase complex catalyzes the overall conversion of 2-oxoglutarate to succinyl-CoA and CO(2)
fig|6666666.314155.peg.3213	-0.23544	1	0.753241	1	0.915567	0.444833	0.532832	1137799.GZ78_15070	7.4e-25	119	Oceanospirillales	sucA	GO:0000287,GO:0003674,GO:0003824,GO:0004591,GO:0005488,GO:0005515,GO:0005575,GO:0005618,GO:0005622,GO:0005623,GO:0005737,GO:0005829,GO:0005886,GO:0006082,GO:0006091,GO:0006099,GO:0006101,GO:0006103,GO:0008150,GO:0008152,GO:0008683,GO:0009055,GO:0009060,GO:0009987,GO:0015980,GO:0016020,GO:0016491,GO:0016624,GO:0016740,GO:0016744,GO:0016829,GO:0016830,GO:0016831,GO:0016903,GO:0016999,GO:0017144,GO:…	1.2.4.2,4.1.1.71	ko:K00164,ko:K01616	ko00020,ko00310,ko00380,ko01100,ko01110,ko01120,ko01130,ko01200,map00020,map00310,map00380,map01100,map01110,map01120,map01130,map01200	M00009,M00011,M00032	R00621,R01933,R01940,R03316,R08549	RC00004,RC00027,RC00627,RC02743,RC02833,RC02883	br01601,ko00000,ko00001,ko00002,ko01000	0	0	iNJ661.Rv1248c,iSSON_1240.SSON_0677,iYL1228.KPN_00732	C	2-oxoglutarate dehydrogenase
fig|6666666.314155.peg.3214	-0.197963	0.915567	0.683259	0.581463	0.915567	0.399082	0.463721	1137799.GZ78_15070	3.9e-159	567.4	Oceanospirillales	sucA	GO:0000287,GO:0003674,GO:0003824,GO:0004591,GO:0005488,GO:0005515,GO:0005575,GO:0005618,GO:0005622,GO:0005623,GO:0005737,GO:0005829,GO:0005886,GO:0006082,GO:0006091,GO:0006099,GO:0006101,GO:0006103,GO:0008150,GO:0008152,GO:0008683,GO:0009055,GO:0009060,GO:0009987,GO:0015980,GO:0016020,GO:0016491,GO:0016624,GO:0016740,GO:0016744,GO:0016829,GO:0016830,GO:0016831,GO:0016903,GO:0016999,GO:0017144,GO:…	1.2.4.2,4.1.1.71	ko:K00164,ko:K01616	ko00020,ko00310,ko00380,ko01100,ko01110,ko01120,ko01130,ko01200,map00020,map00310,map00380,map01100,map01110,map01120,map01130,map01200	M00009,M00011,M00032	R00621,R01933,R01940,R03316,R08549	RC00004,RC00027,RC00627,RC02743,RC02833,RC02883	br01601,ko00000,ko00001,ko00002,ko01000	0	0	iNJ661.Rv1248c,iSSON_1240.SSON_0677,iYL1228.KPN_00732	C	2-oxoglutarate dehydrogenase
fig|6666666.314155.peg.3215	-0.235167	0.800851	0.400426	1	0.770066	0.222766	0.375965	1137799.GZ78_15070	1.1e-245	855.5	Oceanospirillales	sucA	GO:0000287,GO:0003674,GO:0003824,GO:0004591,GO:0005488,GO:0005515,GO:0005575,GO:0005618,GO:0005622,GO:0005623,GO:0005737,GO:0005829,GO:0005886,GO:0006082,GO:0006091,GO:0006099,GO:0006101,GO:0006103,GO:0008150,GO:0008152,GO:0008683,GO:0009055,GO:0009060,GO:0009987,GO:0015980,GO:0016020,GO:0016491,GO:0016624,GO:0016740,GO:0016744,GO:0016829,GO:0016830,GO:0016831,GO:0016903,GO:0016999,GO:0017144,GO:…	1.2.4.2,4.1.1.71	ko:K00164,ko:K01616	ko00020,ko00310,ko00380,ko01100,ko01110,ko01120,ko01130,ko01200,map00020,map00310,map00380,map01100,map01110,map01120,map01130,map01200	M00009,M00011,M00032	R00621,R01933,R01940,R03316,R08549	RC00004,RC00027,RC00627,RC02743,RC02833,RC02883	br01601,ko00000,ko00001,ko00002,ko01000	0	0	iNJ661.Rv1248c,iSSON_1240.SSON_0677,iYL1228.KPN_00732	C	2-oxoglutarate dehydrogenase
fig|6666666.314155.peg.3216	0.0126867	1	0.989819	1	0.915567	0.818345	0.772712	1137799.GZ78_15080	9e-130	469.5	Oceanospirillales	sdhB	GO:0000104,GO:0003674,GO:0003824,GO:0005488,GO:0005575,GO:0005622,GO:0005623,GO:0005886,GO:0006082,GO:0006091,GO:0006099,GO:0006101,GO:0008150,GO:0008152,GO:0009055,GO:0009060,GO:0009987,GO:0015980,GO:0016020,GO:0016491,GO:0016627,GO:0016999,GO:0017144,GO:0019752,GO:0022900,GO:0022904,GO:0032991,GO:0043436,GO:0044237,GO:0044238,GO:0044281,GO:0044424,GO:0044425,GO:0044459,GO:0044464,GO:0045273,GO:…	1.3.5.1,1.3.5.4	ko:K00240	ko00020,ko00190,ko00650,ko00720,ko01100,ko01110,ko01120,ko01130,ko01200,map00020,map00190,map00650,map00720,map01100,map01110,map01120,map01130,map01200	M00009,M00011,M00149,M00173,M00374,M00376	R02164	RC00045	ko00000,ko00001,ko00002,ko01000	0	0	e_coli_core.b0724,iAF1260.b0724,iBWG_1329.BWG_0583,iEC042_1314.EC042_0742,iECDH10B_1368.ECDH10B_0791,iECDH1ME8569_1439.ECDH1ME8569_0683,iECUMN_1333.ECUMN_0802,iEcDH1_1363.EcDH1_2911,iJO1366.b0724,iJR904.b0724,iY75_1357.Y75_RS03765	C	SdhA B are the catalytic subcomplex and can exhibit succinate dehydrogenase activity in the absence of SdhC D which are the membrane components and form cytochrome b556
fig|6666666.314155.peg.3217	0.03427	1	0.989819	1	0.916358	0.722851	0.700169	1137799.GZ78_15085	0	1159.4	Oceanospirillales	sdhA	GO:0000104,GO:0000166,GO:0001539,GO:0003674,GO:0003824,GO:0005488,GO:0005575,GO:0005622,GO:0005623,GO:0005737,GO:0005829,GO:0005886,GO:0006082,GO:0006091,GO:0006099,GO:0006101,GO:0006113,GO:0006928,GO:0006950,GO:0006974,GO:0006996,GO:0008150,GO:0008152,GO:0009055,GO:0009060,GO:0009061,GO:0009987,GO:0015980,GO:0016020,GO:0016043,GO:0016491,GO:0016627,GO:0016999,GO:0017144,GO:0019752,GO:0022607,GO:…	1.3.5.1,1.3.5.4	ko:K00239	ko00020,ko00190,ko00650,ko00720,ko01100,ko01110,ko01120,ko01130,ko01200,ko05134,map00020,map00190,map00650,map00720,map01100,map01110,map01120,map01130,map01200,map05134	M00009,M00011,M00149,M00173,M00374,M00376	R02164	RC00045	ko00000,ko00001,ko00002,ko01000	0	0	iE2348C_1286.E2348C_0603,iJN746.PP_4191,iPC815.YPO1111	C	Belongs to the FAD-dependent oxidoreductase 2 family. FRD SDH subfamily
fig|6666666.314155.peg.3220	0.00889	1	0.989819	1	0.916358	0.795805	0.772813	1137799.GZ78_15100	3.3e-247	860.5	Oceanospirillales	gltA	GO:0003674,GO:0005488,GO:0005515,GO:0005575,GO:0005622,GO:0005623,GO:0005737,GO:0005829,GO:0042802,GO:0044424,GO:0044444,GO:0044464	2.3.3.1	ko:K01647	ko00020,ko00630,ko01100,ko01110,ko01120,ko01130,ko01200,ko01210,ko01230,map00020,map00630,map01100,map01110,map01120,map01130,map01200,map01210,map01230	M00009,M00010,M00012,M00740	R00351	RC00004,RC00067	br01601,ko00000,ko00001,ko00002,ko01000	0	0	iIT341.HP0026,iYL1228.KPN_00727	C	Belongs to the citrate synthase family
fig|6666666.314155.peg.3225	0.64002	1	0.368657	1	0.905848	0.353203	0.406028	1137799.GZ78_15205	2.2e-88	331.6	Oceanospirillales	ddpX	GO:0003674,GO:0003824,GO:0004180,GO:0004181,GO:0006508,GO:0006807,GO:0006950,GO:0008150,GO:0008152,GO:0008233,GO:0008235,GO:0008237,GO:0008238,GO:0009046,GO:0009605,GO:0009991,GO:0016787,GO:0019538,GO:0031667,GO:0042594,GO:0043170,GO:0044238,GO:0050896,GO:0070011,GO:0071704,GO:0140096,GO:1901564	3.4.13.22	ko:K07282,ko:K08641	ko01502,ko02020,map01502,map02020	M00651	0	0	ko00000,ko00001,ko00002,ko01000,ko01002,ko01011,ko01504	0	0	0	M	Catalyzes hydrolysis of the D-alanyl-D-alanine dipeptide
fig|6666666.314155.peg.3328	NA	1	NA	1	NA	NA	NA
fig|6666666.314155.peg.3339	0.225987	1	0.827438	1	0.915567	0.879664	0.64666	1137799.GZ78_15240	7.9e-292	1009.2	Oceanospirillales	0	0	3.1.3.16	ko:K20074	0	0	0	0	ko00000,ko01000,ko01009	0	0	0	KLT	Serine Threonine protein
fig|6666666.314155.peg.3347	-0.0721133	0.739953	0.968634	1	0.86639	0.184988	0.422133	1137799.GZ78_15395	2.1e-184	651.7	Oceanospirillales	pdxB	GO:0000166,GO:0003674,GO:0003824,GO:0005488,GO:0005575,GO:0005622,GO:0005623,GO:0005737,GO:0005829,GO:0006081,GO:0006725,GO:0006732,GO:0006766,GO:0006767,GO:0006793,GO:0006796,GO:0006807,GO:0008150,GO:0008152,GO:0008614,GO:0008615,GO:0009058,GO:0009108,GO:0009110,GO:0009987,GO:0016491,GO:0016614,GO:0016616,GO:0017144,GO:0018130,GO:0019438,GO:0019637,GO:0033711,GO:0034641,GO:0036001,GO:0036094,GO:…	1.1.1.290	ko:K03473	ko00750,ko01100,map00750,map01100	M00124	R04210	RC00084	ko00000,ko00001,ko00002,ko01000	0	0	iZ_1308.Z3582	H	Catalyzes the oxidation of erythronate-4-phosphate to 3- hydroxy-2-oxo-4-phosphonooxybutanoate
fig|6666666.314155.peg.3360	-0.4581	1	0.747733	1	1	NA	NA	1137799.GZ78_15415	6.4e-35	152.9	Oceanospirillales	tusA	GO:0002097,GO:0002098,GO:0002143,GO:0003674,GO:0005575,GO:0005622,GO:0005623,GO:0005737,GO:0005829,GO:0006139,GO:0006396,GO:0006399,GO:0006400,GO:0006725,GO:0006732,GO:0006777,GO:0006793,GO:0006796,GO:0006807,GO:0008033,GO:0008150,GO:0008152,GO:0009058,GO:0009108,GO:0009451,GO:0009987,GO:0010467,GO:0016070,GO:0018130,GO:0019538,GO:0019637,GO:0019720,GO:0019725,GO:0034227,GO:0034470,GO:0034641,GO:…	0	ko:K04085	ko04122,map04122	0	0	0	ko00000,ko00001,ko01000,ko03016	0	0	0	O	Sulfur carrier protein TusA
fig|6666666.314155.peg.3363	-0.123847	1	0.937224	1	0.813665	0.429656	0.538585	1137799.GZ78_15430	1.4e-97	362.5	Oceanospirillales	0	0	0	ko:K07020	0	0	0	0	ko00000	0	0	0	S	hydrolase of the alpha beta-hydrolase fold
fig|6666666.314155.peg.3366	-0.0079733	0.585508	0.989819	1	0.915567	0.146377	0.772712	1137799.GZ78_15460	2.2e-115	421.8	Oceanospirillales	0	0	0	ko:K07223	0	0	0	0	ko00000	0	0	0	P	Peroxidase
fig|6666666.314155.peg.3378	-0.14429	1	0.95639	1	0.915567	0.957961	0.582411	1027273.GZ77_16105	1.5e-253	881.7	Oceanospirillales	ccoN	GO:0003674,GO:0003824,GO:0004129,GO:0005215,GO:0005488,GO:0005506,GO:0005507,GO:0005575,GO:0005623,GO:0005886,GO:0005887,GO:0006091,GO:0006119,GO:0006139,GO:0006163,GO:0006725,GO:0006753,GO:0006793,GO:0006796,GO:0006807,GO:0006810,GO:0006811,GO:0006812,GO:0008144,GO:0008150,GO:0008152,GO:0008324,GO:0009055,GO:0009060,GO:0009117,GO:0009123,GO:0009126,GO:0009141,GO:0009144,GO:0009150,GO:0009161,GO:…	1.9.3.1	ko:K00404,ko:K15862	ko00190,ko01100,ko02020,map00190,map01100,map02020	M00156	0	0	ko00000,ko00001,ko00002,ko01000	3.D.4.3	0	iIT341.HP0144	C	Belongs to the heme-copper respiratory oxidase family
fig|6666666.314155.peg.3379	0.0956133	1	0.968634	1	0.931826	0.597249	0.68392	1137799.GZ78_15500	1.7e-108	398.7	Oceanospirillales	ccoO	0	1.9.3.1	ko:K00405,ko:K15862	ko00190,ko01100,ko02020,map00190,map01100,map02020	M00156	0	0	ko00000,ko00001,ko00002,ko01000	3.D.4.3	0	iIT341.HP0145	C	COG2993 Cbb3-type cytochrome oxidase, cytochrome c subunit
fig|6666666.314155.peg.3380	-0.1042	1	0.968634	1	0.978179	0.828831	0.725041	1137799.GZ78_15505	6.2e-21	106.3	Oceanospirillales	ccoQ	0	0	ko:K00407	ko00190,ko01100,ko02020,map00190,map01100,map02020	M00156	0	0	ko00000,ko00001,ko00002	3.D.4.3	0	0	O	Cbb3-type cytochrome oxidase component FixQ
fig|6666666.314155.peg.3381	-0.03046	1	0.989819	1	0.915567	0.614567	0.758255	1137799.GZ78_15510	3.5e-158	564.3	Oceanospirillales	ccoP	0	0	ko:K00406	ko00190,ko01100,ko02020,map00190,map01100,map02020	M00156	0	0	ko00000,ko00001,ko00002	3.D.4.3	0	iJN746.PP_4253	C	C-type cytochrome. Part of the cbb3-type cytochrome c oxidase complex
fig|6666666.314155.peg.3382	0.02014	1	0.989819	1	0.938194	0.986147	0.772712	305900.GV64_19010	6e-170	604	Oceanospirillales	ccoG	0	0	0	0	0	0	0	0	0	0	0	C	COG0348 Polyferredoxin
fig|6666666.314155.peg.3383	0.0197167	1	0.989819	1	0.932717	0.75485	0.772712	305900.GV64_19015	5.9e-47	194.1	Bacteria	ccoH	0	0	ko:K09926	0	0	0	0	ko00000	0	0	0	S	FixH
fig|6666666.314155.peg.3384	NA	1	NA	1	NA	NA	NA	1027273.GZ77_16070	0	1138.3	Oceanospirillales	fixI	GO:0003674,GO:0003824,GO:0005215,GO:0005388,GO:0005575,GO:0005622,GO:0005623,GO:0005886,GO:0005887,GO:0006810,GO:0006811,GO:0006812,GO:0006816,GO:0008150,GO:0008324,GO:0015075,GO:0015085,GO:0015318,GO:0015399,GO:0015405,GO:0015662,GO:0016020,GO:0016021,GO:0016462,GO:0016787,GO:0016817,GO:0016818,GO:0016887,GO:0017111,GO:0019829,GO:0022804,GO:0022853,GO:0022857,GO:0022890,GO:0030001,GO:0031224,GO:…	3.6.3.4,3.6.3.54	ko:K01533,ko:K17686	ko01524,ko04016,map01524,map04016	0	R00086	RC00002	ko00000,ko00001,ko01000	3.A.3.5	0	0	P	P-type ATPase
fig|6666666.314155.peg.3396	0.155003	0.707902	0.796682	1	0.880963	0.176976	0.375965	1137799.GZ78_15610	3.2e-190	671	Oceanospirillales	hemN	GO:0003674,GO:0003824,GO:0005488,GO:0005575,GO:0005622,GO:0005623,GO:0005737,GO:0006725,GO:0006778,GO:0006779,GO:0006782,GO:0006783,GO:0006807,GO:0008150,GO:0008152,GO:0009058,GO:0009987,GO:0016491,GO:0016627,GO:0018130,GO:0019438,GO:0033013,GO:0033014,GO:0034641,GO:0042168,GO:0042440,GO:0044237,GO:0044249,GO:0044271,GO:0044424,GO:0044464,GO:0046148,GO:0046483,GO:0046501,GO:0048037,GO:0051186,GO:…	1.3.98.3	ko:K02495	ko00860,ko01100,ko01110,map00860,map01100,map01110	M00121	R06895	RC00884	ko00000,ko00001,ko00002,ko01000	0	0	iECIAI39_1322.ECIAI39_3134,iZ_1308.Z5403	H	Belongs to the anaerobic coproporphyrinogen-III oxidase family
fig|6666666.314155.peg.3403	0.16365	1	0.933798	1	0.915567	0.688964	0.64666	1137799.GZ78_15625	2.7e-104	384.8	Oceanospirillales	fnr	0	0	ko:K01420	0	0	0	0	ko00000,ko03000	0	0	0	K	transcriptional regulator
fig|6666666.314155.peg.3404	0.05623	1	0.982639	1	0.915567	0.975648	0.690312	1137799.GZ78_15630	7.4e-84	316.6	Oceanospirillales	apt	GO:0000166,GO:0001775,GO:0002252,GO:0002263,GO:0002274,GO:0002275,GO:0002283,GO:0002366,GO:0002376,GO:0002443,GO:0002444,GO:0002446,GO:0003674,GO:0003824,GO:0003999,GO:0005488,GO:0005575,GO:0005576,GO:0005622,GO:0005623,GO:0005634,GO:0005654,GO:0005737,GO:0005829,GO:0006139,GO:0006725,GO:0006807,GO:0006810,GO:0006887,GO:0006955,GO:0008144,GO:0008150,GO:0008152,GO:0009058,GO:0009987,GO:0012505,GO:…	2.4.2.7	ko:K00759	ko00230,ko01100,map00230,map01100	0	R00190,R01229,R04378	RC00063	ko00000,ko00001,ko01000,ko04147	0	0	0	F	Catalyzes a salvage reaction resulting in the formation of AMP, that is energically less costly than de novo synthesis
fig|6666666.314155.peg.3405	0.307363	1	0.625618	1	0.915567	0.628701	0.525952	1137799.GZ78_15635	2.8e-96	357.8	Oceanospirillales	0	0	0	0	0	0	0	0	0	0	0	0	0	0
fig|6666666.314155.peg.3406	-0.18866	1	0.796682	1	0.814354	0.379377	0.455365	1137799.GZ78_15640	1.2e-47	195.7	Oceanospirillales	dksA	0	0	ko:K06204	ko02026,map02026	0	0	0	ko00000,ko00001,ko03000,ko03009,ko03021	0	0	0	T	Prokaryotic dksA/traR C4-type zinc finger
fig|6666666.314155.peg.3407	0.514507	0.0122806	0.00409353	0.581463	0.00498443	0.0300045	0.0400568	1137799.GZ78_15650	5.5e-164	583.6	Oceanospirillales	ttcA	GO:0003674,GO:0003824,GO:0005488,GO:0005575,GO:0005622,GO:0005623,GO:0005737,GO:0005829,GO:0006139,GO:0006396,GO:0006399,GO:0006400,GO:0006725,GO:0006807,GO:0008033,GO:0008150,GO:0008152,GO:0009451,GO:0009987,GO:0010467,GO:0016070,GO:0016740,GO:0016782,GO:0016783,GO:0034227,GO:0034470,GO:0034641,GO:0034660,GO:0043170,GO:0043412,GO:0044237,GO:0044238,GO:0044424,GO:0044444,GO:0044464,GO:0046483,GO:…	6.3.4.19	ko:K04075,ko:K14058	0	0	R09597	RC02633,RC02634	ko00000,ko01000,ko03016	0	0	0	J	Catalyzes the ATP-dependent 2-thiolation of cytidine in position 32 of tRNA, to form 2-thiocytidine (s(2)C32). The sulfur atoms are provided by the cysteine cysteine desulfurase (IscS) system
fig|6666666.314155.peg.3410	0.17651	0.174026	0.753241	1	0.825471	0.0435065	0.375965	305900.GV64_19080	9.1e-52	210.7	Oceanospirillales	0	0	0	ko:K03796	0	0	0	0	ko00000	0	GH73	0	S	Mannosyl-glycoprotein endo-beta-N-acetylglucosaminidase
fig|6666666.314155.peg.3413	-0.286153	0.727348	0.429699	0.581463	0.428818	0.727348	0.387888	318161.Sden_1070	4.1e-32	143.7	Shewanellaceae	0	0	6.2.1.3	ko:K01897	ko00061,ko00071,ko01100,ko01212,ko02024,ko03320,ko04146,ko04216,ko04714,ko04920,map00061,map00071,map01100,map01212,map02024,map03320,map04146,map04216,map04714,map04920	M00086	R01280	RC00004,RC00014	ko00000,ko00001,ko00002,ko01000,ko01004,ko04147	4.C.1.1	0	0	I	PFAM AMP-dependent synthetase and ligase
fig|6666666.314155.peg.3414	-0.0244	1	0.989819	1	0.915567	0.609295	0.726962	318161.Sden_1070	3.6e-188	664.5	Shewanellaceae	0	0	6.2.1.3	ko:K01897	ko00061,ko00071,ko01100,ko01212,ko02024,ko03320,ko04146,ko04216,ko04714,ko04920,map00061,map00071,map01100,map01212,map02024,map03320,map04146,map04216,map04714,map04920	M00086	R01280	RC00004,RC00014	ko00000,ko00001,ko00002,ko01000,ko01004,ko04147	4.C.1.1	0	0	I	PFAM AMP-dependent synthetase and ligase
fig|6666666.314155.peg.3416	0.16146	1	0.94928	1	0.915567	0.419302	0.630134	1137799.GZ78_15715	0	1153.7	Oceanospirillales	recQ	GO:0003674,GO:0003676,GO:0003677,GO:0003678,GO:0003824,GO:0004003,GO:0004386,GO:0005488,GO:0005575,GO:0005622,GO:0005623,GO:0005657,GO:0005694,GO:0005737,GO:0006139,GO:0006259,GO:0006281,GO:0006310,GO:0006725,GO:0006807,GO:0006950,GO:0006974,GO:0006996,GO:0008026,GO:0008094,GO:0008150,GO:0008152,GO:0008270,GO:0009295,GO:0009378,GO:0009987,GO:0016043,GO:0016462,GO:0016787,GO:0016817,GO:0016818,GO:…	3.6.4.12	ko:K03654	ko03018,map03018	0	0	0	ko00000,ko00001,ko01000,ko03400	0	0	0	L	DNA helicase
fig|6666666.314155.peg.3418	0.166513	1	0.829903	1	0.915567	0.884062	0.584856	1137799.GZ78_15745	2e-252	878.6	Bacteria	yopH	GO:0005575,GO:0005623,GO:0008150,GO:0009279,GO:0016020,GO:0019867,GO:0030100,GO:0030312,GO:0030313,GO:0031975,GO:0032879,GO:0044462,GO:0044464,GO:0045806,GO:0048519,GO:0048523,GO:0050764,GO:0050765,GO:0050789,GO:0050794,GO:0051049,GO:0051051,GO:0051128,GO:0051129,GO:0060627,GO:0065007,GO:0071944	0	ko:K04055,ko:K13740	ko05100,ko05132,map05100,map05132	0	0	0	ko00000,ko00001,ko02044	3.A.6.1	0	0	T	protein tyrosine phosphatase activity
fig|6666666.314155.peg.3419	0.02777	1	0.989819	1	1	0.967288	0.772813	1137799.GZ78_15750	7e-62	243	Oceanospirillales	ycgE	0	0	ko:K19591,ko:K22491	0	M00769	0	0	ko00000,ko00002,ko01504,ko03000	0	0	0	K	Transcriptional
fig|6666666.314155.peg.3420	-0.05003	1	0.989819	1	0.915567	0.489871	0.709262	1137799.GZ78_15755	7.5e-49	199.5	Oceanospirillales	himA	GO:0000976,GO:0001067,GO:0001130,GO:0001216,GO:0001217,GO:0003674,GO:0003676,GO:0003677,GO:0003690,GO:0003700,GO:0005488,GO:0005575,GO:0005622,GO:0005623,GO:0005737,GO:0005829,GO:0006355,GO:0008150,GO:0009889,GO:0009890,GO:0009891,GO:0009892,GO:0009893,GO:0010468,GO:0010556,GO:0010557,GO:0010558,GO:0010604,GO:0010605,GO:0010628,GO:0010629,GO:0019219,GO:0019222,GO:0031323,GO:0031324,GO:0031325,GO:…	0	ko:K04764	0	0	0	0	ko00000,ko03032,ko03036,ko03400	0	0	0	K	This protein is one of the two subunits of integration host factor, a specific DNA-binding protein that functions in genetic recombination as well as in transcriptional and translational control
fig|6666666.314155.peg.3421	0.0180433	1	0.989819	1	0.915567	0.842017	0.734	1137799.GZ78_15760	0	1395.9	Oceanospirillales	pheT	GO:0003674,GO:0003824,GO:0004812,GO:0004826,GO:0005488,GO:0005515,GO:0005575,GO:0005622,GO:0005623,GO:0005737,GO:0005829,GO:0006082,GO:0006139,GO:0006399,GO:0006412,GO:0006418,GO:0006432,GO:0006518,GO:0006520,GO:0006725,GO:0006807,GO:0008150,GO:0008152,GO:0009058,GO:0009059,GO:0009328,GO:0009987,GO:0010467,GO:0016070,GO:0016874,GO:0016875,GO:0019538,GO:0019752,GO:0032991,GO:0034641,GO:0034645,GO:…	6.1.1.20	ko:K01890	ko00970,map00970	M00359,M00360	R03660	RC00055,RC00523	ko00000,ko00001,ko00002,ko01000,ko01007,ko03016	0	0	iG2583_1286.G2583_2160,iPC815.YPO2428	J	Belongs to the phenylalanyl-tRNA synthetase beta subunit family. Type 1 subfamily
fig|6666666.314155.peg.3422	0.0827367	1	0.95639	1	0.915567	0.940061	0.550569	1137799.GZ78_15765	1.9e-170	605.1	Oceanospirillales	pheS	GO:0003674,GO:0003824,GO:0004812,GO:0004826,GO:0005575,GO:0005622,GO:0005623,GO:0005737,GO:0005829,GO:0006082,GO:0006139,GO:0006399,GO:0006412,GO:0006418,GO:0006432,GO:0006518,GO:0006520,GO:0006725,GO:0006807,GO:0008150,GO:0008152,GO:0009058,GO:0009059,GO:0009328,GO:0009987,GO:0010467,GO:0016070,GO:0016874,GO:0016875,GO:0019538,GO:0019752,GO:0032991,GO:0034641,GO:0034645,GO:0034660,GO:0043038,GO:…	6.1.1.20	ko:K01889	ko00970,map00970	M00359,M00360	R03660	RC00055,RC00523	ko00000,ko00001,ko00002,ko01000,ko01007,ko03016	0	0	iJN746.PP_2469,iSSON_1240.SSON_1444,iYL1228.KPN_02176	J	Belongs to the class-II aminoacyl-tRNA synthetase family. Phe-tRNA synthetase alpha subunit type 1 subfamily
fig|6666666.314155.peg.3430	0.36171	0.671483	0.293211	1	0.880963	0.223828	0.307158	1137799.GZ78_15780	1.7e-18	97.8	Oceanospirillales	thiG	GO:0003674,GO:0003824,GO:0005575,GO:0005622,GO:0005623,GO:0005737,GO:0005829,GO:0006725,GO:0006766,GO:0006767,GO:0006772,GO:0006790,GO:0006807,GO:0008150,GO:0008152,GO:0009058,GO:0009110,GO:0009228,GO:0009987,GO:0017144,GO:0018130,GO:0019438,GO:0034641,GO:0042364,GO:0042723,GO:0042724,GO:0044237,GO:0044249,GO:0044271,GO:0044272,GO:0044281,GO:0044283,GO:0044424,GO:0044444,GO:0044464,GO:0046483,GO:…	2.8.1.10	ko:K03149	ko00730,ko01100,map00730,map01100	0	R10247	RC03096,RC03097,RC03461	ko00000,ko00001,ko01000	0	0	iECABU_c1320.ECABU_c45060,iECO26_1355.ECO26_5099,ic_1306.c4947	H	Catalyzes the rearrangement of 1-deoxy-D-xylulose 5- phosphate (DXP) to produce the thiazole phosphate moiety of thiamine. Sulfur is provided by the thiocarboxylate moiety of the carrier protein ThiS. In vitro, sulfur can be provided by H(2)S
fig|6666666.314155.peg.3431	0.374643	0.595015	0.292355	1	0.437706	0.198338	0.214939	1137799.GZ78_15780	1.9e-72	278.5	Oceanospirillales	thiG	GO:0003674,GO:0003824,GO:0005575,GO:0005622,GO:0005623,GO:0005737,GO:0005829,GO:0006725,GO:0006766,GO:0006767,GO:0006772,GO:0006790,GO:0006807,GO:0008150,GO:0008152,GO:0009058,GO:0009110,GO:0009228,GO:0009987,GO:0017144,GO:0018130,GO:0019438,GO:0034641,GO:0042364,GO:0042723,GO:0042724,GO:0044237,GO:0044249,GO:0044271,GO:0044272,GO:0044281,GO:0044283,GO:0044424,GO:0044444,GO:0044464,GO:0046483,GO:…	2.8.1.10	ko:K03149	ko00730,ko01100,map00730,map01100	0	R10247	RC03096,RC03097,RC03461	ko00000,ko00001,ko01000	0	0	iECABU_c1320.ECABU_c45060,iECO26_1355.ECO26_5099,ic_1306.c4947	H	Catalyzes the rearrangement of 1-deoxy-D-xylulose 5- phosphate (DXP) to produce the thiazole phosphate moiety of thiamine. Sulfur is provided by the thiocarboxylate moiety of the carrier protein ThiS. In vitro, sulfur can be provided by H(2)S
fig|6666666.314155.peg.3432	0.489967	0.0691237	0.0651141	0.581463	0.0230412	0.0300045	0.0752993	1137799.GZ78_15785	8.3e-199	699.5	Oceanospirillales	thiH	GO:0003674,GO:0003824,GO:0005488,GO:0006725,GO:0006766,GO:0006767,GO:0006772,GO:0006790,GO:0006807,GO:0006950,GO:0006974,GO:0008150,GO:0008152,GO:0009058,GO:0009110,GO:0009228,GO:0009987,GO:0016829,GO:0016830,GO:0017144,GO:0018130,GO:0019438,GO:0033554,GO:0034641,GO:0036355,GO:0042364,GO:0042723,GO:0042724,GO:0044237,GO:0044249,GO:0044271,GO:0044272,GO:0044281,GO:0044283,GO:0046483,GO:0048037,GO:…	4.1.99.19	ko:K03150	ko00730,ko01100,map00730,map01100	0	R10246	RC01434,RC03095	ko00000,ko00001,ko01000	0	0	iPC815.YPO3743,iSF_1195.SF4062,iSFxv_1172.SFxv_4429,iS_1188.S3673	C	In Escherichia coli this enzyme functions in thiamine biosynthesis along with thiFSGI and iscS
fig|6666666.314155.peg.3433	NA	1	NA	1	NA	NA	NA	305900.GV64_20735	6.1e-31	140.6	Gammaproteobacteria	dspF	0	0	0	0	0	0	0	0	0	0	0	S	Tir chaperone protein (CesT) family
fig|6666666.314155.peg.3435	0.129325	1	0.968634	1	0.957556	0.679713	0.592288	1137799.GZ78_15795	2.8e-98	364.8	Oceanospirillales	ydaL	GO:0003674,GO:0003676,GO:0003677,GO:0003824,GO:0004518,GO:0004519,GO:0004520,GO:0004536,GO:0005488,GO:0006139,GO:0006259,GO:0006725,GO:0006807,GO:0008150,GO:0008152,GO:0009987,GO:0016787,GO:0016788,GO:0034641,GO:0043170,GO:0044237,GO:0044238,GO:0044260,GO:0046483,GO:0071704,GO:0090304,GO:0090305,GO:0097159,GO:0140097,GO:1901360,GO:1901363	0	0	0	0	0	0	0	0	0	0	S	protein conserved in bacteria
fig|6666666.314155.peg.3436	-0.264793	0.120018	0.625618	0.931157	0.605389	0.0300045	0.296259	1137799.GZ78_15825	3.4e-53	214.2	Oceanospirillales	rplT	GO:0000027,GO:0000900,GO:0003674,GO:0003676,GO:0003723,GO:0003729,GO:0003735,GO:0005198,GO:0005488,GO:0005575,GO:0005622,GO:0005623,GO:0005737,GO:0005829,GO:0005840,GO:0005886,GO:0006355,GO:0006412,GO:0006417,GO:0006518,GO:0006807,GO:0006996,GO:0008150,GO:0008152,GO:0009058,GO:0009059,GO:0009889,GO:0009890,GO:0009892,GO:0009987,GO:0010467,GO:0010468,GO:0010556,GO:0010558,GO:0010605,GO:0010608,GO:…	0	ko:K02887	ko03010,map03010	M00178	0	0	br01610,ko00000,ko00001,ko00002,ko03011	0	0	0	J	Binds directly to 23S ribosomal RNA and is necessary for the in vitro assembly process of the 50S ribosomal subunit. It is not involved in the protein synthesizing functions of that subunit
fig|6666666.314155.peg.3437	NA	1	NA	1	NA	NA	NA	1137799.GZ78_15830	2.1e-25	120.9	Oceanospirillales	rpmI	GO:0003674,GO:0003735,GO:0005198,GO:0005575,GO:0005622,GO:0005623,GO:0005737,GO:0005829,GO:0005840,GO:0015934,GO:0022625,GO:0022626,GO:0032991,GO:0043226,GO:0043228,GO:0043229,GO:0043232,GO:0044391,GO:0044422,GO:0044424,GO:0044444,GO:0044445,GO:0044446,GO:0044464,GO:1990904	0	ko:K02916	ko03010,map03010	M00178	0	0	br01610,ko00000,ko00001,ko00002,ko03011	0	0	0	J	Belongs to the bacterial ribosomal protein bL35 family
fig|6666666.314155.peg.3439	-0.06047	0.174026	0.96149	1	0.915567	0.0435065	0.631537	1137799.GZ78_15835	3.8e-67	260.8	Oceanospirillales	infC	GO:0000049,GO:0001731,GO:0002181,GO:0002183,GO:0003674,GO:0003676,GO:0003723,GO:0003743,GO:0005488,GO:0005575,GO:0005622,GO:0005623,GO:0005737,GO:0005829,GO:0005886,GO:0006412,GO:0006413,GO:0006417,GO:0006446,GO:0006518,GO:0006807,GO:0006950,GO:0006996,GO:0008135,GO:0008150,GO:0008152,GO:0009058,GO:0009059,GO:0009266,GO:0009409,GO:0009628,GO:0009889,GO:0009891,GO:0009893,GO:0009987,GO:0010467,GO:…	0	ko:K02520	0	0	0	0	ko00000,ko03012,ko03029	0	0	0	J	IF-3 binds to the 30S ribosomal subunit and shifts the equilibrum between 70S ribosomes and their 50S and 30S subunits in favor of the free subunits, thus enhancing the availability of 30S subunits on which protein synthesis initiation begins
fig|6666666.314155.peg.3440	-0.014	1	0.989819	1	0.915567	0.645394	0.765398	1137799.GZ78_15840	0	1266.9	Oceanospirillales	thrS	GO:0000166,GO:0000900,GO:0002161,GO:0003674,GO:0003676,GO:0003723,GO:0003729,GO:0003824,GO:0004812,GO:0004829,GO:0005488,GO:0005524,GO:0005575,GO:0005622,GO:0005623,GO:0005737,GO:0005829,GO:0006082,GO:0006139,GO:0006399,GO:0006412,GO:0006417,GO:0006418,GO:0006435,GO:0006446,GO:0006450,GO:0006518,GO:0006520,GO:0006725,GO:0006807,GO:0008144,GO:0008150,GO:0008152,GO:0008270,GO:0009058,GO:0009059,GO:…	6.1.1.3	ko:K01868	ko00970,map00970	M00359,M00360	R03663	RC00055,RC00523	ko00000,ko00001,ko00002,ko01000,ko01007,ko03016	0	0	iPC815.YPO2433,iSDY_1059.SDY_1814	J	Catalyzes the attachment of threonine to tRNA(Thr) in a two-step reaction L-threonine is first activated by ATP to form Thr-AMP and then transferred to the acceptor end of tRNA(Thr)
fig|6666666.314155.peg.3446	0.118383	1	0.796682	1	0.915567	0.357538	0.525952	1137799.GZ78_16060	1.3e-210	738.8	Oceanospirillales	patB	0	4.4.1.8	ko:K00842,ko:K14155	ko00270,ko00450,ko01100,ko01110,ko01230,map00270,map00450,map01100,map01110,map01230	0	R00782,R01286,R02408,R04941	RC00056,RC00069,RC00382,RC00488,RC00710,RC01245,RC02303	ko00000,ko00001,ko01000,ko01007	0	0	0	E	Aminotransferase
fig|6666666.314155.peg.3447	0.06519	0.280687	0.95639	1	0.915567	0.0701718	0.636886	1137799.GZ78_16065	0	1333.9	Oceanospirillales	sumf2	0	0	0	0	0	0	0	0	0	0	0	S	DinB superfamily
fig|6666666.314155.peg.3463	0.106987	1	0.94928	1	0.915567	0.843514	0.543471	1001530.BACE01000027_gene910	4.9e-60	237.7	Vibrionales	0	0	0	0	0	0	0	0	0	0	0	0	S	COG1853 Conserved protein domain typically associated with flavoprotein oxygenases, DIM6 NTAB family
fig|6666666.314155.peg.3466	0.0602933	1	0.96149	1	0.915567	0.843556	0.611941	1137799.GZ78_16115	0	1174.5	Oceanospirillales	ligA	GO:0000166,GO:0003674,GO:0003676,GO:0003677,GO:0003824,GO:0003909,GO:0003911,GO:0005488,GO:0005575,GO:0005622,GO:0005623,GO:0005737,GO:0005829,GO:0006139,GO:0006259,GO:0006260,GO:0006266,GO:0006281,GO:0006284,GO:0006288,GO:0006310,GO:0006725,GO:0006807,GO:0006950,GO:0006974,GO:0008150,GO:0008152,GO:0009058,GO:0009059,GO:0009987,GO:0016874,GO:0016886,GO:0033554,GO:0034641,GO:0034645,GO:0036094,GO:…	6.5.1.2	ko:K01972	ko03030,ko03410,ko03420,ko03430,map03030,map03410,map03420,map03430	0	R00382	RC00005	ko00000,ko00001,ko01000,ko03032,ko03400	0	0	iEC55989_1330.EC55989_2701,iECABU_c1320.ECABU_c27320,iECIAI1_1343.ECIAI1_2469,iECO103_1326.ECO103_2930,iECO111_1330.ECO111_3141,iECO26_1355.ECO26_3464,iECSE_1348.ECSE_2702,iECW_1372.ECW_m2640,iEKO11_1354.EKO11_1317,iEcE24377_1341.EcE24377A_2698,iEcSMS35_1347.EcSMS35_2566,iWFL_1372.ECW_m2640,iYL1228.KPN_02758,ic_1306.c2945	L	DNA ligase that catalyzes the formation of phosphodiester linkages between 5'-phosphoryl and 3'-hydroxyl groups in double-stranded DNA using NAD as a coenzyme and as the energy source for the reaction. It is essential for DNA replication and repair of damaged DNA
fig|6666666.314155.peg.3467	0.0637667	1	0.984334	1	0.915567	0.934477	0.64666	1137799.GZ78_16120	1.6e-141	509.2	Oceanospirillales	zipA	GO:0000278,GO:0000281,GO:0000910,GO:0000917,GO:0005575,GO:0005623,GO:0005886,GO:0005887,GO:0007049,GO:0008150,GO:0009987,GO:0016020,GO:0016021,GO:0016043,GO:0022402,GO:0022607,GO:0031224,GO:0031226,GO:0032153,GO:0032506,GO:0044085,GO:0044425,GO:0044459,GO:0044464,GO:0051301,GO:0061640,GO:0071840,GO:0071944,GO:0090529,GO:1902410,GO:1903047	0	ko:K03528	0	0	0	0	ko00000,ko03036	0	0	0	D	Essential cell division protein that stabilizes the FtsZ protofilaments by cross-linking them and that serves as a cytoplasmic membrane anchor for the Z ring. Also required for the recruitment to the septal ring of downstream cell division proteins
fig|6666666.314155.peg.3469	-0.01496	1	0.989819	1	0.915567	0.915418	0.761504	1137799.GZ78_16125	0	1370.9	Oceanospirillales	smc	0	0	ko:K03529	0	0	0	0	ko00000,ko03036	0	0	0	D	Required for chromosome condensation and partitioning
fig|6666666.314155.peg.3475	1.15028	0.0355046	0.00887614	0.581463	0.0499527	0.0435065	0.213839
fig|6666666.314155.peg.3479	0.37856	0.575394	0.366768	0.383596	0.916358	0.198338	0.196823
fig|6666666.314155.peg.3485	1.0513	2.06e-07	1.47e-05	0.581463	5.14e-08	0.0300045	0.00454485
fig|6666666.314155.peg.3487	0.0315633	1	0.989819	1	0.94492	0.903219	0.75949	1137799.GZ78_16145	8.9e-177	626.3	Oceanospirillales	ccmI	0	0	ko:K02200	0	0	0	0	ko00000	0	0	0	O	COG4235 Cytochrome c biogenesis factor
fig|6666666.314155.peg.3488	0.19419	1	0.870054	1	0.915567	0.986147	0.577964	1137799.GZ78_16150	1.5e-34	151.8	Oceanospirillales	ccmH	GO:0006464,GO:0006807,GO:0008150,GO:0008152,GO:0009987,GO:0016043,GO:0017003,GO:0017004,GO:0017006,GO:0018063,GO:0018193,GO:0018198,GO:0018378,GO:0019538,GO:0022607,GO:0034622,GO:0036211,GO:0043170,GO:0043412,GO:0043933,GO:0044085,GO:0044237,GO:0044238,GO:0044260,GO:0044267,GO:0065003,GO:0071704,GO:0071840,GO:1901564	0	ko:K02198,ko:K02200,ko:K04016,ko:K04017,ko:K04018	0	0	R05712	RC00176	ko00000,ko02000	9.B.14.1	0	0	P	subunit of a heme lyase
fig|6666666.314155.peg.3490	-0.0245067	1	0.989819	1	0.927856	0.89872	0.772712	1137799.GZ78_16155	5.3e-72	276.9	Oceanospirillales	ccmG	0	0	ko:K02199	0	0	0	0	ko00000,ko03110	0	0	0	CO	Thiol disulfide interchange protein
fig|6666666.314155.peg.3491	NA	1	NA	1	NA	NA	NA	1027273.GZ77_14785	2.1e-47	195.3	Oceanospirillales	ccmF	0	0	ko:K02198	0	0	0	0	ko00000,ko02000	9.B.14.1	0	0	O	Cytochrome c-type biogenesis protein
fig|6666666.314155.peg.3494	0.123483	1	0.923071	1	0.817333	0.488684	0.26637	305900.GV64_19830	1.9e-44	185.7	Oceanospirillales	ccmE	GO:0003674,GO:0003824,GO:0005488,GO:0005575,GO:0005623,GO:0005886,GO:0006464,GO:0006807,GO:0006810,GO:0008150,GO:0008152,GO:0009897,GO:0009986,GO:0009987,GO:0015886,GO:0016020,GO:0016043,GO:0017003,GO:0017004,GO:0017006,GO:0018063,GO:0019538,GO:0020037,GO:0022607,GO:0031224,GO:0031226,GO:0031233,GO:0031237,GO:0034622,GO:0036211,GO:0043170,GO:0043412,GO:0043933,GO:0044085,GO:0044237,GO:0044238,GO:…	0	ko:K02197	0	0	0	0	ko00000	0	0	iSSON_1240.SSON_2255	O	Heme chaperone required for the biogenesis of c-type cytochromes. Transiently binds heme delivered by CcmC and transfers the heme to apo-cytochromes in a process facilitated by CcmF and CcmH
fig|6666666.314155.peg.3498	0.02061	1	0.989819	1	0.931826	0.915418	0.772712	1122599.AUGR01000008_gene2520	1.1e-54	219.9	Oceanospirillales	ccmA	GO:0003674,GO:0003824,GO:0005215,GO:0005575,GO:0005622,GO:0005623,GO:0005886,GO:0006810,GO:0008150,GO:0009898,GO:0015232,GO:0015886,GO:0016020,GO:0016021,GO:0016462,GO:0016787,GO:0016817,GO:0016818,GO:0016887,GO:0017111,GO:0019897,GO:0019898,GO:0022857,GO:0031224,GO:0031234,GO:0032991,GO:0042623,GO:0043190,GO:0044424,GO:0044425,GO:0044459,GO:0044464,GO:0051179,GO:0051181,GO:0051184,GO:0051234,GO:…	3.6.3.41	ko:K02193	ko02010,map02010	M00259	0	0	ko00000,ko00001,ko00002,ko01000,ko02000	3.A.1.107	0	iAPECO1_1312.APECO1_4358,iECED1_1282.ECED1_2666,iECS88_1305.ECS88_2348,iECUMN_1333.ECUMN_2536,iLF82_1304.LF82_0273,iNRG857_1313.NRG857_11170,iUMN146_1321.UM146_05800,iUTI89_1310.UTI89_C2479	O	once thought to export heme, this seems not to be the case, but its exact role is uncertain. Responsible for energy coupling to the transport system
fig|6666666.314155.peg.3499	0.15905	1	0.949692	1	0.915567	0.833816	0.590839	1137799.GZ78_16190	4.9e-52	210.3	Oceanospirillales	narL	0	0	ko:K07684	ko02020,map02020	M00471	0	0	ko00000,ko00001,ko00002,ko02022	0	0	0	T	response regulator
fig|6666666.314155.peg.3500	NA	1	NA	1	NA	NA	NA	1137799.GZ78_16190	1e-32	146	Oceanospirillales	narL	0	0	ko:K07684	ko02020,map02020	M00471	0	0	ko00000,ko00001,ko00002,ko02022	0	0	0	T	response regulator
[truncated: 1,216 more rows]
