# Supplementary material for: Coral holobiont cues prime Endozoicomonas for a symbiotic lifestyle
Source: ISME J. 2022 Apr 20;16(8):1883–95. doi: 10.1038/s41396-022-01226-7 (PMC9296628; doi:10.1038/s41396-022-01226-7)
Supplement: Supplementary file 9 — Supplementary Table S7 [file 41396_2022_1226_MOESM9_ESM.xlsx]

## Sheet: Sheet1
Supplementary Table S7.
a) transcriptome response
GO.ID	Term	weightKS (p value)	z-score
GO:0043953	protein transport by the Tat complex	0.0051	-1.73205
GO:0045892	negative regulation of transcription, DNA-templated	0.0092	-1.52753
GO:0006412	translation	0.0114	0.993884
GO:0010951	negative regulation of endopeptidase activity	0.0129	2.64575
GO:0009252	peptidoglycan biosynthetic process	0.0191	-2.35702
GO:0070987	error-free translesion synthesis	0.0208	2.44949
GO:0051865	protein autoubiquitination	0.0208	2.44949
GO:0050920	regulation of chemotaxis	0.0247	2.7136
GO:0008284	positive regulation of cell population proliferation	0.0247	2.7136
GO:0046836	glycolipid transport	0.0281	-0.447214
GO:0015920	lipopolysaccharide transport	0.0301	-1.41421
GO:0043087	regulation of GTPase activity	0.0337	1.66667
GO:0036210	protein modification process in other organism	0.0339	2.44949
GO:0070301	cellular response to hydrogen peroxide	0.036	0.447214
GO:0001101	response to acid chemical	0.0379	-2.44949
GO:0072344	rescue of stalled ribosome	0.0385	-1.41421
GO:0032147	activation of protein kinase activity	0.0426	0
GO:1901485	positive regulation of transcription factor catabolic process	0.0472	2
GO:1900425	negative regulation of defense response to bacterium	0.0472	2
b) proteome response
GO.ID	Term	weightKS (p value)	z-score
GO:0009228	thiamine biosynthetic process	0.0076	1.41421
GO:0040007	growth	0.0107	-1.10432
GO:0034628	‚Äòde novo' NAD biosynthetic process from aspartate	0.0132	1.34778
GO:0009306	protein secretion	0.0174	0
GO:0006734	NADH metabolic process	0.0178	1
GO:0006103	2-oxoglutarate metabolic process	0.0192	-1
GO:0000724	double-strand break repair via homologou...	0.0198	2
GO:0019805	quinolinate biosynthetic process	0.0211	1.41421
GO:0009107	lipoate biosynthetic process	0.0221	1.41421
GO:0042274	ribosomal small subunit biogenesis	0.0356	-2.04124
GO:0042823	pyridoxal phosphate biosynthetic process	0.0362	1.34164
GO:0006096	glycolytic process	0.0397	1.34164
GO:0006412	translation	0.0434	-2.25144
