# Supplementary material for: Coral holobiont cues prime Endozoicomonas for a symbiotic lifestyle
Source: ISME J. 2022 Apr 20;16(8):1883–95. doi: 10.1038/s41396-022-01226-7 (PMC9296628; doi:10.1038/s41396-022-01226-7)
Supplement: Supplementary file 10 — Supplementary Table S8 [file 41396_2022_1226_MOESM10_ESM.xlsx]

## Sheet: Supplementary Table Sx
Supplementary Table S8.
GO.ID	Term	Annotated	Significant	Expected	weightFisher	direction of change
GO:0042255	ribosome assembly	37	21	6.76	2.4e-07	downregulated
GO:0006412	translation	78	28	14.25	1e-05	downregulated
GO:0042273	ribosomal large subunit biogenesis	21	12	3.84	5.9e-05	downregulated
GO:0040007	growth	74	25	13.52	0.001	downregulated
GO:0042274	ribosomal small subunit biogenesis	18	9	3.29	0.002	downregulated
GO:0046940	nucleoside monophosphate phosphorylation	5	4	0.91	0.0046	downregulated
GO:1990145	maintenance of translational fidelity	3	3	0.55	0.006	downregulated
GO:0051289	protein homotetramerization	6	5	1.89	0.013	upregulated
GO:0006457	protein folding	23	7	4.2	0.0205	downregulated
GO:0019288	isopentenyl diphosphate biosynthetic process	3	3	0.95	0.031	upregulated
GO:0022904	respiratory electron transport chain	8	5	1.46	0.0323	downregulated
GO:0019068	virion assembly	2	2	0.37	0.0332	downregulated
GO:0071320	cellular response to cAMP	2	2	0.37	0.0332	downregulated
GO:0090070	positive regulation of ribosome biogenesis	2	2	0.37	0.0332	downregulated
GO:0019676	ammonia assimilation cycle	2	2	0.37	0.0332	downregulated
GO:0031398	positive regulation of protein ubiquitination	2	2	0.37	0.0332	downregulated
GO:0046939	nucleotide phosphorylation	8	3	1.46	0.0332	downregulated
GO:0015949	nucleobase-containing small molecule interconversion	15	9	4.73	0.04	upregulated
